# Supplementary material for: Global tissue transcriptomic analysis to improve genome annotation and unravel skin pigmentation in goldfish
Source: Sci Rep. 2021 Jan 19;11:1815. doi: 10.1038/s41598-020-80168-6 (PMC7815744; doi:10.1038/s41598-020-80168-6)
Supplement: Supplementary file 1 — Supplementary Information. [file 41598_2020_80168_MOESM1_ESM.zip]

Archive with 15 entries (14 files):
- Supplementary Information/
- Supplementary Information/Supplementary to manuscript.docx
- Supplementary Information/Table_S10-novel-protein-coding-geneExp.xlsx
- Supplementary Information/Table_S11-lncRNAtissueExpression.xlsx
- Supplementary Information/Table_S13-lncRNAskinExpression.xlsx
- Supplementary Information/Table_S14-skindifflncRNA.xlsx
- Supplementary Information/Table_S15_ohnolog-genes-analysis.xlsx
- Supplementary Information/Table_S1_novel-isoforms-for-reference-genes.xlsx
- Supplementary Information/Table_S2_new-genes-including-protein-coding-and-lncRNA-.xlsx
- Supplementary Information/Table_S3_Isoform-number.xlsx
- Supplementary Information/Table_S4_novel-Gene-loci-Annotation-statistic.xlsx
- Supplementary Information/Table_S5_AS_total.xlsx
- Supplementary Information/Table_S6_lncRNA-loci.xlsx
- Supplementary Information/Table_S8_skinDEGs.xlsx
- Supplementary Information/Table_S9_DEGsOfPigmentation.xlsx
