# Supplementary material for: Global tissue transcriptomic analysis to improve genome annotation and unravel skin pigmentation in goldfish
Source: Sci Rep. 2021 Jan 19;11:1815. doi: 10.1038/s41598-020-80168-6 (PMC7815744; doi:10.1038/s41598-020-80168-6)
Supplement: Supplementary file 1 — Supplementary Information. [file 41598_2020_80168_MOESM1_ESM.zip › Supplementary Information/Table_S10-novel-protein-coding-geneExp.xlsx]

## Sheet: novegeneExp
gene_id	brain	eye	fin	gill	head	heart	intestine	muscle	kidney	live	testis	spleen	dph1	dph3	skin1-BS	skin2-BS	skin3-CS	skin4-CS	skin5-RS	skin6-RS	skin7-WS	skin8-WS
Novelgene0001	0.173529	0.0615902	0.378959	0.328376	0.127477	0.0540268	0.0233929	0.131584	0.304479	0	0.48024	0.71944	0.189612	0.129804	0.127144	0.131723	0.0224656	0.0265938	0.223077	0.0775211	0.0555276	0.03051
Novelgene0002	0	0	0	0	0	0	0	0	0.018747	0	0	0.0371519	0	0	0.0169615	0	0.017982	0	0.0223195	0	0	0
Novelgene0005	0.165128	0.0416771	0.153861	0.166655	0.0862619	0.219354	0.154338	0.0556504	0.21396	0	0.205245	0.212008	1.03448	0.581914	0.225845	0.0401107	0.159622	0.56686	0.183973	0.681944	0.126814	0.789695
Novelgene0006	0	0	0	0.00797068	0	0.00852405	0.0073816	0.0069202	0	0	0	0.102525	0.00747901	0	0.00668669	0	0	0	0	0	0.00876084	0.00962741
Novelgene0008	2.88454	1.31125	0.842923	0.48159	0.0506339	0.103005	0.234149	0.198607	0.334907	0.0701186	0.204806	0.464591	2.81297	2.72226	0.131304	0.150682	0.920886	0.126756	0.970235	0.0985321	0.277899	0.639859
Novelgene0009	0	0	0.0867823	0.021692	0	0.0231979	0	0.0188331	0	0	0.0434116	0.0597894	0	0	0.109186	0.0226236	0	0	0.0239461	0	0	0
Novelgene0012	62.2984	5.13239	0.144637	0.144613	0.0608179	0	0.0223209	0.0209257	0	0.327528	0.241175	0	13.2979	13.3351	0	0	0	0	0	0	0	0
Novelgene0014	0.0774866	0.0305579	0.0300832	0.0676758	0.0252991	0.0804159	0.0417828	0.0326426	0.0836678	0.00729887	0.112865	0.110539	0.00705569	0	0.0126165	0.00784251	0.0334388	0	0.132815	0	0	0.054495
Novelgene0016	0	0	0	0	0	0	0	0	0	0	0	0	0	0	0	0	0	0	0	0	0	0
Novelgene0017	1.35754	0.703888	1.63614	1.11349	0.450941	0.455736	0.967542	0.489337	1.35112	0.320241	0.729044	1.70506	0.567548	0.894792	0.299841	0.401442	1.46714	0.188146	2.73156	0.632825	3.03702	3.13817
Novelgene0018	0.619033	0.506003	0.516167	0.778217	0.916395	1.10382	0.440007	0.953027	0.55448	0.397568	1.95908	0.827893	1.22214	1.33302	0.536028	0.85436	0.648421	0.78482	0.859087	1.10617	0.558238	0.8905
Novelgene0019	0.0296498	0.00701567	0	0	0	0	0	0	0.0160075	0.0083786	0	0.0079307	0	0	0	0	0.0076771	0.0090878	0.0476446	0	0.0189753	0.0104261
Novelgene0022	0	0	0.013493	0.0809447	0.0113473	0	0	0	0	0	0.242989	0	0	0.0115543	0	0	0	0	0.0148927	0.0138009	0	0
Novelgene0023	0	0	0.00960509	0	0.00807761	0	0	0.00833782	0	0	0.0192192	0	0	0	0.0322259	0	0.00854121	0	0	0	0	0
Novelgene0025	0.0132359	0	0	0.0077067	0	0	0	0	0	0	0	0	0.00723131	0.0198015	0.00646524	0	0	0	0	0	0	0.0186171
Novelgene0026	0.00767293	0	0	0	0	0	0	0	0	0	0	0	0	0	0	0	0	0	0.00986378	0	0	0
Novelgene0027	0.009396	0	0.0109436	0	0	0	0	0	0	0	0	0	0.0410674	0.0374849	0	0	0.00973147	0	0	0.0447733	0.0962119	0
Novelgene0028	0.820936	0.545995	0.697733	0.387565	0.304253	0.331578	0.143569	0.269189	0.551019	0.0501588	1.42198	0.332342	0.581853	0.486837	0.325133	0.323369	0.298735	0.380831	0.770111	0.15859	0.88037	1.12349
Novelgene0029	0.291292	0.120618	0.0636132	0.106004	0.0178323	0	0.19634	0	0.19658	0.0205787	0.254572	0.486965	0.0596792	0.127104	0.0711426	0.0442229	0.13199	0.0446411	0.46808	0.0216882	0.186421	0.20486
Novelgene0030	0	0	0.164812	0	0	0	0	0	0	0	0	0	0	0	0	0	0.0293114	0	0	0	0	0
Novelgene0032	0.0241986	0	0.211383	1.29626	0.0355534	0	0.469746	0.0611644	0.522578	0	0.0422964	1.06151	0	0.0120674	0	0	0.087719	0.0445019	0	0.0720685	0	0.0850922
Novelgene0033	0	0	0	0	0	0	0	0	0	0	0	0	0	0	0	0	0	0	0	0	0	0
Novelgene0034	0	0	0	0.0483409	0	0	0	0	0.0224115	0	0.0120929	0	0.0113397	0.0310516	0.0304153	0	0.0214969	0	0	0	0.0132833	0
Novelgene0035	0	0	0	0	0	0	0	0	0	0	0	0	0	0	0	0	0.0127846	0	0	0	0	0
Novelgene0036	0.148784	0	0.00866452	0	0	0	0	0.00752134	0	0.00840885	0	0	0	0.00741959	0	0	0.0154096	0	0.00956332	0	0.0190438	0.0104637
Novelgene0040	0.0225465	0	0.236342	0.0787674	0.0515295	0	0	0.015197	0.0486902	0.0254853	0.0437876	0.0804098	0.00821207	0.0149914	0.0073421	0.0182557	0.10119	0.00921416	0.0676299	0.00895312	0.0384782	0.0634264
Novelgene0044	0.0134684	0	0	0	0	0	0.014525	0	0	0	0	0	0	0.0134328	0	0	0	0	0	0	0	0
Novelgene0045	0	0	0	0	0	0	0	0	0	0	0.145773	0	0	0	0	0	0	0	0	0	0	0
Novelgene0046	0	0.0274035	0	0.0252874	0	0.0180287	0	0.00731824	0	0	0.016869	0.0154888	0.0474552	0.0216577	0.0212139	0	0.0449806	0.026623	0.0186102	0	0	0
Novelgene0048	0.0542279	0	0	0.0126299	0.0106231	0	0.0116964	0	0.0351322	0.0122592	0.0126379	0	0	0	0	0	0.0112328	0	0	0	0.0277638	0
Novelgene0049	0	0	0.00817916	0.0163556	0	0	0.0151468	0	0	0	0.016366	0	0	0	0	0	0	0.0172194	0.0180552	0.0167316	0.017977	0
Novelgene0050	0.0151172	0	0	0	0	0	0	0	0	0	0	0	0	0	0	0	0	0	0	0	0	0
Novelgene0051	0	0	0	0	0	0	0	0	0	0	0	0	0	0	0	0	0	0	0	0	0	0
Novelgene0054	0	0	0	0	0	0	0	0	0	0	0	0	0	0	0	0	0	0	0	0	0	0
Novelgene0055	4.17349	0.464717	0.428903	0.314477	0.0240464	0.33631	0.105904	0	0.556674	0.110999	0.0858211	0.28893	0	0	0.119917	0.119267	0.0254265	0.0300987	0.0315597	0	0	0.379842
Novelgene0056	0	0	0	0	0	0	0.0797246	0	0	0	0.014357	0	0	0	0	0	0.0127607	0	0	0	0	0
Novelgene0057	0	0	0	0.0114886	0	0	0.0106395	0	0.0106525	0	0.0344876	0	0	0	0	0	0	0	0	0.0117526	0	0
Novelgene0058	3.16355	1.31855	2.75501	3.88679	1.4214	2.3494	1.40851	1.18843	4.15236	0.344467	3.33124	4.23868	0.745264	0.361836	0	0.370124	1.78855	0	0	0.484052	0	0
Novelgene0061	0	0	0	0	0	0	0	0	0	0	0	0	0	0	0	0	0	0	0	0	0	0
Novelgene0063	1.72371	1.08763	1.49504	0.640624	1.389	7.82537	0.777854	0.791032	2.97002	4.36659	1.53848	31.7312	1.5896	1.76794	6.55661	0.66814	3.97567	1.57374	5.83044	0.334957	2.78523	1.44439
Novelgene0064	0	0	0	0	0	0	0	0	0	0	0	0	0	0	0	0	0	0	0	0	0	0
Novelgene0065	0.0239612	0	0.0558156	0.00930106	0	0.198936	0.0430683	0	0.0258726	0	0.018614	0.017091	0.794186	0.0716939	0.00780276	0.0291016	0.0496334	0	0.164282	0.0380594	0.0511155	0.123577
Novelgene0067	0	0	0	0	0	0	0	0	0	0	0	0	0	0	0	0	0	0	0	0	0	0
Novelgene0068	0	0.168074	2.61983	3.63038	1.93263	0	0.680927	0.638364	0.80959	0.0892113	0.229918	0.189995	0.668353	0.964271	0.50117	1.31802	0.429146	0.580575	1.8009	0.846191	0.984942	1.30439
Novelgene0069	0.167286	0.129544	0.0885636	0.106259	0.0148959	0.0946964	0.0492027	0.0615029	0.246314	0.0687602	1.08098	0.162711	0.149556	0.0910063	0.103998	0.184704	0.0315016	0.11187	0.0391002	0.0181169	0.389308	0.0213908
Novelgene0071	0	0	0	0.0339251	0	0	0	0	0	0	0	0	0.00795811	0	0	0	0	0	0	0	0	0
Novelgene0073	0.0234499	0	0	0	0	0	0	0	0	0	0.218602	0	0.0512466	0	0	0	0	0.02875	0	0	0	0
Novelgene0074	0	0	0	0	0	0	0	0	0	0	0	0	0	0	0	0	0	0	0	0	0	0
Novelgene0075	0.498241	0.0205031	0	0.100906	0.0212183	0	0.0467242	0	0	0	0	0	0.0236704	0.151239	0	0	0.0224361	0.0265588	0.027848	0	0	0
Novelgene0076	0	0	0.042292	0	0	0	0	0.0122374	0.0130692	0	0.014104	0	0	0	0	0	0	0	0	0	0	0
Novelgene0077	0.0151659	0.0358851	0	0	0	0	0	0	0	0	0	0	0	0.0605034	0	0	0	0	0	0	0	0
Novelgene0078	0.0463287	0.643116	0.251811	0.845224	0.408406	1.32701	0.349742	0.999257	0.0333495	0.104734	0.10797	0.214794	0	0	0.663809	1.35042	0.97565	2.49919	0.913206	0.220763	1.522	0.695086
Novelgene0079	0.105644	0.0818094	1.95753	2.91903	0.573828	0.418617	0.372868	0.359272	7.6013	0.13027	0.223823	8.9294	0.0104941	0.0862081	0.103206	0.0583219	0.407823	0.0470988	1.17289	0.0686467	0.442539	0.189121
Novelgene0080	0.169706	0.0513992	0.371599	0.102765	0.119682	0.059177	0.161058	0.150991	0.0952869	0.0383653	0.0553705	0.0726287	0.0445045	0.0406221	0.126001	0.18138	0.203888	0	1.03845	0	0.0955756	0
Novelgene0082	0.0651163	0.0273915	0.235952	0.0505527	0.00708675	0.0360416	0.0468165	0.0219451	0.210932	0	0.0421541	0.108374	0.0632458	0.223698	0	0	0.0599478	0.0532226	0.037204	0	0	0.0101767
Novelgene0083	0	0	0	0	0	0	0	0	0	0	0	0	0	0	0	0	0	0	0	0	0	0
Novelgene0084	0	0	0	0	0	0	0	0	0	0	0	0.00746261	0	0	0	0	0.00722398	0	0	0	0	0
Novelgene0086	0.0110677	0	0	0.0515539	0.0108407	0	0	0	0	0	0.0257934	0	0.0120934	0	0	0.013442	0.0114628	0	0	0	0	0
Novelgene0087	1.01971	2.21175	3.46402	17.4657	2.16405	13.3869	1.05388	4.12387	2.615	0.864464	6.83229	28.6388	0.0464257	0	0.705627	4.64426	3.25636	2.96918	2.13016	2.37891	2.28407	1.91238
Novelgene0088	0.00655348	0	0	0.0152633	0	0	0	0	0	0	0.015273	0.0140234	0	0	0.00640227	0	0	0	0	0	0	0
Novelgene0089	0	0.0075742	0.00932067	0.0465956	0	0	0	0	0.00864093	0	0	0.0770587	0	0	0	0.0194388	0.00828829	0	0	0	0.010243	0
Novelgene0090	0	0.0211995	0	0	0	0	0	0	0	0	0	0	0	0	0	0	0	0	0	0	0	0
Novelgene0092	0	0	0	0	0	0.00963858	0	0	0	0	0	0	0	0	0	0.00939996	0	0	0	0	0	0
Novelgene0095	0.25787	0.0581112	0.214532	0.157297	0.180415	0.091755	0.132429	0.124151	0.424291	0.0277602	0.271868	0.197071	0.120759	0.220449	0.0359886	0	0.165334	0.240879	0.0473571	0.0146284	0.141456	0.414527
Novelgene0096	0.332306	0.0957231	0.252418	0.252376	0.0707588	0.0719726	0.155816	0.116861	0.265211	0.0326626	0.0841789	0.123666	0.142085	0.15851	0.0423442	0.0350954	0.404027	0.336559	0.668645	0.0344236	0.166437	0.386122
Novelgene0097	0.00746954	0.0141394	0.0260996	0	0	0.0093023	0	0.00755201	0	0	0.00870395	0.00799179	0.00816184	0	0	0	0	0	0	0	0.00956071	0
Novelgene0098	0	0	0	0	0	0	0	0	0	0	0	0.0242946	0	0	0	0	0.0470355	0	0	0	0	0
Novelgene0099	0.750604	0.084827	0.92643	0.23483	0.142652	0.111615	0.241639	0.317149	0.447579	0.139296	0.261089	0.35959	0.220345	0.0558675	0.12039	0.272129	0.429312	0	0.691289	0.0800761	0.731311	1.1188
Novelgene0100	0	0.0100664	0	0.0495416	0	0	0	0	0	0	0.0247866	0	0	0	0	0	0	0	0	0	0	0
Novelgene0102	12.575	1.39078	0.181021	0.361982	0.0691971	1.11735	4.12941	0.0785688	4.25652	0.263519	0.329284	0.445955	1.18107	2.12789	0.0483113	0.291727	1.55849	0.45039	1.98891	0.0252479	0.52446	0.655832
Novelgene0103	0	0	0.0166095	0	0	0	0	0	0	0	0	0	0.00779117	0	0.00696579	0	0	0	0.00916623	0	0	0
Novelgene0104	0	0	0	0	0	0	0	0	0	0	0.201449	0	0	0	0	0	0	0	0	0	0	0
Novelgene0105	0	0	0.0499581	0.00832497	0	0	0	0.0289112	0	0	0	0	0	0	0	0	0	0	0.0183802	0	0	0
Novelgene0106	0	0	0	0	0	0	0	0	0	0	0	0	0	0	0	0	0	0	0	0	0	0
Novelgene0107	0.190452	3.05377	0	0	0	0	0	0	0	0	0.35247	0	0	0.0111735	0	0	0	0	0	0	0	0
Novelgene0108	0	0	0.0347208	0	0.0072998	0	0	0	0	0	0	0	0	0	0	0	0	0	0	0	0	0
Novelgene0109	0.00701501	0	0	0.0081691	0	0	0	0	0	0	0.0326972	0.015011	0	0.0279861	0	0	0	0	0	0	0	0
Novelgene0110	1.35481	0.523173	2.39849	0.757293	1.27394	0.31045	0.151954	0.723236	0.620261	0.0857581	0.719887	0.823333	1.06587	1.04856	0.70942	0.329091	1.03274	0.465085	1.90884	1.07167	1.66473	1.20435
Novelgene0111	0	0	0	0	0	0	0	0	0	0	0	0	0	0	0	0	0	0	0	0	0	0
Novelgene0112	0.15511	0.128456	0.146785	0.0225785	0.0759642	0.0482921	0.0836393	0.0588085	0.0628062	0.0219159	0.0903716	0.0726052	0.127115	0.0386752	0.0473534	0.0117741	0.110446	0.13074	0.236786	0.0346463	0.248168	0.0954504
Novelgene0113	0.0184657	0.0699092	0.419391	0.0967664	0.470261	0	0.099572	0.0746785	0.0697856	0	0.0537934	0.0197568	0.0302658	0.0828767	0.0450991	0.347622	0.219938	0.362229	0.866446	0.74793	0.543614	0.337652
Novelgene0118	0	0.0206478	0.0338784	0.0169364	0	0.0181122	0.00784234	0.0147043	0	0	0.0169472	0.0389014	0	0	0	0	0.0527204	0.00891542	0.00934818	0	0	0.0102283
Novelgene0120	0.0485269	0.0459294	0.153411	0.0484375	0.0203707	0.0518003	0.00747627	0.0210269	0.00748542	0	0.0161561	0.0890053	0.0454496	0.0622272	0	0.00841965	0.100519	0	0.0356473	0	0.0709856	0.0682562
Novelgene0121	0.0972993	0	0.113326	0.0323733	0	0.0173104	0	0	0.360209	0	1.47392	0.059487	0.0151882	0	0.0135792	0	0.0143962	0.0170415	0.0536062	0.0165587	0	0
Novelgene0122	0	0	0	0	0	0	0.026775	0	0	0	0	0	0	0	0	0	0	0	0.0957485	0	0	0
Novelgene0123	0	0	0	0	0	0	0	0	0	0	0	0	0	0	0	0	0	0	0	0	0	0
Novelgene0124	0	0.00916468	0.0225557	0.191692	0.00948438	0	0.24018	0.0097899	0.0418216	0	0	0	0	0.00965745	0	0	0.0300861	0.023743	0	0	0	0
Novelgene0125	0	0	0.0210764	0.0210729	0	0	0.0195155	0	0	0.0204545	0	0.038722	0	0	0.0176783	0.021978	0.0187419	0	0	0	0	0
Novelgene0126	0.401876	0	0.253537	0	0.0492041	0.0834136	0.036117	0.0507891	0.0542417	0	0.156096	0.214987	0.0731871	0.300612	0.0163585	0.0406743	0.19077	0.0205295	0.0645779	0.0199479	0.107163	0.0706581
Novelgene0127	0.122828	0.0664305	0.163496	0	0.00859348	1.45317	0	0.274979	0	0	0.0204466	0.319153	1.13122	2.07382	0	0	0	0.053782	0	0	0	0
Novelgene0128	0	0	0	0	0	0	0	0	0	0	0	0.0246511	0	0	0	0	0	0	0	0	0	0
Novelgene0129	0.77285	0.396735	2.21222	3.32541	1.6423	1.04405	1.76585	0.834358	1.03252	0.592261	0.564764	1.54165	0.0715661	0.16984	3.50635	1.09775	1.66872	2.0396	2.91321	0.374516	2.12933	0.700143
Novelgene0130	0.215886	0.0794616	0.237475	0.111734	0.035243	0.149365	0.194019	0.0485043	0.220157	0.0677847	0.838543	0.333638	0.0524211	0.131582	0.15232	0.0874002	0.19875	0.0294089	0.0462546	0	0.0614056	0.0674794
Novelgene0131	0.207525	0.159589	0.830867	1.69166	0.215973	0.226139	0.923199	0.22293	0.532189	0.16127	0.423186	0.915893	0.0708623	0.194042	0.430816	0.960926	0.497036	0.445252	2.40102	0.432638	1.69335	1.47773
Novelgene0133	0.0426748	0.153484	0.288282	0.238538	0.0250797	0.0106291	0.138068	0.0604044	0.0276474	0.00964743	0.258581	0	0.00932601	0.0510747	0.0166761	0	0.088397	0	0.10972	0	0.163866	0.02401
Novelgene0137	0	0	0	0.0131986	0	0	0	0	0	0	0	0	0	0	0	0	0	0	0	0	0	0
Novelgene0138	0.0107186	0	0	0	0.0104988	0	0	0	0	0	0	0	0	0	0	0	0	0	0.0137791	0	0	0
Novelgene0139	0.395534	0.0802204	0.345512	0.312554	0.166038	0.193515	0.121875	0.299926	0.244049	0.0479023	0.279832	0.347619	0.108048	0.14089	0.276005	0.137254	0.365764	0.034638	0.272395	0.0673134	0.506267	0.774908
Novelgene0140	0	0	0	0	0	0	0	0	0	0	0.0997902	0	0	0	0	0	0	0	0	0	0	0
Novelgene0141	0.0213333	0	0.0496942	0	0	0	0	0	0	0.0120569	0.0124294	0.114124	0	0	0	0.012955	0	0	0.0137123	0	0	0
Novelgene0142	0	0	0	0	0	0	0	0	0	0	0	0	0	0	0	0	0	0	0	0	0	0
Novelgene0143	1.09697	0.415301	2.03402	0.102195	0.584512	0.535522	0.766604	0.354907	1.04234	0.0892766	0.940796	0.28168	0.489046	0.770231	0.308638	0.500948	2.31772	0.473407	2.00811	0.386814	3.27993	1.65405
Novelgene0144	0.202826	0.0355499	0	0	0	0	0	0	0	0.00849123	0	0	0.0656667	0.16483	0	0	0	0	0	0	0	0
Novelgene0145	0.0587842	0	0.00855831	0	0	0.00915096	0.00792448	0	0.0158683	0	0.0342494	0.00786177	0.0160581	0.0293146	0	0.0178488	0	0	0	0	0.00940516	0
Novelgene0146	0.022049	0	0	0	0	0	0	0	0.0158719	0	0	0.0314541	0	0	0	0	0	0	0	0	0.00940726	0
Novelgene0147	3.50529	1.69715	4.76983	5.79289	2.39091	2.80939	3.95495	1.25151	5.67112	1.03304	5.32477	10.7808	1.99725	3.73835	11.0644	1.70011	3.47468	1.38997	7.95642	2.72874	4.35336	3.38458
Novelgene0149	0	0	0.00775938	0.00775808	0	0	0	0	0	0	0.00776303	0	0	0	0	0	0	0	0	0	0	0
Novelgene0150	0	0	0	0	0	0	0	0	0	0	0	0	0	0	0	0	0	0	0	0	0	0
Novelgene0152	0.195031	0.00971536	0.0836887	0	0	0	0	0.0103781	0.0110836	0	0.251184	0	0.0112162	0.0307132	0	0.0124669	0.0318939	0	0.0263914	0.0366849	0	0.0577525
Novelgene0153	0	0	0.00919348	0.0827275	0	0.0393204	0.00851261	0	0	0	0	0.033781	0	0	0	0.00958675	0.00817518	0.00967741	0.0811772	0.0188065	0.0101032	0.0111025
Novelgene0154	0	0	0	0	0	0	0	0	0	0	0	0	0	0	0	0	0	0	0	0	0	0
Novelgene0155	0.239013	0.050271	0.139191	0.0618522	0	0.0330732	0.0143202	0.0268503	0	0	0.0773645	0.0142069	0	0.079461	0.0259443	0.0322544	0.0825157	0	0.0341399	0	0.0509879	0.13074
Novelgene0156	0.813545	0.0624323	0.921935	0.15363	0.107684	0.123222	0.165989	0.244535	0.308642	0.0248536	0.37151	0.0823376	0.0360384	0.0986837	0.0429607	0.0934668	0.694569	0.080872	0.183728	0	0.33772	0.587616
Novelgene0157	0	0	0.108516	0.054249	0	0	0	0.0235497	0	0.0131643	0	0	0	0	0.0113775	0	0.0361862	0	0.0149716	0	0.0149067	0
Novelgene0159	0.0542917	0.0220224	0.0632341	0.0632235	0	0	0.00836442	0	0.00837465	0	0.0180754	0	0.0084748	0.0386775	0.030308	0.0470993	0.0883616	0.0285268	0.319056	0.0184791	0.277964	0.0654555
Novelgene0160	0.0138853	0.0788521	0.177895	0.145527	0.0476016	0.0432305	0.0524111	0.0350964	0.067468	0.00784755	0.0323599	0.00742804	0	0	0.00678244	0.0421603	0.0575241	0.0085118	0.0981746	0	0.133294	0.0585916
Novelgene0162	0	0	0	0.0281693	0	0.030125	0.0260874	0	0.0261193	0	0.169124	0	0.0528633	0.12063	0.0236316	0	0.0250534	0	0.124386	0	0	0
Novelgene0163	0.0147651	0	0	0	0	0	0.031847	0	0	0	0	0	0	0	0	0	0	0	0	0	0	0
Novelgene0164	0	0	0	0	0	0	0	0	0	0	0	0	0	0	0	0	0	0	0	0	0	0
Novelgene0165	0.00724309	0	0	0	0	0	0	0	0	0	0	0	0	0	0	0	0	0	0	0	0	0
Novelgene0167	0	0	0	0	0	0	0	0	0	0	0	0	0	0	0	0	0	0	0	0	0	0
Novelgene0168	0	0.089543	9.53142	4.57212	2.96533	0.235641	0	1.19565	0	0	0.0551208	0	0.568565	1.22665	0.554545	3.79181	1.86171	1.33389	4.31752	4.84627	4.35935	4.19174
Novelgene0169	1.00476	0.733613	3.64452	5.7333	2.68533	2.01995	3.23528	1.56732	2.99126	0.616537	1.22099	6.03543	0.141157	0.0572636	4.02447	4.20138	3.31517	2.04136	2.02974	6.49778	4.13375	2.80634
Novelgene0170	0	0	0	0	0	0	0.0653324	0	0.0163531	0	0	0	0	0	0	0	0	0	0	0	0	0
Novelgene0171	0	0	0	0.0164502	0	0	0	0	0	0	0	0	0	0	0	0	0	0	0	0	0	0
Novelgene0173	0.042708	0.0101055	0.0746136	0.0124335	0	0	0	0	0	0	0.0248829	0	0.0233331	0.0532442	0	0.0129676	0	0	0.0549024	0	0.0136661	0
Novelgene0175	0	0.00643682	0	0	0	0	0	0	0	0	0	0	0	0	0	0	0	0	0	0	0	0
Novelgene0177	0	0.00692383	0	0	0	0	0	0	0	0	0	0	0	0	0	0	0	0	0	0	0	0
Novelgene0179	0	0	0	0	0	0	0	0	0	0	0	0	0	0	0	0	0	0	0	0	0.019991	0.0219684
Novelgene0180	0.0155229	0.227725	0.0180796	1.57267	0.0532157	0.318972	0.24274	0.0549299	3.8802	0.0789576	0.117573	1.40339	0.0339231	0	0.326041	0.226236	0.257233	0.123704	0.109753	0.25889	0.0695402	0.36026
Novelgene0182	0.0102776	0	0.0359113	0.0718106	0.0906012	0	0.155175	0	0	0.0580861	0	0	0.224603	0.369018	0.401619	0.04993	0.0319337	0	0.0660609	0.0734614	0.0131549	0.332491
Novelgene0183	0.00658884	0.0124723	0.00767409	0.0383641	0.0258148	0.00820551	0.0142115	0.00666159	0.00711444	0.0148953	0	0.0845942	0.0503966	0	0	0	0.0204723	0.00807804	0.0169403	0	0	0.00926763
Novelgene0184	0	0	0.0149595	0	0	0	0	0	0	0	0	0	0	0	0	0	0	0	0.0330227	0	0	0
Novelgene0185	0	0	0.0173682	0.0607787	0.0073031	0.00928547	0.0321639	0.00753835	0.10466	0.00842786	0	0.095728	0	0	0.014568	0.0181112	0.0231667	0	0.0287548	0	0.0668039	0.0104874
Novelgene0186	0.0115081	0	0.0134035	0.147414	0.05636	0	0.0496435	0.0116351	0.0124261	0	0	0.073876	0	0	0	0	0	0	0.0295879	0.0137094	0.0589193	0.0323736
Novelgene0187	0	0	0	0	0.0383088	0	0	0.0316343	0	0	0	0	0	0	0	0	0	0	0	0	0.0100121	0.0110024
Novelgene0188	0	0.228143	0	0	0.00737818	0	0	0	0	0	0	0	0	0.0525897	0	0.0091487	0.00780163	0	0	0	0	0
Novelgene0189	0.0261619	0.00619038	0.00761777	0.0076165	0	0	0.0141072	0	0.00706222	0	0.00762135	0	0	0.00652323	0	0	0	0.0400938	0.109304	0	0.0586008	0.00919961
Novelgene0190	0	0	0	0	0	0	0	0	0	0	0	0	0	0	0	0	0	0	0	0	0	0
Novelgene0191	0.349701	0	0.0104436	0.0626512	0.00878278	0.0446672	0.0290105	0	0.242049	0.0608126	24.0734	0.00959363	0.254742	0.277235	0.0262794	0.0217807	0.0557211	0.03298	0.0691618	0.0320457	0.160678	0.050449
Novelgene0192	0	0	0	0	0	0	0	0	0	0	0	0	0	0	0	0	0	0	0	0	0	0
Novelgene0193	0	0	0	0	0	0	0	0	0	0	0.0346431	0	0	0	0	0	0.0307915	0	0	0	0	0
Novelgene0194	0.045011	0.0213008	0	0.026208	0.0220439	0	0.0242711	0	0.0243008	0	0.0524495	0.120395	0.0737741	0	0.17589	0	0.139854	0.0275922	0.115726	0.0536209	0.144031	0.474832
Novelgene0195	0	0	0	0	0	0	0	0	0	0	0.0276199	0	0	0	0	0	0	0	0	0	0	0
Novelgene0196	0	0	0	0	0	0	0	0	0.0164627	0	0	0.00815625	0	0	0	0.00925869	0	0	0.0195998	0	0	0
Novelgene0197	0.0215823	0.00680902	0.0251371	0.0921541	0.0352327	0	0.139653	0	0.0466079	0	0.025149	0.0384855	0	0	0.0070281	0.0174749	0	0	0.00924823	0	0.0276245	0
Novelgene0198	0.186083	0.056039	0.433466	0.068949	0.0331394	0.0632022	0.0182438	0.0769655	0.0821975	0.0095608	0.147842	0.334839	0.0184845	0.0674882	0.0991579	0.0616375	0.131405	0.0622204	0.31533	0.0201526	0.162395	0.214149
Novelgene0199	0.563128	0.0522534	0.33437	0.0900078	0.0432609	0.0687548	0.0952636	0.223273	0.107303	0.0374427	0.141531	0.0354412	0.0120651	0.110126	0.0107869	0.0134105	0.160103	0.0270747	0.0567778	0.0920768	0.0847977	0.0465927
Novelgene0200	0.146438	0.0485099	0.400812	0.264321	0.286869	0.17325	0.110549	0.111041	0.260897	0.0413813	0.0682554	0.250683	0.120008	0.109539	0.493555	0	0.106167	0	0.244726	0.0261675	0.15932	0.16478
Novelgene0201	0	0	0	0	0	0	0	0	0	0	0	0	0	0	0	0	0	0	0	0	0	0
Novelgene0202	0	0	0	0	0	0	0	0	0	0	0	0	0	0	0	0	0.0181444	0	0	0	0	0
Novelgene0205	0	0.0139063	0.0342256	0	0	0	0	0	0	0	0	0.0314401	0	0	0	0	0	0	0	0	0.0188061	0
Novelgene0206	0.666755	0.356689	1.4181	1.21531	0.492176	0.361023	0.468954	0.468951	1.00166	0.141994	0.765682	1.26133	0.200616	0.269854	0.0188803	0.140834	0.470382	0.24879	0.819867	0.656157	0.371052	0.625223
Novelgene0208	0	0	0	0	0	0	0	0	0	0	0	0	0	0	0	0	0	0	0	0	0	0
Novelgene0211	0	0	0	0	0	0	0.0107197	0	0	0	0	0	0	0	0	0	0	0	0	0	0	0
Novelgene0214	0	0.00832819	0.112734	0.0204936	0.0344748	0	0	0.00889634	0	0	0.0512667	0	0	0.017552	0	0	0.246061	0	0	0.13627	0.180202	0.123766
Novelgene0215	0	0	0	0	0	0	0	0	0	0	0	0	0	0	0	0	0	0	0	0	0	0
Novelgene0216	0	0	0	0.00846445	0.00711955	0	0	0	0.0313939	0	0.0338794	0.00777685	0	0	0	0	0.0150563	0	0.00934406	0	0	0
Novelgene0217	0.101855	0.0482016	0.118632	0.0593061	0.0199532	0.0380541	0.0329538	0.030894	0.406927	0	0.0712127	0.196158	0.0111296	0.0711107	0.0895546	0.0247413	0.0421968	0.174827	0.0785628	0	0.0391112	0.0429798
Novelgene0218	0.0717792	0	0.0743128	0.00928755	0	0.00993236	0	0	0.0344467	0	0.0743478	0.0170662	0	0	0	0	0	0	0.0410108	0	0.0612496	0.011218
Novelgene0219	0	0	0.0368799	0	0.00775373	0.00985843	0.00853713	0	0	0	0.00922431	0.0169391	0	0	0	0	0.00819874	0	0	0.00943033	0.0202646	0
Novelgene0220	0.00771783	0.0219141	0.782046	0.431402	0.0453572	0.0480575	0.0749097	0.0702274	0.0250004	0	0.188859	0.00825744	0	0	0	0.0187471	0.0239802	0.0094622	0.039686	0	0.0296355	0.0651338
Novelgene0221	2.6321	0.0897113	0	0.0594346	0.0071416	3.80458	0.00786315	0.110575	0.0157455	0	0.271874	0	0.0796691	0.130895	0.0356146	0	0	0.0446954	0	0	0	0
Novelgene0223	0.0290618	0.0275061	0	0.0676858	0	0.0180962	0	0	0	0	0.0169322	0	0	0.0434777	0	0	0	0	0	0	0	0
Novelgene0224	0	0	0	0	0	0	0	0	0	0	0	0	0	0	0	0	0	0	0	0	0	0
Novelgene0228	0	0	0.00824767	0	0	0	0	0	0	0	0.0990186	0.00757641	0	0	0	0	0.00733414	0.00868182	0	0	0	0
Novelgene0229	0	0.0574994	0	0.0101065	0	0.0216164	0	0	0.0281132	0.00980995	0.20226	0.0278566	0.0189662	0.00865586	0	0.0210813	0.0629203	0	0.0111568	0.0103389	0.0111084	0.0366217
Novelgene0231	0	0	0.01729	0	0	0	0	0	0	0	0	0	0	0	0	0	0	0	0	0	0	0
Novelgene0232	0	0	0	0	0	0	0	0	0	0.0116064	0	0	0	0	0	0	0	0	0	0	0	0
Novelgene0233	0	0	0	0	0	0	0	0	0	0	0	0	0	0	0	0	0	0	0	0	0	0
Novelgene0234	0.0172892	0.0327276	0	0	0	0	0.0186456	0	0	0	0	0	0	0	0	0	0.107439	0	0.0222258	0	0	0
Novelgene0235	0.151192	0.0511067	0.213829	0.226369	0.105779	0.0134492	0.209639	0.0327559	0.198235	0.024414	0.100673	0.242644	0.0118003	0	0.0527511	0.0262325	0.13422	0.132403	0.0971807	0.0643258	0.165873	0.0911403
Novelgene0236	0.505425	0.127566	0.23547	0.23543	0.181521	0.104906	0.254369	0.119235	0.345637	0.0952172	0.353371	0.108153	0.460224	0.504092	0.0658351	0.184157	0.331532	0.206554	0.628081	0.0802807	0.280333	0.402851
Novelgene0237	0.45591	0.304016	0.193092	0.0361987	0.0304472	0.116136	0.122919	0.0628559	0.0671288	0.140546	1.48509	0.155205	0.192473	0.206685	0.060735	0.163598	0.150242	0.241366	0.372964	0.0123436	0.106099	0.247762
Novelgene0239	0.497044	0.0285114	0	0	0	0	0	0	0.0162634	0.0170251	0	0	0	0.0450666	0	0	0	0.0184662	0	0.0179431	0.0192787	0.0211856
Novelgene0240	0	0	0	0	0	0	0	0	0.0177206	0	0	0	0	0	0	0	0	0	0	0	0	0
Novelgene0242	0	0	0	0	0	0	0	0	0	0	0	0	0	0	0	0	0	0	0	0	0	0
Novelgene0243	0	0	0	0	0	0	0	0	0	0	0	0	0	0	0	0	0.0272964	0	0	0	0	0
Novelgene0244	0	0	0	0	0	0	0	0	0	0	0	0	0	0	0	0	0	0	0	0	0	0.017119
Novelgene0245	0.113561	0.0358275	0.146962	0.102856	0.0247182	0.0942833	0	0.0127572	0.095371	0.0570502	0.0147031	0.121501	0	0.0880923	0.0246535	0.183898	0.182958	0.0309396	0.210869	0.0751576	0.113053	0.124235
Novelgene0246	0	0	0.00906757	0.0271982	0	0	0	0	0	0	0.00907184	0	0	0	0	0	0.0161264	0	0.0200164	0	0.0199296	0
Novelgene0249	11.4162	2.78159	4.1042	4.1876	0.855806	1.41184	3.34857	1.32141	3.64115	0.775397	1.50614	4.78996	0.654881	1.61321	0.87473	1.60491	3.64961	1.08006	4.78057	0.602149	5.17576	4.02203
Novelgene0250	0.108264	0.0394111	1.32886	0.261849	0.106043	0.0933426	0.00898135	0.176819	0.188839	0.00941349	0.320241	1.30981	0.0909987	0.0913665	0.113902	0.0202293	0.957413	0.0510514	1.22047	0.0297631	1.98267	0.0702833
Novelgene0251	0	0	0.0738839	0.0554037	0	0	0	0.016034	0.0342478	0	0.0184797	0	0	0	0	0	0.0164251	0	0	0	0.0202987	0
Novelgene0252	0	0	0	0	0	0	0	0	0	0	0	0.0108308	0.0110612	0	0	0	0	0	0	0	0	0.0142386
Novelgene0253	0.0230604	0.010913	0.268587	0.0134271	0.0225874	0	0	0.0174862	0	0	0	0	0.0440959	0.051749	0.0675848	0.0630171	0.0895639	0.452359	1.17097	0.0274715	0.597706	0.129744
Novelgene0254	0.00877577	0	0	0	0	0	0	0	0	0	0	0	0.0191783	0.0612684	0	0	0	0	0	0	0.0224652	0
Novelgene0256	0	0	0	0	0	0	0	0	0	0	0	0	0	0	0	0	0	0	0	0	0	0
Novelgene0260	0.0511568	0.0161395	0.178749	0.0198576	0.13362	0.0318544	0.0459751	0.0172405	0.322219	0.0192749	0.0496758	0.0638558	0.0186327	0.127555	0.0249882	0.0207105	0.132458	0	0.230173	0.0203141	0.218262	0.0479702
Novelgene0261	0	0	0	0	0	0	0	0	0	0	0	0.0542871	0	0	0.00991376	0	0	0	0	0	0.0129889	0
Novelgene0262	0	0	0	0	0	0	0	0	0	0	0	0	0	0	0.0240192	0	0.0763932	0	0	0	0	0
Novelgene0265	0.00754993	0	0	0	0	0	0	0	0	0	0	0	0	0	0	0	0	0	0	0	0	0
Novelgene0266	0	0.0371939	0.0915403	0.0686438	0	0	0.0211902	0.059597	0	0	1.25927	0.042045	0.0214698	0	0	0.023864	0	0	0.0505181	0	0.226346	0
Novelgene0267	0	0	0.104068	0	0	0.111275	0	0	0.0964787	0	0	0.57359	0	0	0	0	0	0	0	0	0	0
Novelgene0269	0	0	0	0	0	0	0	0	0	0	0	0	0	0	0	0	0	0	0	0	0	0
Novelgene0270	0	0	0	0	0	0	0	0	0	0	0	0	0	0	0	0	0	0	0	0	0	0
Novelgene0272	0	0	0	0	0	0	0	0	0	0	0	0	0	0	0	0	0	0	0	0	0	0
Novelgene0275	0.207129	0.042009	0.0516955	0.0430724	0	0.0460628	0	0	0.00798758	0	0.181019	0.00791469	1.36604	1.15096	0.0144536	0	0.0153232	2.24922	0.989007	0.564	1.14568	1.15496
Novelgene0277	0.0794471	0.0125324	0.262177	0.0462587	0.0129696	0.0494703	0.02856	0.0267748	0.185867	0	0	0.0425009	0	0.0132063	0.077614	0.0160819	0.0548558	0.0324679	0.0680878	0.015774	0.0508445	0.148997
Novelgene0279	0	0	0	0	0	0	0	0	0	0.0141811	0	0	0	0	0	0	0	0	0	0	0	0
Novelgene0280	7.55911	2.00934	8.93529	3.2776	4.55271	0.640942	1.8906	2.39033	2.2055	0.36359	2.79242	3.64803	3.14572	3.38461	0.785605	0	2.86508	0	0.0827018	1.4753	4.75533	6.94497
Novelgene0283	0	0	0	0.00668898	0.00562618	0	0	0	0	0	0.00669325	0	0.0313819	0.00572885	0	0.00697628	0.00594908	0	0.00738409	0	0.00735208	0
Novelgene0284	0.0220024	0	0	0.0128111	0	0	0	0	0	0	0.0128192	0	0	0	0	0	0	0	0	0	0.0140811	0.0154739
Novelgene0286	0.056086	0	0.00933199	0	0	0	0	0	0	0	0	0	0	0	0	0	0	0	0.0103	0	0	0.0112698
Novelgene0287	2.8832	0	0	0.297346	0.0208418	0	0.0114738	0	0.0114878	0.0120258	0.123973	0.0227659	0	0.10611	0	0.0387646	0.0771327	0.0130437	0.0136769	0	0	0.0299292
Novelgene0291	0.605556	0.256084	1.6657	0.675172	3.36951	1.10714	0.0972646	0.573162	0.125207	0.087381	0.0300268	1.03387	0.0563132	0.231303	0.327259	2.03427	2.52205	1.75338	1.93787	3.92927	1.02245	1.81224
Novelgene0292	0.0351686	0.0499292	0.266248	0.286681	0.0688945	0.19709	0.0189638	0	0.075948	0.0198763	0.225393	0.112882	0	0.0175379	0.103071	0.0640701	0.200333	0.0215587	0.113026	0.0209479	0.135043	0.593603
Novelgene0293	0	0	0	0	0	0	0	0	0	0	0	0	0	0	0	0	0	0	0	0	0	0
Novelgene0294	0.358676	0.130568	0.535581	0.364134	0.252229	0.091627	0.228121	0.269652	0.536244	0.124746	0.278633	0.432952	0.361771	0.376075	0.33243	0.0781888	0.409582	0.135306	0.153696	0.361549	0.117715	0.336334
Novelgene0295	0	0	0	0	0	0	0	0	0	0	0	0	0	0	0.0146608	0	0	0	0	0	0.0192084	0
Novelgene0296	12.3075	3.27019	0.999482	0.262978	0.309671	0.196865	0.316605	0.182655	0.926592	0.306312	1.4473	1.93292	2.17145	1.86941	0.507415	0.109709	0.444388	0.16612	0.667703	0.0538046	0.578095	1.1435
Novelgene0297	0.29577	0.0294672	0	0	0	0	0	0	0	0	0	0	0.0680385	0.0465774	0	0	0	0	0.0200116	0	0.0199249	0
Novelgene0298	0.0132652	0.0376653	0	0	0	0	0	0	0	0	0	0	0.0217419	0.0463056	0.00647954	0	0	0	0	0	0	0
Novelgene0299	0.126056	0.0198847	0.00815657	0	0	0	0	0.00708041	0	0	0	0	0.0153043	0.0349231	0	0	0	0	0	0	0	0
Novelgene0300	0	0	0	0	0	0	0	0	0	0	0	0	0	0	0	0	0	0	0	0	0	0
Novelgene0302	0.0072976	0	0	0	0	0	0	0	0	0	0.00850359	0	0	0.00727836	0	0	0	0	0	0	0	0
Novelgene0305	0	0	0	0	0	0	0	0	0	0	0	0	0	0	0	0	0	0	0	0	0	0
Novelgene0306	0.135583	0.392525	0.0650237	0.34364	0.148426	0.238377	0.232231	0.13708	0.447807	0.23439	0.21375	1.01544	0.026144	0.0715899	0.81031	0.435891	0.726899	1.18315	1.13805	0.351539	1.76603	1.21154
Novelgene0309	0.0107677	0	0	0	0	0	0	0	0	0.0121711	0	0	0	0	0	0	0	0	0	0	0.0137822	0
Novelgene0310	0	0	0	0	0	0	0	0	0	0	0	0	0	0	0	0	0	0	0	0	0	0
Novelgene0312	0	0	0	0	0	0	0	0	0	0	0	0	0	0	0	0	0	0	0	0	0	0
Novelgene0313	0.0167576	0.0079303	0	0	0	0	0.0542168	0	0	0	0	0.00896462	0	0	0.0163709	0.0101763	0.104135	0	0	0	0	0
Novelgene0319	0	0.00722857	0	0	0	0	0	0	0	0	0	0	0	0	0.00746115	0	0	0	0	0	0	0
Novelgene0321	0	0	0	0	0	0	0	0	0.0175849	0	0	0.0348489	0.0088976	0.0406071	0.04773	0	0.00843363	0.00998334	0.0209359	0	0	0
Novelgene0323	0	0	0	0	0	0	0	0	0	0	0	0	0	0	0	0	0	0	0	0	0	0
Novelgene0326	0.0827021	0.0717523	0.024081	0.024077	0	0.0343314	0.0668926	0.0139359	0.0148832	0	0.0481847	0.0589896	0.0075306	0	0	0.0418518	0.0642412	0.016899	0.026579	0	0.0793914	0.0193876
Novelgene0327	0	0	0	0	0	0	0	0	0.0167454	0	0	0	0	0	0	0	0	0	0	0	0.0198499	0
Novelgene0328	0	0	0	0.0170871	0	0.913671	0.0791214	0	0	0.049757	0.017098	0.0156991	0.160331	0.0585378	0	0	0	0	0	0	0	0
Novelgene0330	0	0	0	0	0	0	0	0	0	0	0	0	0	0	0	0	0	0	0	0	0	0
Novelgene0331	0	0.010607	0	0	0	0	0	0	0	0	0	0	0	0	0	0	0	0	0	0	0	0
Novelgene0333	0.0165266	0	0	0	0	0	0	0	0	0	0	0	0	0	0	0	0	0	0	0	0	0
Novelgene0334	0	0	0	0	0	0	0	0	0	0	0	0	0	0	0	0	0	0	0	0	0	0
Novelgene0335	18.416	12.0596	0.632265	0.799145	0.21068	3.59709	0.16569	0.362445	0.740989	0.301015	0.41773	1.68763	2.00333	1.97159	0.170105	0.174158	0.922912	0.226035	0.855857	0.195228	1.4421	0.864403
Novelgene0336	10.622	5.20967	0.90053	0.493065	0.0360629	0.160482	1.8265	0.390858	0.337918	0.104042	0.107256	0.157569	0.321844	0.495733	0.0899213	0.335376	1.02958	0.338547	0.567968	0.109652	1.2017	1.11342
Novelgene0338	0.00671635	0.0635684	0.0078226	0.0078213	0	0.0167286	0.00724326	0	0	0	0.00782629	0.00718594	0	0	0.00656138	0	0.104342	0	0	0	0.0859665	0
Novelgene0339	0	0	0.0132738	0.0265432	0	0.028386	0	0	0	0	0.0132801	0	0	0	0.0111337	0	0	0.0139725	0.0146508	0	0.0145873	0
Novelgene0341	0.0589286	0.0278872	0	0.789168	0.0577199	0.0366938	0.158879	0.119159	0.254518	0.0333047	0.0343335	0.346768	0.0321951	0.0881598	0.0863534	0	0.0915489	0.144495	0.0378773	0.105301	0.377131	0.331548
Novelgene0342	0	0.0121802	0.134899	0.059945	0.0126051	0	0.0138787	0.0390335	0.125061	0	0	0.0137688	0.0421854	0	0.0754328	0.0156299	0.0399857	0.0157777	0.198523	0.0153307	0.0329438	0.0543036
Novelgene0343	0.063466	0	0	0	0	0	0	0	0	0	0	0	0	0	0	0	0	0	0	0	0	0
Novelgene0344	0	0	0	0	0	0	0	0	0	0	0.0208404	0	0.00977119	0	0	0	0.00926166	0	0	0	0	0.0251561
Novelgene0345	0.127152	0.0120346	0.0148095	0	0.0124544	0	0	0	0	0	0.0148165	0	0	0	0	0	0	0	0	0	0	0
Novelgene0346	0	0	0	0	0	0	0	0	0	0	0	0	0	0	0	0	0	0	0	0	0	0
Novelgene0347	0	0	0	0	0	0	0	0	0	0	0	0	0	0	0	0	0	0	0	0	0	0
Novelgene0348	0	0	0	0	0	0	0	0	0	0	0	0	0	0	0	0	0	0	0	0	0	0
Novelgene0349	0	0	0	0	0	0	0	0	0	0	0	0	0	0	0	0	0	0	0	0	0	0
Novelgene0350	0	0	0	0	0	0	0	0	0	0	0	0	0	0	0.00876696	0.0217985	0	0.0110023	0	0	0	0
Novelgene0351	0.0310604	0	0	0	0	0	0	0	0	0	0	0	0.0169696	0	0	0	0	0	0	0	0	0
Novelgene0352	0	0	0.00890978	0.0089083	0	0	0.445496	0	0.00826001	0	0	0	0.108664	0.106815	0	0	0.0396146	0.0187576	0.00983402	0	0	0.0215198
Novelgene0353	0.94624	1.42735	0.241083	0.0344348	0.0144817	0	0.0797246	0	0	0	0.0689134	0.0474562	0.0161553	0.707809	0	0.0179569	0.0306258	0	0.0190066	0.0352263	0.0567726	0.0207961
Novelgene0354	0.00709197	0	0	0.00825871	0	0	0.0152967	0	0	0	0.016528	0.00758782	0.00774927	0	0	0	0	0	0.0273508	0	0	0.00997532
Novelgene0355	11.6277	3.99071	5.77156	13.6419	5.87556	3.13975	5.10973	2.24135	10.8421	1.47401	2.05139	12.3942	19.5925	16.9295	4.33144	0.527935	4.34444	0.319756	6.73349	1.11333	3.8668	0.85597
Novelgene0357	0.04199	0	0	0	0	0	0	0	0	0	0.00978585	0	0.00917636	0.0167517	0	0	0	0	0.0107959	0	0	0
Novelgene0358	1.79839	1.74416	2.09461	1.52545	1.21783	0.995403	0.981713	0.695874	1.46238	0.376445	2.66477	2.13793	0.946147	1.01862	0.650703	1.18648	1.24174	0.517191	0.998965	0.740583	1.563	0.811957
Novelgene0359	0	0	0	0	0	0.0127161	0.0110118	0	0	0	0	0	0	0	0	0	0	0	0	0	0	0
Novelgene0360	0.11184	0.254049	1.41985	2.80016	1.23788	0.584985	1.43531	0.373148	1.02648	0.176985	0.299743	1.97439	0.0122206	0.0111546	3.13576	1.01875	0.787669	1.56315	3.78126	10.0858	1.44583	5.22272
Novelgene0361	0.0805768	0.00693306	0	0	0	0	0	0	0	0	0.0170714	0	0	0.00730585	0	0	0.0151734	0	0.0188334	0	0	0.0103033
Novelgene0363	0	0	0.0729021	0.0364449	0.00766357	0	0	0.00791044	0	0	0	0.0418554	0	0	0	0	0	0	0	0	0.0200289	0
Novelgene0365	0	0	0	0	0	0	0	0	0	0	0	0	0.00816554	0	0	0	0	0	0	0	0	0
Novelgene0366	0.00733821	0	0	0	0	0	0	0	0	0	0	0	0	0	0	0	0	0	0	0	0	0
Novelgene0368	0.0118344	0	0	0.0551253	0	0	0	0	0	0	0.0137901	0	0	0	0	0	0	0	0	0	0	0
Novelgene0369	0	0	0.00829757	0	0	0	0	0	0	0	0.0332059	0	0	0	0	0	0	0	0	0	0	0
Novelgene0370	0.384272	0.290962	2.32734	2.41645	0.37639	1.14854	1.57479	0.388515	0.497911	0.347487	0.716443	2.38461	0.167955	0.229955	4.50487	0	1.11438	0.94225	2.27237	1.46489	2.95112	1.72961
Novelgene0372	0.0146471	0.00693152	0	0.0255851	0.00717332	0	0.0157962	0	0	0	0.0426691	0.0313423	0	0.0292169	0.0143091	0	0.01517	0	0	0	0	0
Novelgene0373	0.00935335	0	0.185197	0.0326764	0	0	0	0.0378265	0	0	0.0217981	0.0500366	0	0	0	0	0.0096873	0.0114674	0.0480961	0	0	0
Novelgene0375	0	0	0	0.0155507	0	0	0	0	0	0	0	0	0	0	0	0	0	0	0	0	0	0
Novelgene0379	0	0	0.0192006	0.0191974	0	0	0	0	0	0	0.0960481	0.194017	0	0	0	0	0.0512216	0	0	0	0	0
Novelgene0380	6.77012	1.30615	0.43095	0.0582268	0.0685654	0.0622693	0.0215694	0.0808847	4.56751	0.0113036	60.2682	0.192588	1.74832	1.16693	0.156311	0.485822	0.652505	0.147125	0.0128555	0.0238261	1.22878	0.140659
Novelgene0382	0.0568949	0.0336559	0.521845	0.223611	0.10449	0.00885685	0.0460187	0.18695	0.115188	0.0241165	0.34806	0.0228273	0.038855	0.0780241	0.0208433	0.0604631	0.206242	0.00871927	0	0.0847225	0.291292	0.0100033
Novelgene0383	0	0	0.0177865	0.00889179	0	0	0	0.00771992	0	0	0.151257	0	0.0083433	0	0	0	0	0	0	0	0.00977327	0
Novelgene0384	0.0849132	0.0574057	0.579267	0.0565044	0	0.0604273	0.117739	0.134908	0.104785	0.0274231	0.127216	0.246593	0.0927832	0.0483938	0.0474022	0.0147328	0.0753813	0.089233	0.0467822	0.0433525	0.0155265	0.0170623
Novelgene0385	0.0130784	0.0123783	0	0.624429	0.0512405	0.0325747	0.183357	0	0.127095	0.014783	0.0761984	0.209892	0	0	0.063883	0.0158841	0.0135453	0	0	0	0	0
Novelgene0386	5.57273	5.92762	9.92683	22.6832	14.0939	9.99114	7.88919	5.28539	19.803	3.45183	23.6225	38.82	6.44742	7.41645	10.1467	10.2467	10.4177	10.2378	17.2777	19.3406	15.8999	8.61497
Novelgene0387	0.137798	0.0260845	0.139096	0.106979	0.0719851	0.0114406	0.0990726	0.0557279	0.109113	0	0.0642283	0.00982886	0.010038	0.027487	0	0.0111574	0.085631	0	0.0826672	0.0109438	0.105826	0.0387645
Novelgene0389	0.276161	0.0871263	1.00068	0.607455	0.135248	0.133747	0.0330918	0.341257	0.0662646	0	0.286044	0.393959	0.385578	0.550866	0.284777	0	0.333691	1.16622	1.53839	0.18277	0.137462	0.712137
Novelgene0390	0	0	0	0	0	0	0	0	0	0	0	0	0	0	0	0.00962824	0	0	0	0	0	0
Novelgene0391	0	0	0	0	0	0	0	0	0	0	0	0	0.0134126	0	0	0	0	0	0	0	0	0
Novelgene0392	0	0	0	0	0	0	0	0	0	0	0	0.0159836	0	0	0	0	0	0	0.480116	0.124577	0	0.336205
Novelgene0393	0	0	0	0	0	0	0	0	0	0	0	0	0	0	0	0	0	0	0	0	0	0
Novelgene0394	0	0	0	0	0	0	0	0	0	0	0	0.0362919	0	0	0	0	0	0	0	0	0	0
Novelgene0395	0	0	0	0	0.00842973	0.0107179	0	0	0	0	0	0	0	0	0	0	0	0	0	0.0102525	0	0
Novelgene0396	0	0	0	0	0	0	0	0	0	0	0	0	0	0	0	0	0	0	0	0	0	0
Novelgene0400	0	0	0	0.175854	0	0	0	0	0	0	0.117311	0	0.0550021	0.0167347	0	0.0203785	0	0	0	0	0	0
Novelgene0402	0	0	0	0	0	0	0	0	0	0	0	0	0	0	0	0	0	0	0	0	0	0
Novelgene0403	0.0187706	0	0	0.0109293	0	0.0116881	0.101216	0	0.010134	0.0106086	0.0984267	0.40166	0.0102552	0	0.00916875	0.0113988	0.0194408	0	0	0.0223611	0	0.0396031
Novelgene0404	0	0	0	0	0	0	0	0	0	0	0	0	0	0	0	0	0	0	0	0	0	0
Novelgene0406	0	0	0	0	0	0	0	0	0	0	0	0	0	0	0	0	0	0	0	0	0	0
Novelgene0408	0.05567	0.0263451	0.0486296	0.0405179	0.115872	0.0259985	0.195122	0.0773914	0.00751385	0.110121	0.00810875	0.0595623	0.114056	0.104106	0.0883764	0.0591614	0.100901	0.119442	0.0984025	0.0746087	0.0356277	0.117455
Novelgene0409	0.00805732	0.00762603	0	0	0	0	0	0	0	0	0.0281666	0.0172413	0.0088041	0	0	0	0	0	0.0103579	0	0	0
Novelgene0410	0	0	0	0	0	0	0	0	0	0	0	0	0	0	0	0	0	0	0	0	0	0
Novelgene0411	0.0118899	0.0112534	0.0415447	0	0	0	0	0	0	0	0	0.0381635	0	0	0.046462	0	0.0738862	0	0	0	0.0152185	0
Novelgene0413	0.8236	0.339466	0.820009	0.386732	0.46841	0.595557	0.57304	0.295472	1.10445	0.285291	0.665603	4.29222	0.174181	0.317972	0.19466	0.516278	0.880522	0.276867	0.700149	0.0949493	0.748123	0.280269
Novelgene0416	2.24711	1.2926	2.61724	1.9062	2.08718	1.00118	1.18036	1.30244	1.5374	0.547415	2.04286	1.18139	1.13244	1.08195	0.823224	0.752881	1.98627	0.415625	2.30351	1.67309	2.18195	2.13893
Novelgene0418	0.0369487	0.011657	0.129104	0.0143425	0.0120636	0	0.0265649	0.0124522	0	0	0	0	0.0134577	0.0245675	0.0481282	0.029917	0.012756	0	0.0633316	0	0.0472928	0.103942
Novelgene0421	0	0	0	0	0	0	0	0	0	0	0	0	0	0	0	0.0082701	0	0	0	0	0	0
Novelgene0422	0	0	0	0	0	0	0	0	0	0	0	0	0	0	0	0	0	0	0	0	0	0
Novelgene0423	0	0	0.416649	0.20829	0	0	0.0642986	0	0.193132	0.202177	0.208423	0	0	0	0	0.072412	0	0.21929	0.30658	0.142052	0.152626	0
Novelgene0427	0.0939332	0.266716	0.021881	0.0437547	0.0184013	0	0	0.0189941	0.0405705	0	0	0.0402003	0	0	0	0.045634	0.214031	0	0.217357	0.089521	0.240461	0.0264246
Novelgene0428	0	0.00795861	0	0	0	0	0	0	0	0	0	0.00899663	0.00918806	0	0	0	0	0	0.0108097	0.0100172	0	0
Novelgene0429	0	0	0	0	0	0	0	0	0	0	0	0	0	0	0	0	0	0	0	0	0	0
Novelgene0430	0	0	0	0	0	0	0	0	0	0	0	0	0	0	0	0	0	0	0	0	0	0
Novelgene0433	3.13956	0.12749	0.108614	0	0	0	0	0	0.0111881	0	0.169035	0	0.543452	0.568384	0	0	0	0.0127035	0	0	0	0
Novelgene0434	0.156012	0.328136	1.97861	1.11026	0.57729	0.172704	1.06559	0.315469	1.10433	0.215535	0.363589	1.05716	0.0947066	0.50138	0.592715	0.210535	1.45424	0.233779	0.824517	0.413011	4.39316	0.926529
Novelgene0435	0.0356439	0	0.207574	0	0	0	0	0	0.0384872	0	0	0	0	0	0	0	0	0	0	0	0	0
Novelgene0437	0.00708131	0	0	0	0	0.00881881	0	0	0	0	0.00825155	0	0	0	0	0	0	0	0.0182065	0	0	0
Novelgene0438	0	0.00963437	0	0	0	0	0.0109778	0	0	0	0	0	0	0	0	0	0	0	0	0	0	0
Novelgene0440	0.225506	0.139837	0.597754	0.479934	0.0456995	0.125893	0.276742	0.165101	0.445008	0.0175793	0.743013	0.374389	0.2634	0.263689	0.0455799	0.339995	0.28188	0.0953362	0.809707	0.0370541	0.925634	0.776566
Novelgene0441	0	0	0	0	0	0	0	0	0	0	0.0134568	0	0	0	0	0	0	0	0	0	0	0
Novelgene0442	0.0379758	0.0071886	0.0884615	0	0.0148787	0.293221	0	0.0844691	0.016402	0.00858512	0.663774	0.0487571	0.0497946	0.0227254	0.0519393	0.0368983	0.047198	0.0372472	0.0683466	0.00904799	0.00972149	0.0427323
Novelgene0443	0.007569	0	0	0	0	0	0.0081628	0	0.0163456	0	0.0264595	0	0	0	0	0	0	0	0	0	0	0
Novelgene0444	8.00245	0.499025	1.63758	4.73453	2.19197	0.335603	2.69143	0.414609	4.89604	2.30442	2.40291	2.78295	5.45389	4.80283	1.29343	1.55109	1.44406	2.21218	1.7472	1.77264	2.8194	3.70804
Novelgene0445	0	0	0	0	0	0	0	0	0	0	0	0	0	0	0	0	0	0	0	0	0	0
Novelgene0446	17.8652	6.67458	15.8289	10.5137	2.26836	2.45039	19.802	4.36598	5.76266	1.01363	4.04787	7.12595	2.04533	2.52684	1.30983	6.08007	14.1388	7.80271	27.6558	2.62402	28.862	21.9324
Novelgene0448	0.0152008	0	0	0	0.014889	0	0.0163933	0	0	0	0	0.0487908	0	0	0	0	0	0	0.0195411	0.0181085	0	0
Novelgene0449	0.048773	0	0	0	0	0	0	0	0	0	0	0	0	0	0	0	0	0	0	0	0	0
Novelgene0450	0.052355	0.0309703	0.0609784	0.0609682	0.0192304	0.0244504	0.0494045	0.0198499	0.0282657	0.0147948	0.0610071	0.0630175	0	0	0	0.0317934	0.0135561	0.00802353	0.00841299	0.00779622	0.0837653	0.0644356
Novelgene0451	6.3344	0.164872	0	0	0.0310224	0.315545	0.0170784	0	0.0170992	0	0.018453	0	0	0.0157942	0	0	0	0	0.0203577	0	0	0
Novelgene0452	0.393819	0.0149096	0	0	0	0.0196179	0	0	0	0	0	0	0	0	0	0	0	0	0	0	0	0
Novelgene0454	0.0308713	0	0	0	0.0604762	0	0	0	0.0333339	0	0.0719461	0.0990892	0.0337326	0.0307899	0	0	0.0639471	0	0.039686	0	0	0
Novelgene0456	0.0168647	0.031924	0.0196425	0.0392785	0	0	0	0.0170509	0.01821	0	0	0.0360877	0.0368556	0.0841013	0	0	0	0	0	0.0200907	0	0
Novelgene0458	0	0	0	0	0	0	0	0	0	0	0	0	0.0102116	0	0	0	0	0.0114576	0.0120138	0	0.0239234	0
Novelgene0459	0	0	0	0.0350477	0	0	0	0.0152143	0	0	0	0.0161003	0	0	0	0	0	0	0	0	0.0192611	0
Novelgene0460	0	0.218174	0.419501	0.00838863	0.0211673	0.107652	0	0.320455	0.396686	0	0.00839398	0	0	0.00718453	0.00703732	0.472442	0.626701	1.31592	2.1484	0.111559	0.81138	0.607934
Novelgene0461	0.5016	0.164337	1.29202	0.876182	0.340139	0.0360389	0.509743	0.29258	0.541613	0.0218069	0.42713	2.1054	0	0.00962072	0.621956	0.128871	0.16984	0.248354	0.533218	0.17237	0.740801	0.203519
Novelgene0462	0	0	0	0	0	0	0	0	0	0	0	0	0	0	0	0	0	0	0	0	0	0
Novelgene0463	0	0	0.0194732	0.01947	0.0491293	0	0	0	0.0902653	0.0188986	0.0194824	0.0178883	0.018269	0.0166753	0	0	0.0173163	0.0204982	0.107466	0.179258	0.149801	0
Novelgene0464	0.0586795	0.00694232	0.0427154	0.0170833	0	0.0182693	0.00791038	0.00741593	0.00792005	0.016582	0.0512826	0.0470867	0	0	0.0358285	0	0.045581	0.00899278	0.0565757	0	0.0187768	0.0103171
Novelgene0465	0.193286	0.0192568	0.391002	0.308011	0.0199286	0.012669	0.0219421	0.0411411	0.0988601	0.0574946	0.0118541	0.348295	0.0222316	0.0304384	0.00993823	0.061777	0.13697	0.0124722	0.130776	0	0.156252	0.0286179
Novelgene0466	0	0	0.0923105	0	0.0194076	0	0	0	0	0	0.046177	0	0	0	0	0	0.041043	0	0	0	0.0507223	0
Novelgene0467	0.128735	0.0203074	0.0832997	0.0333143	0.0490369	0.0267204	0.0154261	0.00723093	0.0308899	0.0565892	0.0500033	0.107128	0.00781483	0.0356655	0.0419217	0.0521178	0.0370366	0.0175369	0.0275822	0.0426002	0.0640796	0.0100597
Novelgene0468	0	0	0	0	0	0	0	0	0	0	0	0	0	0	0	0	0	0	0	0	0	0
Novelgene0469	0.307999	0.0971708	0.751624	0.580704	0.373511	0.146122	0.189807	0.148286	0.427588	0	0.615255	0.878756	0.0320519	0.0877677	0.444174	0.801589	0.881036	0.161834	0.263961	0.209666	2.53431	0.969589
Novelgene0472	61.5568	4.13442	35.0343	8.24748	9.48537	2.90003	4.79753	11.1548	3.84965	1.10733	7.7849	6.90738	2.98319	4.38875	10.2293	23.6011	23.9018	18.3309	20.1291	4.03678	37.6787	20.3075
Novelgene0473	0	0.0141973	0	0	0.0146926	0	0	0	0	0	0	0	0	0	0	0	0	0	0	0	0	0
Novelgene0474	0.0152219	0	0.0886453	0	0.0149096	0.0189568	0.0820802	0	0	0.0172059	0	0.0162861	0.0332653	0.394725	0	0	0	0.0933115	0.371795	0	0	0
Novelgene0477	0.00711339	0.0673263	14.6065	0.985755	0.759456	0.248045	0.352887	3.11411	0.27651	0.0562839	0.15749	1.14922	0.00777268	0.0354732	0.576788	0	2.13654	0.0261634	0.914448	0.0593185	0.60092	4.50245
Novelgene0479	0.0248834	0	0	0	0	0	0	0.0503164	0	0	0.0289956	0.0798697	0.0271897	0	0.145856	0.271996	0.0773157	0.12203	0.159942	0.0592866	0	0.175001
Novelgene0480	0.132235	0.250313	0.462046	0.718618	0.971419	0.795956	2.92348	0.155977	4.35489	0.174382	0.128407	3.44269	0	0	1.29184	0.214138	0.707607	0.189143	1.10495	0.0525098	0	0.557991
Novelgene0481	0	0.0125274	0.632054	0.477815	0.0777863	0	0.556696	0.13382	0.914669	0.0897664	0.0925393	0.0141613	0.0578505	0.145211	0.0129305	0	0.315294	0.0649097	0.170151	0.157677	0.389652	0.223405
Novelgene0482	0	0	0	0	0	0	0	0	0	0	0.00773801	0	0	0	0	0	0	0	0	0	0	0
Novelgene0483	12.694	1.48932	0	0	0.0413764	0.144671	0.0113892	0.032032	0.0798221	0.0238744	0.012306	0	3.17337	3.8445	0	0.0513054	0.0546889	0.0258953	0.0135761	0.0125808	0.0135173	0.0297087
Novelgene0484	0.0227174	0.00716714	0	0	0	0	0	0	0	0	0	0	0	0.0226575	0	0	0	0	0	0	0	0
Novelgene0485	0	0	0	0	0	0	0	0	0	0	0	0	0	0	0	0	0	0	0	0	0	0
Novelgene0486	0.00713649	0	0	0	0	0	0	0	0	0	0	0	0.0233937	0.00711767	0	0	0	0	0	0	0	0
Novelgene0487	0	0	0	0	0	0	0	0	0	0	0	0	0	0	0	0	0	0	0	0	0	0
Novelgene0489	0.00689617	0	0	0	0	0	0	0	0	0	0	0	0	0	0	0	0	0	0	0	0	0
Novelgene0490	0	0	0	0	0	0	0	0	0	0	0	0	0	0	0	0	0	0	0	0	0	0
Novelgene0491	0	0	0.00833178	0.0166608	0	0	0	0	0	0.00808592	0	0.0382684	0	0.0285386	0	0	0	0	0	0	0	0
Novelgene0493	0	0	0.0153728	0	0	0	0	0	0	0	0	0	0	0	0	0	0	0	0	0	0.0337878	0
Novelgene0495	0.0212166	0	0.0988447	0.0123535	0	0	0	0.0536271	0	0	0	0.01135	0	0	0	0	0	0	0	0.05055	0.0135782	0
Novelgene0496	0.0997166	0.0134827	0.0497747	0.0165888	0.00697652	0.0177405	0	0.0504088	0	0	0.0331987	0.0152412	0	0.00710383	0	0.00865065	0.0295077	0.00873245	0.0366253	0.00848506	0.0273499	0.0100184
Novelgene0497	0.742919	0.0178013	0.0985768	0.0328535	0.0644781	0.0117115	0.0101418	0.0570472	0.0406168	0.0212596	0.0219163	0.140862	0.0513782	0.0281377	0	0.125637	0.175316	0.0922362	0.0604459	0.0112029	0.108331	0.0396822
Novelgene0498	0	0	0.0303566	0.0303516	0	0	0	0	0	0	0	0.362518	0	0	0	0	0	0	0	0	0	0
Novelgene0502	4.11944	0.163941	1.24554	0.0438496	0.014753	0	0	0.190353	0	0.0340503	0.017551	0.153093	0.477279	0.563333	0	0.0548796	0.0311994	0	0.0580877	0	0	0.0423712
Novelgene0505	1.68054	0.908905	4.1943	1.13383	1.03206	0.681017	0.90619	0.943941	0.720078	0.361825	0.808172	0.356753	2.17149	2.64718	1.81115	5.52385	4.43423	3.95722	4.76656	1.54122	9.08208	6.885
Novelgene0506	0	0	0	0	0	0	0	0	0	0	0	0	0	0	0	0	0	0	0	0	0	0
Novelgene0507	10.7919	3.32432	6.0373	6.76196	3.27382	3.4217	14.0823	3.23609	15.6594	8.61262	8.94468	21.8807	5.84964	7.17563	9.71275	3.6466	6.30736	2.36145	5.09781	2.73322	12.0367	6.09571
Novelgene0508	4.87932	1.04526	22.9191	6.8512	5.13326	0.850214	1.68907	13.6627	193.267	80.1648	0.0233978	0.236318	2.21599	4.1455	0.765032	1.02426	20.5885	0.837007	0.696946	0.191363	6.75935	1.46864
Novelgene0509	0	0	0	1.08048	0	0	0	0.0290878	0.00776628	0	0	0	0	0	0.00702657	0	0	0	0	0	0	0
Novelgene0510	0	0	0	0	0	0	0	0	0	0	0	0	0	0	0	0	0	0	0	0	0	0
Novelgene0511	0.0429957	0	0.13354	0.0250346	0.00701897	0.00892422	0	0.0362254	0.0232128	0.00809998	0.100202	0	0.0156602	0	0	0.00870329	0.00742181	0	0	0	0.00917213	0.0100794
Novelgene0512	4.01027	0.548903	0.833558	2.27035	0.688913	0.399539	29.662	0.212084	11.7114	6.0951	1.79731	0.145222	6.12125	6.7564	3.23062	0.149865	5.38031	0.181538	5.32981	0.249893	2.19533	0.711596
Novelgene0515	0	0	0.0187323	0	0	0	0.225484	0.0162608	0.0694647	0	0.0187411	0.0172077	0	0	0	0.0195336	0.0832872	0.0197183	0	0	0	0
Novelgene0516	0.170511	0.176055	0.992978	2.02173	0.242928	0.888	0.100302	0.203738	0.736449	0.087607	0.198689	0.812653	0.152439	0.216441	1.06003	0.414182	1.04354	0.38009	0.518101	0.166195	1.05155	1.19917
Novelgene0517	0.0581491	0	0	0	0	0	0	0	0	0	0.0169397	0.0155537	0	0.0289979	0	0	0	0	0	0	0.0186071	0
Novelgene0520	0.0155412	0	0	0	0	0	0	0	0	0	0.0362189	0	0	0	0	0	0	0	0	0	0	0
Novelgene0522	0.039204	0	0.0456613	0.0152179	0.0128	0	0	0.0132123	0.0141104	0	0.0456828	0.0139817	0	0	0	0.0158715	0.0270692	0	0.0167993	0.0155677	0.0836325	0
Novelgene0525	12.1449	19.0789	16.3813	38.4434	21.7476	11.7984	27.5906	6.20277	17.7553	15.1903	16.1458	23.7107	16.5539	18.7312	8.03207	7.4512	12.2327	4.24692	6.38452	9.74476	16.5599	10.8013
Novelgene0526	0	0	0	0	0	0	0	0	0	0	0	0	0	0	0	0	0	0	0	0	0	0
Novelgene0528	0.0873971	0.165438	5.54768	11.8823	5.24328	0	0	0.706897	0.0235922	3.72927	0	0.0233769	0.214869	1.02421	1.70761	0.132683	1.5388	0.0535753	1.43248	0.728804	2.60085	0.737578
Novelgene0529	0	0	0	0	0	0	0	0	0	0	0.0116175	0	0	0	0	0	0	0	0	0	0	0
Novelgene0531	0.0151519	0.0573635	0.0705904	0.0176446	0.0148411	0.113218	0.26145	0.0306384	0.0163606	0	0.0176559	0	0	0.120896	0	0	0.0470787	0.204342	0	0.072201	0.0969691	0
Novelgene0533	0	0	0	0	0	0	0	0	0	0	0	0	0	0	0	0	0	0	0	0	0	0
Novelgene0534	0	0	0	0	0	0	0	0	0	0	0	0	0	0	0	0	0	0	0	0	0	0
Novelgene0535	0	0	0	0	0	0	0	0	0	0	0	0	0	0	0	0	0	0	0	0	0	0
Novelgene0536	0.0380547	0.0360177	0.593924	0.0974936	0.275828	0.0473919	0.238033	0.123119	0.106835	0.0860296	0.0975558	0.00814307	0	0.0151817	0.0520472	0.0462187	0.212832	0	0.26417	0.0181336	0.360442	0
Novelgene0537	0	0.00871425	0	0	0	0	0	0	0	0	0	0.00985082	0.0201208	0	0	0	0	0	0	0	0	0
Novelgene0540	0.198703	0.0134334	0.132247	0	0.0417059	0.0176756	0.0153066	0.0573992	0.0459759	0.0320861	0.11577	0.0759272	0.0465257	0.0141557	0.0277312	0.034476	0.146998	0.034802	0.0182457	0	0.0181666	0
Novelgene0541	0	59.5927	0	0	0	0	0	0	0	0	0	0	0.23061	0.210493	0	0	0	0.0575	0.241164	0	0.0300149	0.0329838
Novelgene0546	1.07687	0.824057	5.32386	5.45638	1.72805	1.49803	5.49789	2.10803	2.95641	0.854652	1.14804	4.46156	0.112661	0.13711	1.54446	2.2262	2.53913	1.6714	2.91597	2.6476	1.04109	2.30426
Novelgene0547	0.108527	0.0616308	0.126403	0.176934	0.0850409	0.0270312	0	0.0877804	0.187495	0	0	0.0928921	0	0	0.127228	0.026362	0.584491	0.0266113	0.027903	0	0.111128	0.183181
Novelgene0548	0	0	0	0	0	0	0	0	0	0	0	0	0	0	0	0	0	0	0	0	0	0
Novelgene0549	0.0230832	0	0.0537706	0.0358411	0	0.028747	0.0248942	0	0.0747738	0	0.0717279	0.0740915	0.00840756	0	0	0	0.135475	0	0.0692398	0.0183325	0.0787883	0
Novelgene0551	0.11623	0.0244463	0.180499	0.0300781	0.0505982	0.0804159	0.0139276	0	0.0278893	0	0.0300973	0	0.0282228	0.0257608	0	0.015685	0.0668777	0	0.0166019	0.0153848	0	0.199815
Novelgene0552	1.12746	0.201885	0.532364	0.887125	0.208928	0.341537	0.690111	0.0616166	0.954176	0.241105	2.94713	1.27149	0.16648	0.486264	0.148844	0.259064	0.883676	0.448309	1.95863	0.0363007	1.24809	0.771492
Novelgene0553	0.617364	0.379017	4.39204	9.96787	1.83045	1.10132	3.56291	0.910966	2.97273	0.56581	0.447187	6.05187	0.0364639	0.099849	1.02693	1.23617	2.64403	0.961467	1.93047	0.258404	1.00377	1.57244
Novelgene0554	1.86117	0.352308	1.0947	0.715228	0.0729197	0.359264	0.481723	0.319892	0.683275	0.378676	2.30971	0.467954	0.854139	0.983817	0.109093	0.169534	1.0891	0.308046	0.909182	0.0554295	1.72711	1.23039
Novelgene0555	0.202977	0.141996	1.92211	1.35656	0.821188	0.406647	1.2563	0.606732	9.36708	0.0598523	0.17482	1.77512	0.0675012	0.158433	0.00862147	0.12862	0.584972	0.108197	2.32571	0.29437	1.5927	0.682719
Novelgene0556	0.775525	0.142725	1.55562	1.27941	0.696316	0.174382	0.847982	0.413824	8.9554	0.158276	0.916238	1.91303	0.247159	0.451196	0.0947038	0.222393	0.680501	0.158468	1.26005	0.102652	1.6544	0.318157
Novelgene0557	0.11982	0.0378022	0.0232593	0	0	0.09948	0	0	0.0431262	0	0.232703	0.0854652	0.0218209	0.0199174	0	0	0	0	0	0	0	0
Novelgene0558	1.17778	0.329514	1.89806	1.61308	0.384542	0.516599	0.806846	0.329526	1.23974	0.184205	1.3379	1.79906	0.153786	0.339844	0.267752	0.566785	1.38095	0.463165	1.30458	0.132366	1.84884	1.21903
Novelgene0559	0.00743082	0	0.034619	0	0	0.0185082	0.00801378	0.0150257	0	0	0.00865883	0	0	0	0.00725937	0	0.0307845	0	0	0	0	0
Novelgene0560	1.58085	0.448869	1.07022	1.17359	0.290329	0.258396	1.04423	0.269714	0.586765	0.17869	0.391446	1.54338	0	0	0	0.191999	1.19727	0.266496	0.457251	0.0588513	0.518502	0.30574
Novelgene0562	0	0	0	0	0	0	0	0	0	0	0	0	0	0	0	0	0	0	0	0	0	0
Novelgene0563	1.6992	2.34455	4.24428	14.0538	1.80471	2.89373	8.01443	1.68691	5.88002	0.416532	1.32398	7.52389	0	0	0.0299998	0.671334	5.92629	2.13345	2.14489	1.32916	4.03536	2.89395
Novelgene0564	1.00558	3.85461	2.89875	4.36204	0.566351	4.10134	1.50471	1.10565	2.18517	1.36398	2.12382	21.8944	0	0	0.0122798	0.85492	2.68183	0.678075	0.210065	0.0898452	1.04577	0.424325
Novelgene0565	0.0217484	0.0205842	0.168871	0.211053	0.0355038	0.0270847	0.117273	0.0806246	0.133072	0.0491662	0.084475	0.162883	0	0	0	0.0968519	0.195216	0	0.260943	0.0172724	0.129906	0.101968
Novelgene0566	0.150159	0.060909	0.124922	0.0499606	0	0.0534292	0.0462683	0	0.0463248	0	0.174974	0.0459021	0.0234394	0.106973	0.0209563	0.0260532	0	0	0.0275762	0.0255545	0.0549134	0.150863
Novelgene0567	1.45032	0.430108	0.123875	0.247708	0.0378819	0.0963293	0.0729912	0.0391022	0.219241	0.0655742	0.405599	0.175862	0.454291	0.6461	0.170022	0.0234861	0.110154	0.0592706	0.273449	0.0345548	0.19801	0.149598
Novelgene0568	0	0	0	0	0	0	0	0	0	0	0	0	0	0	0	0	0.0542028	0	0	0	0	0
Novelgene0569	10.4921	6.11817	4.3887	7.6033	3.57942	7.72663	6.9713	5.7145	7.31304	2.27647	5.63987	11.4168	6.72611	11.08	0.555341	4.30027	6.17351	4.20155	11.4626	7.97156	13.3671	5.66555
Novelgene0570	0	0	0	0	0	0	0	0	0	0	0	0	0	0	0	0	0	0	0	0	0	0
Novelgene0572	0	0	0	0	0	0	0	0	0	0	0	0	0.020897	0.038148	0	0	0	0	0	0	0	0
Novelgene0573	0.0358084	0.00847291	0	0.0208497	0	0.0557431	0.231706	0	0.0289986	0	0.146041	0.105358	0	0	0	0.141344	0.0278152	0	0	0	0	0
Novelgene0575	0.687882	0.461168	2.49257	4.12763	1.71251	1.8799	2.0916	0.907984	2.49648	0.442767	0.834959	3.74121	0.0104394	0.0476436	2.86538	3.41144	2.71124	1.47587	2.03879	4.98507	2.54355	1.88135
Novelgene0576	0	0.195647	0	0.12036	0.101236	0.128716	0.111464	0.417989	1.33921	0	0	1.10582	0	0	0.100971	0	0	0.506866	0	0	0	0
Novelgene0577	0.230563	0.268581	0.0206569	0.247841	0.451669	1.06019	0.401668	0.161383	5.87918	0.140331	0.247999	6.81227	0	0	0.0519792	0.516973	0.49596	0.0217442	0.0683991	0.0211282	0.658326	0.199571
Novelgene0578	0.0192136	0.0181852	0.0223783	0	0	0	0	0.0194258	0.0829852	0	0.0223888	0.164456	0	0	0.0375406	0	0.0198996	0	0	0.0457778	0.0491853	0.0270252
Novelgene0580	0.105554	0.021408	0	0.00877996	0.00738493	0.0375581	0	0	0.0814101	0	0.0702844	0.0403336	0	0.0150394	0.0515593	0	0.0312351	0.027731	0	0	0.0193007	0
Novelgene0581	0	0	0	0	0	0	0	0	0	0	0	0.0196194	0	0	0	0	0	0	0	0	0	0
Novelgene0582	2.6321	6.42471	0.806747	8.38877	5.69899	10.6964	3.6603	3.57156	130.062	2.03565	21.4696	55.2851	0	0	8.59379	9.00145	4.59129	14.6065	3.91791	14.1927	9.57501	4.38421
Novelgene0583	1.69848	9.36172	0.698203	7.5626	3.96339	13.8734	2.85535	3.48498	23.8956	2.76687	31.2593	65.0998	0.109171	0	4.53865	9.10087	4.03564	6.36961	1.86236	12.6164	4.15616	4.35646
Novelgene0585	0.0160714	0	0	0	0	0	0	0	0.00867673	0	0.0187274	0	0.00878049	0	0	0	0	0.00985195	0	0	0	0.0113028
Novelgene0586	2.32219	0.233592	0.36585	0.104511	0.0219764	0.0698543	0.0725903	0.15879	0.0363395	0.050722	1.08499	0.144032	0.576128	1.04055	0.0109594	0.02725	0.151045	0.0550153	0.288429	0	0.258461	0.157793
Novelgene0587	0.0212759	0	0	0	0	0	0	0	0	0	0	0	0	0	0	0	0	0	0	0	0	0
Novelgene0590	11.1255	0.0192153	0	0	0.0397713	0.0126417	0.0109474	0.0205262	0	0.0229483	0.106457	0	0.277297	0.516338	0	0	0.0105135	0	0	0	0	0
Novelgene0591	1.71316	0.0147405	0	0	0	0	0	0	0	0.00880208	0.0362959	0	0.00850883	0.0310662	0	0	0	0	0	0	0	0
Novelgene0593	0	0	0	0	0	0	0	0	0	0	0.00896808	0	0	0	0	0	0	0	0	0	0	0
Novelgene0594	0	0.0134623	0.513562	0.066255	0.0835918	0	0	0.0143808	0	0	0	0.0152182	0	0	0.111164	0	0.0147316	0	0.32913	0	0	0.120039
Novelgene0595	0	0	0	0	0	0	0	0	0	0	0	0	0	0	0	0	0	0	0	0	0	0
Novelgene0597	0.125842	0.0340302	0.0209385	0	0	0	0	0	0	0	0.188535	0	0.176792	0.07172	0	0.0218342	0	0	0	0	0	0
Novelgene0598	0.147795	0.0466279	0.817656	0.329876	0.470481	1.01232	0.252367	0.722229	0.731429	0.62647	1.54997	1.13325	0.0134577	0.19654	0.168449	0.239336	0.497483	0.150999	0.459154	0.234754	0.614807	0.225207
Novelgene0599	0.0130836	0.0123832	0.152386	0.045708	0.0897064	0.114057	0.02822	0.0793681	0.113018	0	0.0457372	0.279966	0.0285924	0	0.07669	0.0158904	0.0406521	0.0320814	0.100916	0.0311725	0.117225	0
Novelgene0600	4.04414	2.13298	33.8707	29.1556	16.9333	15.0708	5.12716	20.4128	11.8669	21.635	2.15838	5.48294	0.978244	4.98796	50.1242	28.3456	33.6681	36.3349	48.8535	42.624	48.2071	41.0343
Novelgene0602	0	0	0.0585607	0.0439132	0.0861838	0	0	0.0127086	0.027145	0	0	0.0672432	0	0	0.0368393	0.0152664	0.0130186	0	0.0807942	0.0149742	0.0321776	0.0353605
Novelgene0603	0.0170921	0	0	0	0	0	0	0	0	0	0	0	0	0	0	0	0	0	0	0	0	0
Novelgene0604	0.0136836	0	0	0	0	0.0766846	0	0	0	0	0	0	0	0.027295	0	0	0.00708606	0.00838816	0	0	0	0
Novelgene0605	0	0	0	0	0	0	0	0	0	0	0	0	0	0	0	0	0	0	0	0	0	0
Novelgene0606	0	0	0	0	0	0	0	0	0	0	0	0	0	0	0	0	0	0	0	0	0	0
Novelgene0607	0.0092536	0	0.0215555	0	0	0	0	0	0	0	0	0	0	0	0	0.0112388	0	0	0	0	0	0
Novelgene0609	0.418674	0.00660439	0	0	0	0	0	0	0	0	0	0	0	0.027838	0	0	0	0	0	0	0	0
Novelgene0610	0	0	0	0	0	0	0	0	0	0	0	0	0	0	0	0	0	0	0	0	0	0
Novelgene0611	0.600133	0.0811442	0.328093	0.356563	0.0839748	0.106769	0.303794	0.123828	0.145471	0.152284	0.128445	0.0786236	0.227507	0.403105	0.02393	0.104126	0.177589	0.075079	0.299149	0.0437712	1.53629	0.120589
Novelgene0612	0.118005	0	0	0	0	0	0	0	0	0.0266772	0	0.0505022	0	0	0	0	0	0	0	0	0	0
Novelgene0613	0.0176078	0	0.020508	0	0.0776098	0.010964	0	0	0.0190124	0	0	0.00941943	0.0192397	0.0702454	0.0430037	0.0106926	0.00911822	0.0755561	0.0452707	0.0314638	0.0676117	0.0123832
Novelgene0614	0	0.0132144	0.382142	0.390207	0.396585	0	0.030114	0.0846951	0	0	0.016269	0	0.0152557	0.0278498	0.129576	0.237397	0.108451	0	0.188456	0.166324	0.384214	0.373123
Novelgene0615	0	0	0	0	0	0	0	0	0	0	0	0.0119377	0	0	0	0	0	0	0	0	0	0
Novelgene0617	0.186441	0.167174	0.674306	0.148551	0.13456	0.0733221	0.359805	0.138894	0.434413	0.0887334	0.182949	0.650922	0.0107221	0.0782943	0.412209	0.27411	1.14842	0.180458	1.11007	0	1.24342	0.676306
Novelgene0618	0.00873161	0	0	0.0203362	0	0	0.0282499	0	0.0282844	0.00986971	0.0406983	0.0840789	0.00954088	0.0174172	0.0255904	0	0	0.0214102	0.0112247	0	0	0.0491263
Novelgene0620	42.2549	1.32749	0.079687	1.70502	0.0201044	4.06429	0.00737853	1.12061	0.398928	0.502681	0.0159449	0.102482	1.59237	2.97515	0.0133678	0.058167	0.177152	0.0335526	0.184702	0.0652041	0.341531	0.298326
Novelgene0621	0.190949	0	0	0.0370606	0	0	0	0	0	0	0.061807	0	0.0115915	0.0211606	0	0	0	0	0	0	0.0407345	0.0149212
Novelgene0622	0	0	0	0	0	0	0	0	0	0	0	0	0	0	0	0	0	0	0	0	0	0
Novelgene0623	0	0	0.0419379	0.027954	0	0	0.012944	0	0	0	0.0139859	0	0	0	0	0.0145773	0.0124309	0.0147152	0.0308589	0	0.0460877	0
Novelgene0629	3.06843	0.113889	5.95638	0	0	0	0	0.942858	0	0	0	0	0.0657416	0.0450049	0	0	0	0	0	0	0	0
Novelgene0634	0	0.00662823	0	0.0163104	0	0.0087214	0	0	0	0	0	0	0.00765216	0.00698463	0.00684151	0.034022	0.0217594	0.0257578	0.0180054	0	0.0627457	0.0197006
Novelgene0635	0	0	0.0106433	0.0532078	0	0	0	0	0	0.0103293	0	0.0097771	0	0	0.0178547	0	0.0189289	0	0	0.0108862	0	0.0128534
Novelgene0636	0	0	0	0.177753	0	0	0	0	0	0	0	0	0	0	0	0	0.0632366	0	0.039245	0	0	0
Novelgene0637	0.0547456	0.518152	1.61001	2.15164	0.58985	0.511337	0.634686	0.664201	0.694575	0.0309406	0.334912	2.02078	0.134594	0.122853	0.935943	0.731394	1.44586	0.419495	0.563017	0.929352	1.22626	1.36681
Novelgene0638	0.0221279	0	0.0515452	0.128841	0.0361234	0	0.0715916	0.0447444	0.0796435	0	0	0.23675	0.00805959	0.00735651	0.00720577	0.0268751	0.0763932	0.0180861	0.0568921	0	0.0660865	0.0103748
Novelgene0639	0.0103162	0	0.0480615	0.0840936	0	0.0899319	0	0	0.0222782	0	0	0.0110375	0	0.010289	0	0	0.0106845	0	0.0265236	0.0122895	0.0396129	0
Novelgene0641	0	0	0	0.0625322	0	0	0	0.018097	0	0	0	0.0191508	0	0	0	0	0.0185384	0	0	0	0	0
Novelgene0642	0.0241543	0.0114307	0.0281327	0.112512	0	0	0.0911722	0	0	0	0	0.0129215	0	0.0120453	0.0117985	0.117345	0	0	0.0465765	0	0.0154582	0.0679491
Novelgene0643	0.058417	0.0884641	0	0	0	0	0	0	0	0	0.367583	0	0.0255325	0.151484	0	0	0.0363016	0	0	0	0	0.0328669
Novelgene0646	0	0	0	0	0	0	0	0	0	0	0.012021	0	0	0	0	0	0	0	0	0	0	0
Novelgene0649	5.98444	4.87447	4.42875	5.41824	2.42011	15.6249	5.90024	2.70894	6.27126	3.6996	15.4986	8.65158	1.26224	1.15213	1.89654	1.36402	4.22069	1.90802	4.74378	1.22324	5.25715	3.43019
Novelgene0650	0	0	0	0	0	0	0	0	0	0	0	0	0	0	0	0	0	0	0	0	0	0
Novelgene0651	0.622832	0.121641	0.207263	0.195715	0.358288	0.0615598	0.0533091	0.00999538	0.0213497	0	0.03456	0.37021	0.0108025	0.118322	0.0579487	0	0.0307176	0.0121207	0.203345	0.0588866	0.316349	0.0695281
Novelgene0655	0	0	0.0136903	0.0273759	0	0	0	0	0	0	0	0.0628802	0	0	0.011483	0	0	0.0144109	0	0	0	0
Novelgene0658	0	0	0	0	0	0	0	0	0	0	0.0308588	0	0	0	0	0	0	0	0	0	0	0
Novelgene0659	0.453254	0.0830307	0.0681173	0.00851325	0	0	0	0.00739126	0.0236811	0.132215	0.0170374	0.00782168	0.00798811	0.0145825	0	0.0088789	0	0	0.0187959	0.00870894	0.0655004	0.0308483
Novelgene0661	0	0	0	0	0	0	0	0	0	0	0	0	0	0	0	0	0.0351495	0	0	0	0	0
Novelgene0662	0.104802	0	0.00813756	0.00813621	0	0	0	0	0.00754411	0	0	0.00747526	0.00763432	0.0139367	0.00682556	0	0.00723622	0.0342636	0	0.00832324	0	0
Novelgene0664	0.0231698	0	0	0	0	0	0	0	0	0	0	0	0	0.0115543	0	0	0	0	0.0297854	0	0	0
Novelgene0665	0	0	0	0.0124014	0	0	0	0	0	0	0	0	0	0	0	0	0.0110296	0	0	0	0	0.0149791
Novelgene0667	0	0	0	0	0	0	0	0	0	0	0	0.0168703	0	0	0	0	0	0	0.02027	0	0.0201822	0.0221785
Novelgene0668	0.0640361	0.0681844	0	0	0	0	0	0	0	0	0	0.00856416	0.00874639	0.135718	0	0	0.0082903	0	0	0	0	0.0112589
Novelgene0669	0	0.016102	0	0.118869	0	0	0	0	0	0	0	0	0	0	0	0	0	0	0	0	0.0217755	0
Novelgene0670	0	0	0	0	0	0	0	0	0	0	0	0	0	0	0	0	0	0	0	0	0	0
Novelgene0671	0.0183272	0.0693846	0.0853833	0.0640268	0.0179512	0	0.019765	0.0185295	0	0	0	0	0	0.0365577	0	0.0222589	0.0569445	0	0.0942405	0	0.023458	0.103113
Novelgene0672	0	0.00905826	0.0891754	0.0557253	0	0	0.0309641	0.00967623	0.031002	0	0.0223043	0.0716779	0	0	0	0	0.00991226	0.0234674	0	0	0	0.0134616
Novelgene0675	0.0959687	0.0100924	0.0124195	0	0	0	0.0229995	0.0107809	0.0805965	0.012053	0.0124254	0.0114087	0	0	0	0	0.110439	0	0.0274157	0	0	0
Novelgene0676	0.0518201	0	0.0452666	0	0.0761359	0	0	0	0	0	0	0	0	0	0.0379683	0	0	0.0158831	0	0	0	0
Novelgene0677	0.082098	0.0543924	0.0191241	0.0191209	0.0723727	0.0102242	0.00885387	0.0166009	0.0088647	0	0.0286996	0.043919	0	0	0.368937	0	0.0170058	0	0.0316618	0	0	0
Novelgene0678	0.0155889	0.0221317	0	0.136152	0	0.0291208	0.0252178	0	0.126243	0.0088104	0.0726605	0.0917337	0	0	0.0152292	0.075733	0.00807275	0.0191123	0.01002	0.0185708	0.0199532	0.0109634
Novelgene0680	0.207568	0.0103399	0.547134	0.0381658	0.0535028	0.231288	0.235634	0.0883621	0.0235922	0	0.789262	0	0.107435	0.424937	0	0	0.0452588	0.0133938	0.0983077	0.0780862	0.0699154	0.153662
Novelgene0681	0	0.0165372	0.0203504	0	0	0.0217596	0	0.0176654	0	0	2.23959	0	0	0	0	0	0	0	0	0	0	0.0245762
Novelgene0682	0	0	0	0	0	0	0	0	0	0	0	0	0	0	0	0	0	0	0	0	0	0
Novelgene0683	0.0319792	2.54246	0.130363	0.782046	0.313233	1.63286	0.931177	0.0646646	1.76104	1.33746	0.521697	8.00633	0	0.0318949	1.57769	1.12635	0.695541	1.29383	0.349437	0.0761927	0.184194	0.0899617
Novelgene0684	0.101542	0.240266	0.0827866	0.153721	0.0596753	0.252913	0.339474	0.174527	0.317961	0.126254	0.260309	1.04295	0.0554764	0.0708917	0.575352	0.283649	0.389118	0.298781	0.182749	0.024193	0.0259938	0.328497
Novelgene0685	2.24712	0.633527	0.590273	0.779476	0.355912	0.714507	0.546557	0.367377	0.4543	0.864687	0.568266	1.31977	0.0626909	0.028611	2.20462	0.569068	0.505086	0.375151	0.0614627	0.113913	0.0122393	0.336247
Novelgene0686	0.116445	0.0944674	0.910623	0.823298	0.57843	0.0103583	0.843182	0.294327	1.77824	0.498286	0.445834	0.0355961	0.408977	0.282049	0.170637	0.080815	1.07681	0.499673	0.791237	0.317072	0.361966	0.620052
Novelgene0687	0.0141202	0.0534573	0.131567	0.0822157	0	0	0.0152279	0.0571042	0	0	0	0.0151074	0	0.0140829	0	0.0171494	0.0877458	0.0865579	0.254126	0	0	0
Novelgene0689	0	0	0	0	0	0	0	0	0	0	0	0	0	0	0	0	0	0	0	0	0	0
Novelgene0690	0.0254108	0	0	0	0	0.0158229	0.0137022	0	0.0137189	0	0	0.0135937	0	0	0.0248245	0	0.0263181	0	0	0	0	0.017871
Novelgene0691	0	0	0.00886044	0	0	0	0	0	0	0	0	0	0	0	0	0	0	0	0	0	0	0
Novelgene0693	0.0594064	0	0	0.0345899	0	0	0	0	0.0641453	0	0	0	0	0	0.0290178	0	0	0	0	0	0	0
Novelgene0694	0.295651	0.0725473	0.216812	0.573817	0.0750781	0	0.0118091	0.0664256	0.0472941	0.0123773	0	0.0585782	0.0478597	0.0546058	0	0.0797951	0.260843	0.0268499	0.0985362	0.0130446	0.0560624	0.107814
Novelgene0697	0	0.0104262	0.141134	0	0	0	0	0.0111375	0	0	0	0	0	0	0	0	0	0	0	0	0	0
Novelgene0699	1.50096	0.764027	3.67264	2.4676	1.34663	1.36658	1.67312	0.688626	3.7589	0.541769	2.51327	2.42909	1.28173	1.2454	1.10898	0.873182	2.75638	0.432988	3.59961	0.916572	3.51944	2.92728
Novelgene0700	0.0322503	0.0101747	0.0751245	0.0625933	0.052648	0	0.637641	0	0.0232153	0	0.0125266	0.0230034	0.0352394	0.107218	0.0210041	0	0.0668035	0.0131798	0.110557	0	0.0137597	0.136086
Novelgene0701	0	0	0.0176801	0.106063	0.0148685	0	0.409267	0	0	0	0	0.0649646	0	0	0	0.0184364	0.110053	0	0	0	0	0.0213514
Novelgene0703	0	0	0	0	0	0	0	0	0	0	0	0	0	0.00749911	0	0	0	0	0	0	0	0
Novelgene0704	0	0.0132172	0.0162648	0.0162621	0	0	0	0	0	0	0	0	0	0.0139278	0	0.0169605	0.101243	0	0.017952	0	0.0714968	0
Novelgene0705	0	0	0	0	0	0	0	0	0.539404	0	0	0	0	0	0	0	0	0	0	0	0	0
Novelgene0706	0.798104	0.570734	7.99422	10.2235	3.49175	1.41359	6.56057	1.72142	3.44708	1.02241	0.681998	4.68699	0.174415	0.194578	9.59883	3.59727	3.28803	1.58733	3.19196	1.26769	5.085	3.49249
Novelgene0707	0	0	0	0	0	0	0	0	0	0	0	0	0	0	0	0	0	0	0	0	0	0
Novelgene0709	1.04021	0.0249247	0.00766796	0.130334	0	0	0.00710007	0	0.00710875	0.00744169	1.55733	0	0.402851	0.302046	0.00643167	0.00799597	0.00681864	0.040358	0	0	0	0.0185205
Novelgene0710	0.00845616	0	0.0393959	0	0.0331309	0	0	0	0	0	0	0	0	0	0	0	0	0	0.0217413	0	0	0
Novelgene0715	0	0	0.0446352	0	0	0	0	0.0258308	0	0	0	0.0136675	0	0	0	0	0	0	0	0	0	0
Novelgene0717	0.87275	0.380238	1.04877	1.17765	0.664883	0.84536	8.81459	0.350153	1.07699	0.40713	0.661844	1.60075	0.136234	0.179616	3.91119	0.824432	1.99434	1.42668	1.24661	1.74933	0.744723	1.50038
Novelgene0718	0.0591135	0	0.395888	0.0344193	0	0.0920223	0.0159378	0.0298831	0.191487	0	0.103324	0.252986	0.0645923	0.0294788	0.101062	0	0.642853	0.144949	0.151984	0.0352105	0.170241	0.228654
Novelgene0719	0.102076	0.0483061	0.475556	0.252597	0.212462	0.174793	0.233929	0.0903027	0.551093	0.0865356	0.193286	0.450503	0.0557684	0.241791	0.149581	0.0464905	0.0792904	0.0156434	0.164027	0.182403	0.620602	0.0897354
Novelgene0720	0.0150999	0	0.0439674	0	0.00739508	0.00940242	0	0.74043	0	0	0.0527858	0	0	0	0.0516301	0	0.031278	0.0555382	0	0	0	0
Novelgene0721	0	0	0	0	0	0	0	0	0.016597	0	0	0	0	0	0	0	0	0	0	0	0	0
Novelgene0722	0	0.0659276	0.0540861	0	0	0	0	0	0	0	0	0	0	0	0	0	0	0	0	0	0	0
Novelgene0724	0	0	0	0	0	0	0	0	0.0173662	0	0	0	0	0	0	0	0	0	0	0	0	0
Novelgene0725	0	0.00927913	0.0114187	0	0	0.0244189	0	0	0.10586	0.0110818	0.125665	0	0.310665	0.195561	0	0	0	0.0120198	0	0.0116793	0.0250972	0.0137898
Novelgene0726	0	0	0.0719315	0.0102742	0	0.0109875	0	0.00892015	0.0952653	0	0.0514038	0	0.0771236	0.149591	0	0	0	0	0	0	0	0
Novelgene0728	0	0	0	0	0	0	0	0	0	0	0	0	0	0	0.0312186	0	0	0	0	0	0	0
Novelgene0729	0.0103943	0	0	0	0	0	0	0	0	0	0	0	0	0	0	0	0	0	0	0	0	0
Novelgene0730	0.00800645	0	0	0	0	0	0.00863457	0	0	0	0	0.0171325	0	0	0	0	0	0	0	0	0	0
Novelgene0732	15.7524	0.960411	0.506513	0.262592	0.0631056	0.66194	0.277926	0.113992	0.278266	0.0364123	0.938428	3.22255	4.5055	3.77511	0.251762	1.36935	0.683956	0.730647	0.310586	0.115127	0.391704	0.883554
Novelgene0733	0.0358454	0	0	0.0083485	0	0	0.030926	0	0	0	0	0	0.00783352	0.00715017	0.00700365	0	0	0	0	0	0	0.0100838
Novelgene0734	0	0	0	0	0	0.0260205	0	0	0	0	0	0	0	0	0	0	0	0	0	0	0	0
Novelgene0735	0	0	0	0	0	0	0	0	0	0	0	0.00778199	0	0.00725427	0	0	0	0	0	0.00866476	0	0
Novelgene0736	0	0	0	0	0	0	0	0	0	0	0	0.0323829	0.011024	0.0100623	0	0	0	0	0	0	0	0
Novelgene0737	0.0421484	0	0	0	0.0928887	0	0	0	0	1.11959	0	0	0	0	0	0	0	0	0	0	0	0
Novelgene0738	9.53075	6.18442	2.4237	3.21814	1.08436	2.99582	3.15086	2.0366	3.70297	0.611568	1.65859	3.8562	2.40115	3.07999	0.910754	2.35552	2.85355	2.3778	5.61776	1.43782	9.35432	3.59434
Novelgene0739	0	0.0170058	0	0	0	0	0	0	0	0	0	0	0	0	0	0	0	0	0	0	0	0
Novelgene0743	0.0693852	0.0716412	0.249788	0.249746	0.067962	0.00785543	0.0408156	0.0255095	0.0612982	0	0.0367507	0.168719	0.0344618	0.05662	0.030811	0.0766096	0.163324	0.116001	0.746009	0.0450859	0.258357	0.070978
Novelgene0745	4.88528	1.31423	1.79434	0.436706	0.297826	1.1865	0.96189	0.778798	2.70315	0.412434	4.85407	3.18816	2.29249	2.99218	0.405964	1.1325	2.40388	1.516	1.56353	0.422597	1.66054	0.912393
Novelgene0746	0.0198021	0	0.0230638	0	0	0	0	0	0.0213818	0	0	0	0	0	0	0	0	0	0	0	0	0
Novelgene0747	0.561444	0.123221	0.473854	0.265314	0.334739	0.243201	0.149179	0.213894	0.597444	0.542649	1.77305	0.22635	0.986902	0.835887	0.310015	0.405182	0.32024	0.349158	0.376566	1.61878	5.47821	0.354796
Novelgene0748	0.0840229	0.0318101	0.0782898	0	0	0	0.0543687	0.0169901	0.0181451	0	0.0195817	0.143836	0	0	0	0.0204097	0	0.0206027	0.0432056	0	0	0
Novelgene0749	0.240189	0.131153	0.333549	1.61368	0.0633399	0.184076	0.328772	0.168121	1.79549	0.0313264	0.226059	0.731411	0.0605655	0.119778	0.243672	0.987352	0.239197	0.373758	0.130634	0.143067	0.177365	0.454787
Novelgene0750	0	0	0	0	0	0	0	0	0	0	0.0122981	0	0	0	0	0	0	0	0.0271349	0	0.0270173	0
Novelgene0751	0	0	0.0177865	0	0	0	0	0	0	0	0	0.0326779	0	0	0	0	0	0	0	0	0	0.02148
Novelgene0752	0.772661	1.18053	0.128561	0.295641	0.0216232	4.28886	0.107136	0.122759	2.14533	0.511546	0.591659	3.20045	1.44733	0.715579	0	0.013406	0.0457285	0.0405985	0.0141897	0.105195	0.0141282	0
Novelgene0753	0.0336778	0.0478126	0.00980622	0.0392183	0.0164935	0.104853	0	0	0	0.0475843	0	0.0540487	0.0367992	0.0839725	0	0	0	0	0	0	0	0
Novelgene0754	0	0	0	0	0	0	0	0	0	0	0	0	0	0	0	0	0	0	0	0	0	0
Novelgene0756	0.360886	0.0956393	0.201757	0.126077	0.0282787	0.0719096	0.101192	0.0729742	0.0857283	0.097902	0.0841051	0.115835	0.0709802	0.0215961	0.0141024	0.0788955	0.156984	0.0176981	0.204129	0.0171967	0.0923839	0.152283
Novelgene0757	0.401405	0.235812	0.0161214	0	0.135576	0.0172378	0.626952	0.0139944	1.33017	9.40305	0	0.0148093	0.0151244	0.0552202	0	0	0.0286715	0	0.0177937	0	0	0
Novelgene0758	0.0221378	0	0.00859471	0	0	0	0.0238745	0	0.00796791	0.0250233	0	0.0078952	0	0.0147196	0	0	0	0.00904712	0	0.00879081	0	0
Novelgene0759	0	0	0	0	0	0	0	0	0	0	0	0	0	0	0	0	0	0	0	0	0	0
Novelgene0760	0	0.0160689	0.138418	0	0.182923	0	0	0	0.0183319	0	0.05935	0	0	0	0.0331718	0	0	0	0.109126	0.0202252	0.239037	0
Novelgene0761	0.00888934	0.00841351	0.0517675	0	0.00870701	0	0	0.00898749	0	0	0.0103584	0.00951086	0	0.0354636	0	0	0.0368269	0	0.0114275	0	0.011378	0
Novelgene0762	0.0101168	0	0	0	0	0	0	0	0.0109238	0	0	0.0216482	0	0	0	0	0	0	0	0	0	0
Novelgene0763	0.871636	0.412489	1.12555	0.684044	0.241279	0.0943916	0.367833	0.421472	0.982087	0	0.949441	0.952851	0.538325	1.05832	0.222137	0.506301	1.33451	0.394933	1.14487	0.338598	1.16416	2.82516
Novelgene0764	0	0	0	0	0	0	0	0	0	0	0	0.0578766	0	0	0	0	0	0	0	0	0.0692387	0
Novelgene0765	8.84078	1.54648	1.51226	0.900408	1.02884	2.90693	0.881062	1.10624	0.88214	0.461728	4.69191	1.62331	3.53887	2.6627	0.299295	1.08083	2.206	2.39673	2.79439	1.07752	1.69924	2.52396
Novelgene0766	0.0161541	0	0	0	0	0	0.627172	0	0	0.164337	0.0188237	0	0.247119	0.886134	0	0	0.0836545	0	0	0	0	0
Novelgene0767	0.0666746	0.157764	5.9019	0	0.261228	0	0	1.38192	0	0	0.0388465	0	29.6516	206.213	0	0.121468	0	0.0408721	7.32839	0.75457	0	0.046891
Novelgene0769	0.137092	0.0162192	0	0.0997785	0	0	0.0184808	0.0173257	0.0555104	0	0	0.0550038	0	0	0	0	0	0	0	0	0	0
Novelgene0770	0	0	0	0	0	0	0	0	0	0	0	0	0	0	0	0	0	0	0	0	0	0
Novelgene0771	0.405168	0.127827	0.0393253	0	0.0992144	0.588679	0.0728257	0.0341368	0	0	0.0196719	0.0180624	0.774761	0.387262	0.115447	0.205038	0.0174848	0.165581	0.0868093	0.0402226	0.12965	0.189965
Novelgene0772	0	0	0	0	0	0	0	0	0	0	0	0	0	0	0	0	0	0	0	0	0	0
Novelgene0773	0	0	0	0	0	0	0	0	0	0	0	0	0.0272824	0.062256	0	0	0	0	0	0	0	0
Novelgene0774	0.0471569	0.00743879	0.0183081	0	0	0	0.00847608	0.0158925	0	0	0.05495	0	0.00858793	0.0783876	0	0	0.00814011	0	0	0	0.0100598	0
Novelgene0776	0	0	0	0	0	0	0	0	0	0	0	0	0	0	0	0	0	0	0	0	0	0
Novelgene0777	0.0197192	0	0	0.0229634	0	0	0	0	0	0	0.045956	0.0210979	0	0	0	0	0	0	0.0506993	0	0	0.0277364
Novelgene0779	0	0	0	0	0	0	0	0	0	0	0	0	0	0	0	0	0	0	0	0	0	0
Novelgene0780	0.0182764	0	0	0.0212831	0	0	0.0985509	0	0.0197343	0	0	0.0195542	0.0199703	0	0.0357093	0	0	0	0	0	0	0
Novelgene0781	0.192328	0	0.032001	0.0319956	0.0269119	0.034217	0	0	0.178003	0	0	0.0587929	0	0.054806	0	0.0333699	0.0853694	0	0.388526	0	0.28134	0.038646
Novelgene0782	0	0	0	0	0	0	0	0	0	0	0	0	0	0	0	0	0	0	0	0	0	0
Novelgene0785	0.0084259	0	0	0.0294363	0.00825308	0	0	0	0.0818824	0.00952415	0.00981836	0.0270451	0.0276205	0.00840368	0	0	0	0.0103303	0	0	0	0
Novelgene0787	0	0	0.0290478	0	0	0	0	0	0	0	0	0	0	0	0	0	0	0	0	0	0.015961	0
Novelgene0789	0.0476568	0.0150353	0.0832596	0.0739962	0	0.00989168	0.128489	0.0080305	0.0257292	0.0448904	0.175853	0.0934795	0	0.0396093	0	0	0.0329056	0	0.0102107	0.00946214	0.0406658	0.0335162
Novelgene0791	0.612999	0.372977	0.730965	0.203956	0.771975	1.14511	0.220363	0.206589	1.30804	0.742391	3.96267	0.0936939	5.91668	4.61448	0.228135	0.159537	1.4814	0.35788	0.525352	0.556386	0.691207	0.533757
Novelgene0793	0.0645059	0.0457898	0.103305	0.0751181	0.0631828	0.0100417	0.0260874	0.0407613	0.0609451	0.00911421	0.00939575	0.043135	0	0.0402099	0.0236316	0.0881376	0.0584579	0.0395427	0.0518276	0.00960561	0.0825649	0.0340244
Novelgene0794	0.216828	0.156934	0.0148554	0	0	0	0.0687759	0	0.041316	0.014417	0.163486	0.0136463	0	0.0890465	0	0	0.01321	0	0.0163964	0	0	0
Novelgene0796	0.00988326	0	0	0	0	0	0	0	0	0	0	0	0	0	0	0	0	0	0	0	0	0
Novelgene0799	0	0.00658766	0	0	0	0	0	0.00703707	0.0300618	0	0.0243314	0	0.0532372	0.0138837	0.00679962	0.0507205	0.00720873	0	0.0178951	0	0	0
Novelgene0800	0	0	0	0	0	0	0	0	0.0118314	0	0.0127681	0.0117234	0	0	0.0107045	0	0	0	0	0	0.0140249	0
Novelgene0802	0	0	0	0.336796	0	0	0	0	0	0	0	0	0	0	0	0	0	0	0.016165	0	0	0
Novelgene0804	0.070879	0.0335425	0.0963125	0.0275133	0.0115709	0.102982	0.127399	0.0716616	0.242355	0.0801175	0.165185	0.113752	0	0.023564	0.0230812	0	0.220229	0.0144832	0.0759309	0.0140729	0.0756019	0.049848
Novelgene0805	0.00754821	0	0.00879147	0.01758	0.0221801	0	0.0162807	0	0.0407516	0	0.0175912	0.0161519	0.0082478	0.0075283	0	0.0366702	0.0312708	0	0.0970345	0.0179841	0.0193228	0
Novelgene0808	0	0	0	0	0	0	0	0.019202	0	0	0	0	0	0.00947109	0.00927702	0	0	0.0116424	0	0	0	0.0133569
Novelgene0809	0	0	0	0	0	0	0	0	0	0	0	0	0	0	0	0	0	0	0	0	0	0
Novelgene0810	3.03234	0.74899	1.81892	1.64735	1.26214	0.226756	0.234127	0.587674	1.17963	0.0554112	1.64024	0.367144	0.757564	1.37597	0.129989	0.195626	0.333644	0.283335	0.990296	1.15129	0.394402	1.14264
Novelgene0811	0.00728149	0	0	0	0	0	0	0	0	0	0.0933329	0	0	0	0	0	0	0	0	0	0	0
Novelgene0812	0.0180364	0	0.0210072	0.0210037	0	0.011231	0	0	0.00973759	0	0.0105085	0.00964873	0.0295621	0.0449721	0	0	0	0	0.0115932	0	0.0577147	0.0507388
Novelgene0813	0	0.13393	0	0	0	0	0	0	0	0	0	0	0	0.0256603	0	0	0	0	0	0	0	0
Novelgene0816	0	0	0	0	0	0	0.0222232	0	0	0	0	0	0	0	0	0	0	0	0	0	0	0
Novelgene0818	0.0719253	0.00680753	0.100527	0.0502549	0.021135	0.0179146	0.038784	0.00727195	0.0155326	0.00813002	0.0586681	0.0846495	0.00785916	0.10043	0	0.0174711	0.0595947	0.00881818	0.110955	0.00856836	0.0552369	0.0202335
Novelgene0819	2.48953	1.15833	9.17388	20.988	5.15356	3.26972	20.0009	1.76614	6.11039	1.01683	2.75468	11.6168	0.0342891	0.177355	72.6867	11.7896	9.12196	12.0293	5.80906	6.13085	7.32358	12.6973
Novelgene0820	9.0024	3.14771	15.2937	30.4487	9.18281	9.10469	14.8722	5.13063	40.8324	6.5138	17.9401	34.969	2.00495	4.37495	15.2927	5.01419	8.4924	3.3744	12.7891	3.6545	6.2384	8.06526
Novelgene0821	0.0118984	0.0112615	0.0831494	0	0	0	0	0	0.0128476	0.0537972	0.942803	0.0127303	0	0.0118671	0	0.014451	0.0123233	0	0.0152958	0.0425233	0	0.0334718
Novelgene0825	3.82445	4.67505	0	0.0519374	0	0	0	0.0112731	0	0	0	0	0.158384	0.355859	0	0	0.0461924	0	0.0573347	0	0.0285431	0
Novelgene0826	2.81611	1.58156	3.34911	5.5908	2.85805	3.02116	2.85409	1.56082	3.78263	0.910847	1.13666	7.12413	0.519032	1.2859	6.59609	0.628421	3.43498	11.2106	14.4699	10.3776	20.1071	8.76918
Novelgene0827	0.155905	0.0834035	0.394749	0.213129	0.0199184	0.0506501	0.109654	0.06168	0.219576	0.015324	0.173771	1.31269	0.0148135	0.0811273	0	0	0.315923	0.0914161	0.322416	0.0888262	0.754828	0.228825
Novelgene0828	0.0302691	0.0143244	0.0616957	0.0088122	0.00741205	0.131936	0.00816093	0.0765081	0.0490254	0.0256608	0.132267	0.323854	0	0	0.0517486	0.0643348	0.0862119	0.0556656	0.0583677	0	0.0484289	0
Novelgene0830	0.0238975	0	0	0.00927634	0	0	0	0	0.0172025	0.00900411	0.00928225	0.0937505	0	0	0.00778203	0	0.0247507	0	0.0307209	0	0	0.0112045
Novelgene0831	0	0	0.0259467	0	0	0	0.0120126	0	0.0240545	0.0377716	0.0129795	0.0595874	0	0	0.0326451	0	0.0230728	0	0	0.0132694	0	0
Novelgene0833	0.161586	0.11969	0.0572785	0.0245438	0	0.72619	0.0151533	0	0.0151718	0.00794119	0.171916	0.00751668	0.0844428	0.112111	0	0.0170653	0.0363816	0.00861337	0.00903146	0	0.224808	0.0395272
Novelgene0834	0	0	0	0	0	0	0	0	0	0	0	0	0	0	0	0	0	0	0	0	0	0
Novelgene0835	0	0	0	0.0227592	0	0	0.0210772	0	0	0	0	0	0	0	0.019093	0	0	0	0	0	0	0
Novelgene0836	0.078222	0.044421	0.236875	0.0364363	0.0229853	0.0389659	0.0168717	0.0474514	0.0506771	0	0.665386	0.083691	0.0598303	0.0624126	0.0229251	0.0475016	0.0405074	0.057541	0.0201113	0.0279554	0.0300363	0.0220049
Novelgene0840	0	0	0.00941897	0.047087	0	0	0	0.00817626	0.0349283	0	0	0.00865238	0	0	0	0	0.0335028	0	0.0207921	0	0	0
Novelgene0841	0	0	0	0	0	0	0	0	0	0	0	0	0	0	0	0	0	0	0	0	0	0
Novelgene0843	0.129614	0	0.0283055	0.0377344	0.0238042	0.0403542	0	0.0163806	0.0174942	0	0.0188792	0.130009	0	0.016159	0.00791396	0.088549	0.075511	0	0.0520696	0.00965045	0.0103688	0.0113944
Novelgene0844	0.0638964	0.0302381	0.0372104	0.0744084	0.010431	0	0.0114849	0	0.0114989	0.0120375	0.0744559	0.0911519	0	0.0106213	0	0.0129341	0.0661778	0.0130564	0.0821408	0	0.0272616	0
Novelgene0845	0	0	0.026748	0.0089145	0	0.0095334	0	0	0	0	0	0	0	0	0	0	0	0.00938531	0.00984088	0	0	0
Novelgene0846	0	0	0	0.0282003	0	0.0150791	0	0	0.0130741	0.0136864	0.465602	0.0388642	0	0.0362287	0.0118288	0.0294116	0.0125405	0	0.0155654	0	0.0619919	0.0510928
Novelgene0847	0.00972296	0	0	0	0	0	0	0	0	0	0	0.0104028	0	0	0	0	0	0	0	0	0	0
Novelgene0848	0	0	0	0	0	0	0	0	0	0	0	0	0	0	0	0	0	0	0	0	0	0
Novelgene0849	0.360553	0.625631	0.793219	4.57191	1.13795	0.498911	1.08011	0.243023	1.83843	0.203774	0.420137	3.04323	0	0.0199779	1.52635	0.948791	1.05804	0.884089	0.566502	0.692007	0.948624	0.929759
Novelgene0850	0	0	0.00820888	0.0246225	0	0.0175547	0.0152019	0.00712582	0.00761023	0	0.0164255	0.0150816	0	0	0	0	0	0	0	0	0	0
Novelgene0852	0.0493571	0.0116788	0.0143717	0.273017	0.0362586	0.107568	0.186302	0.0124755	0.0932651	0.0139476	0.0575138	0.211232	0.0134829	0	0	0.0149865	0.0766791	0	0.0634501	0.0293992	0.0157938	0.034712
Novelgene0853	0	0	0.0126946	0	0	0	0	0.0110197	0.0117688	0	0	0.0583071	0	0	0	0	0.022577	0.0133628	0.0840687	0.0259685	0.0837044	0
Novelgene0854	0.0757944	0.0358686	0.132418	0.0661979	0.167039	0.613546	0.0817406	0.0766313	0.0204601	0.107092	0.0662401	0.101367	0.269163	0.0566959	0.166602	0.0690411	0.157001	0.162619	0.073077	0.0902927	0	0.159915
Novelgene0855	0	0	0.0190861	0.0190829	0	0	0	0	0	0	0	0.0175327	0.0358115	0.0163437	0	0	0.016972	0	0.0210659	0.0195215	0.0209746	0
Novelgene0857	0	0	0	0	0	0	0.0168437	0.0157909	0	0.0176542	0	0.0167105	0.034132	0	0	0	0	0.0191485	0	0	0	0
Novelgene0859	0	0	0	0	0	0	0	0	0	0	0	0	0	0	0	0	0	0	0	0	0	0
Novelgene0860	0	0	0.00862753	0	0	0	0.00798858	0	0	0	0	0.0713282	0.00809399	0	0.0289461	0	0	0	0	0	0	0
Novelgene0862	0.018916	0	0	0	0	0	0	0	0	0	0	0	0	0	0	0	0	0	0	0	0	0
Novelgene0863	0.165562	0	0.00918249	0	0	0	0.00850243	0	0.110667	0	0	0	0.00861463	0.0235894	0	0.0191506	0	0.00966584	0.0506751	0.04696	0	0.0110892
Novelgene0865	0	0	0.0187003	0.00934861	0	0	0	0	0.0346731	0	0.00935457	0.0171784	0.00877194	0	0	0	0.00831452	0	0	0	0	0
Novelgene0866	0.0402571	0.190511	7.31451	0.04688	16.364	0.150404	0.173661	1.66876	0	0	0.0469099	0	0.0439882	0.401509	0	1.76017	1.501	26.9977	41.6084	24.1227	3.91608	97.1672
Novelgene0867	0.0241366	0	1.06826	0	0.299459	0	0	0.178956	0	0	0	0.0602563	0	0.00802431	0	0.0195431	0.266649	0.00986397	0.361997	0.0766761	0.216257	0.407396
Novelgene0868	0.0208807	0.0329383	0.0405332	0	0	0	0.0150125	0.00703707	0	0	0.0729941	0.0372343	0.562793	0.951036	0	0	0.00720873	0	0.0447379	0	0.106906	0
Novelgene0869	0	0	0	0	0	0	0	0	0	0	0	0	0	0	0	0	0	0	0	0	0	0
Novelgene0871	1.05062	1.05025	0.28873	0.989768	0.693755	0.235219	0.343732	0.202896	0.892247	0.320241	2.92993	0.618873	1.84453	1.4717	0.172985	0.344093	0.268976	0.332874	0.22763	0.281256	0.135986	0.398498
Novelgene0872	0	0.0654208	0	0	0	0	0	0	0	0	0	0	0	0	0	0	0	0	0	0	0	0
Novelgene0873	0	0	0.123556	0	0	0.0132112	0.0686432	0	0.022909	0	0.284312	0	0	0.0105803	0	0	0.010987	0	0	0	0	0
Novelgene0876	0	0.00748159	0.0184134	0.00920517	0	0	0	0	0	0	0	0	0	0.00788387	0	0	0	0	0.0101617	0	0	0
Novelgene0878	0	0	0	0	0	0	0	0	0	0	0	0	0	0	0	0	0	0	0	0	0	0
Novelgene0881	0	0	0	0	0	0	0	0	0	0	0.197727	0	0	0	0	0	0	0	0	0	0.00944304	0
Novelgene0883	0.0181456	0	0.0845375	0.464879	0	0	0	0.0366919	0	0	0.274876	0	0.0198274	0.0542933	0	0.0220384	0	0	0	0	0	0
Novelgene0885	0	0	0.0319278	0.00798062	0	0	0.0073908	0.00692883	0.00739984	0	0	0.0219969	0	0.00683509	0.0133901	0	0.0212935	0.0336084	0.0528597	0	0.0350871	0
Novelgene0888	8.25053	0.418067	4.18922	2.71886	0.803495	6.97437	0.221169	1.56306	2.19736	0.178316	0.441178	2.36297	2.03402	1.55764	1.04797	1.3795	0.963979	1.48925	2.67693	0.582583	3.25089	0.976321
Novelgene0889	11.1044	0.0907709	0.646269	0.351001	0.107357	0.409495	0.0295509	0.207778	0.295871	0.240039	0.111753	0.10261	0.232042	0.39627	0.260998	0.0415997	0.113518	0.100783	0.422702	0.00816068	0.070145	0.520312
Novelgene0890	0.0227462	0	0.039739	0.0662207	0.0111398	0.0283273	0	0.0114987	0.110523	0	0.0132526	0.097346	0	0	0.0111107	0	0.0588957	0	0.0292409	0	0	0
Novelgene0891	0	0	0	0	0	0	0	0	0	0	0	0	0	0	0	0	0	0	0	0	0	0
Novelgene0893	0	0.00964927	0.0474968	0	0	0.0126965	0	0	0.0330247	0	0	0.0218156	0.0111399	0.0406724	0	0	0.021118	0	0.013106	0	0.0130492	0
Novelgene0894	0.00795238	0	0	0	0	0	0	0	0	0	0.0185332	0	0.0434471	0.182422	0	0.00965843	0.00823631	0.00974977	0.0408921	0.00947355	0	0
Novelgene0895	0.0241454	0.022853	0.182796	0.0421766	0	0.0150349	0.0130198	0.134266	0	0	0.0140678	0.064584	0.0131916	0	0	0	0.0250075	0	0	0	0.0154526	0
Novelgene0896	0	0	0	0	0	0	0	0	0	0	0	0	0	0	0	0	0	0	0	0	0	0
Novelgene0898	0.0341487	0.0161604	0	0.258484	0	0.0425276	0.0920693	0.0345257	0.0553091	0	0.019896	0.0365363	0	0	0.100082	0	0	0.0209335	0.0658488	0.0406808	0.174836	0.0480324
Novelgene0900	0	0	0	0.00819001	0	0	0	0	0	0	0	0.00752469	0	0	0	0	0	0	0.0180822	0	0	0
Novelgene0901	0.20217	0.0558099	0.147168	0.353145	0.0495058	0.115397	0.2362	0.110718	0.354733	0.104739	0.215949	1.05449	0	0	0	0.0204619	0.0959697	0	0.0433159	0.0100351	0	0.0592428
Novelgene0902	0.00721457	0	0	0	0	0	0	0.0145884	0.0389504	0	0	0.00771899	0	0	0.0070481	0	0.00747216	0	0.00927454	0.0085946	0.00923435	0
Novelgene0904	1.15548	0.534387	0.550554	1.07034	1.45331	0.506918	0.467298	0.345161	1.00663	0.252312	0.734418	0.927201	0.789108	1.03457	0.641374	0.749526	0.707162	0.193178	0.135037	0.51619	1.49577	0.572534
Novelgene0906	0.305126	0.609675	1.91512	0.710648	0.647546	0.485547	0.475314	2.63935	1.39108	0.459862	1.32344	0.598509	1.18544	1.06512	0.165603	0.514702	0.825164	0.0415656	0.196124	0.141358	0.0433943	0
Novelgene0907	0	0	0	0	0	0	0	0	0	0	0	0	0	0.0160447	0	0	0	0	0	0	0	0
Novelgene0908	1.01225	0.410602	5.72649	11.6195	2.26627	1.98098	4.36667	1.46204	7.02644	0.326912	0.842527	7.5812	0	0.144226	6.3572	5.44456	3.14519	0.177292	2.41667	0.689076	5.73785	2.4408
Novelgene0909	0.478635	0.348473	1.73674	5.63809	0.649132	0.939964	2.87872	0.521144	1.29204	0.228893	0.128708	5.27856	0.0201152	0.0183605	2.91345	1.3415	1.44904	0.0677094	0.473307	0.0657912	3.62867	1.16521
Novelgene0912	1.94451	0.640655	1.87777	2.14976	0.867932	0.766337	0.62381	0.734133	6.83043	0.250401	0.501931	3.48939	0.793414	0.429611	0	0.0597892	1.27465	0	1.23404	0.307885	1.70127	0.0346213
Novelgene0913	0.828991	0.0619434	0.135514	0.0762137	0.0142454	0.0633927	0.0548964	0.139691	0.0942231	0.0410984	0.440626	0.0544619	0.238375	0.253844	0	0.203134	0.165693	0.124816	0.233705	0.0173257	0.0744613	0.214795
Novelgene0915	2.47943	0.223497	0.171894	0.343731	0.0578233	0.147038	0.477491	0.0895289	0.478075	0	0.584715	0.37897	0.193517	0.353271	0.173016	0.179247	0.489135	0.144754	0.455341	0.0351632	0.717832	0.456694
Novelgene0916	0.0807607	0.171985	0.141094	0.3997	0.0593282	0	0.0653224	0.0408262	0.261609	0	0.211741	0.151213	0.0441229	0	0.157795	0	0.104555	0.0247535	0.129775	0	0.206741	0.0851964
Novelgene0917	0.186979	0	0	0	0	0.0194047	0.0168039	0	0	0.0176125	0.0726261	0.016671	0.0170257	0.0155405	0	0	0	0	0	0	0.0199437	0
Novelgene0918	0.070626	0.0668455	0	0.0548301	0	0.0146592	0.0126944	0.011901	0	0	0	0.050376	0.0385859	0.0352199	0.0459976	0	0.0853389	0	0	0	0	0.0165567
Novelgene0919	0.0143725	0.0136032	0.0334796	0.184107	0.0563109	0.0626466	0.0852504	0.0217968	0.0931141	0.0731064	0.117234	0.0845757	0.0157046	0.0143346	0.0140409	0.00872795	0.0669856	0.00881049	0.0277145	0.0428044	0.165566	0
Novelgene0921	0.00708892	0.0201284	0	0	0	0	0	0	0	0	0.0165208	0.00758456	0	0	0.00692535	0	0	0	0.00911302	0	0	0
Novelgene0923	0	0	0	0	0	0	0	0	0	0	0	0.00923449	0	0.00860828	0	0	0	0	0	0	0	0
Novelgene0925	0	0	0	0	0	0	0	0	0	0	0	0	0	0	0	0	0	0	0	0	0	0
Novelgene0926	0	0	0	0.0671824	0	0.0179617	0	0	0.04672	0	0	0.108019	0	0.0143848	0.0281801	0	0.0149378	0.0176826	0	0	0	0
Novelgene0927	0.12925	0.166816	0.0547415	0.629422	0.011509	0.160964	0.164734	0.0237595	0.393307	0.0664077	0.123226	1.74745	0	0	0.493593	0.0856247	0.620647	0.0288115	0.3021	0	0.767017	0.165272
Novelgene0928	0.17546	0.10568	0.0185782	0.0185751	0	0.0198647	0	0	0.05167	0	0.0743478	0	0.0348586	0.127271	0	0	0	0	0	0	0.0204165	0.022436
Novelgene0930	0	0.00761858	0	0	0	0	0	0	0	0.00909864	0	0	0	0	0	0	0.00833685	0	0	0	0.010303	0
Novelgene0931	0.0275558	0	0	0	0.0134953	0	0.0297176	0	0.029754	0	0	0.0147412	0.0150549	0.0137416	0	0	0	0	0	0	0	0
Novelgene0932	0	0	0	0	0	0	0	0	0	0	0	0	0	0	0	0	0	0	0	0	0	0
Novelgene0933	0.0118386	0	0.0551543	0	0	0	0	0.0119693	0	0	0	0.0126663	0.0129359	0	0.0115655	0	0.0122613	0	0	0	0.0151529	0.0166518
Novelgene0934	0.0218855	0.010357	0	0	0	0	0.0236025	0	0.0236314	0	0	0.0585393	0	0	0	0.186065	0.0226669	0.0536642	0.0984708	0	0.0280126	0.0153917
Novelgene0936	0.0285583	0	0	0	0	0	0	0	0	0	0	0	0	0	0	0	0	0	0	0	0	0
Novelgene0937	0.230967	0.0091085	0.0336262	0	0	0	0	0	0	0	0	0	0.168249	0.153572	0	0	0	0.0117988	0	0	0	0
Novelgene0938	0.0332834	0	0	0.00775182	0	0	0	0	0	0	0.00775676	0.0071221	0	0	0	0	0	0	0	0	0	0
Novelgene0939	0.00779078	0.0221213	0.063518	0.0362899	0	0.0485118	0.0672158	0.0078768	0.0252367	0.0176125	0.0181565	0	0.0170257	0	0	0.0189243	0.0484136	0	0.0300458	0	0	0.0986241
Novelgene0940	0.18902	0.0255575	0.0943517	0.0157227	0	0	0	0	0.0145785	0	0	0.0433363	0.0147528	0.0134659	0	0	0.0978846	0.016553	0.0520696	0	0.0345626	0
Novelgene0941	0	0	0	0	0	0	0	0	0	0	0	0	0	0	0	0	0	0	0.0389565	0	0.0387877	0
Novelgene0942	0.0124983	0	0.0145569	0.029109	0.0367259	0.015565	0	0.0126363	0.0539813	0.0141274	0.101946	0	0.0136567	0.0124654	0	0	0.0129446	0	0.016067	0	0	0
Novelgene0943	2.82387	0.260048	0.177783	0	0.0299021	0.0570283	0.0493849	0	0.0329636	0.0172537	0.0177867	0.0816569	0	0	0	0	0.268755	0	0	0	0	0
Novelgene0944	0	0	0	0	0	0	0	0	0	0	0	0	0	0	0	0	0	0	0	0	0	0
Novelgene0946	0	0	0	0	0	0	0	0	0	0	0	0	0	0	0	0	0	0	0	0	0	0
Novelgene0949	7.77812	6.74829	17.8669	90.2252	9.77717	10.9781	13.0019	9.91737	18.1503	1.51417	8.20752	26.2141	0	0	0.928723	0	13.3369	8.15868	40.8292	3.39752	0	0
Novelgene0950	0.0509929	0	0.00848457	0.0254495	0	0.00907211	0	0	0.00786581	0.0082342	0.0169771	0.0389701	0	0.00726549	0.00711662	0	0.0075448	0	0	0	0	0
Novelgene0951	5.93991	0.0140725	0.0432933	0.164487	0.0218451	0.0925825	0.040087	0.0225488	0.208707	0.193273	4.4873	0.461329	0.0162464	0.0296583	0	0.0722324	0.076996	0.0911444	0.066898	0.0354249	0.152247	0.167306
Novelgene0952	0.0179872	0	0	0	0	0.0448013	0	0	0	0	0.083839	0	0	0	0	0	0	0.0441053	0	0	0.0230229	0
Novelgene0954	0.0264187	0	0.0512836	0	0	0	0	0.0356139	0	0	0.0102615	0	0	0.0878302	0.00860305	0	0	0	0.0113207	0	0	0
Novelgene0955	0	0	0.0908258	0.653837	0.076382	0	0.0168198	0.031537	0	0	0	0	0	0	0	0	0.0484594	0	0	0.0185796	0	0
Novelgene0957	0.0105607	0	0.0123002	0	0	0	0	0.0106773	0	0	0.012306	0	0	0	0	0	0	0	0	0	0.0135173	0
Novelgene0958	0	0	0	0.0154258	0	0	0	0	0	0	0	0	0	0	0	0	0	0	0	0	0	0
Novelgene0959	0	0	0.00857743	0.077184	0	0	0	0	0	0	0.0257444	0	0	0	0.00719451	0	0	0	0	0	0	0
Novelgene0963	0.0273463	0	0	0	0	0	0	0	0	0	0	0	0.00996029	0	0	0	0	0	0	0	0	0
Novelgene0966	0.890247	0.307299	0.622128	0.585435	0.430864	0.626079	1.29894	0.349441	0.825555	0.34332	0.475969	0.493054	0.698097	0.574523	0.296723	0.699622	0.574914	0.616354	0.430848	0.561461	0.455792	0.824972
Novelgene0967	0	0	0	0	0	0	0	0	0	0	0	0	0	0	0	0	0	0	0	0	0	0
Novelgene0969	0.0400736	0	0	0	0	0	0	0	0	0	0.011674	0	0	0	0	0	0	0	0	0	0	0
Novelgene0971	0.0273388	0	0	0	0	0	0	0	0	0.0309022	0	0	0	0	0	0	0	0	0	0	0	0
Novelgene0973	0.169951	0	0.791776	0.197911	0.665862	0	0.183284	0.171828	4.22069	0.192103	0	0.181834	0	0	0.83015	0	0.352039	0.208364	0.655433	0	0.435061	0.717143
Novelgene0976	0	0	0	0	0	0	0	0	0	0	0	0	0	0	0.0129046	0	0	0	0	0	0.0169074	0
Novelgene0977	0	0.0142038	0	0.017476	0	0	0	0	0	0	0	0.0160563	0	0	0	0	0	0	0.0192921	0	0	0
Novelgene0978	0	0	0.0989083	0.0123615	0	0	0	0	0.0114619	0	0	0.0454292	0	0.0105871	0	0	0.0109941	0	0.0136461	0	0.0271738	0
Novelgene0981	0.00760742	0.00720021	0.106325	0	0.00745138	0	0.0164085	0.0538399	0.00821427	0	0.0354585	0.0162786	0	0	0	0.00923947	0.0709113	0	0.00977957	0.00906261	0.00973719	0.0214007
Novelgene0982	0.00817317	0	0.076155	0.0190356	0	0	0	0	0	0	0.0380954	0	0.0178614	0.0407581	0.0319383	0	0	0	0	0.00973658	0	0.0114961
Novelgene0983	0	0.0616105	0.0505445	0.366386	0.191279	0.0135111	0.0117003	0	0.339723	0	0.0379262	0.3018	0	0.0108205	0.0211976	0	0	0	0.237097	0	0.0416594	0.1526
Novelgene0984	0.083154	0.0196757	0.0484252	0.33892	0.325794	0	0.0672582	0	1.09989	0	0.024224	0.289146	0	0	0.264015	0.0252483	0.107654	0.0764613	0.0534485	0.0495301	0.0798253	0.0877211
Novelgene0986	0	0.0146954	0.217007	0.0452022	0.0380201	0.0290043	0.0334892	0.0156979	0	0	0.126647	0.0166121	0.339311	0.379397	0	0	0.0643235	0	0.179638	0	0.0894299	0.0982758
Novelgene0987	0.0159586	0	0.0185872	0	0	0	0	0	0.0172317	0	0	0.0170744	0	0.0477497	0.0155904	0	0.0165284	0	0	0	0	0
Novelgene0988	0.0141111	0	0.00821767	0.0082163	0.00691083	0	0.0152181	0.0285338	0	0	0.00822154	0	0.0154189	0.00703694	0.00689275	0.00856919	0.00730746	0	0	0	0	0
Novelgene0989	0.0161978	0	0	0	0	0	0	0	0	0	0.0094373	0	0	0.0161551	0	0	0.0251641	0	0.0104114	0	0	0.0227832
Novelgene0990	0	0	0	0	0	0	0	0	0	0	0.0376844	0	0.0353373	0.387056	0	0	0	0.0991234	0.145509	0	0.124181	0.113721
Novelgene0991	0.00722405	0.00683736	0	0	0	0	0	0	0	0	0	0	0	0	0	0	0	0	0	0	0	0.0101611
Novelgene0992	0	0	0.0248283	0	0	0	0	0.0143684	0	0	0	0	0	0	0	0	0	0	0	0	0	0
Novelgene0994	0.00739085	0	0.00860819	0.00860676	0	0	0	0	0	0	0	0	0	0	0.00722031	0	0	0	0	0	0	0
Novelgene0996	0	0	0	0	0	0	0	0	0	0	0	0	0	0	0	0	0	0	0	0	0	0
Novelgene1000	0.147342	0	0.0264016	0	0	0	0.0122232	0	0	0.0128113	0.013207	0	0	0.0113041	0	0	0	0	0	0	0	0
Novelgene10003	0	0.0075742	0	0	0	0	0.0949341	0	0	0	0	0	0.00874426	0.0239444	0	0	0	0	0	0	0	0
Novelgene10005	10.3501	3.05102	0.0807425	0.00807291	0.0814827	0	0.0299051	0	0.239533	0.477996	0.0403903	0	1.02262	1.9083	0.176084	0.0252589	0.150779	0.0764934	0.213884	0.00825848	0.0976053	0.0975089
Novelgene10006	0	0	0	0	0	0	0	0	0	0	0	0	0	0	0	0	0	0	0	0	0	0
Novelgene10008	0.00852614	0	0	0	0	0	0	0	0	0	0	0	0	0	0	0	0	0	0	0	0	0
Novelgene10009	1.88403	1.38515	3.15438	0.215481	2.29026	1.04746	3.01147	1.53067	2.39759	2.41481	1.52893	4.40947	15.4031	15.1164	4.32203	2.77855	3.9026	2.74296	5.03858	1.20237	8.33254	3.07591
Novelgene1001	0.755875	0.306606	0.838453	0.628735	0.33493	0.134477	0.407587	0.236545	0.563547	0.528913	1.0905	0.308085	0.0983253	0.161546	0.509871	0.174864	0.615107	0.0882588	0.138814	0.0643188	0.299461	0.25314
Novelgene10011	0	0	0.080802	0	0	0	0.0187044	0.0350706	0	0.00980221	0	0	0	0	0.0254154	0	0.00898152	0	0.022296	0	0	0.0121976
Novelgene10012	0.00700309	0	0.0407829	0	0	0	0	0.0283217	0	0	0	0	0	0	0.0342075	0	0.00725313	0	0	0	0.00896367	0
Novelgene10013	0.00744593	0	0	0.0086709	0.0072932	0	0	0	0	0	0	0	0	0.0148526	0	0	0.0462707	0.0273865	0.00957196	0	0	0.0104732
Novelgene10015	0	0	0.0269293	0	0	0	0	0.0155842	0	0	0	0	0	0.00768668	0	0	0	0	0	0	0.00986465	0.0108404
Novelgene10018	0	0	0.0158355	0.0158329	0.0665862	0	0.0293255	0.0137462	0	0.0153683	5.14897	0	0	0	0	0.0165129	0.0704077	0.0333382	0	0.0161968	0.226232	0
Novelgene10019	4.94482	0.296577	0.017803	0.0267001	0.00748593	0	0.00824227	0	0	0.00863885	0	0	0.100212	0.678406	0.022399	0.0185646	0	0.0281102	0	0	0	0.0107499
Novelgene1002	0.0291517	0	0.00848832	0	0	0	0	0	0.0629543	0	0.0169846	0.00779747	0	0	0	0	0.00754813	0	0.0187377	0	0	0
Novelgene10020	2.646	0.0109841	0	0	0	0	0	0	0	0	0	0	0.0253618	0.069448	0	0	0	0	0	0	0	0
Novelgene10022	0	0	0	0	0	0	0.0311086	0	0	0	0	0	0	0.0287696	0	0	0	0	0	0	0	0
Novelgene10024	0	0	0	0	0	0	0	0	0	0	0	0	0	0	0	0	0	0	0	0	0	0
Novelgene10025	0	0	0	0	0	0	0	0	0	0	0.0589252	0	0.0184184	0	0	0	0	0	0	0	0	0
Novelgene10026	0.150349	0	0.854961	0.298672	0.0866263	0.0440562	0.0763029	0.125184	0.0954953	0.00999678	0.164889	0.39742	0	0	0	0	0.94346	0	0	0	0.02264	0
Novelgene10027	0	0	0	0.0109762	0	0.0939059	0	0	0	0	0	0.0100846	0	0.0470035	0	0	0	0	0	0	0	0
Novelgene10028	0	0	0	0	0.0331054	0	0	0	0	0	0.0196921	0	0	0	0.0165094	0.0205248	0	0	0.0217246	0	0.0216304	0
Novelgene10029	0	0	0	0	0	0	0	0	0	0	0	0	0	0	0	0	0	0	0	0	0	0
Novelgene1003	0.339995	0.110088	0.677361	0.604314	0.350549	0.334277	0.212282	0.226151	1.4588	0.364084	0.479589	1.04344	0.293295	0.767433	1.11882	0.369468	1.10274	0.241329	1.08118	0.0426348	0.687126	0.629243
Novelgene10030	0	0	0	0	0	0	0	0	0	0	0	0	0	0	0	0	0	0	0	0	0	0
Novelgene10032	0.0150276	0	0.682609	0	0	0	0.0324131	0.0911612	0	0	0	0	0	0.0299759	0	0	0.0311283	0	0.193184	0	0	0.380471
Novelgene10034	0	0	0.0420297	0	0	0	0.0129723	0	0	0	0	0	0	0.0119969	0	0	0.0124581	0	0	0	0	0
Novelgene10035	0.0175422	0.0083016	0.255395	0.0510704	0.0171824	0.0109232	0.12297	0.0886794	0.0662954	0.029743	0.0715442	0.0938435	0	0.0174959	0.0428436	0.0106528	0.00908426	0.0107535	0.0563776	0.0313466	0.0449066	0.0616856
Novelgene10038	6.25276	5.38994	5.52411	3.80316	2.73272	4.35334	3.3628	2.68801	4.76684	0.68637	9.38967	8.88479	3.06646	4.50124	14.3173	1.77397	3.39948	1.85111	5.69629	1.62271	5.12545	3.13939
Novelgene10039	0.0932836	0.00981003	0.108648	0.0724202	0.0913702	0.141988	0.268272	0.0628757	0.0671499	0	0.0120777	0.0665371	0	0.0103375	0.0303771	0	0.193228	0.0127075	0	0	0.092866	0.0145788
Novelgene1004	0	0	0	0	0	0	0	0	0	0	0.00904195	0	0	0	0	0	0.00803666	0	0	0	0	0
Novelgene10040	0.0121439	0.0689629	0.0848644	0.0424251	0.0356843	0.529323	0.0916759	0.0859455	0	0.0274534	0	0.0779575	0	0	0	0.0294982	0.264126	0.0148886	0.109279	0.0868008	0.0466309	0.0170811
Novelgene10041	0.0150619	0.128301	0.94731	0.578815	0.309813	0	0.0649742	0.167511	1.3336	0	0.0351021	0.241725	0.0329158	0.0450666	0.117715	0.695142	0.483591	0.295459	0.793865	0.179431	0.559081	1.10165
Novelgene10043	0	0	0	0	0	0	0	0	0	0	0	0	0	0	0	0	0	0	0	0	0	0
Novelgene10044	0.769611	0	0.0779455	0.0129888	0.010925	0	0.0962305	0	0	0	0	0.0119336	0	0.0111244	0.0108964	0	0.034656	0	0.028677	0	0.0571055	0
Novelgene10049	0	0	0	0.0710137	0.00663672	0	0	0	0.0073162	0	0.00789544	0	0.00740369	0	0	0	0.00701762	0	0.0435518	0.0161436	0.00867262	0.00953046
Novelgene10050	0	0	0	0	0	0	0	0	0	0	0	0	0	0	0	0	0	0	0	0	0	0
Novelgene10051	0	0	0.0181609	0.0181578	0	0	0	0	0.00841822	0	0.0272541	0	0	0	0	0	0	0	0	0	0	0
Novelgene10052	1.31032	0.301666	0.109993	0.577365	0.0693755	0	0.0381924	0.0596753	0	0.0266867	0.178822	0.328382	1.1222	1.20091	0.184517	0.0286744	0.0611309	0.0578912	0.0151753	0.0281256	0.0755477	0.0830205
Novelgene10054	0	0	0	0.0101412	0	0	0	0.0088047	0	0	0	0	0	0.00868558	0	0	0	0	0	0	0	0
Novelgene10056	0	0	0	0	0	0	0	0	0	0	0	0	0	0	0	0	0	0	0	0	0	0
Novelgene10057	0	0	0	0	0	0	0	0	0	0	0	0	0	0.0148191	0	0	0	0	0	0.0708019	0.019018	0.0208992
Novelgene10060	0.0418408	0	0.0974649	0.146173	0	0	0	0.0211514	0	0	0	0	0.525766	0.39644	0.0204377	0.17786	0	0.0769464	0.0268938	0.0498443	0.0535545	0.0294259
Novelgene10061	0	0	0.00864502	0	0	0	0	0	0	0	0	0	0	0.00740288	0.00725119	0	0	0	0.00954179	0.00884227	0.00950044	0.0104402
Novelgene10062	0	0	0	0.0384717	0.032359	0.0822853	0	0	0.107016	0.0186713	0.0384962	0.0353465	0.0180493	0	0	0.020062	0.0684324	0	0.0424696	0	0	0
Novelgene10063	0	0	0.0117687	0	0	0	0	0	0.0109104	0	0	0	0	0	0	0	0.0209303	0.0123881	0	0	0	0
Novelgene10065	0.235609	0.278747	16.5336	0.154334	2.91355	0.14671	0.0476425	2.65009	0.0159002	0.0499348	0.120114	0.204817	0.0804519	0.264361	0.187015	0.465002	2.36396	0.306915	3.5778	0.543813	5.69214	3.10687
Novelgene10066	0	0	0.219561	0	0.0184644	0.0234765	0	0.0190592	0	0	0	0.0403382	0	0	0	0	0.0390483	0	0.0484673	0	0.0241286	0
Novelgene10068	0.016539	0	0.337106	0	0.0080999	0	0.00891827	0.0167216	0	0	0	0	0	0	0	0	0.0171295	0	0.0106307	0	0.0423386	0
Novelgene10069	0	0.00757604	0.0372917	0.0186428	0	0	0	0	0	0	0	0	0	0	0	0	0.0497418	0	0.0205801	0	0	0
Novelgene1007	0.0516202	0.488571	0.266257	0.1374	0.122792	0.0275511	0.0238585	0.0149115	0.103513	0.0416775	0.343719	0.197248	0.0161156	0.0441292	0	0.0806071	0.0840137	0.00904105	0.0663593	0.0527095	0	0
Novelgene10071	0.00793325	0.00750859	0.0184799	0.00923839	0	0	0	0	0	0	0.00924428	0	0	0	0	0	0.00821649	0	0	0	0.0101542	0
Novelgene10075	3.9783	0.133287	0.553567	0	0.396566	0	0	0.240265	0	0	0.0102561	0	0.134642	0.63204	0.83405	1.26139	4.27531	1.03592	4.12984	0.38795	0.0225312	3.5778
Novelgene10076	2.23351	2.44737	3.38705	5.23684	1.34345	1.45611	2.78055	0.674421	4.97713	0.550675	1.91266	11.0262	0.049138	0.0822277	0.0439324	0.0910294	3.11281	0.817823	1.88847	0.20536	2.52304	1.32832
Novelgene10078	0	0	0	0	0	0	0	0	0	0	0	0	0	0	0	0	0	0	0	0	0	0
Novelgene10079	0	0	0	0	0	0	0	0	0	0	0	0	0	0	0	0	0	0	0	0	0	0
Novelgene1008	0	0	0.0207014	0	0	0	0	0	0	0	0.0414224	0	0	0	0	0	0	0	0	0	0	0
Novelgene10080	0	0	0	0	0	0	0	0	0	0	0	0	0	0	0	0	0	0	0	0	0	0
Novelgene10083	0.00756206	0	0.0704608	0.0704491	0	0.00941751	0.00815531	0.0458733	0.0898181	0.0170954	0.0616823	0.0242723	0.00826293	0	0.0221627	0.00918437	0.00783205	0	0.0194425	0	0.00967912	0
Novelgene10086	0	0	0	0.0511248	0	0	0.0710196	0	0	0.0248123	0	0.0117429	0	0	0.0643338	0	0.0568371	0	0	0	0	0
Novelgene10088	0.838489	0.0708577	0	0.00871816	0.0953283	0	0.0807383	0.0151383	0.202093	0	0.37512	0.889103	1.67698	1.78456	0	0	0.0465228	0	0	0	0	0
Novelgene10089	0.00699418	0.0132396	0	0	0	0	0	0	0	0	0.0163001	0.0149664	0	0.00697574	0	0.00849466	0	0	0.0539474	0.00833206	0	0
Novelgene1009	0	0	0.0156102	0	0	0	0.0144541	0.0135506	0	0	0.0156176	0	0	0	0	0	0	0	0	0	0	0
Novelgene10090	0.0174309	0	0	0	0.00853669	0	0	0	0.00941069	0	0	0	0	0	0	0	0	0	0	0.0103826	0	0
Novelgene10091	0.0865369	0.122857	0	0.470277	0.296667	0.161655	0.79327	0.0874924	0.389333	0.0163027	0	0.231468	0.0787978	0	0	0.017517	0.179253	0.0176826	0.315196	0.326452	0.203067	0.304299
Novelgene10095	0.547907	0.263838	0.850871	0.817148	0.263627	0.215477	0.487226	0.223526	1.23512	0.445478	0.280024	1.10044	0.0735232	0.0479353	0.0657343	0.0583729	0.129423	0.14142	0.12357	0.0114511	0.0861244	0.0811229
Novelgene10096	0	0	0	0	0	0	0	0	0	0	0	0	0	0	0	0	0	0	0	0	0	0
Novelgene10098	0.235581	0.385131	0.498878	0.0498795	0.0419543	0.106685	0.150128	0.0866115	0.0115624	0.0242079	0.0249557	0.0916551	0.17551	0.13884	0.0418445	0.0130055	0.0554527	0	0.0275314	0.153078	0.0137061	0.0451854
Novelgene1010	0	0	0	0	0	0	0	0	0	0	0.0179865	0	0	0.015395	0.256351	0	0	0	0	0	0	0
Novelgene10100	8.49044	7.11554	4.22565	5.07429	3.29721	6.52121	3.42865	2.59038	8.56192	2.34643	39.7267	24.8711	12.6286	10.613	2.39335	3.72501	3.27338	2.2699	3.9668	4.14384	3.61449	3.02504
Novelgene10101	0.41597	0.374956	2.49163	3.58689	1.0283	1.02373	1.65556	0.520697	2.16021	0.223899	0.265438	3.75116	0	0	1.12236	1.26302	1.37453	0.0242851	0.178247	0.0353956	1.4198	0.0557227
Novelgene10102	0.055772	0.114371	0.692888	1.35307	0.15478	0.127337	0.862113	0.291337	0.321179	0.0420276	0.129978	1.16359	0	0	0.671984	0.564475	0.394716	0.0911701	0.179242	0.0442936	0.773347	0.196117
Novelgene10103	0	0	0.0189964	0	0	0	3.11334	0	0.017611	0	0.00950265	0	0	0.0325339	0	0	0.489876	0	0	0.0291447	0	1.16999
Novelgene10105	0.0403952	0.00764659	0.00940974	0	0.00791333	0.0201227	0	0.00816824	0.00872351	0	0.0188283	0.0605073	0.0264835	0.0161155	0.0157853	0	0.0083675	0.00990505	0.0207717	0	0	0
Novelgene10106	0	0	0.0459619	0.0229771	0	0.0245723	0	0	0.063915	0.0223028	0	0.105553	0	0	0	0.023964	0.0204355	0	0	0	0	0.027753
Novelgene10107	0	0	0.276027	0.0167261	0.0140685	0	0	0.0290434	0.0155089	0.00811762	0	0.00768368	0	0	0	0	0.0297519	0	0.0276964	0	0.0551526	0.0101013
Novelgene1011	0.574	0.0108655	0	0.0267373	0.168668	0.0285936	0.0247612	0	0.173541	9.64141	0.133772	0.0491306	0.012544	0	0	0.0139428	0.0475595	0	0	0	0.0146939	0
Novelgene10110	0.080327	0.0345578	0.0170105	0.170076	0.021458	0.045471	0.0551274	0	0.0157699	0.00825427	0.00850924	0.0468781	0.0319171	0.0145664	0.0570716	0.195119	0.0226895	0.125341	0.0469376	0.0173986	0.0186937	0.0616282
Novelgene10111	0	0	0	0	0	0	0	0	0	0	0	0	0	0	0	0	0	0	0	0	0	0
Novelgene10112	0.288815	0.0575486	0.212455	0.0177016	0	0.0189305	0.0163933	0.0461059	0	0	0.354258	0.0650544	0	0.0303215	0.0148501	0.0369238	0.0629742	0.0186365	0	0.036217	0	0.0213809
Novelgene10114	0	0	0.0288948	0.02889	0	0	0.240793	0	0.10715	0	0.520351	5.14936	0.162647	0.618578	0	0.0301308	0.256943	0	0	0.0591081	0.127016	0
Novelgene10115	1.03444	1.02569	1.43431	0.707473	0.804141	1.75856	0.779141	0.531229	1.84386	1.63326	2.00897	1.49325	1.59679	1.12996	0.705793	0.418785	0.69724	0.563661	1.28758	1.17363	1.1559	0.785238
Novelgene10116	0.308136	1.14006	1.50081	0.717659	0.713383	1.4652	0.09063	0.453147	0.574692	0	2.25227	0.239767	0.153043	0.307324	0.164196	0.374241	0.261113	0.309093	0.900269	0.300337	0.681239	0.512216
Novelgene10119	0	0	0	0	0	0	0	0	0	0	0	0	0	0	0	0	0	0	0	0	0	0
Novelgene1012	0	0	0	0.0186111	0.015654	0	0.0172357	0	0.0172567	0	0	0.0170993	0	0	0	0	0.0165525	0.0195941	0	0	0.0204561	0
Novelgene10121	0.0603857	0	0.011722	0	0	0	0	0	0	0	0	0.0323038	0	0	0.0294962	0	0	0	0.0258759	0	0.0128819	0.0141561
Novelgene10124	0	0	0.0527307	0	0	0.0140956	0	0.0114434	0	0.0127937	0	0.0605489	0	0	0	0	0.0468901	0.0138766	0.0291003	0.0134835	0	0
Novelgene10126	0	0	0	0	0	0	0	0	0	0	0	0	0	0	0	0	0	0	0	0	0	0
Novelgene10129	0	0	0	0.0105858	0	0	0.127445	0	0	0	0.116518	0.0194518	0	0.00906634	0	0.022081	0.0470744	0	0	0	0	0
Novelgene1013	0	0	0	0	0	0	0	0	0	0	0	0	0	0	0	0	0	0	0	0	0.0111731	0
Novelgene10130	0.93696	0.0098534	0	0	0	0	0.0112274	0	0	0	0.0121311	0	0.0910044	0.0830657	0	0	0	0	0	0	0	0
Novelgene10131	0.0468998	0	0	0	0	0	0.0101158	0	0	0.0106026	0.0546504	0	0	0.00935522	0	0	0	0	0	0	0	0
Novelgene10132	0.0123116	0	0	0.0143371	0	0	0	0	0	0	0	0	0	0	0	0	0	0	0	0	0	0
Novelgene10133	0	0	0	0.0209578	0	0	0	0	0	0	0	0	0	0	0	0	0	0	0	0	0	0
Novelgene10135	0.0247341	0	0	0	0	0	0	0	0	0	0	0	0	0	0	0	0	0	0	0	0	0
Novelgene10136	0.016826	0	0	0	0	0	0	0	0	0	0	0	0	0	0	0	0	0	0	0	0	0
Novelgene10137	0.0432685	0	0	0	0	0	0	0	0	0	0	0	0	0	0	0	0	0	0	0	0	0
Novelgene10138	0.0371457	0	0	0	0	0	0	0	0.00802178	0	0	0	0	0	0	0	0	0	0	0	0	0
Novelgene1014	0.0980902	0	0	0	0	0	0	0	0.0264787	0.0138594	0.0714378	0	0.0133977	0.0366868	0	0	0	0	0	0	0	0
Novelgene10140	0.0311337	0	0	0	0	0	0	0	0	0	0	0	0	0	0	0	0	0	0	0	0	0
Novelgene10141	0.0169864	0	0	0	0	0	0	0	0	0	0	0	0	0	0	0	0	0	0	0	0	0
Novelgene10144	0.0562638	0.0106504	0	0	0	0	0	0	0	0	0	0	0	0	0	0	0	0	0	0	0.0432092	0
Novelgene10145	0	0	0	0	0	0	0	0	0	0	0	0	0	0.00658199	0	0	0	0	0	0	0.00844695	0
Novelgene10146	0.0518813	0	0	0.0151042	0	0	0	0	0	0	0	0.0138772	0.0141725	0	0	0	0	0	0	0	0	0
Novelgene10147	3.18975	0.0279538	0	0.0114645	0	0	0	0	0.0318907	0	0.18355	0	0.376507	0.422214	0.115413	0.0478278	0.152946	0.0362101	0.34171	0.0117281	0.264622	0.0138475
Novelgene10148	23.9223	0.30685	0.0800978	0.137288	0	0	0.0953559	0.0198657	0.180337	0.0444196	0.377781	0.0105113	3.4137	2.76316	0.451091	0.429553	1.65855	1.15631	2.71535	0.117036	1.33293	0.538926
Novelgene1015	0.0383111	0.0290083	0	0.0446139	0	0	0	0	0	0	0.17857	0	0	0.015284	0	0	0.0079358	0.00939403	0	0	0	0
Novelgene10151	0	0.0272777	0.0839186	0.0839046	0.0141146	0	0.0155407	0	0	0.0162885	0.0671665	0.0308355	0	0.0574888	0	0	0.0149247	0.0176672	0.0370495	0.0343333	0.166	0.0405378
Novelgene10157	0.0070465	0	0.0164143	0.0410288	0	0	0.00759931	0.0142486	0.152172	0	0.0656879	0	0	0.00702792	0	0	0	0	0.00905848	0	0	0
Novelgene10158	1.0238	0.177979	0.0243353	0	0.0102327	3.99415	0.022533	0	1.06035	0	0.0730404	0	0.353871	0.625164	0	0	0	0	0	0	0	0
Novelgene10159	0.0628609	0.0594961	0.0122025	0	0.0102619	1.39608	2.31624	0	1.86657	0.24869	0.0732493	0	0.16027	0.501561	0	0	0.260421	0	0	0	0	0
Novelgene1016	0	0.0147127	0	0.0181022	0	0	0	0	0	0	0	0	0	0	0	0	0	0	0.0199833	0	0	0
Novelgene10161	0	0	0	0	0	0	0	0	0	0	0	0	0	0	0	0	0.00963265	0	0	0	0	0
Novelgene10163	0.0200551	0.0189816	0.0233584	0	0.0392875	0.0499518	0	0.040553	0	0	0.0233694	0.0214573	0.0438277	0.0400044	0.0391847	0	0.0415423	0.0245879	0.0257814	0	0	0.0282088
Novelgene10165	0	0	0.799429	0.0142731	0	0	0	0.235449	0	0	0	0	0	0	0.0119739	0	0.0253887	0	0.236346	0.0146012	0	0.0344797
Novelgene10166	0	0	0	0	0	0	0.0111991	0	0.0112128	0	0	0	0	0	0	0	0	0	0	0	0	0
Novelgene10167	0	0	0.0123755	0	0	0	0	0	0	0	0	0	0	0	0.0103802	0.0129049	0	0	0	0	0	0
Novelgene10168	0.00807508	0	0.0188103	0.0376143	0.0237284	0	0.00870858	0.00816424	0	0	0.00940956	0.0431983	0	0	0.00788876	0	0.0083634	0	0.0311423	0	0	0
Novelgene1017	0	0.0118924	0	0	0	0	0	0	0	0	0	0	0	0	0	0	0	0	0.0161527	0	0	0
Novelgene10171	0	0	0	0	0	0	0	0	0	0	0	0	0	0	0	0	0	0	0	0	0	0
Novelgene10172	0	0	0	0	0	0	0	0	0	0	0	0	0	0	0	0	0	0	0	0	0	0
Novelgene10173	0.0281439	0.0133187	0.0491692	0.032774	0.00689166	0	0.00758795	0.0142273	0.0303889	0.0159061	0.139378	0.0451674	0.0461285	0.0350871	0.0137473	0.0683634	0.0582975	0	0.0271349	0.00838185	0.0180115	0.0494828
Novelgene10175	2.12598	3.35363	0.650302	0.61685	0.315511	0.151547	0.200713	0.18093	0.224146	0.0161824	0.258575	0.199125	1.00899	1.69201	0.0419581	0.208652	0.53379	0.359818	0.966215	0.179076	0.76046	0.463148
Novelgene10176	0.666417	0.913772	1.50261	1.09443	0.70296	0.212803	0.85691	0.475098	0.488944	0.0289723	0.189159	0.246812	1.28832	1.91729	0.20032	0.601851	0.822944	0.534218	1.47177	0.885496	0.863922	0.588854
Novelgene10177	0.00711646	0	0	0.00828723	0	0	0	0	0	0	0	0	0.00777603	0	0	0	0.0368527	0	0.064039	0	0.0364351	0
Novelgene10178	0.00750525	0	0.0437072	0.01748	0.00735131	0	0	0.0227643	0	0	0.0349822	0.00802999	0	0	0	0	0	0	0.00964822	0	0	0
Novelgene10179	4.26471	0.0525349	0.0430989	0.0107729	0.00906125	0	0.0299303	0.0374126	0	0.0313704	0.0862385	0	0.0202168	0	0.0180751	0	0.095813	0	0.0356773	0	0.0473636	0.0130121
Novelgene1018	0	0.0442844	0.00908258	0.0635675	0.0305528	0.0291346	0.00840992	0	0.101042	0	0.0181737	0.0917771	0.0085209	0.00777758	0.0228546	0	0.056536	0	0.0100248	0	0.0199626	0.054843
Novelgene10181	1.95696	0.389233	0.445949	0.693583	1.23621	0	0.275281	0.157712	0.36749	0.657199	0.181768	0.182068	0.278914	0.240439	1.21912	0.568364	0.969355	0.991004	1.71362	0.793994	2.17811	1.3364
Novelgene10182	0.0608313	0.18424	0.226723	0.368363	0.202584	0.151514	0.144328	0.0123006	0.197052	0.0550081	0.0425305	0.221287	0.212702	0.133476	0.0475421	0	0.239412	0	0.109481	0.101454	0.280302	0.171126
Novelgene10183	7.65556	2.00926	3.93858	2.02366	0.533638	4.64415	1.33719	1.38657	1.73439	0.562736	2.5175	0.934657	0.225806	0.430953	0.183532	1.0724	3.57043	0.95586	3.41734	0.425225	5.71096	3.35593
Novelgene10184	0.091472	0.153912	0.165726	0.0236712	0.00995509	0.0506293	0	0.0822062	0.0548715	0.0114883	0.0118432	0	0.0888443	0.0608205	0.00992904	0	0.0842115	0	0.0130656	0	0.0260179	0
Novelgene10185	0.0408726	0.0257899	0.142814	0.174522	0.0133448	0.0169671	0.0440791	0	0.088266	0	0.190509	0.131191	0	0.0135883	0	0.0330941	0	0.0167035	0	0	0	0.05749
Novelgene10186	0.0323558	0.00765597	0.00942128	0.0188394	0.0316921	0.0201474	0	0	0.0174684	0.00914328	0.103683	0.051927	0	0.0161352	0.00790231	0.0491215	0.00837776	0.00991721	0.14558	0	0	0.0113776
Novelgene10188	0.00799868	0	0	0	0	0	0	0	0	0	0	0.0342317	0	0	0	0	0.0331371	0	0	0	0.010238	0
Novelgene10189	4.7131	3.51539	2.6218	2.43295	2.11529	1.98863	1.2745	1.77092	1.75459	1.00187	5.91002	2.41594	6.07998	6.28626	1.39505	1.42678	1.80684	1.35403	3.364	2.271	2.63812	2.33509
Novelgene1019	0.29779	0.110289	0.331759	0.339243	0.0634092	0.241863	0.300208	0.0589066	0.279604	0.05854	0.271567	0.464064	0.0636633	0.00645663	0.00632433	0.172976	0.382176	0	0.332886	0.161953	0.0414304	0.318699
Novelgene10190	0.337865	0.223243	0.0890978	0.10393	0.106149	0.0952677	0.0481245	0.0193356	0.0413	0.0360286	0.356559	0.0954874	0.271661	0.22253	0.13701	0.209046	0.092434	0.101603	0.106535	0.0151885	0.146871	0.089666
Novelgene10194	0.282807	0.00743525	0.55813	0.00914814	0.0846408	0	0	0.0873673	0	0	0.0366159	0	0	0.0235051	0.00767448	0	0.0976347	0.0192626	0.050494	0	0.10055	0.0220992
Novelgene10195	0.0517429	0	0	0.0482043	0	10.22	0	5.07448	0.0111741	0	0.807937	0.199298	0.565386	0.877309	0.0404392	0	0.0643084	0.67244	0	0.0493124	0.0132458	0.0145559
Novelgene10198	0	0	0	0	0	0	0	0	0	0	0	0	0	0	0	0	0	0	0	0	0	0
Novelgene1020	0	0	0	0	0.00666549	0	0	0	0	0	0	0	0	0	0	0	0	0	0.00874812	0	0	0
Novelgene10200	0.0240369	0	0.04666	0.0559826	0	0.00997822	0	0.0405038	0.00865143	0.00905663	0.0653547	0.0514349	0.00875489	0.0159823	0.00782741	0.00973119	0.00829836	0	0	0	0	0
Novelgene10201	0	0	0	0	0	0	0	0	0	0	0.946145	0	0	0.02454	0	0	0	0	0	0	0	0
Novelgene10202	0	0	0	0	0	0	0	0	0	0	0	0	0	0	0	0	0	0	0	0	0	0
Novelgene10203	0.340513	0.196174	0.603521	0.362052	0.0145013	0.165938	0.319328	0.224526	0.159859	0.0669385	0.396786	0.12672	0.0808854	0.132893	0.115707	0.0179811	0.168669	0.0181511	0.513869	0.0529107	0.360044	0.374834
Novelgene10204	0.0356824	0.0112575	0.152386	0.138509	0	0.0148125	0.0128273	0.0240509	0.0256859	0	0.055439	0.0890802	0.0259931	0.0118628	0.0116197	0	0.0985505	0	0.0611611	0.0141693	0.0913441	0.0167299
Novelgene10205	0.0274146	0.00864904	0.234153	0.0319247	0.035803	0.0227607	0	0.00923908	0.0197343	0	0.031945	0.224873	0	0	0	0.0110986	0.0662512	0.0112036	0.0822319	0	0.0818755	0.0385603
Novelgene10206	0	0	0.0111502	0	0	0.0119223	0	0	0	0	0.0111554	0	0	0	0	0.0116271	0	0	0	0	0.0857743	0
Novelgene10207	0.0560724	0	0	0.0163243	0	0	0.0151178	0	0.0151363	0.0158452	0.939246	0.0074991	0.068928	0.048934	0	0	0.0362965	0	0.0450517	0	0	0.029576
Novelgene10208	0	0	0	0.0177098	0	0	0	0	0	0.01719	0	0.0325422	0	0.0151677	0	0	0	0	0.0195501	0	0.0389308	0
Novelgene10209	0	0	0.0512471	0.0170795	0	0	0.0316345	0	0	0	0	0.0235381	0	0	0	0	0.00759514	0	0	0	0	0
Novelgene10210	0	0	0.0846586	0.0338578	0.0142391	0	0.0156778	0	0.0156969	0	0	0.0933221	0	0	0.0142019	0	0	0	0	0	0.0930356	0
Novelgene10211	0	0.0443578	0.0272929	0.0136442	0	0	0.0252716	0.011846	0.0253025	0.0529751	0	0.0250716	0	0	0	0	0.0121349	0	0.0150621	0	0	0
Novelgene10212	0	0.0113023	0.0278168	0	0.0116966	0	0	0	0	0	0	0.0511058	0	0.01191	0	0	0	0	0	0	0	0
Novelgene10215	0	0.024228	0.0149073	0	0	0	0.0138032	0	0.0276402	0	0.715886	0.013694	0.0279708	0.0127654	0	0	0.0265122	0	0	0	0	0.0360056
Novelgene10216	0	0	0	0	0	0	0	0	0	0	0	0	0	0	0	0	0	0	0	0	0	0
Novelgene10217	0	0	0	0	0	0	0	0	0	0	0	0	0	0	0	0	0	0	0	0	0	0
Novelgene10218	0	0	0	0	0	0	0	0	0	0	0	0	0	0	0	0	0	0	0	0	0	0
Novelgene10219	0.138366	0.168376	0.0460446	0.0230184	0.0193611	0.0123083	0.0213172	0.00999238	0.0426866	0.0111715	0.115166	0.116317	0.0863942	0.098572	0.0386209	0.0240071	0.0204723	0	0	0	0.0126502	0.0139014
Novelgene1022	0	0	0	0	0	0	0	0	0	0	0	0	0	0	0	0	0	0	0	0	0	0
Novelgene10220	0.555411	0.335121	0.566031	0.493173	0.0204007	1.49578	0.621445	0.133366	0.479773	0.125561	2.79104	0.490251	0.0455166	0.228503	0.0542595	0.0590244	0.230096	0.0085118	0.133874	0.00827066	0.159953	0.156244
Novelgene10223	0.0156481	0.029621	0	0.0911124	0	0	0	0	0.0168964	0	0	0.0669687	0	0	0.0305741	0.0190051	0.0162068	0	0	0	0.0600868	0.0220101
Novelgene10224	0	0	0	0.0143317	0.0482184	0	0.172543	0	0.0265776	0	0.0143409	0.0131675	0	0	0.0120231	0	0.0127465	0	0.0632843	0	0	0.0173107
Novelgene10226	0.307597	0.454894	0.817284	1.19774	0.235381	0.490809	3.91854	1.07876	7.10975	1.01047	0.649655	1.6558	0	0	0.215984	0.116746	4.76874	0.35355	3.9419	0.274827	2.55913	2.74466
Novelgene10229	0.209337	0.16511	1.07686	0.487552	0.102522	0.108625	0.150506	0.282198	0.188363	0.0591556	0.121966	0.50394	0	0.0173987	0	0.127123	0.433622	0	0.0224257	0	0.0446571	0.0245372
Novelgene1023	0.162417	0	0.154774	0.0859712	0.0723115	0.036776	0.063694	0.0447845	0.143487	0.0333793	0.154847	0.0631899	0.0645345	0.176714	0.274065	0.0179328	0.045877	0.0362047	0.284716	0	0.15119	0.166145
Novelgene10230	0	0	0	0	0	0	0	0	0	0	0	0	0	0	0	0	0	0	0	0	0	0
Novelgene10232	0	0.0107273	0	0	0	0	0	0	0	0	0	0.0606321	0	0	0	0	0.035216	0	0	0	0	0
Novelgene10233	0.0350378	0.0165811	0.224449	0.0510026	0.00857978	0.0654522	0.00944664	0.0354247	0.047291	0.00990117	0.173519	0.178066	0.0095713	0.00873635	0	0	0.0362888	0.0107392	0	0	0	0
Novelgene10234	0.184193	0	0	0.0714986	0	0.229387	0.0662144	0	0.0331477	0.0347002	0.214633	0	0	0	0	0	0	0	0	0	0.157173	0
Novelgene10235	0.927274	0.743162	1.62872	1.17562	0.878956	0.707777	0.927438	0.65777	1.8087	0.295845	2.48344	1.71218	0.841623	1.04416	0.927794	0.572185	1.03783	0.742623	1.45159	1.10465	1.3113	0.883538
Novelgene10236	0.0985878	0.0533203	0.13123	0.131208	0.0137951	0.105238	0.106322	0.0569579	0.182489	0.0159197	0.262583	0.165755	0.107725	0.0561873	0.068795	0.0684218	0.0729341	0.0345344	0.289686	0	0.144215	0.13867
Novelgene10237	0.0373816	0.0884516	0.130616	0.45708	0.0183074	0	0.100786	0.0188972	0.121091	0	0.108898	0.479942	0.0204231	0	0.0912976	0.0681018	0.0774325	0.366644	0.288331	0.0222661	0.382775	0.0788695
Novelgene10238	0	0	0.0348547	0.0174244	0	0	0	0	0	0.00845655	0.00871777	0.0560314	0	0	0.0803966	0	0.0619882	0	0	0	0.00957589	0.0210462
Novelgene10239	0	0.0331623	0.0897795	0.122406	0	0.0698157	0.0453439	0	0.0151331	0	0.0244969	0.337388	0.00765704	0.0419345	0.0753045	0.00851091	0.166928	0	0.0270253	0	0.0179388	0.00985659
Novelgene1024	0.617922	0.208874	0.693997	0.449738	0.16212	0.329802	0.618799	0.234279	0.810189	0.324287	0.668608	0.909048	0.482281	0.847402	0.441969	0.42885	0.525702	0.229981	0.609953	0.13145	0.480198	0.372492
Novelgene10240	0.0305991	0.0144806	0.0356391	0.124716	0.0149858	0.0381071	0.0247498	0.00773424	0.00826001	0.0259406	0.0713118	0.491078	0.00835879	0.00762961	0.0896793	0.0278727	0.182227	0.0375151	0.0688382	0.00911307	0.00979141	0.0215198
Novelgene10241	0	0	0.00878946	0.008788	0	0	0.032554	0	0.00814846	0	0.0087936	0.0403705	0	0	0.00737235	0	0.0468955	0.00925212	0	0	0	0
Novelgene10243	0	0	0.0692381	0.00865331	0.0291136	0	0	0.00751287	0	0	0.00865883	0	0	0	0	0	0.00769613	0	0	0	0	0
Novelgene10244	0.00788204	0	0	0	0	0	0	0	0	0	0.00918461	0	0	0	0	0	0	0	0	0	0	0
Novelgene10245	0	0	0	0	0	0	0	0	0	0	0	0	0	0	0	0	0	0	0	0	0	0
Novelgene10246	0.0927964	0.0263488	0.194546	0.248545	0	0.127122	0.38029	0.0469105	0.100199	0	0.0432527	0.436852	0.172375	0.0277655	0.0543931	0.101434	0.0288329	0.102393	1.94447	0.0110547	1.50845	0.117472
Novelgene10248	0.0147916	0.0139999	0.017228	0.0258377	0	0.00921049	0	0	0	0	0.0517083	0.13452	0	0	0	0	0.00765988	0.00906741	0	0.0176211	0	0.0104027
Novelgene10249	0	0	0	0	0	0	0	0	0	0	0	0	0	0	0	0	0	0	0	0	0	0
Novelgene10250	0.549926	0.425855	0.0582277	0.145545	0.587614	0.529209	0.323492	0.454907	0.161944	0.254293	2.06806	0.347676	0.955969	0.797783	0.488397	0.425029	0.621339	0.0612927	0.706946	0.148891	0.127979	0.386753
Novelgene10251	1.17315	0.422343	1.94479	1.22367	2.35457	0.331638	1.11771	0.57486	1.42216	0.0732181	0.444492	1.57859	0.810023	1.24184	3.64215	1.09266	2.035	1.02358	1.52662	2.34069	1.7411	2.36887
Novelgene10252	0.0366238	0.0173317	0.0746482	0.0106622	0.0269044	0.0114025	0.00987424	0.00925704	0.0395453	0.0103494	0.010669	0.0685727	0	0	0.0715575	0	0.208623	0.0112254	0.164783	0.0545367	0.0937539	0.115906
Novelgene10253	0.145285	0.0257828	0.645131	0.0845932	0.213457	0.0226166	0.0489633	0.156069	0.166679	0	0.0423236	0.165158	0.00992189	0.00905635	2.46608	0.0882266	0.357371	0.222652	0.245133	0.0324517	0.325427	0.217124
Novelgene10254	0.0314705	0.0695005	0.354322	0.0855117	0.010275	0.0783844	0.0678788	0.0318179	0.101943	0.0237149	0.048895	0.0785652	0.0229248	0.0104625	0.143474	0.152888	0.16297	0.0257223	0.134854	0	0.201405	0.265592
Novelgene10256	0.0102425	0.0581654	0.143154	0.0596377	0.050162	0	0.022092	0.0621334	0.0221191	0.0115775	0	0.0109586	0	0.0102155	0.180111	0	0.0424327	0	0.026334	0	0.01311	0.0144067
Novelgene10257	0	0	0.126876	0.033828	0.0284531	0.0542648	0.0156639	0.0293697	0.0235247	0	0	0.10101	0	0.00724309	0.191556	0.00882023	0.00752153	0	0	0.0086514	0.00929537	0.0612889
Novelgene10258	0	0	0	0	0	0	0	0	0	0	0	0	0	0	0	0	0	0	0	0	0	0
Novelgene1026	0	0.0284659	0.00875739	0.0175119	0	0	0	0	0.0162375	0	0	0	0.00821582	0.0524938	0	0	0	0	0	0	0	0
Novelgene10260	0.0243565	0.00768425	0	0	0	0	0	0	0	0	0	0	0.00887131	0	0	0	0	0	0	0	0	0
Novelgene10262	0.0133295	0	0	0.00776122	0	0	0	0	0	0	0.00776617	0	0	0	0.00651098	0	0.00690272	0	0.00856775	0	0	0
Novelgene10263	0.00988919	0.0561591	0.0575902	0	0	0	0	0	0	0	0	0	0	0	0	0	0.0102423	0	0	0	0	0.0139098
Novelgene10265	0	0	0	0	0	0	0	0	0	0	0	0	0	0	0	0	0	0	0	0	0	0
Novelgene10267	0	0	0	0	0	0	0	0	0	0	0	0	0	0	0	0	0	0	0	0	0	0
Novelgene10270	0	0	0	0	0	0	0	0	0	0	0	0	0	0	0	0	0	0	0	0	0	0
Novelgene10272	0.00749331	0.00709221	0.0523652	0.0261782	0.00733961	0.0093319	0	0.00757604	0.113275	0	0.0261949	0.184396	0	0.00747355	0	0	0.0155217	0	0.077063	0	0.0287734	0
Novelgene10273	0.00797739	0	0	0	0	0	0	0	0	0	2.06365	0	0	0	0	0	0	0	0	0	0	0
Novelgene10275	0.00974884	0	0.158964	0.0567634	0	0.0971268	0.0841092	0.118278	0.021053	0	0.0681595	0.093874	0	0.0194463	0.123811	0	0.100969	0.0119523	0.0250648	0	0.0249562	0.0274247
Novelgene10276	0	0.141061	0	0	0	0	0	0	0	0	0	0	0	0	0	0	0	0	0	0	0	0
Novelgene10277	0.0286763	0	0.208747	0.509259	0.203639	0.00892811	0.077315	0.0217447	0.0928914	0.0243105	0.183784	0.0230109	0	0.00715017	0.021011	0.0435354	0.103951	0.0439471	0.193537	0.00854041	0.0367045	0.0504188
Novelgene10278	6.30422	3.61973	4.80014	1.52522	2.10392	3.32745	1.96807	3.40761	2.4136	0.552704	2.90993	2.50368	0.372094	1.08857	2.32873	9.93673	16.3775	8.41422	11.2247	2.79809	9.53322	8.09356
Novelgene10280	0	0	0	0	0	0	0	0	0	0	0	0	0	0	0	0	0	0	0	0	0	0
Novelgene10282	0	0	0	0	0	0.0143618	0	0	0	0	0.013438	0.0123385	0	0	0	0.0140062	0.0119439	0	0.014825	0	0	0
Novelgene10283	0	0	0.0497854	0.0165924	0.013956	0.0354886	0.0460983	0	0.72309	0.0161055	0	0.44209	0	0.0284214	0.0278391	0.0346101	0.029514	0	0.183166	0.0339476	0.127661	0.0200412
Novelgene10284	0.0144008	0	0.00838636	0	0	0	0.00776527	0.00727988	0.0155495	0.0081389	0.0335612	0.0693343	0	0.0287256	0	0	0.0298299	0	0	0	0	0
Novelgene10285	0.0191356	0	0	0.0222837	0	0	0	0	0.020662	0	0.0222979	0.204735	0	0	0	0	0.0198188	0	0	0	0	0
Novelgene10289	0.421888	0.0465856	0.147413	0	0.0206617	0	0	0.0355455	0.0227771	0.0158959	0.262191	0.135416	0.161347	0.0561034	0.137385	0.136639	0.0873903	0.103449	0.0632742	0.0586354	0.027	0.128573
Novelgene10290	0	0	0	0.0191114	0	0	0	0	0	0	0	0.0175589	0	0	0	0	0	0	0	0.0195507	0	0
Novelgene10291	0.0486471	0	0	0	0	0	0	0	0	0	0	0	0	0	0	0	0	0	0	0	0	0
Novelgene10292	0	0	0	0	0	0	0	0	0	0	0	0	0	0	0	0	0	0	0	0	0	0
Novelgene10295	0	0.0120022	0	0.0443016	0	0.0631698	0.0547033	0	0.150618	0	0.0886598	0.189946	0	0	0	0	0	0	0.0163018	0	0.129849	0
Novelgene10296	0	0	0.0183168	0	0	0.0195852	0	0	0	0	0	0	0.0343681	0.06274	0	0	0	0	0	0	0	0
Novelgene10297	0.0812083	0	0	0.0236421	0	0.0126417	0.0218948	0	0.0219216	0.0114741	0.0236572	0.0434431	0	0	0	0	0.0630808	0	0.0391484	0	0.0259858	0
Novelgene10298	0.203208	0.288497	3.07683	3.07631	0.547361	0.949007	80.4282	1.02726	2.30389	0.229695	0.591976	2.93512	0	1.2667	2.18372	1.35742	17.7842	2.42909	3.4613	2.17871	1.82069	3.57282
Novelgene1030	0	0	0	0	0.00874947	0	0	0	0	0	0.0104089	0	0	0	0	0	0	0	0	0	0	0
Novelgene10300	0	0	0	0.0633925	0	0	0	0	0	0	0	0	0.0594822	0.0904888	0	0	0	0	0	0	0	0
Novelgene10302	0.940466	0.736065	1.43241	0.31592	0.0708597	0.495517	1.50187	0.585138	1.367	0.408865	0.252897	0.348307	0.316194	0.523107	0.282697	0.131795	0.711802	0.0443473	0.441749	0.215454	0.439835	0.305268
Novelgene10305	0	0	0	0	0	0	0	0	0	0	0	0	0	0	0	0	0	0	0	0	0.0254376	0
Novelgene10306	0.13735	0.0619038	0.106649	0	0.00640633	0.0814528	0.0282144	0.0462889	0.0423733	0	0.426796	0.0489844	0.34304	0.528382	0.00638957	0.00794363	0.054192	0.0160375	0.0420399	0.0311663	0.00837155	0.0275988
Novelgene10310	0	0	0	0.0729245	0	0	0	0	0	0	0.0182427	0	0.0171065	0.0156143	0	0	0	0	0	0	0	0
Novelgene10313	0.154326	0.104332	0	0	0	0	0	0	0	0	0.0256899	0	0.0240899	0.0989477	0	0	0	0	0	0	0	0
Novelgene10314	0	0.00681496	0	0.0251549	0	0.089671	0	0.0291195	0	0	0.0251709	0	0	0.0215442	0	0.0262353	0.0298299	0.00882781	0	0.0257331	0	0.050639
Novelgene10315	0	0	0	0	0	0	0.010665	0	0.0213561	0	0.0576173	0	0	0	0	0	0.0204846	0	0	0.0471234	0	0
Novelgene10318	0	0	0	0	0	0	0	0	0	0	0	0	0	0	0	0	0	0	0	0	0	0
Novelgene10319	0.956484	0.599086	0.065531	0.04914	0.0551097	0.0350344	0.0455083	0.0426637	0.045564	0	0.147514	0	0.0307392	0.0280577	0.0274828	0	0.131113	0	0.108493	0	0	0.0197847
Novelgene1032	0	0	0.014781	0.0443357	0	0	0	0	0	0	0	0	0	0	0	0	0	0	0	0	0	0
Novelgene10321	18.5079	4.95552	8.83999	1.55974	0.7951	0.977226	0.992157	1.70982	1.51927	0.581118	0.599069	2.95292	3.26706	3.22494	0.211472	1.13378	2.74639	1.02839	6.13943	0.257873	5.02186	3.10183
Novelgene10322	0.0444447	0	0.129413	0.0086261	0	0.00922497	0.0319543	0.0599139	0.0159967	0	0.0345264	0.0554775	0	0.0295517	0	0.0269898	0.0843912	0.00908167	0.26663	0	0.199106	0.0208381
Novelgene10323	0	0.0109802	0.0405361	0	0	0	0.0125113	0	0	0	0	0	0	0	0	0.01409	0	0	0.0149137	0	0.014849	0
Novelgene10324	0.17754	0.0560121	0.163702	0	0	0	0	0.0224375	0	0	0	0.0237441	0.0323324	0.0664017	0.0144536	0.107814	0	0.00906945	0.0950968	0	0.0378739	0.135265
Novelgene10325	0	0	0.0307948	0	0	0	0	0	0	0	0	0	0	0	0	0	0	0	0	0	0.033842	0
Novelgene10327	0	0	0	0	0	0	0	0	0	0	0	0	0	0	0	0	0	0	0	0	0	0
Novelgene10328	0.00914072	0.00865143	0.0425851	0.0106445	0.00895323	0	0.187299	0.0184833	0.0690891	0	0	0.00977981	0.00998791	0	0	0	0	0	0.0117507	0	0.0116997	0
Novelgene1033	0	0	0	0.01867	0	0	0	0	0	0	0	0	0.00875915	0.00799504	0	0.00973592	0	0	0	0	0.0102604	0
Novelgene10330	0	0	0	0	0	0	0	0	0	0	0	0	0	0	0	0	0	0	0	0	0	0
Novelgene10332	0	0	0.0693162	0.0259892	0.0874394	4.51182	0	0	0.15262	0	0.164703	0.620828	0.138188	0.230007	0	0.28009	0.115572	0.0729649	0.00956332	0	0	0
Novelgene10334	0	0	0	0	0	0	0	0	0	0	0.00842712	0	0	0	0	0	0	0	0	0	0	0
Novelgene10336	0	0	0	0	0	0	0.0436418	0.173884	0.0218476	0	0	0.0757688	0.0110544	0.121081	0.00988334	0.0122872	0	0	0.0260108	0	0	0
Novelgene10337	0	0	0.0159341	0	0	0	0	0	0	0	0.0159416	0.0439117	0	0.0272893	0	0	0	0	0.017587	0.0162977	0	0
Novelgene10338	0	0	0	0	0	0.0280467	0	0	0.0243174	0	0.0524853	0.289146	0	0	0.0660037	0.0273524	0.163275	0	0.0579025	0	0.0576516	0
Novelgene1034	0	0	0	0	0	0	0	0	0.0177118	0	0	0	0	0	0	0.0199223	0	0	0	0	0	0
Novelgene10340	3.21926	0.281979	0	0	0	0.113369	0	0.11714	0	0.0467721	0.0482169	0	1.06705	0.998724	0.0565935	0	0	0	0	0	0	0
Novelgene10341	0.11097	0.0233401	0	0	0	0	0	0	0	0	0	0	0.0269457	0.184463	0	0	0	0	0	0	0	0
Novelgene10342	0	0	0	0	0	0.0162487	0	0	0	0	0	0	0	0	0	0	0	0	0	0	0	0
Novelgene10343	0	0	0	0	0	0	0	0	0	0	0	0	0	0	0	0	0	0	0	0	0	0
Novelgene10344	0	0	0	0	0	0	0	0	0	0	0	0	0	0	0	0	0	0	0	0	0	0
Novelgene10346	0.06894	0	0.0200738	0.100352	0	0.0214639	0.0929356	0	0	0	0	0.645401	0	0	0	0	0	0	0	0	0.0220601	0
Novelgene10347	0.00797354	0	0	0.0742825	0	0.00992995	0.00859907	0	0	0	0	0	0	0	0	0	0	0	0	0	0	0
Novelgene10348	0	0	0	0.10527	0	0.0102344	0.0354508	0.00830872	0	0	0	0	0	0	0	0	0.0085114	0	0	0	0	0
Novelgene10349	0	0	0	0.013891	0	0	0	0	0	0	0	0	0	0	0	0	0	0	0	0	0	0
Novelgene1035	0	0	6.1857	0.0691797	0.477141	0	0	1.1532	0	0	0.0276895	0.025424	0	0	0.0116071	0.577209	4.17156	0.626367	5.16253	0.396312	3.31525	1.57091
Novelgene10350	0	0	0	0.0128282	0	0	0	0	0	0	0	0	0	0	0	0	0	0	0	0	0	0
Novelgene10352	0	0	0	0.0091026	0	0	0	0	0	0	0	0	0	0	0	0	0	0	0	0	0	0
Novelgene10357	0	0	0.02279	0.0227862	0	0	0.0211022	0	0	0	0	0.0837407	0.0213806	0.039031	0	0	0.0202657	0	0	0	0.0250451	0.0275224
Novelgene10359	0	0.0121423	0	0.0298792	0	0	0	0	0	0	0	0	0	0.0127952	0.213061	0	0.0398612	0	0	0	0.0164206	0
Novelgene1036	0.0499554	0.00675449	0.191175	0	0.0139802	0.017775	0.0692672	0.0360764	0.123292	0.00806667	0.0665268	0.0152709	0.0155958	0.0284707	0	0	0.155217	0.0262484	0.100916	0.0340064	0.0182688	0.0200759
Novelgene10362	0	0	0	0	0	0	0	0	0	0	0	0	0	0	0	0	0	0	0	0	0	0
Novelgene10363	0	0	0	0	0	0	0	0	0.00834325	0	0	0	0	0.030826	0	0	0	0	0	0	0	0
Novelgene10364	0.256552	0.117941	0.239047	0.00853596	0.0215391	0.0273857	0	0.00741098	0	0	0.0512484	0	0	0.0146214	0	0.0267078	0	0.080881	0.028269	0.00873218	0.056293	0.0824815
Novelgene10365	0	0	0	0	0	0	0	0	0	0	0	0	0	0	0	0	0	0	0	0	0	0
Novelgene10368	0.430988	0.764846	0.941205	0.250946	0.263842	0.201276	0.1743	0.381278	0.116342	0	0	0.230561	0	0	0.105261	0.196293	0.502173	0	0.207768	0	0.137912	0.454659
Novelgene10374	0.0197429	0	0	0	0	0	0	0	0	0	0.0230055	0	0.0215727	0.0590724	0	0	0	0	0	0	0	0
Novelgene10375	0	0	0	0	0	0	0	0	0	0	0	0	0	0	0	0	0	0	0	0	0	0
Novelgene10376	0.923774	1.2472	0.965171	0.253117	0.10645	0.169182	0.336965	0.247228	0.293372	0.0460668	0.633197	0.218021	0.489852	0.691003	0.0530858	0	0.365818	0.0333107	0.523914	0.0809175	0.36515	0.152864
Novelgene10377	6.04786	7.38597	6.24871	4.68575	5.82826	6.10439	3.70825	4.95581	9.79544	4.85146	7.3599	9.21032	3.78383	3.40511	4.97918	3.67266	6.79419	4.87343	8.46439	5.57785	12.3919	8.02648
Novelgene10378	0	0	0	0	0	0	0	0	0	0	0	0	0	0	0	0	0	0	0	0	0	0
Novelgene10379	0.0171722	0	0.0300009	0	0.00840997	0	0.00925968	0	0	0	0.010005	0.0275592	0	0.00856344	0	0.0104281	0	0	0	0	0.0219797	0.0120769
Novelgene1038	0	0	0.00825121	0.0329994	0	0	0	0.00716257	0	0	0.0082551	0	0	0	0	0	0	0	0	0	0.0181354	0
Novelgene10380	0.0197016	0.037294	0.195046	0.0802998	0.0192975	0.0122678	0.0106236	0	0.0319097	0.0222695	0.172181	0.126474	0.0107638	0.0098248	0.00962348	0.0239282	0.0918224	0	0.0379904	0.0234702	0.063043	0.0277115
Novelgene10381	0.02162	0.0136418	0.117512	0.0167846	0.134118	0.0179499	0.0233162	0.029145	0.0233447	0	0.0335906	0.231317	0.0157492	0.021563	0.0774443	0.0437638	0.104496	0.0618487	0.342783	0.00858521	0.313625	0.202733
Novelgene10383	0	0	0	0	0	0	0	0	0	0	0	0.0935449	0	0.0261604	0.0170829	0	0.00905536	0	0	0	0	0.0122979
Novelgene10385	1.82957	0	0.0149015	0	0.0250635	0	0	0	0	0	0	0	0.01398	0.0127604	0	0	0	0	0	0	0	0
Novelgene10388	0	0	0	0	0	0	0	0	0	0	0	0	0	0	0	0	0	0	0	0	0	0
Novelgene10389	0.632463	0	0.0640553	0	0	0	0	0	0	0	0	0	0	0.0274259	0	0	0	0	0	0	0	0
Novelgene10390	0	0	0	0	0.00745655	0.00948057	0	0	0.00821996	0	0.0266123	0	0	0	0	0	0.0078845	0	0	0	0	0.0107077
Novelgene10391	4.81456	0.646033	0.15616	0.454208	0.0835712	1.91261	0.10516	0.714753	3.61929	0.179107	0.724355	2.34737	2.34404	2.11525	0.119075	0.0592146	0.378718	0.254042	0.579753	0.116162	0.296421	0.274308
Novelgene10392	0	0	0	0	0	0	0	0	0.0220029	0	0	0.0218021	0	0	0	0	0	0	0	0	0	0
Novelgene10393	0	0	0	0	0	0	0	0	0	0	0	0	0	0	0	0	0.0189974	0	0.0117899	0	0.0117388	0
Novelgene10394	0.0366204	0	0	0.014215	0	0.0912115	0	0.0246832	0	0	0	0.0130603	0	0	0	0.0148256	0	0.0149658	0.0156922	0	0.0156242	0
Novelgene10395	0	0	0.0168796	0.0168768	0	0.0180485	0.0156295	0.0146526	0.203432	0	0	0	0.0158358	0	0	0	0	0	0	0	0.0185499	0
Novelgene10398	0.845399	0.127296	0	0.0671237	0.0188195	1.12461	0	0.213683	1.14105	0.0651539	0.111944	0.616709	0.650826	0.785681	0.0375406	0.21002	0.338294	0.612463	0.197597	0.0228889	0.122963	0.0810756
Novelgene1040	0.0379955	0	0	0	0	0	0	0.00960374	0	0	0	0.020326	0.0103792	0	0	0	0	0	0	0	0	0.0267215
Novelgene10400	0	0	0	0	0	0	0	0	0	0	0	0	0	0	0	0	0	0	0	0	0	0
Novelgene10402	0.861716	0.112928	0.061763	0.0154382	0.0259705	0.01651	0	0	0.0286294	0	0.0617921	0.113473	1.0285	0.647888	0	0.0322025	0.0686525	0	0.034085	0	0.0339372	0.0186471
Novelgene10403	0	0	0	0	0	0	0	0	0	0	0	0	0.0276064	0.0251982	0	0	0	0	0	0	0	0
Novelgene10404	0	0	0	0	0	0	0	0	0	0	0	0	0	0	0	0	0	0	0	0	0	0
Novelgene10408	0	0	0	0	0	0	0	0	0	0	0	0	0	0	0	0	0	0	0	0	0	0
Novelgene1041	0.210004	0.0198763	0	0.0489105	0	0.104612	0.135887	0	0.0453511	0	0.220238	0.0898746	0	0	0.0205158	0.0255056	0.0217502	0	0	0	0.134398	0.0590767
Novelgene10410	0.0453048	0.0643196	0.105534	0.0395686	0.0110939	0.253894	0.342013	0.114513	0.831619	0.0512099	0.0395938	1.12698	0	0.0225927	0.0331946	0.220097	0.258073	0.208292	0.203842	0.0269855	0.115977	1.11517
Novelgene10411	0	0.02079	0	0	0	0	0	0	0	0	0.0255958	0.0235015	0	0	0	0	0	0	0	0	0	0
Novelgene10413	0	0	0	0	0	0	0	0	0	0	0	0	0	0	0	0	0	0	0	0	0	0
Novelgene10416	0.154068	0.0507204	0.140435	0.0546045	0.00656121	0.0333688	0.0216724	0.00677257	0.0289318	0.00757172	0.0546393	0.0931705	0.0292778	0.0400857	0.0654405	0.0732212	0.0693778	0.0739136	0.103335	0.00797996	0.0857395	0.0282661
Novelgene10417	4.62925	3.16439	2.03688	3.95328	2.11601	3.20284	1.83056	2.08016	7.83103	2.09306	1.73816	15.0789	2.92258	2.35982	4.17069	4.18555	4.68799	4.98187	8.99269	2.6961	6.78112	5.64316
Novelgene10419	0	0.0381488	0	0.0375499	0.00789592	0.0100392	0	0	0	0	0	0.0948737	0	0.01608	0	0	0	0	0.010363	0	0.0103181	0
Novelgene1042	15.8185	0.652839	0.696255	0.133873	0.0900817	0	0	0.0232459	0.0248261	0.0259889	5.06362	0.0245996	21.1033	17.5654	0	0.30717	0	0	0	0	0	0.0970193
Novelgene10421	5.56234	4.39171	4.44769	4.3966	2.47006	2.33297	3.62099	1.64633	3.46982	1.14019	4.13074	5.85874	7.03837	7.74662	1.05583	3.18531	4.11922	2.56174	3.98282	2.678	4.03934	4.35781
Novelgene10423	0	0	0	0	0	0	0	0	0	0	0	0	0	0	0	0	0	0	0	0	0	0
Novelgene10424	0	0	0	0	0	0	0	0	0	0	0	0	0	0	0	0	0	0	0	0	0	0
Novelgene10427	0.0138241	0.0196262	2.15755	2.85747	0.521313	0	6.42563	0.370384	0.186586	0.015626	0.209413	0.0147907	0.0528689	0.517038	0.114794	0.176294	1.43177	0.169486	0.826367	0.0576397	0.345039	1.46806
Novelgene10428	0	0	0.446054	0.113522	0.143227	0	0.232792	0.0211201	0.0225558	0	0.0162278	0.0149	0	0.0208344	0.00680249	0	0.173083	0	0.250638	0.0165902	0.160426	0.293824
Novelgene10429	0	0	0.0110666	0.0221295	0.0372269	0	0.020494	0	0	0	0.0110718	0	0.0311467	0.0663358	0.00928237	0	0.0393634	0	0.0366438	0	0.0121617	0.0400939
Novelgene10430	0.00979518	0	0.0228171	0.0228133	0	0	0	0	0.0105765	0	0	0	0	0.00976935	0.0765533	0	0.0304347	0.0120091	0.100736	0	0.125374	0.234218
Novelgene10432	0.12587	0.0070078	0.500172	0.163822	0.029009	0	0	0.00748587	0.0479685	0	0.0172554	0	0	0	0.0361664	0.0269777	0.122696	0.0181552	0.237956	0	0.151632	0.16663
Novelgene10434	0	0	0.0277465	0.0138709	0	0.0296679	0	0	0.051446	0	0.0138798	0.0254883	0	0	0	0	0	0	0.0153124	0	0.015246	0
Novelgene10435	0	0	0.0559512	0.0559418	0.00784223	0	0.0431728	0.0161897	0.0345805	0	0.0279888	0.00856624	0	0.023956	0	0	0.0331693	0	0	0	0	0.0225232
Novelgene10437	0.0379554	0	0.0147357	0.191532	0	0	0.327464	0	0.150271	0	0.33908	1.10998	0.0276488	0.0378553	0	0.0921961	0.0393105	0.201647	0.0487928	0	0.113356	0.0533867
Novelgene10438	0	0	0	0	0	0	0	0	0	0	0	0	0	0	0	0	0	0	0	0	0	0
Novelgene10439	0	0	0	0.0268495	0	0	0	0	0.0497911	0	0.0268666	0.0493367	0	0	0	0	0	0	0	0	0	0
Novelgene1044	0.60446	0.0520095	0.10667	0.149313	0.0627945	0.0228113	0.029631	0.0648173	0.158225	0.0621134	2.5933	0.0293965	0.170125	0.255761	0.0357887	0.0444932	0.227652	0.269484	0.117735	0.0109104	0.04689	0.180348
Novelgene10440	0	0	0	0	0	0	0	0	0	0	0	0.0215754	0	0	0	0	0	0	0.0259233	0	0	0
Novelgene10441	0	0	0	0.0088345	0	0	0	0	0	0	0.00884014	0.00811684	0.00828955	0	0	0	0	0	0	0	0	0
Novelgene10442	0.0120068	0	0	0.167785	0.023521	0.0149528	0.10359	0	0.0777873	0	0.0979369	0.0770774	0.0787175	0	0	0	0.0621773	0	0	0	0.0153682	0.0168883
Novelgene10444	0	0	0	0	0	0	0	0	0	0	0	0	0	0	0	0	0	0	0	0	0	0
Novelgene10445	0	0.0176703	4.60988	0	0.438881	0	0	0.811658	0	0	0.0652648	0	0.102	0	0	0.362798	2.86176	0.297561	1.12802	0.0444817	1.3382	0.0525201
Novelgene10447	0	0	0	0	0	0	0	0	0	0	0	0	0	0	0	0	0	0	0	0	0	0
Novelgene10449	1.44459	18386.3	0	1.83068	0.208082	1.37573	2.06195	0	1.05517	1.10459	0.841658	0.0909169	0	0	0	0	0.132014	0	0	0	0	0
Novelgene1045	0	0	0	0.0124094	0	0	0.0114923	0	0	0	0	0	0	0.0212564	0	0	0.0551838	0.0130648	0.027398	0	0.122757	0.0149888
Novelgene10450	0.106528	6513.58	0.124075	0.434189	0.417374	0.199	0.804201	0.0538523	0.460105	0.662275	0.434466	0	318.475	289.471	0	0	0	0	0.479309	0.0634529	0.068176	0.224759
Novelgene10451	1.35586	15457.4	0.0385167	1.38637	0.583047	1.0296	0.784611	0.0668698	1.8211	0.822363	0.963371	0.212291	561.101	434.776	0	0	0.137002	0	0.0425122	0.0787911	0.0423279	0.0465148
Novelgene10452	1.16563	11850.2	0	1.74522	1.14172	1.14057	1.70603	0.0841783	0.899006	1.694	0.679128	0.0890802	295.489	225.867	0	0	0.258695	0	0.214064	0	0	0
Novelgene10453	0	213.162	0	0	0	0	0	0.0619602	0	0	0	0.39341	300.465	272.482	0	0	0	0	0	0.0730062	0	0.0861993
Novelgene10454	0.616272	10482.8	0	0.657854	0.402421	0.575612	1.32924	0	0.277264	0.754648	0.418901	0	19.6967	11.3197	0	0	0.478707	0	0.0660197	0	0	0.0722356
Novelgene10455	0	311.31	0	0	0	0	0.0472834	0	0	0.0495585	0	0	53.4647	42.3726	0	0	0	0	0	0	0	0
Novelgene10456	0	0	0	0	0	0	0	0	0	0	0	0	0	0	0	0	0	0	0	0	0	0
Novelgene10457	0.2731	0.0939931	0.289165	0.491499	0.145908	0.0309189	0.2142	0.100405	0.482539	0.0280633	0.347162	0.637514	0	0.0742853	0.0242544	0.060307	0.102855	0	0	0	0.127111	0
Novelgene10459	0.741308	0.0668217	0	0	0	0	0	0	0	0	0	0	0.424293	0.38728	0	0	0	0	0	0	0	0
Novelgene10462	0	0	0	0	0	0	0	0	0	0	0	0	0	0	0	0	0	0	0	0	0	0
Novelgene10463	0	0	0	0	0	0	0.00949964	0	0	0	0.0102643	0.00942446	0	0	0	0	0.0091231	0	0	0	0	0
Novelgene10464	0	0	0	0	0	0	0	0	0	0	0	0	0	0	0	0	0	0	0	0	0	0
Novelgene10465	0.0886306	0.377489	0.412916	0.167719	0.0217032	0.0551887	0.215063	0.0560057	0.215326	0.0500914	0.142007	0.296335	0.0484225	0.154694	0.0432927	0.0807335	0.103269	0.0135828	0.0569686	0	0.255248	0.155831
Novelgene10467	0.00710419	0	0.0413716	0	0	0	0	0	0.0076709	0	0.447024	0.0076009	0.062101	0.0991964	0.00694027	0	0.00735784	0.0261296	0.0182653	0	0	0.139895
Novelgene10468	0.01436	0	2.86002	5.33446	0.393833	0.0715337	0.201325	0.348445	0.0155055	0	0.0501993	0.184368	0.0156909	0	0	0.0348814	0.208218	0.0176056	0.369204	0	0.147042	0.201983
Novelgene10469	0	0	0.506447	0.879473	0.141969	0.0190006	0	0.0462766	0.00823707	0	0.0177785	0	0	0	0	0	0.0790091	0	0.00980672	0	0	0.01073
Novelgene1047	0	0	0	0	0	0	0	0	0	0	0	0	0	0	0	0	0	0	0	0	0	0
Novelgene10470	0.146471	0.0277261	0	0.068227	0	0	0	0.0148088	0.0632619	0	0.0341353	0.0313423	0	0.0146084	0	0	0.0910202	0	0	0	0	0.0206021
Novelgene10471	0	0	0.116988	0.014621	0	0	0	0	0.013557	0	0.0292606	0	0	0	0	0	0	0	0	0	0	0
Novelgene10473	0	0	0	0	0	0	0	0	0	0	0	0	0.0111779	0.0102028	0	0	0	0	0	0	0	0
Novelgene10475	0.673493	0.0289747	0.0178278	0.213898	0.0449781	0.0953119	0.0165075	0	0	0.0692071	0.642104	0	0.535211	0.427456	0	0.111543	0.0951191	0.075065	0.0196772	0	0.0195919	0.0645895
Novelgene10476	0.0282645	0.0066879	0.03292	0.0164572	0.0069212	0	0.0228614	0.0285766	0	0.0479229	0.00823387	0.00756017	0	0	0.0138062	0.00858205	0	0	0	0	0	0
Novelgene10477	0.0340254	0	0	0.00792461	0	0	0	0	0.0146958	0	0.348905	0.00728086	0.0669221	0.0271485	0.00664805	0	0.00704804	0	0.00874812	0	0.00871021	0.00957177
Novelgene10479	0	0	0	0	0	0	0	0	0	0	0	0	0	0.0100102	0	0	0	0	0	0	0	0
Novelgene1048	0	0	0	0	0	0	0	0	0	0	0	0	0	0.0102028	0	0	0	0	0	0	0.0130937	0
Novelgene10481	0.0610001	0	0.0355237	0.0355178	0.0298745	0	0	0	0	0.0344755	0.213243	0	0.0666538	0	0	0	0	0	0	0	0	0
Novelgene10484	0.00987734	0	0.0115042	0.0460093	0	0.0123009	0	0	0	0	0	0	0	0	0.00964943	0.0119964	0	0	0	0	0	0
Novelgene10485	0	0	0.00950288	0.0190026	0	0	0	0	0	0	0	0	0	0	0	0	0	0	0	0.00971971	0	0
Novelgene10486	0	0	0.0201475	0.0201442	0	0.0215427	0	0.0174893	0.0373564	0	0	0.0185077	0	0	0	0	0	0	0	0	0	0
Novelgene10487	0	0	0	0	0	0	0	0	0	0	0	0	0	0	0.00787718	0	0	0	0	0	0.154809	0
Novelgene10488	0	0	0.0123041	0.0246041	0	0	0	0	0.0114068	0	0	0.0113027	0.0115432	0	0.0412814	0.0128305	0.0109413	0	0.0814828	0	0.189303	0.0594364
Novelgene10489	0	0	0.0649583	0.0216491	0	0	0.0801966	0	0	0	0	0.00994524	0	0	0	0	0	0.0113963	0	0	0.0118976	0
Novelgene1049	0	0	0	0	0	0	0	0	0	0	0	0	0	0	0	0	0	0	0	0	0	0
Novelgene10492	0	0	0	0	0	0	0	0	0	0	0	0	0	0.0100901	0	0	0	0	0	0	0	0
Novelgene10493	0	0	0	0	0	0	0	0	0	0	0	0	0	0	0	0	0	0	0	0	0	0
Novelgene10494	0.0196312	0.00929018	0.262943	0.0571521	0	0	0.0105856	0.0198479	0	0.011095	0.0457508	0.157528	0	0.0097897	0.0479455	0	0.111827	0.0120341	0.176655	0	0.163326	0.207094
Novelgene10495	0.00973157	0	0	0	0	0	0	0	0	0	0	0	0	0	0	0	0	0	0	0	0	0
Novelgene10496	0	0	0	0	0	0	0	0	0.0103943	0	0.0560865	0	0	0	0	0	0	0	0	0	0	0.0135402
Novelgene10499	0	0	0	0	0	0	0	0	0	0	0	0	0	0	0	0	0	0	0	0	0	0
Novelgene1050	0.138787	0.00820987	0	0	0	0	0	0	0	0	0	0	0	0.00865131	0	0	0	0	0	0	0	0
Novelgene10501	0.23194	0.246133	0.139164	0.00818477	0.0206529	0.043765	0.0378993	0.0355304	0.136604	0.00794458	0.11466	0.210557	0.115198	0.0981391	0.0755293	0.0682905	0.138309	0.0430852	0.262024	0.0502375	0.170927	0.207606
Novelgene10502	0.707891	0.730908	0.174891	0.524587	0.451742	0.440791	0.208207	0.173505	0.486411	0.169731	1.46228	0.573776	0.750061	0.449288	0.471516	0.794624	0.299931	0.867888	0.413643	0.396096	0.562863	0.286639
Novelgene10503	0	0	0	0	0	0	0	0	0	0	0	0	0	0	0	0	0	0	0	0	0	0
Novelgene10504	3.38107	0.0193945	0.0477329	0	0	0	0	0.0207176	0	0.0231622	0	0	1.43299	0.510933	0	0	0	0	0	0	0	0
Novelgene10505	18.2894	6.32371	6.93899	9.91614	2.05845	7.49358	4.6932	3.15706	12.0096	1.89365	2.94555	25.4121	3.08705	5.56629	2.17896	7.97024	10.1745	5.99167	8.21951	2.07842	9.63035	11.0709
Novelgene10507	1.37629	0.228195	1.33386	1.14646	0.196796	0.225194	0.195012	0.375801	0.444737	0.0567764	0.316063	4.98719	0.0658617	0.0901744	0.0294422	0.439238	1.88322	0.332544	1.51097	0.19148	1.17011	0.748899
Novelgene10508	0.0456498	0.0108016	0.106338	0.10632	0	0.0142127	0.0246155	0.0346154	0	0.0515999	0.132985	0.0488415	0.0124702	0.0227647	0	0.0138608	0.0354598	0	0.117368	0	0.0292149	0
Novelgene10509	0	0	0	0	0	0	0	0	0	0	0.0128321	0	0	0	0	0	0.0114054	0	0.0141565	0	0.0140952	0
Novelgene1051	0	0	0	0	0	0	0	0	0	0	0.0158561	0	0	0	0	0	0	0	0	0	0	0
Novelgene10510	0.0107712	0	0.0125453	0.137975	0	0.0268281	0.0116162	0	0.0348912	0	0.0376536	0.0691456	0	0.0107428	0	0	0.044623	0	0	0.0384946	0.0689333	0
Novelgene10511	0.0850488	0.0357761	0.110064	0.46219	0.00925603	0.023537	0.0713385	0.0191084	0.234685	0.0106816	0.0220231	0.596523	0.0413028	0.00942494	0.00923182	0.0114772	0.0782981	0	0.0971846	0.0337724	0	0.0664592
Novelgene10513	0	0	0	0	0	0	0	0	0.040936	0	0.0147257	0.0135208	0	0	0	0	0	0	0	0	0	0
Novelgene10514	0	0	0	0	0	0	0	0	0	0	0	0	0	0	0	0	0	0	0	0	0	0
Novelgene10515	0	0	0	0	0	0	0	0	0	0	0.00899116	0.0082555	0	0	0	0	0	0	0	0	0	0
Novelgene10516	0.0181057	0	0	0	0	0	0	0	0	0	0	0	0	0	0	0	0	0	0	0	0	0
Novelgene10517	1.56031	0.147679	0.0279586	0.027954	0.0235124	0.119579	0.142384	0	0.0129598	0.0135668	1.0909	0	0.393444	0.682332	0.0117254	0.0874638	0.0248618	0	0.0617177	0.0857896	0	0.0168821
Novelgene10518	0.0096377	0	0.0785759	0	0	0	0	0	0	0	0.0112304	0	0	0	0	0	0	0	0	0	0	0
Novelgene10519	0.146181	0.352181	0.866773	1.60945	0.19525	0.711647	1.07488	0.228411	0.674418	0.165235	0.0929123	0.0995286	0.0871254	0.3181	0.70106	0.129122	0.990987	0.570249	0.92252	0.110819	1.34376	0.766378
Novelgene1052	0.443771	0.217787	0.72744	0.593339	0.450768	0.266094	0.177254	0.398819	1.06482	3.17688	0.153217	1.16062	0.682454	0.442601	4.60828	0.319393	1.22564	0.443318	0.485966	0.430759	0.420747	1.06344
Novelgene10521	0.00838306	0	0	0.0976221	0	0.0626398	0	0	0.00905178	0.06633	0.0390737	0.313921	0.01832	0.0167219	0	0.040726	0.00868237	0.0205556	0.03233	0	0	0
Novelgene10522	0.00693096	0.0131199	0.0403628	0.0403561	0	0.164	0.0523229	0.00700748	0.0149677	0.0313374	0.0161527	0	0.0530134	0.0898648	0	0	0.00717842	0.00849748	0.00890995	0	0.00887134	0
Novelgene10523	0	0	0	0	0	0	0	0	0	0	0	0	0	0	0	0	0	0	0	0	0	0
Novelgene10524	0.626987	0	0.490316	1.57501	0.00877324	0	0	0.0724468	0.00967146	0	0.0104372	0	1.17445	1.08093	0.00875029	0.0108785	0.00927676	0	0.0115144	0.0213406	0	0
Novelgene10526	0	0	0	0	0	0	0	0	0	0	0	0	0	0	0	0	0	0	0	0	0	0
Novelgene10527	0.00837667	0.531195	0.0195128	0.663324	0	0	0.0180677	0	0.0180898	0.037874	0.00976098	0.0179247	0.00915304	0.0501275	0	0	0	0.0205399	0.0215369	0	0.0536089	0.106041
Novelgene10528	0	0.01881	0	0	0.0194661	0	0.0642986	0	0.0858364	0	0.0231581	0	0	0	0	0	0	0	0.0255483	0	0.0254376	0
Novelgene10530	0.538199	0.214092	0.127186	0.0908322	0.05348	0.0291415	0.17665	0.0867472	0.168444	0.0176333	0.118157	0.400577	0.119321	0.163368	0.01524	0.0852601	0.258511	0.0573776	0.080217	0.00929201	0.10982	0.153597
Novelgene10531	0	0	0	0	0	0	0	0	0	0	0.0165244	0	0.976198	0.438448	0	0	0	0	0	0	0	0
Novelgene10532	0	0	0	0	0	0	0	0	0	0	0	0	0	0	0	0	0	0	0	0	0	0
Novelgene10533	0.108724	0.0385891	1.21883	0.633054	0.0266235	0.0169251	0.351761	0.24733	0.278818	0.0307238	0.0475094	0.305355	0	0	0.0265538	0.0495184	0.591181	0	0.751253	0.0809508	0.487068	0.0955796
Novelgene10534	0	0.0891911	0	0.178325	0.161529	0.190705	0.0127035	0.0238189	0.724986	0.146462	0.0274521	1.08386	0	0	0.207137	0.0715324	0.463599	0.0722089	0.136285	0.0561305	0.437238	0.414213
Novelgene10536	0.0324194	0.245473	0.207676	0.302024	0.396931	0.343179	0.12237	0.229442	1.45273	0.201548	0.717763	1.87305	0	0.016167	0.0791785	0	1.57812	0.0198734	0.291733	0.0386208	0	0.114
Novelgene10537	0	0	0	0	0	0	0	0	0	0	0.0495945	0	0.0310038	0	0	0	0	0	0	0	0	0
Novelgene10538	0.107619	0.0925986	0.125345	0.227862	0	0.0243682	0.168817	0.0395663	0.0528199	0	0.114004	0.0418703	0	0	0.105136	0.106942	0.314119	0	0.0503082	0.011655	0.10018	0
Novelgene1054	0	0	0	0	0	0	0	0	0	0	0	0	0	0	0	0	0	0	0	0	0	0
Novelgene10541	0	0.0139125	0	0	0	0	0	0	0	0	0	0	0	0	0	0	0	0	0	0	0	0
Novelgene10542	0.00701501	0	0	0	0	0	0	0	0	0	0	0	0	0	0.00685315	0	0	0	0	0.00835688	0	0
Novelgene10544	2.23212	1.72559	6.52919	9.84176	3.23777	3.07687	6.89092	3.32485	22.2435	0.308159	2.62085	10.8106	12.2694	16.6882	1.94757	4.69765	4.67656	4.76296	7.60076	3.7146	8.48381	6.3751
Novelgene10547	0.0485371	0.0984408	0.161519	0.153418	0.0814998	0.0690816	0.00747785	0.0560834	0.232097	0.0627012	0.0403988	0.393189	0.0681887	0.0484091	0.101608	0.0673713	0.0933587	0.0935116	0.106964	0.0247807	0.0887507	0.0877765
Novelgene10548	0	0	0.076649	0.0574772	0	0.0204892	0.0354862	0	0.106589	0	0	0.0176027	0	0	0	0	0	0	0	0	0.0421167	0
Novelgene10549	0.216364	0.0157525	0.116308	0.620208	0	1.2229	0.0897455	0	0.0359421	0.0188127	0.25212	0.142456	9.69311	5.71023	0.0650375	0.020214	0.0689505	0.0204051	0.0213956	0.0396541	0.0852114	0.04682
Novelgene1055	0	0.0102921	0	0.0126632	0.0106512	0.0677117	0	0	0	0	0.0380138	0.0116345	0	0.0108455	0	0	0	0	0	0	0	0
Novelgene10550	0.0838235	0.0661138	0	0.0488069	0.109472	0	0	0.0141248	0.0754251	0	0.048838	0.0747368	0.0152654	0.0418012	0.136482	0	0.0289388	0.0513846	0.0179596	0.0166429	0.0178818	0.039301
Novelgene10551	1.60629	1.77932	2.1896	1.44102	1.8647	1.58551	0.179646	0.890206	0.411122	0.282435	0.734832	1.73133	2.28821	2.34968	1.19726	1.31504	1.82384	0.743973	1.49899	1.63006	2.22351	1.12131
Novelgene10552	0	0	0.0245532	0.0490982	0.0137657	0.0175023	0	0	0.015175	0	0.00818824	0.0225548	0.00767826	0.0140169	0.00686483	0.017069	0.00727787	0.0086152	0	0.0334845	0.00899424	0.0691873
Novelgene10555	0.00761093	0	0.00886453	0	0	0	0	0.00769497	0	0	0.0177374	0.00814307	0.0166327	0.0151817	0.00743532	0.00924373	0.00788268	0	0.00978408	0	0.0389667	0.0107053
Novelgene10556	0	0	0	0	0	0	0	0	0	0	0	0	0	0	0	0	0	0	0	0	0	0
Novelgene10557	1.22797	0.120926	2.85218	0.429823	0.243337	0.106076	0.5435	0.581292	0.383215	0.032093	0.248133	0.493633	0.0775595	0.162825	0.0762773	0.241384	1.34533	0.156643	1.56946	0.152205	1.29919	1.70725
Novelgene10559	0.0115971	0.0109763	0.0135073	0	0	0	0	0	0	0	0.0270272	0	0	0.0115665	0	0.0140851	0	0	0.0149084	0	0.0148438	0
Novelgene1056	0.530955	0.0648431	1.69564	0.458743	0.13421	0.362611	0.701907	0.57145	1.01716	0.0968	1.27731	1.00788	0.056145	0.0683296	0.0669295	0.041604	0.532173	0.0839949	1.43117	0.0816153	0.328839	0.313183
Novelgene10560	0	0	0	0	0	0	0	0	0	0	0	0	0	0	0	0	0	0	0	0	0	0
Novelgene10561	0.00680788	0.00644347	0	0	0	0.00847829	0	0	0.00735095	0	0.00793294	0	0	0	0	0.0082684	0	0	0	0.00811013	0	0
Novelgene10562	0.069874	0	0	0.0116242	0	0	0	0	0	0	0	0	0	0.00995568	0	0	0	0	0	0	0	0
Novelgene10563	0.0846919	0	0	0	0	0	0	0	0	0	0	0	0.00925414	0.0168937	0	0.0102861	0	0	0	0.0100892	0	0
Novelgene10564	0	0	0	0	0	0	0	0	0	0	0	0	0	0	0	0	0	0	0	0	0	0
Novelgene10565	0.0155375	0	0.00904834	0	0	0	0.00837822	0	0	0	0	0	0	0	0	0	0	0	0.00998696	0	0.00994368	0.0109272
Novelgene10566	0	0	0	0	0	0	0	0	0	0	0.0086316	0	0	0	0	0	0	0	0	0	0.00948123	0
Novelgene10568	0.0356696	0.0112534	0.124634	0.152305	0.0582299	0.37018	0.282098	0.0360634	0.346634	0	0.180112	0.292587	0	0.023717	0.0580775	0.0288812	0.123144	0	0.106993	0.0141642	0.152185	0.0334477
Novelgene1057	0.261316	0.0211995	0.0260877	0	0	0	0	0.00754859	0.0241852	0	0.00870001	0	0.00815815	0.00744647	0	0	0.0154655	0	0.00959797	0	0	0
Novelgene10570	0.16908	5.34098	1406.27	405.385	1255.48	15.3187	0.273517	240.479	0.273851	0.143339	0.0738831	0.655767	0.854472	3.54131	116.554	180.942	99.6414	35.7066	376.626	73.0911	280.149	34.4544
Novelgene10571	0.267066	0.0536181	0.0282777	0.00942434	0.0158539	0.0403145	0.00872782	0.00818228	0.052431	0	0.0188607	0.06927	0.194546	0.298648	0	0.0294874	0.117346	0.0297662	0.0312111	0	0.0725102	0.0113832
Novelgene10572	0.0192923	0	0.0449399	0	0	0	0	0	0.0208313	0	0	0	0.0105402	0	0	0	0.0199811	0	0.0124004	0.0114913	0	0
Novelgene10573	0.133435	0.0803679	0.0141285	0.0141261	0.0118816	0.151068	0	0	0.0261962	0	0.0141351	0.0389357	0.159057	0.217772	0.0355517	0.0147328	0.113072	0.0743608	0.0935643	0	0	0
Novelgene10574	0.0881304	0.101949	0	0.045613	0.00959142	0	0.0105605	0	0	0	0.0912842	0.0104769	0.139098	0.244161	0	0	0	0	0.0251765	0.0116654	0	0
Novelgene10578	0	0	0	0	0	0	0	0	0	0	0	0	0	0	0	0	0	0	0	0	0	0
Novelgene1058	0	0	0	0	0	0	0	0	0	0	0	0	0	0	0	0	0	0	0	0	0	0
Novelgene10580	0.176976	0.134002	0.350413	0.0618273	0.242684	0.0881597	0.0572579	0.196823	0.0382186	0	0.309334	0.0946746	0	0	0	0	0.0916472	0	0	0	0	0.0248928
Novelgene10581	0.0793082	0.0204717	0.0167947	0.0419798	0.0211859	0.0179577	0.0155509	0	0.108989	0.00814958	0.134421	0.0308557	0	0.00719082	0	0.0350263	0.0672053	0	0.00926846	0	0.0276849	0.0405644
Novelgene10582	0	0	0	0	0	0	0	0	0	0	0	0	0	0	0	0	0	0.00825455	0.0173105	0.00802069	0	0
Novelgene10583	0	0	0	0	0	0	0	0	0	0	0.0197123	0.0180994	0	0.016872	0	0	0.0175206	0	0.0217469	0	0	0
Novelgene10584	35.8358	1.45012	3.30245	3.91594	2.72855	1.8585	1.8991	5.35124	7.24044	2.24913	5.19367	5.16257	2.91342	3.76068	2.42011	1.67957	4.41015	3.23234	4.47635	2.42965	5.2592	3.07862
Novelgene10585	0.289993	0.0152483	0.0844394	0.0469029	0.063121	0.0501592	0	0.00814429	0.0521876	0.0091053	0.0750926	0.0517114	0	0	0	0.00978349	0.133487	0	0.103554	0.0191924	0.113416	0.0566519
Novelgene10588	0.286772	0.0155098	0.104973	0.0954144	0	0.0102039	0	0.0414197	0.185789	0.00926143	0.0477376	0.19286	0	0	0	0.00995125	0.0509161	0	0	0	0.0209746	0.0115247
Novelgene1059	0.00697052	0	0	0	0	0	0	0	0	0	0	0	0	0	0	0	0	0	0	0	0	0
Novelgene10591	0	0.0325942	0.00802197	0.00802063	0	0	0	0.320324	0.00743694	0	0.00802574	0	0	0.0274774	0	0	0.00713343	0.0253327	0	0	0	0
Novelgene10593	0	0	0	0	0	0	0	0	0	0	0	0	0	0	0	0	0	0	0	0	0	0
Novelgene10595	0.014054	0.0199525	0.0654751	0.0245491	0.00688284	0	0	0.0213137	0.015175	0	0.0573177	0	0.00767826	0.00700844	0.00686483	0	0	0	0.280035	0.0585979	0.0629597	0.395356
Novelgene10596	0.224799	0.141844	0.141822	0.152706	0.0825706	0.0699892	0.0404059	0.0568203	0.171935	0.0317625	0.0545728	0.100215	0.0409391	0.00934194	0.0549031	0.102385	0.0679075	0.0918694	0.32511	0.2678	0.0959113	0.408418
Novelgene10597	0.271028	0	0	0	0	0	0.0146145	0	0	0	0	0	0	0.0135157	0	0	0.112282	0	0.121945	0	0.0346905	0.0571828
Novelgene10598	0	0	0	0	0	0	0	0	0	0	0	0	0	0	0	0	0	0	0	0	0	0
Novelgene10600	0.254708	0.120537	1.08776	1.12053	0.512828	0.14098	0.137345	0.228907	0.229189	0.0479846	1.26965	0.227097	1.0978	1.41131	0.608254	0.945241	1.70006	1.30115	0.87316	1.55087	1.88365	1.6918
Novelgene10602	0	0	0	0	0	0	0	0	0	0	0	0	0	0	0	0	0	0	0	0	0	0
Novelgene10603	1.26943	0.480592	3.56189	1.37076	0.633	0.862311	0.560053	0.711729	0.610581	0.208711	0.36308	0.629704	0.0126099	0.069059	0.45096	0.756866	2.27094	1.00455	2.01761	0.274955	2.39291	2.66207
Novelgene10604	0.0106494	0	0.0248069	0	0	0	0	0.010767	0	0	0.0868652	0.022788	0.0465457	0.127456	0.0104037	0	0.0110296	0	0.0136901	0	0.068154	0
Novelgene10605	0.346313	0.0446967	0.12834	0.0549937	0.0385465	0.166633	0.458364	0.0477459	0.152975	0.177933	0.44023	0.0926315	0.00860023	0	0.0461348	0.0286779	0.0326071	0.115796	0.222598	0	0.19141	0.177131
Novelgene10606	0.192936	0.128502	0.216391	0.208034	0.146983	0.0711926	0.123302	0.122819	0.216042	0.0565401	0.191513	0.764538	0.0156161	0.0641423	0.321121	0.0954665	0.236829	0.0438042	0.146978	0.144715	0.109755	0.241224
Novelgene10607	2.93594	14.3663	3.38532	1.86333	5.36321	32.3401	1.55147	4.42284	4.10533	1.60953	1.50529	22.8837	2.80704	3.87986	21.6835	2.62086	12.2543	4.06745	5.00086	1.87118	9.16922	6.87576
Novelgene10608	0	0	0	0	0	0	0	0	0	0	0	0	0	0	0	0	0.0211049	0	0	0	0	0
Novelgene1061	0.0186908	0	0.0217694	0.0217657	0	0	0	0.0188972	0	0.021127	0.0217796	0.0399952	0	0.037283	0	0	0	0	0.0240276	0	0	0
Novelgene10610	1.15579	2.31452	5.6539	1.89849	2.62168	3.66664	0.472346	3.73938	1.49759	1.55398	2.83537	3.31931	2.84489	3.62812	1.69963	5.20127	3.9944	5.80235	3.87874	2.4494	9.48354	2.99471
Novelgene10611	0.660468	1.85034	1.24619	0.753743	1.41029	1.51344	0.170948	1.34888	0.641838	0.477795	1.53923	1.44156	1.4578	1.963	0.658133	3.1926	1.75117	2.44543	2.29244	1.43199	2.02889	1.44923
Novelgene10612	0	0	0	0	0	0	0	0.037287	0	0	0	0	0	0	0	0	0	0	0	0	0	0
Novelgene10613	0	0	0	0	0	0	0	0	0	0	0	0	0	0	0	0	0	0	0	0	0	0
Novelgene10614	0.0161225	0.030519	0	0	0	0	0	0	0	0	0.0375738	0.0517493	0	0	0	0.0391627	0	0.0197665	0.041452	0.0192065	0	0.0226774
Novelgene10616	0	0	0	0	0	0	0	0	0	0	0.0152488	0	0	0	0	0	0	0	0	0	0	0
Novelgene10617	0	0	0	0	0	0	0	0	0.0225107	0	0	0	0	0	0	0	0	0	0	0	0	0
Novelgene10618	0	0.0128524	0.015816	0.0158133	0.0133008	0.0676447	0	0	0.0146625	0	0.0316468	0.0290575	0	0	0	0	0.0140641	0	0	0	0.017381	0
Novelgene10619	0.154653	0.0278809	0.0686194	0.008576	0	0.0183428	0.0158844	0.00744574	0.0079519	0	0.0171629	0.00787933	0.00804699	0.00734501	0	0	0.00762737	0	0.0189344	0	0.0282785	0.0414342
Novelgene1062	0	0	0	0	0	0	0	0	0.013804	0	0	0	0	0	0	0	0	0	0	0	0	0
Novelgene10620	0.0320258	0	0.186504	0.261062	0.125476	0	6.23416	0	0.345805	0	0.0186592	0	0.104982	0.143736	0.0156434	0	0.812647	0.0196321	0.0205851	0.0190759	0.143471	0.360371
Novelgene10621	0	0	0.00941435	0	0	0	0.00871712	0.00817225	0.0174556	0	0	0	0	0	0	0.00981707	0	0	0.0103909	0	0.0103459	0
Novelgene10622	0	0	0	0	0	0	0	0	0	0	0	0	0	0	0	0	0	0	0	0	0	0
Novelgene10623	0.024172	0	0.0281533	0.112595	0.0394603	0	0.00868943	0	0.0522003	0	0	0.112069	0.0088041	0	0	0	0	0	0.0103579	0	0	0
Novelgene10625	3.41167	4.43994	6.86068	13.657	5.48246	4.31515	0.833595	4.50031	8.92174	1.77754	10.5909	8.04185	7.97997	5.05084	4.5828	1.39198	6.32161	3.43118	5.79063	7.14422	5.97023	7.87292
Novelgene10626	0	0	0	0	0	0	0	0	0	0	0	0	0	0	0	0	0	0	0	0	0	0
Novelgene10628	6.99679	1.05416	0.681874	2.8767	1.65038	1.86719	1.49374	0.505288	7.3699	0.51649	0.865223	9.67066	1.04537	0.925697	1.61816	0.76307	1.81904	0.75278	2.97372	0.765474	3.61879	1.28541
Novelgene10629	0.022754	0.010768	0	0	0	0.0141685	0.0122695	0	0	0	0.0132572	0.0121725	0.0124315	0.011347	0.0111145	0	0.0117832	0	0.029251	0.0135533	0.0145621	0
Novelgene1063	0	0	0.0312968	0	0.0131599	0	0	0	0.0145072	0	0	0.0287496	0	0	0	0.0163178	0	0	0	0	0.0171968	0.0188978
Novelgene10631	0	0	0	0	0	0	0.0153132	0	0	0	0	0.015192	0	0	0	0	0	0	0	0	0	0
Novelgene10633	0	0	0.0174155	0	0	0	0	0	0	0	0	0.0319962	0	0	0	0	0.0154865	0.0183322	0.0192221	0.0178129	0.114833	0.0420637
Novelgene10634	0	0	0.0407547	0.030561	0	0	0	0	0.00944565	0	0.020387	0.0187189	0	0.00872476	0.00854598	0	0.0181203	0	0.056228	0	0.0671812	0
Novelgene10636	0.0689761	0.0130568	0.273146	0.112453	0.0135123	0.154621	0.0148775	0.0836852	0.089374	0.0155933	0.1929	0.0147597	0	0.0412765	0.0808614	0.100528	0.0857266	0.169132	0.567493	0.016434	0.317832	0.174635
Novelgene10637	0	0	0	0	0	0	0	0	0	0	0	0	0	0	0	0	0	0	0	0	0	0
Novelgene10638	0	0	0	0	0	0	0	0	0	0	0	0	0	0	0	0	0	0	0	0	0	0
Novelgene1064	0.0471875	0.0127605	0.196285	0.0314003	0.0264112	0.00839508	0.00726992	0.095417	0.0218364	0.00761971	0	0.0721238	0	0.00672329	0	0	0.00698175	0	0.0519951	0.0160611	0.0172566	0.037927
Novelgene10640	0	0	0	0	0	0.0118878	0	0	0	0	0.0111231	0	0.0104303	0	0	0	0	0.0117031	0.0122712	0	0.012218	0.0268531
Novelgene10641	0	0	0	0.0222837	0	0	0	0	0	0	0.111489	0.0204735	0.0627273	0.133596	0	0	0	0	0	0	0	0
Novelgene10642	0.455143	2.82592	0.572519	1.01764	0.624131	4.28515	0.078536	1.03078	0.904268	0.637939	0.403073	12.6221	1.21348	1.03499	0.213428	3.53783	0.791941	1.94189	0.772332	0.824152	0.372841	0.998694
Novelgene10643	0	0	0	0	0	0	0	0	0	0	0	0	0	0	0	0	0	0	0	0	0	0
Novelgene10644	0.185951	0.0812296	0.0333199	0.0499715	0.0140105	0.0712544	0	0.0144619	0.12356	0.0161683	0.0500033	0.168344	0.0312593	0.0570648	0	0	0.0592586	0	0.0551644	0	0	0.100597
Novelgene10645	0.00884404	0.00837063	0.0309022	0.010299	0	0.011014	0	0.0715335	0	0	0.0309168	0.0189248	0.0193275	0.0176414	0.0172799	0	0.0183196	0.010843	0.0113693	0.0210715	0.01132	0.0124397
Novelgene10647	0.285969	0.143292	0.666142	1.0774	0.510777	0.523729	0.634949	0.340149	4.95866	0.3993	0.137212	7.19914	0.0183808	0.0838868	1.87343	0.286027	0.609781	0.226861	1.92461	0.0801578	1.03349	0.425895
Novelgene10648	0	0	0	0	0	0	0	0	0	0	0	0	0	0	0	0	0	0	0	0	0	0
Novelgene10649	32.5855	8.28572	8.07203	3.65777	3.63236	10.9528	16.7186	4.28207	8.2492	1.51179	5.45473	3.8593	30.8892	29.4073	0.514723	2.92884	5.10012	2.18634	3.69921	5.23859	3.39786	6.12826
Novelgene1065	0	0	0	0	0	0	0	0	0	0	0	0	0	0	0	0	0	0	0	0	0	0
Novelgene10651	4.05122	0.704645	2.20722	1.79025	3.03055	0.758593	0.636066	0.557206	5.59588	0.426232	0.721065	5.41033	0.887453	1.15719	15.8499	1.93761	2.32325	0.509727	2.77178	2.02722	2.09148	1.22398
Novelgene10652	0	0	0	0	0	0	0	0	0	0	0	0	0	0	0	0	0	0	0	0	0	0
Novelgene10654	0	0.183996	63.1717	5.29739	12.7578	1.74313	0	10.9281	0.0839638	0.175793	0	0.0831976	0.254904	0.659223	0.11395	1.65275	10.1879	1.81139	25.1909	39.5089	32.6958	25.5939
Novelgene10656	0	0	0.00874941	0	0	0	0	0	0	0	0	0	0	0	0	0	0	0.00920996	0	0	0	0
Novelgene10657	0	0	0	0	0	0	0	0	0	0	0	0	0	0	0	0	0	0	0	0	0	0
Novelgene1066	0.0535998	0.133168	0.312141	0.00780223	0.0656255	0	0	0.0474176	0.00723443	0	0	0.0215052	0	0.0066823	0	0.00813734	0.0138784	0	0.017226	0	0.00857569	0.00942395
Novelgene10660	0	0	0.0536829	0	0	0.0191334	0	0	0.0165893	0	0	0.0493138	0	0	0	0	0	0	0.158004	0	0.0393299	0
Novelgene10663	0	0	0.102814	0.0256993	0	0	0	0.0148749	0.00794302	0	0	0.0236116	0	0.00733682	0	0	0	0	0	0.00876335	0.0188313	0
Novelgene10665	0	0	0	0.0984481	0.013801	0.0614151	0	0	0.0684628	0.0398162	0.00820924	0.286427	0	0	0	0.00855638	0.0948549	0.00863729	0.0271696	0	0.0090173	0
Novelgene10666	0	0.0194914	0.155907	0.0599543	0	0	0.0222093	0.0728739	0.0111183	0	0	0.0991511	0.0112512	0	0.0603557	0	0.021329	0	0	0.0122665	0.0131796	0
Novelgene10667	0	0	3.00481	1.06373	0.120907	0	0.0266246	0.67393	0.533143	0	0.0143838	0	0.0404639	0.18467	0.253241	0.0149921	0.242908	0.0302677	0.872765	0.117641	0.331793	1.56262
Novelgene10668	0	0	0	0.0184059	0	0	0	0	0	0	0	0	0	0	0	0	0	0	0	0	0	0
Novelgene1067	0.01148	0	0.481352	0.0267373	0.0224891	0	0	0.104461	0	0	0	0.0614132	0	0	0.0672907	0	0	0.0281494	0.0295158	0.013676	0.0146939	0.0322947
Novelgene10670	0	0	0	0	0	0	0	0	0	0	0	0	0	0	0	0	0	0	0	0	0	0
Novelgene10671	0.0305495	0.0578285	0.0177907	0	0	0.0190226	0.0329462	0	0.0247398	0.0258985	0.0800957	0.00817136	0.0166905	0.106641	0.00746115	0.0278275	0.0237302	0.0187271	0.0294542	0.0090983	0.0782042	0.204107
Novelgene10672	0	0	0	0	0	0	0	0	0	0.00882083	0	0	0	0	0.00762362	0	0.00808231	0	0.0100319	0.00929641	0	0.0109764
Novelgene10673	0.0411104	0.194549	1.19704	0.957475	1.08721	1.22874	0.39902	0.415643	19.8866	0.0464688	0.191617	12.1398	0	0.041002	0.120486	0	1.02188	0.201609	0.105697	0.195897	0.0526197	0.115649
Novelgene10674	0	0.00738422	0	0.0454268	0	0	0.0084139	0.015776	0	0	0	0	0.0767244	0.101156	0.0457309	0.0189512	0	0.143478	0.0702065	0.130119	0.0798882	0.329214
Novelgene10678	1.9845	0.181237	0	0	0	0	0	0	0	0.0196769	0	0	0.361405	0.642394	0	0	0	0	0	0	0	0
Novelgene10679	0.0507044	0.0119976	0	0	0	0	0	0.0640803	0	0	0	0	0.0277019	0	0	0.0153956	0	0	0	0	0	0
Novelgene1068	0	0	0.0569961	0.04274	0	0.0152358	0	0.0123691	0	0	0	0.0130893	0	0	0	0	0.0126708	0	0.0157271	0.0145742	0	0
Novelgene10680	0	0	0	0	0	0	0	0	0	0	0	0	0	0	0	0	0	0	0	0	0	0
Novelgene10681	0	0	0	0	0	0	0	0	0	0	0	0	0	0	0	0	0	0	0	0	0	0
Novelgene10682	0	0	0	0	0	0	0	0	0	0	0	0	0	0	0	0	0	0	0	0	0	0
Novelgene10683	0.0132999	0	0	0	0	0	0	0	0	0	0	0	0	0	0	0	0	0	0	0	0	0
Novelgene10684	0	0	0	0	0	0	0	0	0	0	0	0	0	0	0	0	0	0	0	0	0	0
Novelgene10685	0	0	0	0	0	0	0	0	0	0	0	0	0	0	0	0	0	0	0	0	0	0
Novelgene10687	0.0492098	0	0	0	0	0	0	0	0	0	0	0	0	0	0	0	0	0	0.0126521	0	0	0
Novelgene10688	0.366146	0.0165022	0.142151	0	0	0	0.0188034	0.017628	0	0	0	0	0	0	0	0	0	0	0.0224139	0.0207707	0.111584	0
Novelgene1069	0	0	0.046865	0.00937143	0	0	0.00867883	0.024409	0	0	0	0.00861015	0	0	0	0.00977394	0	0	0.0103453	0.00958686	0.0103005	0
Novelgene10690	0	0	0.0180034	0	0	0	0	0	0	0	0	0	0	0	0	0	0	0	0.0198709	0	0.0197848	0
Novelgene10694	0.424012	0.574296	0.170293	0.263911	0.0930878	0	1.45855	0.0221738	1.21563	0.28922	1.9167	0.00782168	0.175738	0.123952	0	0	0.151431	0	0.0375917	0.00870894	0	0.11311
Novelgene10696	2.2562	0.626392	0.99857	0.560507	0.383053	1.23631	0.957058	1.14055	0.714611	0.153016	2.69916	0.981671	0.312272	0.480053	0.20572	0.109609	0.747761	0.405701	0.831451	0.250859	1.09738	0.93089
Novelgene10697	0	0	0	0	0	0	0	0	0	0	0	0	0	0	0	0	0	0	0	0	0	0
Novelgene10698	0.0252648	0.0119562	0	0	0	0	0	0.0127719	0	0	0.2208	0.0135156	0	0.0125991	0	0	0	0	0	0	0	0
Novelgene10699	0	0	0	0	0	0	0	0	0	0	0	0	0	0	0	0	0	0	0	0	0	0
Novelgene1070	0	0	0	0	0	0	0	0	0	0	0	0	0	0	0	0	0	0	0	0	0	0
Novelgene10702	0	0	0	0.0186021	0	0	0	0	0.0344967	0	0	0	0	0	0	0.0194011	0.0165445	0	0	0	0.0204462	0
Novelgene10703	0	0	0	0.00944753	0	0	0	0	0	0	0	0	0	0	0	0	0	0	0	0	0.0103841	0
Novelgene10704	0.22346	0.108954	0.331248	0.370621	0.0265305	0.134928	0.189872	0.13008	0.314403	0.0229624	0.315623	0.137654	0.118386	0.060783	0	0.370091	0.126239	0.12453	0	0.0484009	0	0.0190492
Novelgene10706	0.0995839	0.0235633	0.202976	0.0289918	0.00812844	0.0826788	0	0.0922931	0.00896064	0.00938032	0	0.0443944	0	0.0331071	0	0	0.00859495	0	0.0106682	0.0494303	0.0849755	0
Novelgene10708	0	0	0.0946774	0.0189323	0	0.0202467	0.0525993	0.0164372	0.0351091	0	0	0.139155	0.124351	0.145933	0	0.0197455	0	0.0398644	0	0	0.0208092	0.0228675
Novelgene10710	0	0	0	0	0	0	0	0	0	0	0	0	0	0	0	0	0	0	0	0	0	0
Novelgene10712	0.263107	0	0.201103	0.00957475	0.072481	0.0102395	0.0266014	0.0332515	0.115414	0.0185875	0	0.0879695	0.0539048	0.0574028	0.0321295	0	0.119219	0	0.105697	0	0	0.0231298
Novelgene10714	0.0359078	0.00679715	0.0250933	0.0167261	0	0	0.0154899	0.00726086	0	0.121764	0.0836838	0	0.0392359	0.0787889	0	0.0261667	0.245453	0.0616331	0.0553927	0.0171106	0	0.060608
Novelgene10716	0	0	0	0	0	0	0	0	0	0	0	0	0	0	0	0	0	0	0	0	0	0
Novelgene10717	0	0	0.0171052	0.00855117	0	0	0	0	0	0	0	0	0	0.00732375	0	0	0.0152106	0	0	0	0	0
Novelgene10718	0	0	0	0	0	0	0	0	0	0	0	0	0	0	0	0	0	0	0	0	0	0
Novelgene1072	0	0	0	0.008788	0	0	0	0	0	0	0	0	0	0	0	0	0	0	0	0	0	0
Novelgene10720	0.175117	0.119703	0.124642	0.0793046	0.0476458	0.0121158	0.104919	0.0491806	0.0105048	0	0.102028	0.0728623	0.0318912	0.0970304	0.114051	0.14179	0.0503803	0.119276	0.112559	0.0231793	0.0124523	0.0684202
Novelgene10721	0	0	0	0	0	0	0	0	0	0	0	0	0	0	0	0	0	0	0	0	0	0
Novelgene10724	0.0154537	0.0146265	0.0719965	0.179961	0.0454103	0.0577366	0.00833306	0.0234366	0.233611	0.00873401	0.0180076	0.0330684	0	0.015413	0.0452915	0.00938454	0.112039	0.00947329	0.129131	0.0276147	0.178021	0.217367
Novelgene10725	0	0	0.107341	0.0670768	0.0112838	0	0.0621194	0.0582365	0.0124391	0	0	0.197209	0	0	0.0450172	0.0139916	0.178971	0	0.0888567	0.0137237	0.132707	0.0486114
Novelgene10727	0	0	0.342867	0.0489729	0.123575	0	0	0.0212593	0.20434	0	0.0490041	0	0.045952	0.0209717	0	0	0.0217779	0.0257797	0.162186	0	0.0538278	0
Novelgene10728	0	0	0	0	0	0	0	0	0	0	0	0	0	0	0	0	0	0	0	0	0	0
Novelgene1073	0	0	0	0	0	0	0	0	0	0	0	0	0	0	0	0	0	0	0	0	0	0
Novelgene10730	0	0.00676767	0.0166563	0.00832677	0.00700375	0	0	0.00722936	0	0	0.0666567	0.0306014	0.0156263	0.00713156	0	0	0.05184	0	0.0183841	0	0.00915224	0
Novelgene10732	0.0467005	0	0	0.0652602	0.00914853	0	0.0100728	0.0283297	0.0302555	0	0.0435345	0.0199863	0	0.0372619	0.045623	0	0.0193472	0.0458046	0.0360209	0.0111267	0.0119549	0.0525498
Novelgene10733	0	0	0	0	0	0	0	0	0	0	0	0	0	0	0.0177465	0	0	0	0	0	0	0
Novelgene10734	0	0	0.00907185	0.00907034	0	0	0	0	0	0	0	0.016667	0	0	0	0	0	0	0	0	0.00996952	0
Novelgene10735	0	0	0.00893674	0.0268057	0	0	0	0	0.008285	0	0	0.00820939	0	0	0	0	0.00794688	0	0	0	0.0392841	0
Novelgene10736	0	0	0	0	0	0	0	0	0	0	0	0	0	0	0	0	0	0	0	0	0	0
Novelgene10737	0	0.0631184	0.0310689	0.0310637	0	0	0.014384	0.0269697	0.0288031	0	0.0932506	0	0	0	0	0	0	0	0.0857295	0	0	0
Novelgene10738	0	0	0	0	0	0	0	0	0	0	0	0	0	0	0	0	0	0	0	0	0	0
Novelgene1074	0	0	0	0	0	0	0	0	0	0	0	0	0	0	0	0	0	0	0	0	0	0
Novelgene10740	0	0	0	0	0	0	0	0	0	0	0	0	0	0	0	0	0	0	0	0	0	0
Novelgene10741	5.11377	2.76343	2.59521	3.58895	1.37974	3.1683	2.67001	1.39829	5.40186	0.675495	7.95841	7.12457	4.54294	4.42762	1.31775	0.881338	1.9806	0.355869	2.73272	0.48817	1.59538	1.00868
Novelgene10743	0	0	0	0	0	0	0	0	0	0	0.0223888	0	0.0104972	0.00958147	0	0	0	0	0	0	0	0
Novelgene10744	0.0434014	0.0136927	0.11795	0.0336944	0	0.0360337	0	0.0146269	0.093727	0.0163528	0.0337159	0.154786	0	0	0	0.0351416	0.0149837	0.0354739	0.111587	0	0.0370346	0.142443
Novelgene10748	0	0	0.623142	0.190373	0.101898	0	0.0641103	0.135232	0.0320943	0	0.0259765	0	0.0405977	0.0222337	0.0580749	0.00902498	0.13853	0	0.0668678	0.0177045	0.104623	0.0418077
Novelgene10750	2.21579	0.432038	0.121838	0.033223	0.0931477	0.0355296	0	0.00961482	0	0	0	0.0406989	1.15343	0.986414	0	0.0693	0.15759	0.0816146	0.0489007	0.10196	0	0.0267524
Novelgene10751	0	0	0	0	0	0	0	0	0	0	0	0	0	0	0	0	0	0	0	0	0	0
Novelgene10752	0	0	0	0	0	0	0.00950726	0	0.00951889	0	0.0102725	0.00943202	0	0	0	0	0	0	0	0	0	0
Novelgene10753	4.48564	0.184589	0.176673	0.353287	0.0212253	0.715149	0.105164	0.109545	0.280781	0.183707	0.0505018	0.081147	0.603794	0.356608	0.0105849	0.0526373	0.201991	0.0531351	0.348214	0.0774446	0.23576	0.396239
Novelgene10754	0.398128	0.105158	0.388217	0.172512	0.0725511	0.219081	0.059911	0.0842492	0.109971	0.125587	0.0863111	0.0495307	0.0303508	0.193922	0.00904516	0.0224902	0.182198	0.113515	0.214244	0.0882389	0.260719	0.0781386
Novelgene10755	0.0233723	0	0	0	0	0	0	0	0	0	0	0	0.00851285	0	0.00761101	0	0	0	0	0	0	0
Novelgene10756	0.0444647	0.0350705	0.0776827	0.0172599	0.0145176	0.0461456	0	0.037463	0.0160039	0.0502603	0.0345419	0.0237868	0.089074	0.0221737	0.0651581	0.00900064	0.00767538	0	0.0285803	0	0.018971	0.0104237
Novelgene10757	0	0	0	0	0	0	0	0	0	0	0	0	0	0	0	0	0	0	0	0	0	0
Novelgene1076	0.490669	0.14725	0.850262	1.05917	0.0586103	0.0298079	0.32266	0.0120997	0.142144	0.0135274	0.7391	0.192064	0.0523069	0.107424	0.0233828	0.0436049	0.260291	0.220086	0.138462	0.128311	0.245087	0.235664
Novelgene10760	1.14431	0.096702	0.249899	0.237959	0.0600452	0.06362	0.198336	0.0413196	0.286835	0.0115488	0.130961	0.437258	0.0558202	0.152852	0	0	0.264547	0.037579	0.223284	0	0.0523098	0.043113
Novelgene10761	0.169897	0	0.0123675	0.0247309	0.0208015	0.0528958	0.0229032	0.0107358	0.0114656	0.0120026	0.03712	0.0340829	0	0.0211811	0	0	0.0439907	0.0260371	0.0955532	0	0.0543652	0
Novelgene10762	0.308136	0.209982	0.947468	0.775072	0.313889	1.13588	0.465234	0.261692	3.96598	0.543347	1.50804	5.61775	0.0942746	0.159808	0.204698	0.314363	0.99571	0.332447	1.55278	0.0587325	2.00356	0.485423
Novelgene10763	0.300326	0.222457	0.0456251	1.45976	0.0639491	0	0	0	0	0	0	0	0	0.130232	0.0255127	0.0158589	0	0	0.016786	0	0.10028	0.0367329
Novelgene10764	0.521366	0.213586	0.471291	0.634324	0.175305	0.242273	0.184625	0.180952	0.235265	0.0175917	0.0725404	0.208141	0.0935308	0.186265	0.0380102	0.207922	0.451327	0.152646	0.390135	0.139051	0.268923	0.273633
Novelgene10765	16.3508	13.8205	8.35565	13.0013	4.45035	3.8529	5.20624	2.96173	5.9711	0.625075	1.67192	4.8772	5.29127	6.14146	0.759252	1.48848	6.16084	1.85071	8.39623	1.31755	5.06947	5.0874
Novelgene10766	0	0	0	0	0	0	0	0	0	0	0	0	0	0	0	0	0	0	0	0	0	0
Novelgene10767	0.220322	0.0122664	0.120758	0.0452768	0	0.0161401	0.0419306	0.0524129	0.0419819	0	0	0.0277325	0.0141613	0.0646297	0.0126611	0.0157405	0.0402686	0.0158894	0.149946	0	0.199061	0.0364585
Novelgene10769	0.0437856	0.0621628	0.441979	0.37392	0.0643313	0.0636172	0.118052	0.0590254	0.0709176	0.00824878	0.0255108	0.0936939	0.135557	0.291134	0.064163	0.239306	0.748257	0.205781	0.459683	0.252112	0.467031	0.328466
Novelgene1077	0.0164278	0	0	0.124348	0	0	0.0354331	0	0	0	0	0.00878818	0	0	0.0401218	0	0.0255215	0.0302112	0.0316776	0	0.0210269	0.0231067
Novelgene10771	0	0	0	0	0	0	0	0	0	0	0	0	0	0	0	0	0	0	0	0	0	0
Novelgene10773	0.0136978	0.0324114	0	0.0159513	0	0.00852936	0.0147724	0.013849	0.0147905	0.0696743	0.0319229	0.0219832	0	0	0.0602178	0	0.0141869	0	0.0352178	0	0.0613641	0
Novelgene10774	0.018916	0.250648	0	0.242308	0	0.0235573	0.1224	0	0	0	0.044084	0.0404771	0	0	0	0	0.0195914	0	0.0243171	0.0225343	0	0
Novelgene10775	0.128148	0	0	0	0	0	0	0	0	0	0	0	0.0500088	0.0182585	0	0	0	0	0	0	0	0
Novelgene10777	0	0.0532521	0	0	0	0.0300295	0.00866825	0	0.0347154	0	0	0.0171993	0.00878264	0.016033	0.0157044	0.00976203	0.0499479	0.00985435	0	0	0.0514395	0
Novelgene10778	5.13959	2.26881	5.3473	6.45827	3.06428	3.44067	4.14067	1.60203	7.76502	1.51552	11.7412	9.99806	2.5749	2.30975	3.71117	2.34391	2.92455	2.81438	4.93574	2.56525	7.74854	2.4002
Novelgene10779	582.123	650.342	642.978	906.984	869.966	767.016	1031.18	660.217	622.012	394.534	1047.42	789.797	715.206	560.552	850.087	846.185	909.556	899.118	823.057	1144.18	886.096	894.247
Novelgene1078	3.19109	0.0345834	0.41139	0.156019	0.0119299	0.273028	0	0.0246284	0.0131513	0	0	0	0.692047	1.5549	0.0118987	0.0591708	0.0126146	0	0	0	0.0467687	0
Novelgene10781	0	0	0	0	0	0	0	0	0	0	0	0	0	0	0	0	0	0	0	0	0	0
Novelgene10783	0	0	0	0	0	0	0	0	0	0	0	0	0	0	0	0	0	0	0	0	0	0
Novelgene10784	0.02872	0.0135913	0	0	0	0.0178834	0	0.0435557	0.031011	0	0.100399	0	0.0470728	0	0	0.0174407	0	0	0.0184602	0	0	0.0201983
Novelgene10785	18.9927	15.5756	11.0101	6.89696	9.52738	25.1423	3.37233	13.8846	13.7237	3.43687	13.8027	22.6024	15.053	17.7353	11.1495	6.37061	9.16377	7.64989	12.5227	7.313	13.4645	6.54685
Novelgene10786	0.0102904	0	0	0	0	0	0	0	0	0	0	0	0	0	0	0	0	0	0	0	0	0
Novelgene10787	0	0	0	0	0	0	0	0	0	0	0	0	0	0	0	0	0	0	0	0	0	0
Novelgene10788	0.247485	0.0260265	0.160138	0.0320223	0	0.068491	0.118623	0	0.118768	0.0310826	0	0.029421	0.030047	0.0822776	0.0805917	0	0	0	0.4949	0	0.246378	0.0773565
Novelgene10789	0.661572	0.690053	1.72978	1.65088	1.30923	0.706198	0.567866	0.627924	1.57448	0.534144	1.69913	1.96458	1.29825	1.25232	1.26623	0.672317	0.559341	0.38072	1.51002	0.755952	1.0196	0.588711
Novelgene1079	0.00769441	0	0	0	0	0	0	0	0	0	0	0	0	0.0383706	0	0	0	0.0094335	0	0	0	0
Novelgene10790	0.0281199	0	0	0.016373	0	0	0.015163	0	0	0	0	0	0	0.0280457	0	0	0	0	0	0	0	0.0395524
Novelgene10791	8.96777	1.16706	3.31298	8.37081	2.79985	1.43092	4.21608	1.07668	5.96118	0.839441	2.44916	8.05061	5.17506	5.03107	2.65563	1.63375	3.09115	1.35715	4.16101	2.00309	3.58699	2.60159
Novelgene10793	0.0151728	0	0.0530159	0.035338	0	0	0	0	0	0	0.0442007	0.0162337	0	0	0.0222341	0	0.0707155	0	0.0390103	0	0.0097103	0
Novelgene10796	0	0	0	0	0	0	0	0	0	0	0	0	0	0	0	0	0	0	0	0	0	0
Novelgene10799	0	0	0.234249	0.0936838	0.0131331	0	0	0	0.0144777	0	0.0624957	0.0573823	0	0	0.0130987	0	0.0833211	0	0	0	0.0343237	0
Novelgene10804	0.114229	0.0294857	0.229802	0.205578	0.0203429	0.0129324	0.0559955	0.0104991	0.0448512	0	0.0605027	0.022221	0.0567344	0.124285	0.0304345	0.100898	0.172083	0	0.080097	0.0123708	0	0.438191
Novelgene10806	135.789	0	0.137886	0.0689313	0.695748	0.147434	0.0638369	0.0598467	0.319575	1.00363	0.0689753	0.189995	0	0.059037	0.0578273	0.071892	0.735679	0.362859	0.532662	0.846191	0.378824	0
Novelgene10807	0	0	0	0	0	0	0	0	0	0	0	0	0	0	0	0	0	0	0	0	0	0
Novelgene10808	0	0	0	0	0	0	0	0	0.00950618	0	0.0102588	0	0.0192397	0.00878067	0	0	0	0	0	0	0	0
Novelgene10809	0.456383	0.373581	0.0287326	0.0430918	0.0120817	0.0153612	0.0133023	0	0.119867	0.0139424	0.632415	0.0131971	0	0.0246043	0	0	0.0127751	0	0.0792829	0.0587764	0.0157879	0.0173495
Novelgene1081	0	0	0.00901647	0	0	0	0	0.0313074	0	0	0	0	0	0.00772097	0.00756276	0	0.00801778	0	0	0	0	0
Novelgene10811	10.5891	1.61455	1.13769	1.15399	0.478383	1.85997	1.34351	0.715642	11.2121	0.448048	0.890785	2.66575	4.21519	4.92054	0.269683	0.808098	0.975022	1.17154	1.70157	0.168645	1.23214	0.766615
Novelgene10813	0.0141414	0	0.00823529	0.00823392	0.0346282	0	0	0	0.0534429	0	0.115348	0.00756504	0.00772601	0.10578	0.0276301	0.0257627	0.0146463	0	0.0181791	0	0.00905018	0
Novelgene10814	0	0.0149024	0	0	0	0	0	0	0	0	0	0.00842306	0	0	0	0	0	0	0	0.0375142	0	0
Novelgene10815	0	0	0	0	0	0	0.00789107	0	0.00790072	0	0	0	0.0559664	0.0145955	0	0.0355471	0	0	0.0658439	0	0.0093655	0
Novelgene10817	0.0396758	0	0.00924216	0.00924062	0	0	0	0.00802277	0	0	0	0	0	0	0	0	0.0739662	0	0	0	0.0203133	0
Novelgene1082	0	0	0	0	0	0	0	0	0	0	0	0	0	0	0	0	0	0	0	0	0	0
Novelgene10820	0.0341452	0.025854	0	0	0	0	0	0	0	0	0	0	0.0447718	0	0	0	0	0	0	0	0.0262226	0
Novelgene10821	0.138435	0.0145583	0.00895758	0.00895609	0.00753308	0.0574673	0	0	0.0166086	0	0.0089618	0.00822854	0.0420182	0.0306822	0	0	0.0477925	0	0	0	0	0
Novelgene10822	0	0	0	0	0	0	0	0	0.027944	0	0	0	0	0	0	0	0	0	0	0	0	0
Novelgene10824	0.032628	0	0	0.00633263	0	0	0	0	0.00587179	0	0.0316834	0	0.011884	0.0596602	0	0	0	0	0.00699071	0	0	0
Novelgene10825	0.0934418	0.0340154	0.0502304	0.00837034	0.0211212	0.0358058	0.0387586	0.00726719	0.0620896	0	0.695181	0.0153808	0.023562	0.0143377	0	0	0.00744446	0	0.00924017	0	0.0184002	0.0303304
Novelgene10826	0	0	0	0	0	0	0	0	0	0	0	0	0	0	0	0	0	0	0	0	0	0
Novelgene10827	0.0318249	0	0	0	0	0	0	0	0	0	0	0	0.00869362	0	0	0	0	0	0	0	0	0
Novelgene10828	2.97676	0.901574	1.38682	0.513039	0.151616	0.163114	0.462282	0.794541	0.912837	0.188426	1.29035	1.516	0.663541	0.890672	0.779363	0.202461	0.579611	0.452545	1.5613	0.21277	0.365772	0.401952
Novelgene10829	0.00762325	0	0	0	0	0	0.00822131	0	0	0	0.11548	0	0	0.0228094	0	0	0	0	0	0	0	0
Novelgene10830	0	0	0.138577	0	0	0	0	0.0534637	0.0570981	0	0	0.0141443	0	0	0	0	0.013692	0	0	0.0314975	0	0
Novelgene10831	0	0.0432512	0.026612	0	0	0	0	0	0	0	0	0	0	0	0	0	0	0.0280128	0	0	0	0
Novelgene10832	0	0.0348084	0.0856691	1.24199	0.054034	0.0916015	0.0594933	0.0185915	0.377252	0	0	0.334461	0	0	0	0	0.019045	0	0	0	0	0
Novelgene10834	0	0.013279	0.0326818	0.0980292	0.0137423	0	0.0226961	0	0.0075746	0	0	0.0450329	0	0	0	0	0.00726548	0	0	0	0	0.00986707
Novelgene10835	0	0	0	0.155186	0	0.00976233	0.0253617	0	0	0	0	0.0503221	0	0	0	0	0	0	0	0	0	0
Novelgene10836	0	0	0.00943749	0.0943592	0	0	0.0174771	0.0163847	0	0	0	0	0	0	0	0	0	0	0	0	0	0
Novelgene10837	0	0	0	0.225336	0.0421184	0	0	0	0.0116076	0	0	0.0460069	0	0	0	0	0	0	0	0	0	0
Novelgene10838	0	0	0	0	0	0	0	0.0345579	0	0	0	0	0	0	0	0	0	0	0	0	0	0
Novelgene10839	0.0208674	0.0197505	0.0243045	0	0.0136263	0.017325	0.00750151	1.25884	0	0.0314498	0.129685	0	0	0.00693747	0.142702	0.00844807	0.00720417	0.110863	0	0.00828636	0.0178063	0.0391352
Novelgene10840	0.0145021	0.00686292	0	0.00844397	0	0	0.00781992	0.0879734	0	0	0.0337974	0	0	0	0.00708375	0	0	0.00888993	0	0	0	0.0305973
Novelgene10841	0	0	0	0	0	0	0	0.177457	0	0	0	0	0	0	0	0	0	0	0	0	0	0
Novelgene10842	0	0	0	0	0	0	0	0.0754664	0	0	0	0	0.0349544	0.106351	0	0	0	0	0	0	0	0
Novelgene10843	0.0363272	0	0	0.0338429	0.00711642	0	0	0.00734566	0	0	0.0338645	0.00777342	0.238165	0.0724628	0.0141956	0	0	0.00890756	0	0	0.0743957	0
Novelgene10844	0.13941	0.0146609	0.00902071	0	0	0	0.00835263	0	0.0167257	0	0	0.356321	0	0.0077246	0	0	0.00802155	0	0	0	0.00991331	0
Novelgene10846	1.37504	0.114832	0.188414	0.0235478	0.21787	0.138505	0.26169	0.112444	1.12446	0.0685704	27.274	0.389429	0.475049	0.473944	0.424723	0.098237	0.146602	0.0867702	0.142972	0.0361337	1.81176	0.398193
Novelgene10847	0	0	0	0	0	0	0	0	0	0	0	0.0349092	0	0	0	0	0.0168965	0	0.0209721	0	0.104406	0
Novelgene10849	0	0	0	0	0	0	0	0	0	0	0	0	0	0	0	0	0	0	0	0	0	0
Novelgene1085	0	0.408075	0.413551	0.0590689	0.0496835	0.0315849	0.136758	0.12821	0.0273851	0	0	0.135676	0.0831378	0.0252951	0.272545	0	0.0262675	0	0.0652072	0.0302133	0.162311	0.142693
Novelgene10851	0	0	0	0	0	0	0	0	0	0	0	0	0	0	0	0	0	0	0	0	0	0
Novelgene10852	0.0466565	0	0	0.0181107	0	0	0	0	0	0	0	0	0	0	0	0	0	0	0	0	0	0
Novelgene10853	0.00913059	0	0	0	0	0	0	0	0	0	0	0.00976897	0	0	0	0	0	0	0.0117376	0	0	0
Novelgene10854	0	0	0	0	0	0	0	0	0	0	0	0	0.0331531	0	0	0	0	0	0	0	0	0
Novelgene10856	0	0	0	0	0	0.00890487	0	0	0	0	0	0	0	0.00713156	0	0	0	0	0.00919207	0	0	0
Novelgene10857	0.00811683	0.0153647	0	0	0	0.0101084	0	0	0	0	0	0	0	0.00809542	0	0	0	0	0	0	0	0.0114168
Novelgene10858	0.0112259	0	0	0	0	0	0	0	0	0	0	0	0	0	0	0	0	0	0	0	0	0
Novelgene10860	0.267999	0.038048	0.0546247	0.0234067	0	0	0.00722559	0	0.0217033	0	0.039036	0.0430105	0.0366047	0.0735053	0	0.0569614	0.0416351	0	0	0	0	0
Novelgene10861	0.416811	0.0483061	0.0990742	0.0990577	0.0833186	0.148309	0.0733894	0.0516015	0.101034	0.124996	0.0198242	0.0364043	0.1766	0.101807	0.0914107	0.0619874	0.0704804	0.0208579	0.109352	0	0.0217755	0
Novelgene10862	0.00721615	0.0273195	0.0756425	0.109243	0	0.0629071	0.0389113	0.0583666	0.109085	0.122351	0.0336347	0.0540447	0.00788496	0.0143942	0.0281986	0.0175285	0.104633	0.0176943	0.0185531	0.00859649	0.0831273	0.0203
Novelgene10863	0	0	0.170789	0.0788124	0.0220967	0	0	0.0570212	0.194872	0.216749	0.0262875	0.120683	0.0369754	0.0787497	0	0.0273991	0.0350473	0.0138291	0.072502	0.0134373	0.129938	0.0317313
Novelgene10866	0.36691	0.00694541	0.0427344	0	0	0.00913874	0.134536	0.0296769	0.0237707	0.0165894	0.513055	0.00785127	0.0561283	0.0951451	0.00716889	0.0445625	0.0152004	0	0.132069	0.0174838	0.150282	0.0516083
Novelgene10868	0.0790661	0.0124723	0.0460446	0.0153456	0.0258148	0.049233	0.028423	0.0133232	0.0284577	0.0148953	0.076777	0.155089	0	0.0262859	0.0514945	0.0320095	0.0272964	0	0.0169403	0	0.0337338	0.111212
Novelgene10869	0	0.00669651	0.115368	0.131827	0.0485107	52.1273	1.0835	0.00715335	0	0	0	0	0.0850408	0.211697	0	0.0171862	0.124573	0	0.00909542	0	0.072448	0
Novelgene1087	0.620622	0.220276	0.572253	0.341287	0.0759866	0.171756	0.2324	0.0958642	0.186147	1.0133	3.59584	0.258228	0.0941866	0.120358	0.00842086	0.010469	0.276753	0.0634079	0.0443238	0	0.253757	0.096994
Novelgene10875	0.140562	0.174612	0.706016	1.20719	0.361407	0.404805	0.341076	0.301992	0.350979	0.0397208	0.23545	0.629757	0	0	0.841077	0.512151	0.491334	0.689326	0.361393	0.35583	0.753388	0.247137
Novelgene10876	0.294192	0.0198889	0.0571082	0.0163139	0	0.0174465	0.0302164	0	0.151267	0	0.11427	0.0899319	0	0.00698611	0.00684296	0.0085073	0.0507827	0.0257632	0.0630322	0	0.00896558	0.0098524
Novelgene10877	0.0166518	0	0	0	0	0	0	0	0	0	0	0	0	0	0	0	0	0	0	0	0	0
Novelgene10878	0.0792389	0.0545435	0.176191	0.100664	0.00705578	0.0358841	0.11653	0.0291323	0.0855598	0.00814245	0.117516	0.184972	0.0314847	0.0574763	0.021112	0.00874893	0.0895287	0.026495	0.129645	0	0.313488	0.0303967
Novelgene1088	0.110156	0	0	0	0.0414987	0	0	0	0.0457474	2.09758	0.582558	0	0.0092589	0	0	0	0.00877608	0	0	0	0.0216916	0
Novelgene10880	1.80483	0.0136657	0	0	0	0	0	0	0	0	0	0	0.0157768	0.00720027	0	0	0	0.008851	0	0	0	0
Novelgene10881	0.0104238	0	0	0	0	0	0	0	0	0	0	0	0	0	0	0	0	0	0	0	0	0
Novelgene10883	0.00791041	0	0	0	0	0	0	0	0	0	0	0	0	0	0	0	0	0	0	0	0	0
Novelgene10884	0.0353686	0	0	0	0	0	0.00762865	0	0	0	0.0989124	0	0	0.00705506	0	0	0	0	0	0	0	0
Novelgene10885	0	0	0	0.0137616	0	0	0	0.0119479	0	0	0	0.0379309	0	0	0	0	0	0	0	0	0.0151258	0
Novelgene10886	0.0153316	0.00725546	0.00892843	0.00892694	0	0	0.00826718	0.00775043	0	0	0	0	0.0167526	0.0152911	0.00748891	0.00931036	0	0.0563904	0.0295638	0	0.137367	0
Novelgene10887	0.107417	0.059804	0.0735936	0.0662232	0.142347	0.0944278	0.0477003	0.0447187	0.122808	0.0142844	0.176708	0.128448	0.103564	0.233172	0.0864196	0.0613934	0.0785307	0.0387337	0.0974733	0.052691	0.0808757	0.168863
Novelgene10889	0.00808697	0	0	0	0	0	0	0.032705	0	0	0	0	0	0	0	0.00982189	0	0	0.010396	0	0.020702	0
Novelgene10890	0	0	0.053372	0	0	0	0	0	0	0	0	0	0.0125179	0	0	0	0	0	0	0	0	0
Novelgene10891	0.0325716	0	0	0	0	0	0	0.189354	0.00879245	0	0.0569314	0.00871222	0.0088976	0.00812142	0.01591	0.0296694	0.0927699	0.02995	0	0	0.0312677	0.114535
Novelgene10893	0.510293	0.00670802	0.15684	0.0412669	0	0.0264792	0.0229302	0.0358282	0.0153055	0.00801118	0.107362	0.0454976	0.0309771	0.155512	0.048467	0.0172158	0.183511	0.0434464	0.163999	0	0.0544294	0.0398755
Novelgene10894	1.37468	0.660876	1.91879	1.02911	1.16482	0.964687	0.341217	0.937604	1.75529	0.197316	1.16961	1.84433	1.01332	1.18607	0.54358	0.543282	0.768381	0.37453	0.504913	0.610865	0.530654	0.721256
Novelgene10895	0	0	0	0	0	0	0	0	0	0	0	0	0	0	0	0	0	0	0	0	0	0
Novelgene10896	1.77248	0.668775	0.683493	0.167358	0.0351918	0.820312	0.994515	0.121085	0.581921	0.189521	24.0312	0.153763	0.117776	0.191114	0.175498	0	0.446538	0.0440492	0.461874	0.0428013	0.352569	0.387443
Novelgene10897	0	0	0	0	0	0	0	0	0	0	0	0	0	0	0	0	0	0	0	0	0	0
Novelgene10898	4.09562	3.1303	3.71238	3.53216	1.39315	1.32315	3.04934	1.03954	2.81252	0.658582	3.794	3.30023	2.17207	3.36698	1.42299	0.645197	2.16529	0.315144	1.76236	0.632847	2.67594	1.75956
Novelgene10899	1.43797	0.466628	0.191408	0.143532	0.342058	0.0255828	0.077539	0.0623077	0.221811	0.243809	0.0359058	0.362648	0	0	0.0802737	0	0.957413	0.0125927	0.118835	0	0.407548	0
Novelgene1090	0.0445097	0.0210636	0.0388807	0	0.0108992	0	0.0120004	0	0	0.0125778	0	0.0119054	0.0121587	0	0.0108707	0	0.0460989	0	0	0	0	0
Novelgene10900	0.0406542	0	0	0.118356	0.159281	0.0759439	0.0438436	0.0205515	0	0.0689297	0.071059	0.13049	0	0	0	0.0246879	0.0842115	0	0.156787	0	0	0
Novelgene10902	0	0	0	0	0	0	0	0	0.00851283	0	0	0	0	0	0	0.0191506	0	0.0289975	0	0	0	0
Novelgene10904	5.9049	1.31502	1.10721	2.56533	0.564053	1.3091	1.87299	0.268008	2.84252	0.237639	1.36337	4.60629	1.01877	1.44042	0.142877	0.655	1.42953	0.706021	0.775544	0.261341	0.666885	1.33713
Novelgene10905	0	0	0	0	0	0	0	0	0	0	0	0	0	0	0	0	0	0	0	0	0	0
Novelgene10908	0	0.0186247	0.103136	0.0229154	0	0	0	0.00994766	0	0	0.02293	0	0	0	0	0	0	0	0	0	0.100748	0
Novelgene1091	0.266814	0.642152	0.0799099	0.0621418	0.0970696	0	0.115098	0.0385371	0.0493882	0.00861688	0.168778	0.203906	0.0249894	0.152063	0.238315	1.4351	0.0473726	0.457966	0.00979992	0.00908147	0.0585447	0.117949
Novelgene10910	0	0	0.0506946	0.0126715	0	0	0	0.0440061	0.0117494	0.0122997	0	0.069853	0	0.0108527	0	0	0	0	0.139883	0.0129628	0.097494	0.183664
Novelgene10916	0.160254	0.0263785	0	0.67345	0	0	2.47968	0	0.835095	0.0236272	0.186738	0	0.197947	0.52119	0.0136136	0.0169247	0.360817	0	0	0	0.00891821	0.27441
Novelgene10917	0	0	0	0	0	0	0	0	0	0	0	0	0	0	0	0	0	0	0	0	0	0
Novelgene10919	0	0.00762976	0.00938904	0.00938747	0	0	0	0.00815027	0	0	0	0.00862488	0.0176168	0	0	0	0	0	0	0	0.0309543	0.0113387
Novelgene10921	0.311369	0	0.040295	0	0	0	0	0	0.298851	0	19.6329	0	0.113409	0	0	0	0	0	0	0	0.0442822	0
Novelgene10923	0.0115241	0.0327218	0.751648	0.0805203	0.0903021	0.0287035	0.0497129	0.093211	0.186651	0.0130262	0.0268572	0.0369896	0.0125922	0.045975	0.0112582	0	0.0358068	0.0423864	0.222219	0.0274571	0.265508	0.0324189
Novelgene10924	0	0	0.00899325	0.0179835	0	0	0	0	0.00833739	0	0	0.0165226	0	0	0	0	0	0	0	0	0	0.0217214
Novelgene10925	0.00711032	0	0	0.00828008	0	0	0	0	0	0	0.0165707	0.00760745	0	0	0.00694626	0	0	0	0	0	0.00910092	0
Novelgene10928	4.06671	0.12724	0.0130483	0.40443	0.131679	0.153471	0	0.0113267	0.0120967	0.0759796	0.770212	0.0119863	0.0122414	0	0.0218891	0.353768	0.104427	0.178557	0.100813	0.013346	0.0143394	0.126062
Novelgene10929	6.24899	2.8859	2.20494	7.94038	0.918943	2.52454	1.26474	0.762224	1.82707	1.85583	3.98248	0.501891	0.219673	0	0.638304	1.66849	1.7525	1.25293	1.2276	0.139706	0.964961	0.282776
Novelgene1093	0.109537	0.0188497	0.0463922	0.0463845	0.00975364	0.0744072	0.0107391	0.0201357	0.0107522	0	0.0348105	0.0639247	0.0326424	0.158906	0	0.0120942	0.0412537	0.0122086	0	0	0.127457	0.0140064
Novelgene10933	0.0633353	0.0685087	0.0948437	0.0526822	0.026587	0.112679	0.136608	0.228695	2.11025	0.0511361	0.137061	1.78121	0.0790919	0.279745	0.123748	0.868129	0.309241	1.02055	0.186102	0.0107786	0.324266	0.0636323
Novelgene10935	0	0	0.00848832	0.0084869	0	0	0	0	0	0	0	0	0	0	0	0	0	0	0	0	0	0
Novelgene10936	36.7157	0.985825	0.0178403	0.374583	0.0150032	0.505505	0.0082595	0	0.0248088	0.103883	0.080319	0.0163883	0.376582	0.0534693	0.00748195	0	0	0.00938967	0.00984545	0.00912366	0.0588167	0.0107724
Novelgene10937	0	0	0	0	0	0	0	0	0	0	0.124392	0	0	0	0	0	0	0	0	0	0	0
Novelgene10938	0.254556	0	0.0257812	0	0	0	0	0	0	0	0.0515867	0	0.0241869	0.0220769	0	0	0	0	0	0	0	0
Novelgene10939	0.0636497	0.0150607	0	0	0.0155861	0	0	0	0	0.0899325	0	0	0	0	0.0155453	0	0	0.0195089	0	0.0189562	0	0
Novelgene1094	0	0	0.00872357	0	0	0	0	0	0	0	0	0	0	0	0	0	0	0	0	0	0.00958677	0
Novelgene10940	7.01204	0.863537	2.56236	1.42235	1.50625	0.980464	0.896666	1.19026	0.97721	6.08797	4.83563	0.739996	5.81278	0.352246	0.280335	1.23322	1.928	1.98459	2.33631	6.18831	1.89297	0.910739
Novelgene10941	0.32703	0.393941	1.45433	0.727042	0.50475	0.209806	0.384748	0.611184	0.224711	0.313647	1.00465	0.392306	0.281541	0.12849	0.822914	0.024072	1.5601	0.0364495	0.789855	1.66459	1.63629	0.613318
Novelgene10943	0	0	0	0	0	0	0	0	0	0	0	0	0	0	0	0	0	0	0	0	0	0
Novelgene10944	1.38668	0.048868	0.0257726	0.0343577	0.00722467	0.0551146	0.0875008	0	0.215037	0.0333495	0.214873	0.0394584	0	0.0294261	0	0.0179167	0.160426	0	0.0568921	0	0	0
Novelgene10945	1.84512	0.137148	0.0450057	0.0562478	0	0.0120306	0.0312545	0.0195339	0.146033	0	0.0450269	0.07235	0.0422225	0.221601	0.0377496	0	0.0300156	0	0.0248372	0	0	0.0271756
Novelgene10946	0	0	0.0702674	0	0	0	0	0	0	0	0	0	0	0	0	0	0	0.0184915	0	0	0	0
Novelgene10947	0	0	0.0388676	0.0582916	0	0.0103898	0.00899725	0.00843487	0.00900826	0	0.0194429	0	0	0	0.0163005	0.0101326	0	0	0	0	0.0213568	0.0117346
Novelgene1095	0	0.0312135	0	0	0	0	0	0	0	0	0	0.00882115	0	0	0	0	0	0	0	0	0	0
Novelgene10950	0.0149662	0.0283302	0.0522939	0.0348568	0	0	0	0	0	0	0.156956	0.0320252	0.0163533	0	0	0	0.0155006	0	0.038479	0	0	0
Novelgene10951	0	0	0	0.135465	0	0	0	0	0	0	0.0193645	0	0	0	0	0	0.120481	0.0203743	0	0	0	0
Novelgene10952	0.0108029	0	0.0125823	0.0377406	0.0105814	0	0	0	0.0116647	0.012211	0	0	0	0	0	0	0.0111886	0	0.027775	0	0.0276546	0
Novelgene10954	0.0182259	0	0.0742974	0.0212243	0	0	0.0491392	0	0.0590392	0	0.0743324	0.0390003	0.0199151	0.0545334	0.0356106	0.0110679	0	0	0	0.0108561	0.0233283	0
Novelgene10955	0.020485	0	0	0	0	0	0.0331381	0	0.0663572	0.0347325	0	0.0109586	0	0.020431	0	0	0.0848655	0.0125575	0	0	0	0.0144067
Novelgene10957	0	0	0	0	0	0	0	0	0	0	0	0	0	0	0	0	0	0	0	0	0	0
Novelgene10959	0	0.0138815	0	0.0170795	0	0	0	0	0	0	0	0.0156921	0.016026	0.0292559	0	0.0534393	0	0.0179816	0	0	0	0.0206296
Novelgene10960	0	0	0	0	0	0	0	0	0	0	0	0	0	0	0	0.0124708	0	0	0	0	0	0
Novelgene10961	0	0	0.0241517	0.0241476	0	0	0	0	0	0	0	0.022186	0	0	0.0202577	0	0	0.0508459	0	0	0	0
Novelgene10962	4.67813	2.0992	4.31986	6.12059	2.70184	1.27661	1.48741	1.05525	1.93197	0.210673	0.608105	4.10786	0.916442	1.43134	1.11068	1.81091	2.66387	1.30248	2.13241	1.66524	5.24828	2.88371
Novelgene10963	0.00768724	0	0	0	0	0	0	0	0	0	0	0	0	0	0	0	0	0	0	0	0	0.0108126
Novelgene10964	0	0	0.00873945	0.008738	0.0220489	0.0373786	0	0	0.0162042	0	0.0262307	0.0561972	0	0	0	0	0.00777145	0	0	0	0	0
Novelgene10965	0	0	0.0289274	0.0289226	0	0.0154653	0	0.0125554	0	0	0.130235	0.0132865	0	0	0.0121318	0	0	0.0152251	0	0	0.0158949	0
Novelgene10966	0	0	0	0	0	0.045572	0	0	0	0	0.0426407	0	0.199924	0.583949	14.8358	1.11109	0	0	9.40836	7.5416	0	11.9412
Novelgene10967	0.0954483	0	0.0317627	0	0.0267116	0	0.102936	0.013786	0.161955	0	0.0317777	0.0145888	0	0	0	0.0662429	0.0564892	0.0334347	0.0525864	0	0.157076	0.0191792
Novelgene10968	0	0.00665225	0	0	0	0	0	0	0	0	0	0	0	0.00700994	0	0	0	0.00861704	0.108424	0.0418646	0.206912	0.029658
Novelgene10969	0.0115081	0.0435682	0	0.0670066	0	3.35362	0	0	0	0	0.0134099	0	0.0125746	0.0114777	0	0	0	0	0	0	0	0
Novelgene1097	0	0.0130513	0	0	0	0	0	0	0	0	0	0	0	0	0	0	0	0	0	0	0	0
Novelgene10970	0	0	0	0	0	0	0	0	0	0	0.0159781	0	0	0	0	0	0	0	0	0	0	0
Novelgene10971	16.08	2.22253	1.74929	1.02719	0.922361	1.27664	0.86129	1.37388	1.46727	1.37431	0.73616	10.0624	1.56297	1.28396	3.13248	1.8386	3.53082	4.57421	5.685	3.19501	1.83084	2.73289
Novelgene10972	0	0	0.00811692	0.00811557	0	0	0	0	0.0150499	0	0.0162415	0.0074563	0	0	0	0	0.108268	0.00854418	0.0268768	0	0.00892009	0
Novelgene10973	1.69972	2.82984	6.82157	2.90942	2.4672	1.17315	0.861322	1.7392	0.729703	0.879618	0.763612	0.964058	1.3426	1.20505	1.44044	3.95464	1.86646	2.66136	3.7646	2.9275	5.92386	6.79786
Novelgene10975	0.452614	0.206807	0.0727122	0.0908752	0.00764362	0	0.109407	0	0.0337047	0.00882083	0.0363732	0.0417465	0	0	0	0.0189557	0.0565761	0	0.0601912	0.00929641	0.0699188	0.0109764
Novelgene10978	0	0	1.32489	0.0410749	0.103646	0	0.095098	0.205054	0	0	0	0	0	0.00879476	0.00861455	0	0.0730628	0	0.0793508	0.0105048	0.0338601	0.0372093
Novelgene1098	0	0	0	0	0	0	0	0	0	0	0	0	0	0	0	0	0	0	0	0	0	0
Novelgene10982	0.0766503	0.0414556	0	0	0.0107254	0	0	0	0.0945882	0	0.0382789	0.281175	0.0478597	0.0109212	0	0	0	0.013425	0	0	0	0
Novelgene10983	0	0	0	0	0	0	0	0	0	0	0	0	0	0	0	0	0	0	0.0100628	0	0.0100192	0
Novelgene10984	0.0649666	0.0307446	0	0.113482	0.0636341	0.0134845	0.0583861	0	0	0.0122391	0.0252343	0.0231696	0.0118313	0.0323977	0.0423117	0.0131507	0.0448575	0	0	0	4.68438	0.1523
Novelgene10986	0	0	0	0	0	0	0	0	0	0	0	0	0	0	0	0	0	0	0	0	0	0
Novelgene10987	0.00828823	0.0706012	0.222028	0.260598	0.0974187	0.0619312	0.080446	0.0167595	0.071595	0	0.125553	0.239428	0.0090564	0.066131	0.024291	0	0.10301	0	0.0639286	0.0987364	0.0848687	0.0233159
Novelgene10988	0.0508282	0.0561254	0.0394668	0.108515	0.0331904	0.0421998	0.0274079	0.0428245	0.0457357	0.0574533	0.197427	0.0906366	0.0462826	0.0760413	0.0165518	0.041155	0.0438692	0.0311582	0.0871216	0.0403673	0.021686	0.0238311
Novelgene10989	5.39114	0	0.0667991	0	0.00702203	0.0267843	0	0	0.0154819	0.0081035	0.0501229	0	0	0.0143003	0	0.00870707	0.111376	0.0263683	0.138241	0.0170808	0	0.0504188
Novelgene1099	0	0	0	0.0138659	0	0	0	0	0	0	0	0	0	0.0118756	0	0	0.0123322	0	0	0	0	0
Novelgene10990	17.8654	0	0.0177619	0.00887945	0	0.00949592	0	0.0077092	0.0164665	0.0172377	0.0177702	0.0163163	0.00833172	0.0380245	0	0	0	0	0	0	0.00975971	0.0214502
Novelgene10991	0.0113223	0.0107163	0.105498	0.02637	0.0221801	0.0141004	0.0732634	0.0228946	0.0366765	0.0127981	0.145128	0.0242279	0	0.0112925	0	0.0137513	0	0.0971695	0.116441	0	0.130429	0.127404
Novelgene10992	0.00766757	0	0	0	0	0	0	0	0	0	0.0178694	0.00820367	0	0	0	0	0	0	0.00985689	0	0	0
Novelgene10993	0.00962925	0	0.0672917	0.0112134	0.00943175	0.0239839	0	0	0	0	0.134647	0.0309075	0.0105217	0	0.0564424	0.011695	0.00997306	0.0118056	0.0247574	0	0.0493002	0.0135442
Novelgene10995	0.0143725	0.0068016	0.0836991	0.0669481	0.00703886	0	0.00775003	0.0653904	0.0232785	0	0	0.0307548	0.0628184	0.0215019	0.0210613	0	0.0148857	0	0.0184763	0.00856089	0.0367925	0
Novelgene10996	0.10151	0.0128102	0.173404	0.197017	0.0861712	0.0337113	0.116772	0.0136842	0.0438432	0.0152989	0.0236572	0.0868861	0.0221837	0.0472466	0.0462785	0.0410959	0.014018	0.0248907	0.0695971	0.00806185	0.0173239	0.0951873
Novelgene10997	0	0	0.0345749	0.0230461	0	0.012323	0.0106714	0	0	0	0.0345911	0	0	0	0	0	0.0204968	0	0.0127205	0	0.0253307	0
Novelgene10999	0.122941	0.0423128	0.260347	0.338394	0.164208	0.0139188	0.0482131	0.0451995	0.193088	0.0505329	0.0260469	0.143495	0.073274	0.033441	0.0545929	0.108593	0.115755	0.0822153	0.244251	0.226344	0.228887	0.220086
Novelgene11000	0.209911	0.226079	1.05382	0.446745	0.51756	0.243387	0.109287	0.307366	0.257919	0.0327271	0.0421726	0.26331	0.284731	0.295989	0.0565705	0.0791207	0.284877	0.133115	0.353593	0.4139	0.342796	0.875581
Novelgene11001	0	0	0.042498	0.0339927	0.0142958	0.00908817	0	0.00737817	0	0	0	0.0156157	0	0	0	0	0.0377908	0	0.0562877	0.017387	0.0186813	0
Novelgene11002	0.012565	0.0237848	0.0439038	0.0146321	0.0123073	0	0	0	0	0	0	0	0	0.0250637	0	0	0.0130136	0	0	0	0	0.141388
Novelgene11003	0.313654	0.0349253	0.214892	0	0.090359	0.0689318	0.0795907	0	0.059766	0.0208551	0.0429986	0.0197402	0.100801	0.0184016	0.0180245	0.0672252	0.248417	0	0.308338	0	0.118078	0.129757
Novelgene11005	2.79699	0.736569	1.38205	0.421723	0.332075	0.556555	0.157884	0.685544	0.457592	0.139352	0.861941	0.684246	0.0420967	0.0845337	0.270987	0.0748658	1.17311	0.00944672	1.00043	0.165224	0.562154	0.791164
Novelgene11006	3.26735	0.0756896	0.19959	0.0798228	0	0.099592	0.0616028	0.0462018	0.0246713	0.0516535	0.0532491	0.0244461	0.0873821	0.0911535	0.0334821	0.0416256	0.141986	0.126058	0.337785	0.0136096	0.175472	0.289243
Novelgene11007	0.0941824	0.0127344	0.0313415	0.0156681	0.0263573	0	0.00725508	0	0.0145279	0.00760417	0.0862297	0.0143953	0.00735082	0	0.00657209	0	0.118448	0	0.0864816	0	0.111939	0.0283872
Novelgene11008	0.389076	0.0136389	0.058743	0.0167809	0.0141146	0.0807568	0.00777036	0.0364233	0.00777986	0.00814423	0.0839581	0.0462532	0	0	0.0422331	0.0175017	0.0522365	0.00883359	0.0648367	0.00858334	0.110667	0.0608067
Novelgene11010	0.015432	0	0	0	0	0	0	0	0	0	0	0	0	0	0	0	0.00799152	0	0	0	0	0
Novelgene11011	0	0	0	0	0	0	0	0	0	0	0	0	0	0	0	0	0	0	0	0	0	0
Novelgene11014	0	0	0	0	0	0	0	0	0	0	0	0	0	0	0	0	0	0	0	0	0	0
Novelgene11015	0	0	0	0.0090511	0.00761299	0	0	0	0.0167848	0	0.00905687	0.0415792	0.00849278	0	0	0	0	0	0	0	0	0
Novelgene11017	0.023309	0	0.0135741	0	0	0	0	0	0	0	0.0679025	0	0	0	0	0	0.0482824	0	0.164804	0	0.0596691	0
Novelgene11019	0.00738588	0	0	0	0	0	0	0	0	0	0	0	0	0	0.0144309	0	0.00764959	0.00905523	0.00949477	0.0175974	0.00945362	0.0207774
Novelgene1102	0	0	0	0	0	0	0	0	0	0	0	0	1.67447	0.509464	0	0	0	0	0	0	0	0
Novelgene11020	0.275616	0.315209	0.254135	0.628545	0.314957	0.343242	0.260084	0.162551	1.73601	0.116828	0.2944	1.42528	0.225871	0.687223	0.145847	0.0557908	0.368715	0	0.103341	0.0684036	0.499768	0.145377
Novelgene11021	0.104569	0.0593829	0.048717	0.0730633	0	0.0130226	0.0225545	0.0105723	0.180657	0	0.012185	0.134256	0	0.0208586	0	0	0.0216605	0	0	0.0124571	0.0401532	0.0147083
Novelgene11022	0.834402	0.339514	0.581285	0.671999	0.229146	0.388461	0.185018	0.220759	0.858861	0.361397	0.645167	1.91898	0.0596463	0.0699982	0.12951	0.246249	0.314986	0.14341	0.300743	0.0371593	0.22957	0.131623
Novelgene11023	0.0113692	0.0107606	0.0132418	0.145635	0.0445439	0.0424762	0.0122611	0.0114947	0.0613804	0	0.013248	0.109477	0.0745373	0.362854	0.0888546	0.0276164	0.0471003	0.0139388	0.0146154	0.0270878	0.0873123	0
Novelgene11025	0.0407212	0.0192707	0.0237142	0.0316136	0.0332383	0	0.0219579	0	0.0366413	0	0.00790845	0.0363069	0	0	0.026521	0	0.0562334	0	0.00872471	0.00808509	0.0347476	0
Novelgene11026	0.0140181	0	0.16327	0	0	0	0.0302357	0	0	0	0	0.0149982	0	0	0	0	0.0290372	0	0.0180207	0	0	0
Novelgene11027	0	0	0.0812551	0.0974899	0	0.0173764	0	0	0.0150659	0	0.0650347	0.0149284	0	0.0556642	0	0	0.0722551	0	0.0717472	0	0.0178591	0
Novelgene11028	0.018575	0.0175807	0.0649034	0.11897	0.027291	0	0.0300483	0.00939003	0.0100283	0.010498	0.0649339	0.168926	0	0	0	0	0.0769527	0	0.0119393	0	0	0.0130634
Novelgene11029	0.0152854	0	0.0534091	0.0356001	0.0149719	0	0	0	0	0	0	0.0327082	0	0.0152451	0	0.0185646	0.0158311	0	0.0785993	0.0546277	0.0782586	0
Novelgene1103	0.674343	0	0	0	0.0235897	0	0	0	0	0.0272228	0.0280637	0	3.39474	1.65739	0	0	0	0	0	0	0	0
Novelgene11033	0.0250346	0	0	0	0.0122606	0	0	0	0	0	0.525092	0.0133925	0.0136774	0	0	0	0	0	0	0	0.128173	0
Novelgene11034	3.17685	0.216706	0.400012	0.14998	0.406482	0.0178213	0.231492	0.0289363	0.108162	0.21028	2.8681	0.199039	0.0312729	0.0285448	0.0838797	0.0347603	0.563201	0.140356	0.239149	0.0340949	0	0.0201281
Novelgene11035	0.0241631	0.0114349	0.0422145	0	0	0	0	0.0244299	0	0	0	0	0	0	0	0	0	0	0	0	0.0309278	0
Novelgene11036	0.030283	0.0214965	0.0440886	0.0617137	0	0	0.0326587	0.0153087	0.049048	0	0.0441093	0.0324002	0	0	0	0	0.0940925	0.00928187	0	0	0.213185	0.0106487
Novelgene11038	0.215243	0.0582061	0.626738	0.465499	0.256005	0.210615	0.140935	0.194303	0.340319	0.0521352	0.770355	0.435909	0.109196	0.191674	0.0826085	0.093364	0.222928	0.0376988	0.108704	0.0732615	0.708433	0.259502
Novelgene11039	0	0	0.0381468	0.025427	0	0.0135961	0	0.0110379	0	0	0.0127216	0.0116807	0	0	0	0	0	0	0	0	0	0
Novelgene1104	0.528448	0.0217461	0	0	0	0	0	0	0	0	0	0	1.05443	1.14577	0	0	0	0	0	0	0	0
Novelgene11040	0.0570754	0	0	0.0221551	0	0	0	0	0.0205428	0.0215049	0.0443384	0.0814213	0	0	0	0.0462133	0.0394088	0.0933007	0	0	0.17046	0
Novelgene11042	0	0	0.0500124	0.008334	0.0140197	0	0.0154361	0.0144713	0	0	0.0333573	0.015314	0	0	0	0	0.0222364	0	0	0.00852558	0.0183204	0.0100663
Novelgene11043	0	0	0	0	0	0	0	0	0	0	0	0	0	0	0	0	0	0	0	0	0	0
Novelgene11046	0.0278526	0	0	0	0	0	0	0	0	0	0	0	0	0	0	0	0	0	0	0	0	0
Novelgene11047	0.0158132	0	0.0184178	0.00920738	0.00774444	0	0.00852689	0.00799391	0	0	0.00921325	0.00845942	0	0	0	0	0	0	0	0	0	0.0222423
Novelgene11048	0.0684668	0.144004	0.239232	0.283487	0.00745138	0.0947401	0.00820424	0.0692227	0.164285	0	0.00886461	0.480219	0.0415625	0.0227621	0.15607	0.240226	0.110307	0.0373074	0.0488978	0.145002	0.0194744	0.192606
Novelgene11050	0	0	0	0	0.0312324	0	0	0	0	0	0.130046	0.0170579	0	0.0159012	0	0	0.0165125	0	0	0	0	0
Novelgene11051	0.141222	0.0712866	0.0767584	0.142528	0.027665	0.117248	0.111687	0.0571124	0.0406632	0	1.11901	0.181315	0.174885	0.103289	0	0.0343037	0.0682565	0.0346281	0	0	0.0241011	0
Novelgene11052	0.0164278	0	0.229603	0.286956	0.0804542	0	0.0531497	0.0332183	0.30155	0.018569	0.229711	0.474562	0	0.0163845	0.12839	0.0598563	0.204172	0.0201408	0	0	0.0210269	0
Novelgene11054	0.962644	0	0	0	0	0	0	0	0	0	0.074782	0	0	0	0	0	0	0	0	0	0	0
Novelgene11057	4.18597	2.06907	0.329313	0.23289	0.047283	0.00858824	0.171055	0.0139446	0.655272	0.01559	1.09287	0.110675	2.2832	2.22159	0.121267	0	0.14999	0.0253645	0.0531914	0	0.0617876	0.0290997
Novelgene1106	0.00727025	0	0	0	0	0	0	0	0	0	0	0	0	0	0	0	0	0	0	0	0	0
Novelgene11060	0	0	0.00959309	0.0287745	0	0	0	0	0.017787	0	0.00959761	0.026437	0	0	0	0	0.00853054	0	0	0	0	0
Novelgene11062	0.0124511	0	0	0.0144995	0	0	0	0	0	0	0	0.07993	0	0	0	0	0	0	0	0	0	0
Novelgene11063	0.445913	0.0639462	0	0	0	0	0	0	0	0	0	0	0.0295298	0.0134769	0	0.0328228	0	0	0	0	0.0172955	0
Novelgene11064	0	0	0	0	0	0	0	0	0	0	0	0	0	0	0	0	0	0	0	0	0.0168064	0
Novelgene11065	0	0	0	0	0	0	0	0	0	0	0	0	0	0.0390233	0	0	0	0	0	0	0	0.0366893
Novelgene11066	0.0132785	0	0	0	0	0	0	0	0	0	0	0	0	0.119192	0	0	0	0.0162797	0.0170699	0	0	0
Novelgene11067	1.50672	0.109052	0	0.0103212	0.00868126	0	0.0191167	0	0.0478503	0.0400731	0.0309833	0.00948273	1.42362	2.39555	0.155854	0.0861158	0.0642565	0	0.170906	0.0633506	0.0680661	0.249329
Novelgene1107	0.0592286	0.0840873	0.0229947	0.172432	0.00966895	0.0737611	0.0106459	0	0.0639532	0.0223162	0.0115028	0.126739	0.0107863	0	0.00964365	0.0359675	0.0408955	0.133128	0.15228	0.0235194	0.0379051	0.0416544
Novelgene11071	0	0	0	0	0	0	0	0	0	0	0	0	0	0	0	0	0	0	0	0	0	0
Novelgene11074	0	0.0139873	0	0	0	0	0	0	0	0	0	0	0	0	0	0.0179488	0	0	0	0	0	0
Novelgene11075	2.01861	2.2982	7.30883	9.81161	4.58482	2.7325	2.666	3.44586	6.27039	0.231478	9.93718	8.29466	2.55733	2.77191	10.246	2.59379	2.98452	4.53722	4.36257	7.96351	3.81943	4.81447
Novelgene11076	0	0	0.0155975	0	0	0	0	0	0	0.0151373	0.0156049	0	0.014633	0	0	0	0	0	0.0344311	0.0159534	0	0
Novelgene11078	0	0	0	0	0	0	0	0	0	0	0	0	0	0	0	0	0	0	0	0	0	0
Novelgene11079	0	0	0	0	0	0	0	0	0	0	0	0	0	0	0	0	0	0	0	0	0	0
Novelgene1108	0	0.00979464	0.0482124	0	0	0.0128877	0	0.0523142	0.0111741	0	0	0.0775048	0	0.0206426	0	0	0.0107181	0.0126875	0.0798204	0	0	0.0145559
Novelgene11080	0.370687	0.185168	0.6716	1.85858	0.413512	0.602697	0.966106	0.353959	0.411375	0.128029	0.32396	0.85931	0.0450048	0.0924274	0.492905	0	0.693193	0	0.529477	0.110399	0.658978	0.448979
Novelgene11082	1.0299	0.592764	0.453876	0.324143	0.190849	0.346647	0.585365	0.084427	0.360665	0.141584	0.19461	0.297811	0	0.0138808	0.0815782	0.473291	0.273874	0.0170631	0.0357827	0.0663189	0	0.411093
Novelgene11084	0	0	0	0	0	0	0	0	0	0	0.00826931	0	0.0155086	0.0283113	0	0	0	0	0	0	0.0454164	0
Novelgene11086	0.425793	0.0268667	0.281024	0.115697	0.111216	0.0707023	0.183679	0.0860988	0.199229	0.0962583	0.0826931	0.728901	0	0	0.0831936	0.361998	0.161698	0.087005	0.164211	0.0338161	0.236166	0.159708
Novelgene11087	8.7383	0.718172	0.142543	0	0	0	0.0659932	0.0123736	0	0	0	0	0.280829	0.3906	0	0.0148641	0	0	0	0	0	0
Novelgene11088	0.971979	0.871533	4.72194	0.819128	2.90624	1.60865	4.08259	1.22839	3.01045	1.86485	0.938872	1.05362	1.87259	1.60719	1.53678	2.43867	3.60287	2.39901	3.46903	4.66209	1.8334	1.33117
Novelgene11089	0	0	0.00810151	0.00810016	0	0.00866252	0.0225045	0	0	0	0.00810532	0.0372107	0	0	0	0.00844807	0	0	0.0178838	0	0.00890316	0
Novelgene11090	0.00830075	0.10999	0	0.00966635	0.00813049	0.0206749	0	0	0.0717032	0	0.019345	0.0621678	0	0	0	0	0	0	0	0	0	0
Novelgene11091	0	0	0	0	0	0	0	0	0	0	0	0.0428416	0	0	0	0	0	0	0	0	0	0
Novelgene11092	0	0.0498096	0.0612947	0	0	0	0	0	0	0	0	0.0140765	0	0	0	0	0.0272528	0	0	0	0	0
Novelgene11093	0.00723515	0	0	0	0	0	0	0	0	0	0	0.00774101	0	0	0	0	0	0	0	0	0	0
Novelgene11096	0	0.00656548	0.0161587	0.210028	0.0339725	0.00863883	0	0	0	0	0.00808315	0	0	0	0.00677673	0	0	0	0.00891745	0	0.0177576	0.00975705
Novelgene11097	0.174079	0.0329522	0.0135168	0	0	0	0	0.0117334	0	0	0	0	0	0.0578733	0	0	0	0	0.0149189	0	0	0
Novelgene11098	0.186979	0.0196633	0	0	0.0203493	0	0	0	0	0.0234833	0	0	0	0.0414412	0	0	0.0430343	0	0.0267074	0	0	0
Novelgene11099	0.0350975	0.00664376	0.0163514	0.0980918	0	0.0437091	0.00757018	0.007097	0	0.00793443	0.0899748	0.00751028	0.00767008	0.00700098	0	0	0.0145402	0.00860603	0.0270713	0	0.107816	0.00987337
Novelgene1110	0.00723039	0	0.0336852	0	0	0.0180089	0.00779762	0.0292409	0	0.00817281	0	0	0.00790052	0.00721132	0	0	0.0599083	0	0.0278846	0.00861345	0.046273	0.04068
Novelgene11101	0	0	0	0	0	0	0	0	0	0	0	0	0	0	0	0	0	0	0	0	0	0
Novelgene11103	0.0988509	0	0.0177127	0.0177098	0	0.00946964	0.0574032	0.0384393	0.0492629	0	0.0886052	0.0894911	0.024926	0	0.00742846	0.0277056	0.039377	0.0466127	0.0586503	0.0181169	0.0681289	0.0213908
Novelgene11104	0.3444	0	0.0267418	0	0	0	0	0	0	0	0.133772	0.122826	0	0.137397	0	0.0278857	0.0237798	0	0	0.0273519	0	0
Novelgene11105	1.06155	0.192081	2.12734	1.41799	0.519889	0.680451	0.791281	0.489286	1.29794	0.388208	1.65537	2.13793	0.597028	1.74383	0.838797	1.61161	1.19646	0.287092	0.220753	0.427736	0.039963	0.285454
Novelgene11106	7.79784	1.10509	2.88171	3.59344	1.34786	2.80429	1.40909	1.13832	5.76334	0.817005	1.74927	12.403	2.09597	3.04991	4.31818	2.34658	4.27567	1.17587	2.14425	0.314616	2.52636	2.65895
Novelgene11107	0.512028	0.0475118	0.0116934	0.0467658	0.059003	0.0125032	0	0	0.0325219	0	0.889117	0.0107417	0.41687	0.660877	0	0.0121936	0.0519911	0.0123089	0.0129064	0.0837215	0.0899533	0.0282431
Novelgene11108	0	0.0526057	0	0	0.0108882	0	0	0	0.0120029	0	0	0.0118934	0	0	0	0.013501	0.0230261	0	0.0142902	0	0.056913	0.0156356
Novelgene11109	0	0	0	0	0	0	0	0	0.0333183	0	0	0	0	0	0	0	0	0	0	0	0	0
Novelgene1111	0	0	0.0947709	0	0	0	0	0.0164534	0	0	0	0	0	0	0	0	0	0	0	0.0193866	0	0
Novelgene11111	0.0842878	0.026592	0.0654472	0.00817954	0	0.0174948	0.00757502	0.0355077	0	0	0.00818475	0.00751508	0.01535	0.0210164	0	0	0	0.0172231	0	0	0	0.0197594
Novelgene11112	0	0	0	0	0	0	0	0	0	0	0	0	0	0	0	0	0	0	0	0	0	0
Novelgene11114	2.32289	0.013741	0	0.0169065	0	0.0180803	0	0	0	0.0164104	0.101504	0.0310663	0.047591	0	0	0	0	0	0.0373269	0	0	0
Novelgene11116	0.00723197	0.0821383	0	0	0	0	0	0	0	0	0	0	0	0	0	0	0.00749018	0	0	0	0.00925663	0.0101722
Novelgene11117	0.104191	0.0547853	0	0	0	0.0144173	0	0.0351137	0	0	0.242818	0	0	0	0	0.0140603	0	0	0	0.0137912	0	0
Novelgene11118	2.29497	4.4252	2.09189	0.813378	0.33509	1.56218	0.553419	0.691769	0.969667	0.193349	1.06305	0.381277	0.794356	0.383855	0.111404	0.952188	1.19584	1.48548	0.531412	0.560377	2.07994	0.320797
Novelgene11121	0.653644	0.0545873	14.7559	25.1637	3.67195	0.837966	1.74157	2.31301	1.86826	0.456343	0.47044	6.2324	0.0630199	0.0958706	4.88312	5.86064	3.06633	0.14142	11.5662	0.137413	8.98155	0.27041
Novelgene11123	6.46662	2.44965	3.45279	3.3449	1.63992	1.50162	1.08502	1.19579	2.28879	0.442737	3.7408	3.84558	2.26581	2.90307	1.71065	3.42327	3.6192	1.97734	5.83492	0.65874	6.86147	1.696
Novelgene11124	0.139158	0.0282234	0.0463083	0.104176	0.029208	0.0247575	0.0214393	0	0.0643967	0.0337064	0.0694951	0.0425394	0	0.00991366	0.0388421	0.0241446	0	0	0.025556	0.0118412	0.152672	0.0139811
Novelgene11127	0.0237255	0	0	0	0	0	0.0170579	0	0	0	0.0184309	0	0.017283	0.0157753	0	0.00960514	0	0	0	0	0	0
Novelgene11128	0	0	0	0	0	0	0	0	0.0122634	0	0.105875	0	0	0	0	0	0	0	0	0	0	0
Novelgene11129	0.15138	0.0286554	0.105788	0.246798	0.088965	0	0	0.0612206	0.29422	0	0	0.194357	0	0.0301962	0.207042	0.0735424	0	0.0371189	0.272445	0	0	0.0425852
Novelgene1113	0.0238917	0	0	0	0	0	0	0	0	0	0	0	0.00870202	0	0	0	0.065986	0.0097639	0.0204757	0	0.0101935	0
Novelgene11131	0.0902068	0.0106723	0.0656655	0.0393927	0.0110446	0	0	0.0114003	0.0121753	0	0.0788356	0	0.0246418	0.0562305	0.0110157	0.0547795	0.0350353	0.0829464	0.0144954	0.0805965	0.0144326	0
Novelgene11132	0.0741864	0.0100308	0.0617183	0	0	0	0	0.0428603	0.0114435	0	0.0617474	0.011339	0	0.0105701	0.020707	0	0.0219529	0	0.0544965	0.0126253	0	0
Novelgene11133	0.016162	0.0382423	0	0.00941048	0	0.0100638	0	0.032681	0	0	0	0	0	0	0	0	0.00836955	0	0	0	0.0103434	0
Novelgene11134	0	0	0.355018	0	0.0497601	0	0	0.16693	0	0	0.0147994	0	0	0.0506681	0	0.107976	0.039462	0.513846	0.114288	0	0.0975369	0.0714565
Novelgene11136	0	0	0	0	0	0	0	0	0	0	0	0	0	0	0	0	0	0	0	0	0	0
Novelgene1114	0.0142792	0	0	0	0	0	0	0	0	0	0	0	0	0	0	0	0.014789	0.0175065	0	0	0	0
Novelgene11140	0	0.203959	0.0209157	0.0418244	0.0879474	0.178912	0	0.0363122	0.058171	0.0202985	0.544063	0.211347	0.490555	0.250747	0.157891	0.0436207	0.018599	0	0.069256	0.128357	0	0
Novelgene11141	0	0	0	0	0	0	0	0	0	0	0	0	0	0	0	0	0	0	0	0	0	0
Novelgene11142	68.2267	4.16537	7.1365	5.81867	1.08362	1.07496	1.16688	1.48727	3.51806	0.865739	0.637487	1.782	0.0929884	0.291005	0.320673	0.693975	3.58854	1.44579	3.09445	0.231725	4.68381	1.8468
Novelgene11143	0	0	0	0	0	0	0	0	0	0	0	0	0	0	0	0	0	0	0	0	0	0
Novelgene11144	0.0276078	0	0.032155	0	0	0.0171909	0.00744341	0.0139563	0.00745251	0.0312062	0.00804254	0.0073845	0	0	0	0	0.0142967	0	0	0.00822218	0	0
Novelgene11146	2.41846	0.896394	0.925804	2.10733	0.88625	1.25319	1.2585	0.752358	1.607	0.449242	2.7196	2.99469	0.092399	0.10964	0	2.74217	1.629	2.51928	1.58711	2.11548	2.77083	2.8427
Novelgene11148	0	0	0.00993819	0.00993653	0	0	0.0184043	0	0	0.00964493	0.0298286	0	0	0	0	0	0.00883741	0	0.0109691	0	0	0.0120019
Novelgene11149	0	0	0	0	0	0	0	0	0	0	0	0.0245226	0	0	0.0111956	0	0.0237384	0	0.058929	0	0	0
Novelgene11151	3.40792	2.56485	9.5166	7.60245	6.71625	2.14762	6.73062	3.98521	10.5073	1.90285	7.12885	7.38024	3.31999	3.43988	2.32649	5.8844	7.31434	4.48021	8.97309	5.47828	8.88165	6.12176
Novelgene11152	0	0	0.0269482	0	0	0	0	0	0	0	0	0	0	0	0	0	0	0	0	0	0	0
Novelgene11153	0	0	0	0	0	0	0	0	0	0	0	0	0	0	0	0	0	0	0	0	0	0
Novelgene11157	0.023754	0	0	0.0276619	0	0.147912	0	0	0.102595	0	0.0830387	0.0762445	0.0259556	0	0.0232059	0	0	0	0.0305365	0	0	0
Novelgene11158	0	0	0	0	0	0	0	0	0	0	0	0	0	0	0	0	0	0	0	0	0	0
Novelgene1116	0.0484149	0	0	0	0	0	0	0	0	0	0	0.01036	0.0211609	0.0193149	0	0	0	0	0.0124478	0	0	0
Novelgene11160	0.173987	0.623409	31.2217	11.2883	2.26413	2.89419	0.201039	5.05108	1.79815	1.33451	0.579257	3.43051	0.448123	0.768483	1.20195	0.920722	1.64754	0.655171	3.6106	0.607	2.02017	4.5274
Novelgene11162	0.0339669	0.0750138	0.197808	0.145035	0.0332702	0.0987028	0.146527	0.0915786	0.110029	0.0127981	0.145128	0.0605697	0.111345	0.237141	0.0553053	0.233772	0.445609	0.152695	0.203772	0.0674405	0.62316	0.159256
Novelgene11164	0.143023	0.0142492	0.0350695	0.0613615	0.0221194	0.00937451	0.0162361	0	0.008128	0	0	0	0.0164504	0.045046	0	0.0182849	0.0155926	0.0184578	0.0483843	0.00896743	0.0385397	0.0423518
Novelgene11165	1.88274	0.741296	0.0877139	0.420957	0.383578	0.225091	0.389845	0.0456847	0.422849	0.102151	0.351021	0.41899	0.493737	0.390577	0.544433	0.128052	0.483591	0.184662	0.367889	0.340918	0.501245	0.508454
Novelgene1117	3.38971	0.149719	0.0131601	0.0263158	0.0553364	0	0.231524	0.0799665	0.109803	0.0255435	0	0	0.172848	0.157769	0.0662299	0.247015	0.280859	0.0415585	0.116202	0.215366	0.101236	0.349642
Novelgene11170	1.93223	1.68366	10.1093	7.10749	2.10288	2.78828	0.843449	2.80631	1.17565	0.156006	6.62955	2.29703	0.51945	1.17769	2.5618	3.07313	7.19485	2.87658	10.9609	1.07784	13.6417	5.67288
Novelgene11172	0	0.15322	0.172837	0.078549	0	0.184805	0	0.150033	0.0436996	0.0304976	0.110039	0.0144336	0	0	0.0131791	0	0	0.0165395	0.121396	0	0.0345343	0.0189751
Novelgene11175	0	0	0.0183694	0	0	0	0	0	0	0	0	0	0	0.00786501	0	0	0	0	0.0101374	0	0	0
Novelgene11176	0.0275041	0	0	0	0	0	0	0	0	0	0.00801235	0	0	0.0068579	0.00671737	0	0	0	0.0176787	0	0	0
Novelgene11177	0.39149	0.00673699	0.0248712	0.016578	0.055776	0.0265935	0.0153528	0.0143932	0.0307432	0	0.0248829	0.0533097	0	0	0	0.00864504	0.0368607	0.0174536	0.0640528	0.0423978	0.0728859	0.0600716
Novelgene1118	0	0	0	0	0	0	0	0	0	0	0	0	0	0	0	0	0	0	0	0	0	0
Novelgene11180	1.0173	0.274145	0.485466	0.386662	0.23527	0.343123	0.304754	0.121424	0.556856	0.135752	0.436302	1.2774	0.185265	0.507311	0.0552129	0.283147	0.629249	0.346454	0.762869	0.193567	0.632969	0.626021
Novelgene11181	0	0	0	0	0	0	0	0	0	0.00878134	0	0.0166238	0.00848878	0	0	0	0	0	0.0399478	0	0	0
Novelgene11182	0.131299	0.0966549	0.178412	0.169888	0.00714476	0.0908415	0.117999	0.0221247	0.18903	0.123677	0.0764985	0.452654	0.0478226	0.00727514	0	0.0620148	0.173761	0	0.0656399	0	0.0280095	0.02052
Novelgene11184	0.308136	0	0.179445	0.388732	0.0503026	0.0319785	0	0.129808	0.60998	0.232199	0.538587	0.32968	0.561158	0.256103	0.0250855	0.0311868	0.106379	0	0.264079	0	0.197201	0.0361178
Novelgene11187	5.07769	14.6782	0.128218	0.208319	0.107827	0.0685482	0.178083	0.069563	0.876643	0.0466628	3.57575	0.132505	1.51864	2.85467	0.0134432	0	0.0855119	0.0168708	0.070759	0	0.0176131	0.0967764
Novelgene11190	0	0	0.0238962	0.0716766	0.020096	0	0	0	0	0	0.0239074	0.351221	0	0	0.0400869	0.0498368	0.0849975	0.0754621	0.05275	0	0.0525214	0.0288583
Novelgene11192	0.0961642	0.0130024	0.0480014	0.319956	0.0269119	0.0513254	0.0444464	0.0138894	0.0148336	0	0.016008	0.191077	0.015011	0.0137015	0	0	0.0711411	0.0168427	0.0353205	0.14729	0.211005	0.019323
Novelgene11193	0	0	0.0347522	0.043433	0.0073064	0	0	0	0.00805444	0	0	0.0877904	0	0	0	0	0	0	0.0191786	0.00888628	0.00954773	0
Novelgene11194	0	0.00714253	0.0263684	0.070304	0	0.0375925	0	0	0.0162969	0	0	0.0888152	0	0	0	0	0.0625273	0	0.0291037	0	0.0676143	0.0106146
Novelgene11195	0	0	0.0428298	0.188419	0.00720373	0.00915913	0.00793155	0.00743578	0.0158825	0	0	0.141638	0.00803622	0	0.057479	0.0446619	0.0304687	0	0.0472726	0	0.122376	0.0413788
Novelgene11197	0.204532	0.251659	0.667018	1.1909	0.76128	0.382075	0.39704	0.372223	0.574204	0.0231191	0.238333	2.47281	0.20114	0.142795	0.999063	0.273252	0.720238	0.175532	0.631037	0.511678	1.15189	0.172613
Novelgene11198	0	0	0.0721487	0.288547	0.0151688	0.086788	0.0334027	0.0156574	0.00836088	0	0.234594	0.223684	0.00846087	0	0.0226936	0	0.072177	0.00949331	0.079633	0.0368975	0.0495549	0.032674
Novelgene11199	0	0	0.161596	0.176257	0	0.0157079	0.0136026	0.0637617	0	0.0142571	0	0.296889	0	0.0251596	0.0985763	0	0.0522536	0	0.14593	0	0.193731	0
Novelgene1120	0.044716	0.0211612	0	0	0	0	0	0	0	0	0	0	0.00814339	0	0	0	0	0	0	0	0	0
Novelgene11200	0	0	0.112755	0.305998	0	0	0.0596597	0.0139826	0.0149332	0.0156326	0.0483463	0.340328	0	0	0.0540433	0.0167969	0.11459	0	0.14223	0.0164754	0.265526	0.0389054
Novelgene11201	0	0.00657794	0.0566628	0.07284	0.0884962	0	0.00749518	0.0281067	0.00750435	0	0.0242955	0.171025	0	0	0.0271584	0.00844094	0.0575847	0	0.250162	0.00827937	0.222391	0
Novelgene11202	0.0979921	0.0428062	0.438971	1.65903	0.243647	0.225297	0.528398	0.121937	0.349983	0.00852035	0.245939	1.45168	0	0.00751797	0.235646	0.100705	0.444998	0.0277246	0.620169	0.0628581	0.704314	0.402894
Novelgene11206	0	0.00779558	0.00959309	0.0095915	0	0	0	0	0	0	0	0	0	0	0	0	0	0	0	0	0.0105423	0
Novelgene11208	0	0	0	0	0	0	0	0	0	0	0	0	0	0	0	0	0	0	0	0	0	0
Novelgene11209	0.00742079	0	0	0	0	0	0.00800296	0	0	0.00838803	0.0259414	0	0.0324343	0.00740122	0	0	0	0	0	0	0	0
Novelgene11210	0.152339	0.0102989	0.0126736	0	0	0	0	0	0	0	0.0380388	0	0	0	0	0	0.0901591	0.0133408	0.041965	0	0.0278554	0.0153054
Novelgene11211	0	0	0	0	0	0	0	0	0	0	0	0	0	0	0	0	0	0	0	0	0	0
Novelgene11212	0.49126	0.00664234	0	0	0	0	0	0	0	0	0.00817778	0	0.00766845	0.013999	0	0	0	0	0	0	0	0
Novelgene11214	0.0897973	0	0	0.087142	0	0	0.758596	0	0	0	0	0	0.0163533	0.238828	0	0	0.0930034	0.0183489	0	0	0	0
Novelgene11218	0.0342018	0	0.0199176	0	0.0167502	0	0	0	0	0	0.019927	0	0.0560576	0.102335	0	0	0.035423	0.0838642	0.0219837	0	0.0875539	0.144321
Novelgene1122	0.031438	0	0	0	0	0	0	0	0	0	0	0	0	0	0	0	0	0	0	0	0	0
Novelgene11220	0	0	0	0	0	0	0	0	0	0	0	0	0	0	0	0	0	0	0	0	0	0
Novelgene11221	0	0	0	0	0	0	0	0	0	0	0	0	0	0	0	0	0	0	0	0	0	0
Novelgene11222	0	0	0	0	0	0	0	0	0	0	0	0	0	0	0	0	0	0	0	0	0	0
Novelgene11223	0.184322	0.0218069	0.107341	0.0268307	0.0225676	0.0286935	0.0248478	0	0.597076	0	0	0.147907	0	0.0459589	0.202577	0	0	0	0.0888567	0	0.0294905	0.0324076
Novelgene11224	57.1412	25.3755	36.4196	30.3674	12.6994	147.072	11.42	67.5589	8.01331	6.92973	24.6102	30.4426	2.50005	3.59847	11.5772	81.0496	98.1292	103.646	80.018	259.95	46.8941	63.0439
Novelgene11225	0	0	0	0	0	0	0	0	0	0	0	0	0	0.0120101	0	0	0	0	0	0	0	0
Novelgene11227	0	0.584377	1.55011	1.10247	0.685397	0.512614	0.177564	0.624243	0.637048	0.186107	0.783413	0.851433	0.059969	0.0136844	0.884664	1.11649	3.56683	0.656046	1.55216	0.686495	0.79028	1.679
Novelgene11229	0	0.0249048	0	0	0	0	0	0	0	0	0.613236	0.028153	0.0862563	0.183707	0	0	0	0	0	0	0	0
Novelgene1123	0	0	0	0	0	0	0	0	0	0	0	0	0	0	0	0	0	0	0	0	0	0
Novelgene11231	0.00725265	0	0	0.00844583	0	0	0	0	0.0078312	0	0	0.00775974	0	0	0	0	0	0	0	0	0	0
Novelgene11233	0	0	0	0	0	0	0	0	0	0	0	0	0	0	0	0	0	0	0	0	0	0
Novelgene11234	0	0	0	0	0	0	0	0	0	0	0	0	0	0	0	0	0	0	0	0	0	0
Novelgene11236	0.155128	0.0112941	0.180679	0.152856	0.0116881	0.0297216	0.0386071	0.0241293	0.0257696	0.0404647	0.0278098	0.217042	0.0130389	0.0238028	0.0116575	0.0144929	0.0741536	0.0292599	0.0767004	0.0284309	0.0152736	0.0335688
Novelgene11237	0.0210271	0.0298524	0.0122453	0.0244864	0	0.340424	0	0.0106297	0.0567612	0.0237679	0.0612552	0.0787406	0.011488	0.0838868	0.020542	0	0	0	0.0135155	0.0125247	0	0.029576
Novelgene11238	0	0	0	0	0	0.00858285	0	0	0	0.0311605	0	0.0147474	0	0	0	0	0.00713791	0	0	0	0	0
Novelgene1124	0.523555	0.0635296	0.484705	0.273578	0.0854694	0.0668735	0.217165	0.169659	0.456604	0.0910456	0.813436	0.373441	0.183359	0.29456	0.0852458	0.00815225	0.319788	0.0658347	0.310637	0.111947	0.541258	0.0755297
Novelgene11241	0.0730245	0	0.0425262	0.127557	0	0.0227355	0.177195	0.0553731	0.0197124	0.0206357	0.0212731	0.0781302	0.0199482	0.0546239	0.142679	0.199554	0.359251	0.156676	0.445907	0	0.327139	0.0770353
Novelgene11242	0	0	0	0	0	0	0	0	0	0	0	0	0	0	0	0	0.0553149	0	0	0	0	0
Novelgene11243	0.0133755	0.202552	4.03485	0.015576	0.314427	0	0	0.689681	0	0.0151189	0.0467577	0	0.131536	0.266804	0.235203	0.909718	1.52383	0.688741	0.687783	1.99175	0.0171201	0
Novelgene11245	23.6656	7.7645	22.5741	21.2979	11.8747	22.8197	26.6632	9.01314	21.9016	10.5178	12.1159	64.2702	7.33414	5.24131	11.6487	11.8383	22.382	13.0347	47.156	6.88025	46.0526	18.5159
Novelgene11246	0.343133	0.0988417	0	0	0.0584512	0.0743174	0	0	0	0	0.0173843	0.0478857	0.0163015	0.0595179	0.0145746	0	0.0154515	0.0182907	0.0767143	0.0177726	0.0381909	0
Novelgene11248	0.106128	0.0334825	0.0137343	0.0274641	0	0.0440562	0	0	0.0509308	0	0.0137408	0.025233	0	0.0235219	0	0	0.0122131	0	0	0	0	0
Novelgene1125	0.0289089	0.00684036	0.126264	0.0168324	0	0.00900052	0.0467652	0	0.0312149	0.00816923	0.0757942	0.0541277	0.0394853	0.00720816	0	0	0.0374263	0.0177214	0.046454	0.00860968	0.0185011	0.0203311
Novelgene11250	0.0202958	0	0.0236388	0.0118174	0	0	0	0	0	0	0	0	0.0110884	0	0	0	0	0	0	0	0.0129889	0
Novelgene11253	0.625421	0.283103	0.364217	0.744146	0.0932207	0.169321	0.234604	0.10997	0.572546	0.107578	0.649562	0.756429	0.103994	0.257645	0.0265648	0.0165129	0.619588	0.0833454	0.19226	0	0.295842	0.210362
Novelgene11254	0.220434	0	0.0641853	0.229195	0	0	0.00849025	0.254706	0.0510038	0.00889876	0	0.614883	0	0.0942224	0.00769098	0.0764925	0.0815371	0.0675639	0.121446	0.00937854	0	0.110734
Novelgene11255	0	0	0	0	0	0	0	0	0	0	0	0	0	0	0	0	0	0	0	0	0	0
Novelgene11256	0.0175843	0	1.1674	0.757656	0.0344473	0.613168	0.24653	0.142228	0.037974	0.0198763	0.696669	0.15051	0.153713	0.0701517	0.0515357	0	0.0728485	0.0215587	0	0	0	0.0247335
Novelgene11257	0.00909533	0	0.137714	0.0105917	0	0	0	0.0183915	0	0	0.0105984	0	0	0	0	0	0	0	0	0	0	0
Novelgene11258	0	0	0	0	0	0	0	0	0	0	0	0	0	0	0	0	0	0	0	0	0	0
Novelgene11259	0	0	0	0	0	0	0	0	0	0.00808943	0	0	0	0	0	0	0	0	0	0	0	0
Novelgene1126	0	0.0147405	0.0181394	0.0544092	0	0	0	0.0157461	0	0	0	0.0333262	0	0	0	0	0	0	0.0800844	0	0	0
Novelgene11260	0.139322	0.0131864	0.032454	0.00811214	0.061409	0	0	0	0	0	0.0243519	0.00745315	0.121788	0.0972682	0.00680537	0	0.00721482	0	0	0	0.00891632	0.00979828
Novelgene11261	0.0451342	0.0427183	0.105137	0.183958	0	0.0281043	0	0	0.194938	0	0	0.0482899	0	0.0450152	0	0	0.116864	0	0.0580214	0	0	0
Novelgene11262	0	0	0	0	0	0	0	0	0	0	0	0	0	0	0	0	0	0	0	0	0	0
Novelgene11263	0.0451961	0.0427769	0	0.0263158	0	11.0601	0	1.82781	0	0	0	0.024178	0.049385	0.0676154	0.0220766	0.0548922	0	0.221645	0.0290505	0	0.0289246	0
Novelgene11264	0	0	0	0	0	1.01114	0	0.193151	0	0	0	0	0	0.0158781	0	0	0.0164885	0.0195184	0	0	0	0
Novelgene11268	0.117177	0.0277261	0.0341192	0.0341135	0.0717332	0.0547228	0.0315923	0.0148088	0.110708	0.0331124	0.119473	0.26641	0.0160046	0	0.0143091	0.0355787	0.0758502	0.0179576	0.0376585	0	0.0374953	0.0412041
Novelgene1127	0.0469666	0.0111131	0.0683781	0.0136733	0	0	0.0126628	0	0	0	0	0	0.0128299	0	0	0	0.0121609	0	0	0.0139877	0.0300577	0
Novelgene11271	0.0195208	0.0184759	0	0	0	0	0	0	0	0.0441303	0	0	0	0.0194693	0	0	0	0	0	0	0	0
Novelgene11272	0.00720196	0.0136329	0	0.0083868	0.00705424	0.0179381	0	0	0	0	0.0167843	0	0.00786946	0.0143659	0.00703578	0.00874702	0.0223773	0.0264892	0.00925833	0.00857959	0	0
Novelgene11274	0	0	0	0	0	0	0.232834	0	0	0	0.0359394	0	0	0	0	0	0	0	0	0	0	0
Novelgene11275	0	0	0	0	0	0	0	0	0	0	0	0	0.0272103	0	0.121638	0	0	0	0	0	4.81295	0.0700532
Novelgene11277	0.139312	0.0439517	0.0757206	0.227124	0.018194	0.0693978	0.150241	0.0187801	0.160454	0.010498	0.0757562	0.337852	0.0304448	0.18526	0.0181464	0.12408	0.250096	0.0569331	0.071636	0.0442562	0.202089	0.117571
Novelgene1128	0.0238313	0	0.194296	0.0277519	0	0	0	0.0120472	0	0	0	0	0	0	0	0	0	0	0.0153179	0.0283898	0	0.0838006
Novelgene11281	0.583734	0.473561	0.376363	0.157803	0	0.428388	0.179865	0.242395	0.180085	0.04713	0.0850252	0.557632	0.261969	0.270305	0.509165	0	0.248308	0.0766788	0.201002	0.0620888	0.240157	0.175941
Novelgene11282	0.011377	0.0430721	0	0	0	0	0.0122695	0	0	0	0.0397715	0	0	0	0.022229	0	0.0117832	0	0	0	0	0
Novelgene11287	0.042561	0	0	0.00826049	0.006948	0	0	0	0.00765935	0.264596	0	0.00758945	0	0	0	0	0.0146935	0	0	0	0.00907938	0
Novelgene11288	0.1495	0	0.187519	0.13392	0.0675849	0.0429651	0.0744133	0.081389	0.223513	0.012999	0.026801	0.0369122	0.175922	0.0917576	0	0.223475	0.0119106	0.155092	0.0147836	0.0136998	0.103037	0.0808776
Novelgene11289	0	0	0	0	0	0	0	0	0	0	0	0	0	0	0	0	0	0	0	0	0	0
Novelgene1129	0	0	0.142446	0.0593427	0.0598967	0	0	0	0.0440193	0	0	0	0.0111364	0.010165	0	0	0	0	0	0	0	0
Novelgene11290	0.00992491	0	0	0	0	0	0	0	0	0	0	0	0.0542239	0.039595	0	0	0	0	0	0	0.025407	0
Novelgene11291	0	0	0	0	0	0	0	0	0	0	0	0	0	0	0	0	0	0	0	0	0	0
Novelgene11292	0	0.0201587	0.124035	0.0248028	0.020862	0	0.0229697	0	0.114989	0.0240749	0.0248186	0.136728	0.0232729	0.191184	0.0416147	0	0.0220593	0	0.0821408	0.025373	0.109046	0
Novelgene11293	5.65594	0.265535	0.627384	0.274435	0.153887	0	0.363075	0.272304	0.521044	0.0761089	1.33382	0.0840471	2.31756	2.13777	0.0219263	0.190815	0.767104	0.316446	0.259674	0.120319	0.430915	0.2052
Novelgene11295	0.00700905	0.0265355	0.016327	0	0	0	0	0	0	0	0	0.0074991	0	0.00699056	0	0	0	0	0	0	0	0
Novelgene11297	1.25491	1.51229	2.37086	2.60836	0.864707	0.772324	1.95922	1.02534	2.52883	1.15457	5.64514	5.38621	4.64779	5.37024	1.12617	0.558257	1.85134	0.626151	1.49129	0.504113	1.88639	1.7959
Novelgene11298	0.0396519	0.112588	0.738928	0.230876	0.0388386	0.0246905	0.213813	0.240538	0.321112	0.201691	0.415843	0.487879	0	0.0197737	0.0581055	0.0481586	0.451744	0.048614	0.280355	0.0944735	0	0.0836595
Novelgene11299	0.218168	0.0258112	0	0	0	0.0339622	0	0	0	0	0	0	0.119194	0	0	0	0	0	0	0	0	0
Novelgene11300	0.0412648	0	0	0	0.0134728	0.171299	0.267012	0.0278136	0.282191	0.0310955	0.0961683	0.235466	0	0	0.120938	0.0835291	0.242183	0.0168638	0.0176824	0.0327721	0.0176057	0.0193472
Novelgene11302	0.092614	0.0438283	0	0	0.0453572	0.346014	0	0.0936365	0	0.157028	0.0539596	0.0990892	0.202395	0.415664	0.0452385	0	0	0	0	0.0551648	0	0
Novelgene11303	0	0	0	0	0	0	0	0	0	0	0	0	0	0	0	0	0	0	0	0	0	0
Novelgene11304	0.562463	0.435564	1.2983	1.11945	0.611027	0.776886	0.308809	0.610031	0.806094	0.173393	0.190666	0.656497	0	0.0203993	0.429597	0.0745233	0.995623	0.451368	1.18319	0.292387	3.54729	0.258919
Novelgene11305	0	0	0.00901436	0	0	0	0	0.00782502	0	0	0	0.0082807	0	0.00771916	0.00756099	0	0.0080159	0	0.0198989	0	0.00990633	0
Novelgene11306	0	0	0	0	0	0	0	0	0.0116647	0	0	0	0	0	0	0	0	0	0	0	0.0138273	0
Novelgene11307	0	0	0	0.00811728	0	0	0	0	0	0	0	0	0	0	0	0	0	0	0	0	0	0
Novelgene11308	0.0141292	0.00668646	0	0	0	0	0.0685696	0	0	0	0	0.0151171	0	0	0	0	0.00731685	0	0.00908178	0	0	0
Novelgene11309	2.67814	1.38261	0.268644	1.64144	0.665215	0.095749	1.86561	0.0777332	3.3207	0.10139	0.910833	0.411299	2.56231	2.96502	0.112665	0.0622524	0.530863	0.0942616	1.38372	0.076326	2.247	0.738976
Novelgene1131	0	0	0	0	0	0	0	0	0	0	0	0	0	0.00795251	0	0	0	0	0	0	0	0
Novelgene11311	0	0.00628134	0	0.0154568	0	0	0	0	0.00716599	0	0	0.0213018	0	0	0	0.00806035	0.0137471	0	0	0	0.00849456	0
Novelgene11312	0	0	0.0169804	0.0169776	0	0	0	0	0.015742	0	0.00849419	0.0311968	0	0.0218109	0	0.00885338	0	0	0.00937092	0.00868391	0.0279909	0
Novelgene11313	0	0	0	0	0	0	0	0	0	0	0	0	0	0	0	0	0	0	0	0	0	0
Novelgene11314	0.0381493	0.00902682	0	0	0	0.0118775	0.0102856	0.00964264	0.0514907	0	0.100021	0.132654	0.0208426	0.0570731	0.0186345	0	0.0197557	0	0.0735632	0.0113617	0.134281	0.0268298
Novelgene11316	0.383676	0.0726277	0.268123	0.193612	0.150323	0.0955633	0.0413776	0.064652	0.262379	0.0433685	0.0298055	0.519969	0.0838473	0.331642	0.299859	0.139796	0.264917	0.125438	0.263054	0.0304712	0.311023	0.665587
Novelgene11318	8.58609	25.3546	4.56014	76.4696	47.7014	108.382	25.4826	22.7092	280.948	28.0286	11.2056	265.671	0	0.0685075	54.1527	122.217	30.8753	24.2535	22.2519	78.4729	31.9145	44.8294
Novelgene11319	0.67473	0.258897	1.04074	0.424721	0.625166	0.272524	0.334332	0.331871	1.22082	0.0206128	1.29622	0.682883	0.4583	0.291005	0.0534455	0.265778	0.321079	0	0.562628	0.0217242	0.74692	0.43605
Novelgene1132	0.00799674	0	0	0.00931233	0	0	0	0	0	0	0	0	0	0	0	0	0	0	0	0	0	0
Novelgene11320	0.0544368	0	0	0	0	0	0.00978458	0	0	0	0	0	0.0693959	0.144782	0	0	0	0	0	0.0108083	0	0
Novelgene11321	0	0	0	0	0.0165019	0	0	0	0	0	0	0	0	0	0	0	0	0	0	0	0	0
Novelgene11322	0.00751209	0	0.0174988	0	0.00735801	0	0	0	0	0	0.0437676	0.00803731	0	0	0	0	0	0	0	0	0	0
Novelgene11324	0.00726384	0	0	0	0	0	0	0	0	0	0	0	0	0	0	0	0	0.0089056	0	0	0	0
Novelgene11325	0	0.0657886	0	0	0	0	0	0	0	0	0.0134994	0	0	0.0115543	0	0	0	0	0	0	0	0
Novelgene11327	0	0	0	0	0	0	0	0	0	0	0	0	0	0	0	0	0	0	0	0	0	0
Novelgene1133	0	0	0	0	0	0	0	0	0	0	0	0	0.0165791	0	0	0	0	0	0	0	0	0
Novelgene11330	0	0	0	0	0	0	0	0	0	0	0	0.0277653	0	0	0.012676	0	0	0	0	0	0	0
Novelgene11332	0.0335818	0	0.0625808	0.0156426	0.00657859	0	0.0144865	0.00679051	0.0217563	0	0	0.0143719	0.00733884	0.0401918	0.0262455	0	0	0.0329375	0	0.0240033	0.0171933	0.00944698
Novelgene11333	0.0265357	0.0125576	0	0.0309012	0	0.0330466	0.0143087	0	0	0	0.0154605	0	0	0.0132328	0.0129617	0	0.0412246	0	0	0	0	0
Novelgene11334	0	0	0.0139185	0	0	0.0148823	0	0.0120821	0	0	0	0	0	0	0	0	0.086638	0	0	0	0	0
Novelgene11335	0.0458881	0.0217159	0.400847	0.347343	0.0898937	0.0571473	16.628	0.231974	20.7361	0	0.267357	0.613705	0	0	0	0.0278663	1.59214	0	0.471924	0.0546658	0.763553	0.839079
Novelgene11336	0.244113	1.25632	0.142161	0.0710685	0.0149441	0.0190006	0.197448	0.0154255	0.378905	0.0172457	0.266677	0.0816191	1.80049	3.89551	0.014905	0	0.126415	0.0187055	0.137294	0	0.234341	0.150221
Novelgene11337	0	0	0.0320946	0	0	0	0	0.00696502	0.00743849	0	0.353206	0.00737062	0	0	0	0	0.0285397	0.00844599	0	0	0	0
Novelgene11338	0.0343515	0.0780306	0.136032	0.176013	0.0942113	0.282349	0.0815021	0.0208385	0.148367	0.100955	0.224159	0.0955584	0.0450423	0.0616696	0.0469824	0.0834421	0.391358	0.193732	0.150144	0	0.263811	0.0773082
Novelgene1134	0.529157	0.462307	2.1571	1.58793	1.53498	0.912452	1.20719	0.905384	1.84596	1.05823	1.96839	1.76379	0.489247	0.791643	0.258474	0.46965	1.20149	0.34933	0.654084	0.678868	0.13025	0.200387
Novelgene11340	0.079142	0	0.073742	0.0184324	0.0155037	0.0591364	0.187772	0	0.615277	0.0178915	0.276663	1.15159	0	0	0	0.0192241	0.180329	0.0388118	0.28487	0	1.01299	0.111318
Novelgene11342	0.794631	0.206826	0.0308505	0	0.0064861	0	0	0	0	0.00748504	0.00771625	0	0.224306	0.244365	0	0.0241276	0.0274334	0	0	0	0	0
Novelgene11343	0.0278526	0	0.0324403	0	0	0.0173433	0	0.0281602	0	0	0	0.00745	0	0	0.00680249	0.016914	0.0432706	0.0597588	0.0716108	0	0.0534754	0.0587648
Novelgene11344	0.402478	0	0	0	0.202439	0.0135468	0.0351935	0	6.2721	8.87743	0	0	0.225833	0.933022	0	0	0.101395	0	0	0	0	0
Novelgene11347	0	0	0	0.0125761	0	0	0	0	0.0116609	0	0	0	0	0	0	0	0	0	0.013883	0	0	0
Novelgene1135	0	0	0	0	0	0.0329537	0	0	0	0	0	0.0070778	0	0	0	0	0.00685147	0	0.00850414	0	0.00846729	0
Novelgene11351	7.55976	0.673636	0.772952	0.616019	0.0942074	0.119779	0.0933531	0.272278	0.332328	0.0761015	1.44576	1.4098	0.168151	0.402891	0	0.549026	1.21529	0.813639	0.890226	0.263529	0.849436	0.717003
Novelgene11356	0.0696561	0	0.0135215	0	0	0	0.0876409	0.0117375	0.0125354	0	0	0.0496842	0.0126853	0.0231575	0	0	0.0360716	0	0	0	0	0
Novelgene11357	0	0	0	0	0	0	0	0	0	0	0	0	0	0	0	0	0	0	0	0	0	0
Novelgene11358	4.25703	0.20281	0	0	0	0	0	0	0	0	0.0665845	0	0.733639	0.66964	0.0139557	0.01735	0	0	0	0	0.0182846	0
Novelgene11359	9.41622	12.1032	8.69884	7.76667	6.78459	14.1063	4.40873	4.42108	6.03098	1.28761	8.92773	6.21184	0	0	4.36165	1.72939	8.59165	7.5574	7.54633	1.64157	0.258685	8.30852
Novelgene1136	0.358132	0.162419	0.38236	0.199837	0.109621	0.0929178	0.144836	0.203674	0.257801	0.0253008	1.34759	0.17562	0.0163052	0.0595313	0.00728893	0.126864	0.131367	0.173801	1.77442	0.515521	0.085949	0.241374
Novelgene11360	6.07353	3.86449	5.05278	5.05194	1.44974	2.606	2.53193	1.54805	3.25145	0.749975	3.09257	2.94875	0	0	2.19386	0.743848	3.48878	3.62927	4.98643	0.243203	0.391959	5.16876
Novelgene11361	0	0	0	0	0	0	0	0	0	0	0	0	0	0	0	0	0	0	0	0	0	0
Novelgene11362	0.00775049	0	0	0.00902556	0	0	0	0	0	0	0.00903132	0.00829238	0.00846882	0	0	0	0	0	0	0	0	0
Novelgene11363	0.047823	0.0258647	0	0	0	0	0	0	0	0	0	0.0292381	0	0.00681384	0.00667422	0	0	0	0	0	0	0
Novelgene11365	0	0	0	0	0	0	0	0	0	0	0	0	0	0	0	0	0	0	0	0	0	0
Novelgene11366	0	0	0	0	0	0.0648078	0	0	0	0	0.00866273	0	0	0	0	0	0	0	0	0	0	0
Novelgene1137	0.064988	0.123019	0.0252307	0.151359	0.0424367	0.242801	0.0934485	0	0.163735	0.0979448	0.605822	0.162241	0	0	0	0	0.0224361	0	0	0.0258064	0	0
Novelgene11371	0	0	0	0	0	0	0	0	0	0	0	0	0	0	0	0	0	0	0	0	0	0
Novelgene11374	0	0	0	0	0	0	0	0	0	0	0	0	0	0	0	0	0	0	0	0	0	0
Novelgene11375	0.0136978	0	0.00797698	0	0	0	0	0	0	0	0	0.0146555	0.00748367	0.00683083	0	0	0	0.00839687	0	0	0	0
Novelgene11378	0.00819552	0.046541	0.0286362	1.40294	0.0883016	0.132683	0.0353539	0.04143	2.00879	0.0463187	0	1.12237	0	0	0.00800641	0.129398	0.0254644	0.0401914	0.0210712	0.175738	0.0104899	0.172913
Novelgene11379	0	0	0	0	0	0	0	0	0	0	0	0	0	0	0	0	0	0	0	0	0	0
Novelgene11380	0.1403	0	0.0204261	0	0	0	0	0	0.075746	0	0.0204358	0	0	0	0	0	0	0	0	0	0	0
Novelgene11381	0	0	0	0	0	0	0	0	0	0	0	0	0	0	0	0	0	0	0	0	0	0
Novelgene11382	0	0	0	0	0	0	0	0	0	0	0	0	0	0	0	0	0	0	0	0	0	0
Novelgene11383	23.6526	3.61665	0.511698	1.24929	1.4611	2.2776	2.43512	2.38621	5.92425	0.427306	3.08354	24.1804	1.96487	2.25202	0.558955	4.92637	6.26448	8.5555	37.1046	1.37538	28.7835	10.922
Novelgene11384	0.00998503	0	0	0.0116277	0	0	0	0	0	0	0	0.0854652	0.0109105	0.0099587	0	0	0.0103415	0.0367255	0.0256721	0	0.0383413	0.0140446
Novelgene11387	0.142524	0	0	0.0553239	0	0.0591648	0	0	0	0	0.0553591	0	0	0	0	0	0	0	0.061073	0	0	0
Novelgene11388	0.0550427	0.0148847	0.531187	0.512785	0.0770196	0.107719	0.322245	0.0954007	0.263205	0	0.0733017	0.36176	0	0	0.192045	0	0.268752	0	0.0101084	0	0.251616	0
Novelgene1139	7.54848	35.6749	15.376	25.0931	49.9641	5.38361	17.7696	16.827	4.95501	14.1705	6.31602	4.34054	5.7228	1.04471	46.7148	14.2365	27.914	2.48691	7.26716	94.2815	29.1768	3.62489
Novelgene11390	0	0	0	0	0	0.0193089	0.00836049	0	0.00837071	0	0.0542007	0.00829433	0	0	0	0	0.0080291	0.00950447	0	0	0.00992263	0.0218082
Novelgene11391	0	0	0.322699	1.12926	0.162828	0	0.448199	0	0.059833	0	0.613416	0	0.0302743	0	0.0541341	0.0336503	0.0860868	0.0339685	0	0.0330062	0.35463	0.0779416
Novelgene11393	0	0	0	0	0	0	0	0	0	0	0	0	0	0.0147659	0	0	0	0	0	0	0	0
Novelgene11394	0.361152	0.325146	0.359081	0.276959	0.293349	0.493646	0.664975	0.124682	0.332894	0.00995672	0.184757	0.301583	0.163625	0.24599	0.0860534	0.19257	0.255447	0.021599	0.135885	0.167897	0.248042	0.297357
Novelgene11396	0	0	0	0.0277018	0.0466007	0	0.0085515	0	0.00856196	0	0	0.00848383	0	0.00790852	0	0.00963055	0.00821254	0	0	0	0	0
Novelgene11397	0.450725	1.02384	1.23367	1.18097	0.529777	1.43136	0.364564	0.615198	0.267674	0	0.262606	0.0482239	1.50212	1.86558	0.0220163	0.164226	0.420136	0.193409	0.898103	0.778567	0.548064	0.50718
Novelgene11398	0	0	0	0	0	0	0	0	0	0	0	0	0	0	0	0	0	0	0	0	0	0
Novelgene1140	0.00688177	0	0	0	0	0	0	0	0	0	0	0.0294517	0	0.00686362	0	0	0	0	0.00884672	0	0.00880838	0
Novelgene11400	0	0	0.148886	0.0801561	0	0	0.0106046	0	0.148646	0.0111148	0	0.168331	0.0107445	0.088265	0	0	0.0101842	0	0.0505633	0	0.0881022	0
Novelgene11402	0.0305495	0	0.0177907	0	0	0.00951132	0	0	0	0	0	0.0408568	0	0	0	0	0	0	0	0	0	0
Novelgene11406	0	0	0	0	0	0	0	0	0	0	0	0	0	0	0	0	0	0	0	0	0	0
Novelgene11407	0.232136	0.0549276	0	0.0506861	0	0.00903418	0.00782336	0.00733434	0.0156658	0	0	0	0.00792659	0.0506458	0.00708687	0.00881053	0.0676193	0.00889385	0.0373022	0	0	0
Novelgene11408	0	0.0101219	0	0.0124537	0	0	0	0	0	0	0	0	0	0	0	0	0.0110761	0	0.0137479	0	0	0
Novelgene11409	0.0809425	0	0.0942745	0.0314196	0	0	0	0.0136394	0	0	0.0628793	0	0	0	0	0	0	0	0	0	0.0345343	0
Novelgene1141	0.0145887	0.0276157	0.050975	0.0169888	0.0857371	0	0	0.0294996	0.157525	0	0.0169997	0.202914	0.0159409	0	0.0427564	0.0177185	0.0302192	0.0178861	0.0562628	0	0.224076	0.02052
Novelgene11410	0.015243	0.0144271	0	0	0	0	0	0	0	0	0	0	0	0	0	0	0	0	0	0	0	0
Novelgene11411	0.0294643	0	0.00857935	0	0	0	0	0	0	0	0	0	0	0	0	0	0	0	0	0.0087751	0	0
Novelgene11412	0	0	0	0	0	0	0	0	0	0	0	0	0	0	0	0	0	0	0	0	0	0
Novelgene11416	0	0	0	0	0	0	0	0	0	0	0	0	0	0	0	0	0	0	0	0	0	0
Novelgene11418	0.114332	0	0.208069	0.12482	0.104988	0	0.100183	0.0794713	0.100305	0.0161543	0.108247	0.237007	0.0390403	0.0498885	0.00698089	0	0.0444054	0.0175217	0.0091861	0.00851264	0.0274389	0.020102
Novelgene11419	0.0962969	0.0490766	0.301964	0.207026	0.101577	0.0276749	0.0399429	0.0674031	0.0879818	0.00837295	0.129474	0.11888	0.0809399	0.132982	0.0217096	0.044983	0.0306877	0.0363267	0.057135	0.0352975	0.0568874	0.0208381
Novelgene1142	0	0	0	0.0184501	0.0310373	0	0.0170866	0	0	0.0179087	0	0	0	0	0	0	0	0	0	0	0	0.0222851
Novelgene11420	0.0311705	0.0221265	0.335817	0.072597	0.0381639	0.0388186	0.0168079	0.0393933	0.0420712	0	0.0635629	0.0333498	0.00851486	0.0544045	0.0304512	0.00946439	0.0322834	0.0191078	0.0200353	0.0185665	0.0199485	0.0219216
Novelgene11422	20.3836	10.2552	17.9474	16.6978	6.84228	13.3726	8.23331	7.6968	21.3907	4.33917	6.07349	17.3082	8.6019	13.6539	4.04603	4.89877	10.8749	5.60798	14.5128	2.44759	8.81667	9.17162
Novelgene11423	0	0	0	0	0	0	0	0	0	0	0	0	0.00802727	0.014654	0.00717687	0	0	0	0	0	0	0
Novelgene11424	0	0	0	0	0	0	0	0	0	0	0.0080157	0	0	0	0	0	0	0	0.00884303	0	0	0
Novelgene11425	0	0	0	0	0	0	0	0	0	0	0	0	0	0	0	0	0	0	0	0	0	0
Novelgene11426	0.0066113	0	0	0	0	0.00823348	0	0	0	0	0	0	0	0	0	0	0	0	0	0	0	0.00929922
Novelgene11427	0	0	0	0	0.00664082	0	0	0	0	0	0	0	0	0	0	0	0	0	0	0	0	0
Novelgene11428	3.92164	1.95461	1.15656	1.29882	1.4519	1.56822	0.977783	1.04034	1.76372	0.854025	3.78155	2.69457	2.4374	2.69844	1.06148	1.10116	1.11044	0.793982	1.35979	1.87729	1.48284	1.21454
Novelgene11429	0	0.0363139	0.119166	0.0744662	0.0125269	0.0318544	0.0551701	0.0517216	0.0828564	0	0.0298055	0.0957837	0.0279491	0.14031	0	0	0.0397375	0	0.0164409	0	0.0654786	0.107933
Novelgene1143	0	0	0.0145129	0.174126	0.0122049	0	0.120943	0	0.0134545	0.0281693	0	0.0133317	0	0	0	0	0.0516217	0.0152768	0	0	0.0478469	0
Novelgene11430	0	0	0.0089305	0.0535741	0	0	0.00826911	0	0	0	0	0	0	0.00764735	0	0	0.0317653	0.0282018	0.0197138	0	0.00981418	0.0539247
Novelgene11432	0	0	0.0326749	0.0326694	0	0	0	0	0.00757299	0	0.0163451	0	0	0	0	0	0	0	0.00901609	0	0	0.0197299
Novelgene11433	0.250283	0	0	0	0.212462	0.0207795	0.0539835	0	0.108099	10.1846	0	0.0178521	3.77402	1.98034	0	0	0.0172812	0	0	0	0	0
Novelgene11437	0	0	0	0	0	0	0	0	0	0	0	0	0	0	0	0	0	0	0	0	0	0
Novelgene11438	0	0	0.0988023	0.0164643	0	0	0	0	0	0	0	0	0	0	0	0	0.0146431	0	0	0	0	0
Novelgene11439	0	0	0.0164635	0.00823039	0	0	0	0	0	0	0	0	0.00772269	0.00704901	0	0	0	0	0	0	0	0
Novelgene1144	0.0123024	0	0	0	0	0	0	0	0	0	0	0	0	0	0	0	0	0	0	0	0	0
Novelgene11441	0.0992491	0.272416	0.254312	0.127135	0.00972134	0.0123601	0.14985	0.130448	0.996646	0.0897484	0.312257	1.08312	0.0976031	0.296962	0	0.241083	0.400892	0.231194	0.255175	0.106411	0.241366	0.0698002
Novelgene11442	0	0.0712227	0.0250415	0.0125187	0.0421184	0.0267756	0	0.0217376	0.0232153	0	0	0	0.0117465	0.0107218	0.126025	0.0652818	0.133607	0.079079	0.221113	0	0.0137597	0.0151207
Novelgene11443	0	0	0.00905474	0	0.00761478	0.0387271	0	0	0.0083944	0	0	0	0	0	0	0	0	0	0.0699582	0.00926134	0	0.010935
Novelgene11444	0	0	0	0	0	0	0	0	0	0	0	0	0	0	0	0	0	0	0	0	0	0
Novelgene11445	0	0.0596098	0.146709	0	0.154223	0.392172	0.135844	0	0.0340025	0	0.0366946	0.101077	0.0688183	0	0.184583	0.0382463	0.0652297	0	0.323856	0.150057	0.604598	0.708695
Novelgene11446	0	0	0	0.0405008	0	0	0.0375075	0.0703262	0	0	0	0.0372107	0	0	0	0	0	0	0	0	0.0445158	0
Novelgene11447	0	0	0	0.00962275	0	0	0.0178231	0	0	0	0	0	0.0451458	0.016483	0	0	0	0	0	0	0	0
Novelgene11448	0	0	0	0	0	0	0	0	0	0	0	0	0	0	0	0	0	0	0	0	0	0
Novelgene11449	0	0	0	0	0	0	0	0	0	0	0	0	0	0	0	0	0	0	0	0	0	0
Novelgene1145	0.0615633	0	0	0	0	0	0	0	0	0	0	0	0	0	0	0	0	0	0	0	0	0
Novelgene11450	0.0790282	0	0	0	0	0	0	0	0	0	0	0	0	0	0	0	0	0	0	0	0	0
Novelgene11451	0	0	0	0	0	0	0	0	0	0	0	0	0	0	0	0	0	0	0	0	0	0
Novelgene11452	0.0480387	0	0	0	0	0	0	0	0	0	0.00932958	0	0	0	0	0	0	0	0	0	0	0
Novelgene11453	0	0	0	0	0	0	0.00755089	0	0	0	0	0	0	0	0	0	0	0	0	0	0	0
Novelgene11455	0	0	0	0	0	0	0	0	0	0	0	0	0	0	0	0	0	0	0	0	0	0
Novelgene11456	5.74383	3.21672	0.350562	0.043813	0.098271	3.18612	0.0811498	0.570581	2.58643	1.91372	1.24216	0.254941	0.630359	0.675434	0.0490069	0.121853	0.0129889	0.0307513	0.016122	0.01494	0.0321042	0.0176399
Novelgene11457	0	0	0	0	0	0	0	0	0	0	0	0	0	0	0.00711662	0	0	0	0	0	0	0
Novelgene11458	0	0	0	0	0	0	0	0	0	0	0	0	0	0	0	0	0	0	0	0	0	0
Novelgene1146	0.00683611	0	0	0	0	0	0	0	0	0	0	0	0	0	0	0	0	0	0.00878803	0	0	0
Novelgene11460	0.785347	0.252194	0.130672	0	0	0.279441	0.0151243	0.0283578	0.0757138	0	0.702691	0.150046	0.0306477	0.0979095	0	0.0851634	0.0726239	0.0515813	0.162255	0.0167067	0.215403	0.315612
Novelgene11463	0	0	0	0	0	0	0	0	0	0	0	0	0	0	0	0	0	0	0	0	0	0
Novelgene11464	0	0	0	0	0.0144107	0	0	0	0	0	0	0	0	0	0	0	0	0	0	0	0.0188313	0
Novelgene11465	0.0118727	0.0112372	0	0	0	0	0	0	0	0	0	0	0	0	0	0	0.0122966	0	0	0	0.0151966	0
Novelgene11467	0.0157754	0	0.367475	0.0367414	0	0.137523	0.085065	0.127597	0.085169	0	0	0.168784	0.034475	0.0157338	0	0.0191597	0.179725	0	0.0608392	0	0	0.133135
Novelgene11468	0	0	0	0	0	0	0	0	0	0	0.0266986	0	0	0	0	0	0	0	0	0	0	0
Novelgene11469	0	0	0	0	0	0	0	0	0	0	0	0	0	0	0	0	0	0	0	0	0	0
Novelgene1147	0.0113927	0	0	0	0	0	0	0	0	0	0	0	0	0	0	0	0	0	0	0	0	0
Novelgene11471	0	0	0	0.0105567	0	0	0	0	0	0	0	0	0	0.00904141	0	0	0	0	0	0	0	0
Novelgene11474	0	0	0	0	0	0	0	0	0	0	0	0	0	0	0	0	0	0	0	0	0	0
Novelgene11476	0	0	0.102952	0.0686233	0	0	0.0317758	0.0297896	0	0	0	0	0	0	0	0	0.0610326	0	0	0	0.150852	0
Novelgene11478	0.0520369	0.226557	0.0606079	0.0363587	0.0203878	0.0388829	0	0.0210446	0.0112376	0	0.181909	0.0334051	0.0227439	0.0934194	0	0.151681	0.010779	0.0510385	0.053516	0.0495926	0.039963	0.0585546
Novelgene11479	0	0	0	0	0	0	0	0	0	0	0	0	0	0	0	0	0	0	0	0	0	0
Novelgene1148	0.0597413	0.00628261	0.0541188	0.0695697	0.0780213	0.0330665	0.186126	0.0402673	0.22219	0.0225094	0.448624	0.113632	0.00725314	0.079445	0.00648476	0	0.0687492	0	0.0853325	0.0158153	0.0339851	0.0373467
Novelgene11480	0.0191023	0	0	0.0222449	0	0	0.0206009	0	0.010313	0	0.0333887	0.0204379	0	0.00952596	0	0.0116002	0.00989216	0	0.085948	0	0.0122251	0
Novelgene11481	0.0107853	0	0	0	0	0.0134316	0	0	0	0	0	0.0115393	0	0	0	0	0.0111703	0	0.0277296	0.0128483	0.0138047	0.0606807
Novelgene11482	0.010677	0	0	0.0248671	0	0	0	0	0.0115287	0.0120687	0.0497658	0.0114235	0	0	0	0	0.0221164	0	0	0	0	0
Novelgene11483	0.341664	0.0808438	0.320562	0.143676	0.018592	0.17729	0.0409409	0.0287864	0.297184	0.0107277	0.132709	0.38586	0.0414811	0.0662594	0.0741734	0.0230534	0.0589771	0	0.109805	0	0.133624	0.0533969
Novelgene11485	0	0	0	0	0	0	0	0	0	0	0	0.0143689	0	0	0	0	0	0	0	0	0	0
Novelgene11486	0	0	0	0	0	0	0	0	0	0	0	0	0	0	0	0	0	0	0	0	0	0
Novelgene11487	0.0432458	0.270144	0.151106	0.0705045	0.00847175	0.032314	0.177226	0.0524679	0.0560346	0	0	0.0462694	0.274073	0.215659	0.126744	0.0420187	0.125411	0.021208	0.277969	0.0103036	0.210341	0.145987
Novelgene11488	3.32939	3.2872	1.24145	14.1697	6.66297	2.77415	1.17534	1.82838	19.0611	2.59915	13.7879	5.54828	11.7253	10.8338	1.83688	4.84366	3.21259	4.56644	2.74045	4.62254	4.72136	2.24043
Novelgene1149	0.0555621	0.0210352	0.0258855	0.064703	0.0108845	0.013839	0.0359526	0	0.0839921	0.0251217	0.0129488	0	0	0	0.0651361	0	0.0230184	0	0.0285707	0.0529523	0.0426703	0
Novelgene11491	0.0820163	0.00862513	0.169823	0	0.035704	0.0113489	0	0.0276406	0.0491993	0	0	0.0487504	0.159321	0.218133	0.16915	0.121747	0.122698	0.167589	0.117149	0.0325683	0.268276	0.153815
Novelgene11492	0	0	0.0346268	0.0346211	0	0	0	0	0	0	0	0	0.0324855	0	0.174264	0.0361081	0.0307915	0	0	0	0	0
Novelgene11493	0	0	0.0202324	0	0	0	0	0	0.00937846	0	0	0	0	0	0	0	0.0449786	0	0.0111656	0	0	0.0366506
Novelgene11494	0.0106391	0	0	0.0123894	0	0	0	0	0	0	0	0.0227659	0	0	0	0	0	0	0.0410306	0	0	0
Novelgene11496	0.00796968	0	0.00928237	0	0	0	0	0	0	0	0.00928674	0.0085269	0	0.0158973	0.00778579	0	0.0247627	0.019542	0.0717168	0	0.0408034	0.0448395
Novelgene11498	0.00713649	0	0.0415597	0	0.0139802	0	0.00769635	0	0.0308231	0	0.00831585	0.00763545	0.00779792	0.00711767	0.00697182	0	0.0813042	0	0.0183483	0.00850159	0.0730753	0.0301138
Novelgene11499	1.19709	0.559683	0.235178	0.537459	0.183651	1.34712	0.373303	0.335387	0.576213	0.228238	1.14283	0.972167	0	0.517852	0.605871	0.245238	0.283818	0.212192	0.0927048	0.463906	0.221527	0.466593
Novelgene1150	0	0	0	0	0	0	0	0	0	0	0	0	0	0	0	0	0	0	0	0	0	0
Novelgene11501	0	0.00700465	0.0517187	0.0861835	0.007249	0.00921669	0.151647	0.00748251	0.0799116	0.0669235	0.0431192	0.190038	0.00808673	0.0147626	0.0361502	0.017977	0.0229951	0.00907352	0.104653	0.00881646	0.0378909	0.135326
Novelgene11502	0.0162979	0	0.170841	0.0189791	0	0.0405935	0.140612	0	0.0351959	0.0184222	0	0.226686	0.0178084	0	0.0159218	0	0.067519	0.0199815	0.0838055	0	0.125164	0.022924
Novelgene11503	0.033999	0	0.653384	0.0494905	0.158183	0.0105853	0.119166	0.111717	0.0183556	0.0960763	0.00990442	0.163693	0.00928754	0	0.0166073	0.0206465	0.0440162	0.0104209	0.0546335	0	0.130552	0.0717328
Novelgene11504	0	0	0	0	0	0	0	0	0	0	0	0	0	0	0	0	0	0	0	0	0	0
Novelgene11505	0.0444048	0.021014	0.439609	0.0904927	0.0543675	0.0967753	0.179582	0.134685	0.047947	0.100385	0.0388073	0.605746	0.0121301	0.0110719	0.0108451	0.0674139	0	0.0544411	0.0998965	0.0132247	0.0426272	0.0624582
Novelgene11507	0	0.00687351	0	0	0	0.00904413	0	0	0	0	0	0	0	0	0	0	0	0	0	0	0	0
Novelgene11509	0.0138648	0.00656134	0.0242228	0.0161458	0.00679022	0.0259001	0.00747627	0.0140179	0.00748542	0	0.00807806	0.00741711	0.0302997	0.0207424	0.00677246	0	0.0143599	0.0254978	0	0	0.0266196	0
Novelgene1151	0.174179	0.103035	0.185962	0.0845141	0.0568687	0.144611	0.203497	0.0807133	0.0940365	0.00820339	0.0507408	0.279535	0.00793008	0	0	0.0617008	0.165364	0.00889776	0.055978	0.0345827	0.0557354	0.112289
Novelgene11511	0.00787451	0	0.00917152	0.00916999	0	0.00980663	0	0	0.00850266	0	0	0.00842507	0.0430217	0.12566	0.00769281	0.0382554	0	0	0.0404917	0	0.010079	0
Novelgene11512	6.77202	0.325908	0.426122	0	0.00702661	0	0	0.19583	0	0.0324352	0.00835928	0	0.423286	0.736948	0.00700823	0.15683	1.59	0.694817	0.00922207	0.196558	0.844754	0.181626
Novelgene11517	0.0181356	0	0	0	0	0	0	0	0	0	0	0.0194036	0	0	0	0	0.0187831	0	0	0	0.0464257	0
Novelgene11518	0	0	0	0	0	0	0	0	0	0	0	0	0	0	0	0	0	0	0	0	0	0
Novelgene11519	1.16205	0.117143	1.22531	1.04895	0.04041	0.111321	0.259541	0.424069	0.0816699	0.0466336	0.104161	0.404623	0.300533	0.2606	10.4119	0.133619	0.0854584	0.0927316	0	0	0.00880104	0
Novelgene1152	5.08903	1.72407	1.19341	0.941308	0.234178	6.97572	3.05723	1.89924	5.42123	0.939422	3.95336	2.6067	0.821043	1.23768	1.37915	1.00939	2.65305	1.8983	1.90263	0.922258	2.98729	0.896759
Novelgene11520	0.696486	3.77268	0.0873604	0	0	0.613837	0.0231116	0	0	0.0726708	0.0374578	0	0.0585414	0.0427476	0	0	0.0110977	0	0	0	0	0
Novelgene11521	0	0.199334	0	0.0122628	0	0	0	0	0	0.0714175	0	0	0.0115063	0.0315078	0.0102874	0	0.0109063	0	0.0270742	0	0	0
Novelgene11522	0	0	0.018875	0	0	0	0	0.00819233	0	0	0.00944194	0	0	0.0080815	0.0079159	0	0	0	0	0	0	0
Novelgene11523	0	0.0978708	0.00926445	0.0185258	0	0	0	0	0.00858881	0	0.00926881	0	0	0.00793332	0.0388538	0	0.0082383	0.0390085	0	0	0.0305435	0
Novelgene11525	0.104632	0.0330103	0	0	0	0	0	0.0705245	0	0	0	0	0.43191	0.150736	0.0113575	0	0.0120408	0	0	0	0	0.0163523
Novelgene11526	3.05097	2.59057	0.0292469	0	0	0	0	0.0634703	0	0	0	0	0.781989	0.876562	0	0.030498	0	0.076966	0	0.209399	0	0.01766
Novelgene11527	0	0	0	0	0	0	0	0	0	0	0.0107859	0	0	0	0	0	0	0	0	0	0	0
Novelgene11528	0.148405	0.0702304	0.633778	0.230426	0.993298	0.246424	0.240071	0.375108	1.65584	0.615076	1.00876	0.740976	0.837823	0.542715	1.23233	0.120162	0.384258	0.060649	0.44515	0.117861	0.379904	0.243531
Novelgene1153	0.165176	0.0747687	0.158924	0.0334522	0.0281371	0.026831	0.0309799	0.050826	0.0775444	0.00811762	0.0585787	0.115255	0.0863189	0.107439	0.0420951	0.0174445	0.0297519	0.00880473	0.0461606	0.0171106	0.0919211	0.0808107
Novelgene11537	0.889914	0.538506	1.97103	1.63093	0.785923	0.96292	0.67653	0.722741	3.08749	0.0659611	1.73397	3.90219	0.350699	0.465609	0.484572	0.584711	1.20877	0.375608	1.38782	0.695174	1.28844	0.49248
Novelgene11538	0	0	0	0	0	0	0	0	0	0	0	0	0	0	0	0	0	0	0	0	0	0
Novelgene1154	0.147059	0.0278374	0.274049	0.299691	0.223266	0.137356	0.134806	0.00743412	0.778069	0.074802	0.257042	0.440554	0.0883787	0.410679	0.387897	0.0714431	0.357927	0.0270445	0.397002	0.0525567	0.254109	0.43438
Novelgene11540	0	0	0	0	0.00781377	0	0.00860323	0	0	0	0	0	0	0	0	0	0	0	0	0	0	0
Novelgene11542	0	0	0	0	0	0	0	0	0.050943	0	0	0	0	0	0	0	0	0	0	0	0	0
Novelgene11543	1.52049	0.991532	2.08444	4.27832	3.27076	2.04758	1.42794	1.34604	5.23955	0.304262	1.3818	7.19993	2.02708	2.57583	2.77181	1.93504	4.35512	1.58765	3.27331	1.274	4.94455	2.97776
Novelgene11544	0	0	0.0131286	0.0131264	0.0220816	0	0.0121563	0	0.0121712	0	0	0.0361803	0	0	0.0110119	0	0.0350233	0	0.0579619	0	0.0144277	0
Novelgene11545	0	0	0.0165808	0.0331561	0.03486	0	0	0.00719659	0.0153716	0	0	0.0609253	0	0	0.00695376	0.00864504	0	0	0	0	0.036443	0
Novelgene11546	0	0	0.00921333	0	0.00774815	0	0.00853099	0	0.0512485	0	0	0.016927	0	0.0157791	0	0	0.00819284	0	0.0101691	0	0.010125	0
Novelgene11548	1.76792	0.195579	0.311987	0.267373	0.0524745	0.533747	0.0907912	0.131543	0.0826384	0.19897	0.133772	0.0982612	0.100352	0.213728	0	0.00929523	0.0396329	0.0281494	0.0983859	0.0091173	0.127347	0.0107649
Novelgene11549	0.542325	0.0394843	0.0161962	0.0404837	0.00681027	0	0.022495	0	0.0450451	0.00785913	0	0.029756	0	0.0277382	0.00679245	0.0253335	0	0.0170487	0.00893814	0	0.0088994	0.0488984
Novelgene1155	0.0197232	0.012445	0.030629	0.00765598	0.0257582	0	0.00709016	0	0.042593	0	0.0383043	0.0773746	0	0.00655705	0.0513815	0	0.0408547	0	0.0169031	0	0.0841495	0.0184946
Novelgene11550	0	0	0	0	0	0	0	0	0	0	0	0	0	0	0	0	0	0	0	0	0	0
Novelgene11552	0	0	0.0122844	0.0368472	0	0	0	0	0.0341657	0	0	0	0	0.0105194	0	0	0.0109238	0	0.0135587	0	0	0
Novelgene11553	0	0	0.0233371	0	0	0	0	0	0	0	0	0	0	0	0	0	0.0207522	0	0	0	0	0
Novelgene11555	0.14036	0.0797081	0.294262	0.441319	0.0962367	0.0873997	0.31788	0.212865	0.363736	0.142789	1.43929	0.135156	0.613476	0.601956	0.0822728	0.0340944	0.174446	0.0344168	0.0721748	0.0501626	0.233552	0.118455
Novelgene11556	0.27122	0.0263284	0.0080998	0.0404923	0	0.0173214	0	0.00703113	0.0300364	0	0.299834	0.141371	0.0075989	0	0	0	0.0216079	0	0.01788	0	0.062309	0
Novelgene11557	0	0.137513	0	0	0	0	0.0223841	0	0.0112057	0	0	0	0.045359	0.0103505	0	0	0	0	0	0	0	0
Novelgene11558	0	0	0	0	0	0	0	0	0	0	0	0	0	0	0	0	0	0	0	0	0	0
Novelgene11559	0	0.0368862	0.0151305	0.015128	0	0.0647129	0.0140099	0	0	0.058736	0.0151376	0.013899	0	0.025913	0.012691	0	0	0	0	0	0	0
Novelgene11560	0	0	0	0	0	0	0	0	0	0	0	0	0	0.00980722	0	0	0	0	0	0	0	0
Novelgene11561	0.017359	0	0	0.00673829	0	0	0	0	0	0.00654054	0.0674258	0.0123818	0	0	0	0	0	0	0	0	0.00740628	0.00813886
Novelgene11562	0.0897565	0	0	0	0	0	0	0	0	0	0	0	0	0.0298399	0	0	0	0	0	0	0	0
Novelgene11565	0.253133	0.239583	1.67068	2.5793	0.557867	1.07708	1.04647	0.490528	1.25274	0.572254	2.28598	3.4531	0.0691485	0.126233	3.35905	0.153719	0.524342	0.0775864	0.921995	0.0251295	1.539	0.296707
Novelgene11567	0.216627	0.246037	0.218666	0.689525	0.198038	0.107912	0.700864	0.175215	0.795284	0.114269	0.387053	1.32883	0.0789014	0.302477	0.0705427	0.0877	0.523509	0.0354118	0.965397	0.0172043	0.628486	0.0812532
Novelgene11568	0	0	0	0	0	0	0.0105605	0	0	0	0	0	0	0	0.0191326	0	0	0	0	0	0	0.0137735
Novelgene1157	0	0.0153119	0	0	0	0	0	0	0	0	0	0	0	0	0	0	0	0	0	0	0.020707	0
Novelgene11570	0.0132785	0	0	0	0	0	0	0	0	0	0.0154729	0	0	0	0	0	0.0137526	0.0162797	0	0.0158185	0.0339919	0
Novelgene11571	0	0	0	0.131309	0	0	0	0	0	0	0	0.0241284	0	0	0	0	0.0467137	0	0	0	0	0.0317204
Novelgene11573	0	0	0	0	0	0	0	0.0232459	0.0248261	0.0259889	0	0	0	0	0	0.0279246	0	0	0	0	0	0.0970193
Novelgene11576	3.24117	2.91656	18.1685	30.6228	17.5625	3.77795	6.18161	4.98808	6.22365	1.93108	3.94425	13.1708	1.44803	1.56058	18.6708	5.68177	8.79739	6.69468	8.2101	14.8931	6.31482	10.3979
Novelgene11577	0	0.0315209	0	0.0193913	0	0	0	0	0	0	0.0194037	0	0	0	0	0	0	0	0	0	0	0
Novelgene11578	0.0123162	0.0233139	0.0143448	0.0717123	0.0120636	0.199397	0.0929772	0.0249044	0.398961	0	0.0430548	1.72623	0	0	0	0.0448754	0.0637799	0.0150999	0.205828	0.161394	0.394107	0.0519708
Novelgene1158	0.019958	0.00944483	0.0232453	0.0116207	0.0097743	0	0	0	0	0	0.0232562	0.106767	0.0436155	0	0.00974873	0	0.0826822	0	0.0769697	0	0.0766361	0.0280722
Novelgene11581	0.0295435	0.195735	0.137639	0.0860098	0.0434063	0.202358	0.0318612	0.0149349	0.175451	0	0.0344258	0.17385	0.0161408	0.0589312	0	0	0.0458975	0.0362209	0.0569686	0	0.0945362	0.0415549
Novelgene11582	0	0	0	0	0	0	0.0123591	0	0	0	0	0	0	0	0	0	0	0	0	0	0.0293368	0
Novelgene11585	0.0364074	0.0827007	0.186578	0.805544	0.0998499	0.108817	0.0392636	0.0662569	0.0786233	0.00823057	0.0339392	0.701153	0	0.00726228	0.0995886	0	0.120663	0.0357089	0.0468028	0.026023	0.28892	0.0512094
Novelgene11586	0.016436	0	0	0	0	0	0	0	0	0	0	0	0	0	0	0	0	0	0	0	0	0
Novelgene11587	0	0	0	0	0	0	0	0	0	0	0	0	0	0	0	0	0	0	0	0	0	0
Novelgene11589	0	0	0	0	0	0	0	0	0	0	0	0	0	0	0	0	0	0	0	0	0	0
Novelgene11590	0.056001	0.0265017	0	0	0	0	0	0	0	0	0	0	0.0152978	0.0558533	0	0	0	0	0	0.0667131	0	0
Novelgene11594	0.0196176	0	0	0	0	0	0	0	0	0	0	0	0.00714525	0	0	0	0	0	0	0	0	0
Novelgene11595	0	0	0.0122453	0	0.0102979	0	0	0	0	0.0118839	0	0.0224973	0	0.0104858	0	0.0127691	0	0	0	0	0	0
Novelgene11596	0.00665669	0	0	0	0	0	0	0	0	0	0	0	0.00727365	0	0	0	0	0.00816122	0	0	0	0
Novelgene11597	0.347345	0.0128923	0.118987	0.126899	0.040026	0.0339272	0.110175	0.0137718	0.250035	0.00769841	0.0317449	0.102016	0.0446516	0.156233	0.0199606	0.0496309	0.0564309	0.0417502	0.0963088	0	0.0697393	0.0478984
Novelgene11598	0.1081	0	0.0503622	0.0755307	0.0105883	0	0.0116581	0	0.15174	0.012219	0	0.0231317	0	0	0.0844847	0	0.0671759	0.0265066	0.0277932	0.0257556	0.0830183	0
Novelgene11599	0.0869477	0	0.182284	0.0405008	0	0	0.0562613	0.105489	0	0.0196561	0	0.0186054	0	0.0173437	0	0	0	0	0.0447095	0	0	0.0244595
Novelgene1160	1.42022	1.35866	1.65415	2.79202	1.76504	2.37728	2.53627	1.48222	13.5213	1.82974	1.45918	18.8388	0.10012	0.213233	1.55156	1.14994	2.08777	0.486793	2.984	0.745887	4.33933	2.81387
Novelgene11600	0	0	0	0	0	0	0	0	0	0	0	0	0	0	0	0	0	0	0	0	0	0
Novelgene11601	0.113763	0.548156	0.542049	0.156566	0.141819	0.128797	0.111534	0.0313688	0.256843	0.0467604	0.265126	0.608584	0.192111	0.154722	0.0909311	0.113047	0.128536	0.0253592	0.239311	0.0492815	0.185324	0.203655
Novelgene11602	0	0.0376608	0.120496	0.0556043	0	0.0198216	0.0257474	0.08046	0.00859296	0.0269862	0.00927329	0.0596018	0	0.0714344	1.01846	0	0.115392	0.00975683	0.0204608	0	0.142605	0.0223873
Novelgene11603	0	0	0	0	0	0	0	0	0	0	0	0	0	0	0	0	0	0	0	0	0	0
Novelgene11606	0.126539	0.0798441	0.0163758	0.0491191	0.0275431	0.140078	0	0	0.0151815	0.0476776	0.0819173	0.0300859	0.107541	0.252412	0.755454	0.187839	0.0145619	0.103427	0.994096	0.368487	0.611869	0.73172
Novelgene11607	13.7285	0	0.0430989	0.0430918	19.681	1.106	0.718326	0	6.71258	475.993	0.172477	0.158365	1.33431	0.147626	0	0	1.18808	0	0	0	0	0
Novelgene11608	0	0	0	0	0	0	0	0	0	0	0	0	0	0	0	0	0	0	0	0	0	0
Novelgene11609	0	0	0.286718	0.0955569	0	0.0204382	0	0.0165926	0	0	0.0382471	0.228265	0	0	0.0320655	0	0.0169974	0	0.0632922	0	0.126036	0
Novelgene11611	10.572	0.564545	0.383293	0.407181	0.342485	0.179303	0.288361	0.166361	2.75389	0	0.335539	0.638177	6.33776	5.23102	0.200935	1.52381	0.702979	1.94169	1.05763	0.367536	0.789787	0.462884
Novelgene11612	0.0136807	0	0.127473	0.0318629	0	0	0	0	0.014772	0	0	0	0	0	0.0133651	0	0.0850151	0	0	0	0	0
Novelgene11613	0	0	0	0	0	0	0	0	0	0	0	0	0	0	0	0	0	0	0.0227874	0	0.0226887	0
Novelgene11615	0.850461	0.100617	0.0530647	0.0353706	0.0297506	0.0756524	0.0163782	0	0.409957	0	0.0530897	0	0.38167	0.378669	0	0.332008	0.0314581	0.167574	0.0390462	0	0.136069	0
Novelgene11618	91.4459	20.3498	0.87441	0.995689	1.19495	0.103885	1.57432	0.179218	3.34389	3.61837	0.680416	0.323529	37.348	34.9323	0.0814922	1.05112	1.56592	1.09941	1.42086	2.14895	0.306965	0.234663
Novelgene1162	0.185338	0.0738597	0.193142	0.215828	0.219754	0.0971843	0.136758	0.0493115	0.926881	0.0771823	0.125033	1.56549	0	0	0.20965	0.0473892	0.14144	0.0239187	0.426354	0.0116205	0.38705	0.109764
Novelgene11621	0.540754	0.263216	0.269924	0.197911	0.196732	0.0384821	0.116635	0.124966	0.0834129	0.0523918	0.612115	0.0826518	0.185703	0.339006	0.0150936	0.168882	0.224025	0.322016	0.218478	0.184055	0.197755	0.347706
Novelgene11624	0.373733	0.0603926	0	0	0	0	0	0	0	0	0	0	0.0498015	0.19092	0	0	0	0	0	0	0	0
Novelgene11625	0.0150688	0	0	0.105287	0.0147597	0	0	0	0	0	0	0	0.0329309	0.180349	0.0147211	0	0	0	0.0193714	0	0.0192875	0
Novelgene11626	0.0581235	0.0206296	0.143856	0	0.0213493	0	0	0.0661109	0	0	0.00846611	0	0.0317553	0.0362314	0.0070978	0.0441206	0.0526739	0.062353	0.0560396	0.233691	0.0185989	0.0306579
Novelgene11627	0	0	0	0	0	0	0	0	0	0	0	0	0	0	0	0	0	0	0	0	0	0
Novelgene11628	1.27063	1.016	0.127579	2.14296	0.150206	2.42815	1.03954	0.310089	2.36549	0.148577	0.0765832	6.9614	0	0.0873983	0	0.0266072	1.74709	0.402882	0.704064	0	0.364527	0.493026
Novelgene1163	0.0514041	0.0097305	0.227509	0.16761	0.110769	0.0256067	0.0110874	0.0519716	0.266422	0.0581042	0.119798	0.813972	0	0	0.190828	0.0249728	0.0212958	0.0378134	0.330407	0.0122474	0.355293	0.23137
Novelgene11631	0	0	0	0	0	0	0.0115034	0	0	0	0	0	0	0	0	0	0.0110475	0.0130775	0	0.012707	0	0
Novelgene11632	0	0	0	0	0	0	0	0	0	0	0	0.0305088	0	0.00710997	0	0	0	0	0	0	0	0
Novelgene11633	0.0222624	0.0140471	0	0.0259249	0.00726858	0	0	0	0	0.00838803	0.0259414	0.0952755	0.105411	0.0444073	0	0.0180256	0.030743	0	0	0.0176806	0	0
Novelgene11634	0.0145117	0.00686746	0.0422548	0.0168991	0	0	0.0391254	0	0.0156693	0	0.0169099	0.0155263	0	0.00723671	0.00708843	0.00881247	0.0375745	0.0533748	0.0373104	0.00864378	0.0650103	0.0204116
Novelgene11637	0	0	0	0	0	0	0	0	0	0	0	0	0	0.0100224	0	0	0	0	0	0	0	0
Novelgene11638	0.110677	0.178079	1.36641	2.78391	1.15995	0.330798	2.26783	0.391645	0.418269	0.0750615	0.167657	1.21967	0.0241869	0.154539	2.83282	0.483913	0.939951	1.85897	2.33336	3.8895	0.963298	3.39369
Novelgene11639	0.140699	0.20715	1.56591	2.63975	1.77626	0.369913	2.81557	0.331923	0.540171	0.0353419	0.127518	2.14097	0.0170822	0.0779602	2.22979	0.85442	1.21436	2.53	2.91407	6.2948	1.14057	5.78316
Novelgene1164	0.0322083	0	0.0125044	0.0375071	0.0105159	0	0.0115784	0.0108546	0.115925	0	0.0125103	0.218248	0	0.0107078	0.0104884	0	0	0	0.0690079	0	0.0687088	0.0604041
Novelgene11642	10.0345	10.6862	10.9877	15.5328	11.4334	9.62326	8.45127	7.32947	15.7586	3.82711	17.3563	24.5689	8.0705	4.54788	7.37558	17.9575	7.76278	5.80812	7.21329	16.947	6.2384	5.01198
Novelgene11644	0	0	0.0796704	0	0	0	0	0	0.0369301	0	0	0.0731862	0	0	0	0.0207696	0.0177115	0	0.153886	0	0.109442	0.0481071
Novelgene11645	0.0210227	0.00663246	0	0.00816042	0.00686382	0	0	0	0.00756655	0	0	0	0.0535993	0	0	0	0	0	0	0	0	0.00985659
Novelgene11646	198.51	248.671	753.623	645.612	1042.92	491.762	517.06	696.728	710.159	689.264	393.997	457.391	546.4	537.955	1977.46	114.605	1025.32	1929.86	1174.52	1344.74	2033.67	2040.99
Novelgene11647	0	0	0	0	0	0	0	0	0	0	0	0	0	0	0	0	0	0	0	0	0	0
Novelgene1165	0.581398	0.270136	1.61287	0.738597	0.704076	0.329115	0.706811	0.523692	4.17757	0.310666	0.985424	5.89249	0	0.021086	0.382098	0.552063	1.41233	0.129601	2.70425	0.0503717	2.48957	0.371716
Novelgene11650	0	0	0	0	0	0	0	0	0	0	0.0517919	0	0.00971323	0.0088659	0	0	0	0	0	0	0	0
Novelgene11651	0	0	0	0	0	0	0	0	0.0079095	0	0.110964	0	0	0.00730585	0	0	0	0	0	0	0	0
Novelgene11654	16.5279	0.745873	0	0	0.187758	0.61007	0.091879	0.021534	0.574946	1.70932	0.0496373	0	3.14183	2.82527	0.0208074	0	0.0220593	0.0261127	0.109521	0.025373	0.109046	0.269623
Novelgene11656	0	0	0	0	0	0.0091796	0	0	0	0.00833177	0	0	0	0	0	0	0	0	0	0	0	0
Novelgene11658	0.23815	0.125224	0.369835	0.246515	0.259184	0.164769	0.171222	0.0802599	0.285719	0	0.308341	0.481291	0.346963	0.369479	0.0258506	0.546345	0.274059	0.324418	0	0.504364	0.0338692	0.186096
Novelgene1166	0	0.00686595	0.0084491	0.0844769	0.0639491	0.0722735	0.0156467	0.0293374	0.195823	0.0163996	0.0169062	0.201798	0	0.00723512	0.106303	0.00881053	0.0150265	0	0.00932555	0.0172838	0.0371406	0.0510179
Novelgene11661	0	0	0	0.0125637	0	0	0	0	0	0	0	0	0	0	0	0	0	0	0	0	0	0
Novelgene11662	0.121588	0.0191799	0.141615	0.259583	0.297735	0.328079	0.19669	0.204884	0.350098	0.022906	4.27405	0.346904	0	0.242534	0.0395941	0	0	0.0496896	0.130254	0	0.103752	0
Novelgene11664	0.232124	0.143649	0.207967	0.467848	0.113682	0.277961	0.414015	0.0541586	1.19536	0.161464	0.145646	1.49967	0	0.0445215	0.0784967	0.119275	0.591783	0.0437829	1.17066	0.0425425	0.79991	0.238595
Novelgene11666	0.485456	0.804074	0.424062	2.73239	1.88218	0.579379	1.63607	0.797576	6.77067	0.388685	0.259271	4.60966	0.0221021	0.242088	0.138324	0.515902	1.21507	0.396786	2.86031	1.68676	2.92559	1.08114
Novelgene11667	0	0	0	0	0	0	0	0	0	0	0	0	0	0	0	0	0	0	0	0	0	0
Novelgene11668	0	0	0	0	0	0	0	0	0	0	0	0	0	0	0	0	0	0	0	0	0	0
Novelgene1167	0.0144134	0.0272837	0.0587559	0.159454	0.0917652	0.0269248	0.0310882	0.00728625	0.280136	0.016292	0.0839765	0.686239	0	0	0.0281616	0.00875275	0.104496	0	0.0741152	0	0.0645698	0.0202733
Novelgene11671	0	0	0	0	0	0	0	0	0	0	0	0	0	0	0	0	0	0	0	0	0	0
Novelgene11672	1.16616	0.45153	0.33956	4.07404	0.20768	0.528107	0.571658	0.187574	0.744065	0.50929	0.741207	2.52375	0.0579202	0.185036	1.89013	0.74036	0.933299	3.11942	1.32878	0.694615	2.40858	2.12491
Novelgene11675	0	0.0321488	0.197808	0.02637	0	0.0564016	0	0.0114473	0.0366765	0	0.0263868	0.181709	0.0371151	0.0338774	0.0884885	0.0550053	0.0117266	0.0138814	0.101886	0	0.0289842	0.0637022
Novelgene11677	0.269808	0.34292	0.116721	0.0628392	0.166115	0.0192005	0.108076	0.124703	0.316302	1.68172	0.233552	0.0824778	0.126349	0.0538193	0.188273	0.046813	0.135729	0.0567068	0.0396396	0	0.0394678	0.0433717
Novelgene11678	0.261671	0.137591	4.23293	3.92751	1.31	0.434501	0.0313555	1.17582	0	0	0.643708	0.0622148	0.0635386	0.376973	0.340845	0.670929	0.0602253	2.1744	0.971782	1.55862	0.855928	0.736115
Novelgene11679	0.0827367	0.0685195	0.0361366	0	0.01013	0.038639	0.111534	0.0209125	0.0446683	0	0.337434	0.0553259	0.0113006	0.0412592	0	0	0.0535567	0.0126796	0.0930654	0.0123204	0.0132374	0.0290936
Novelgene1168	0	0.0174188	0.0643056	0.107158	0.045066	0.0458391	0	0.00930354	0.0695519	0.0520067	0	0.364277	0	0	0.0269689	0	0.0667134	0	0.0118294	0.0219243	0.129559	0
Novelgene11681	0.0134354	0	0	0	0	0	0	0	0	0	0	0	0	0	0	0	0	0	0	0	0	0
Novelgene11682	0.0067757	0	0	0	0	0	0	0	0	0	0.0236863	0	0	0	0	0	0	0	0	0	0	0
Novelgene11684	0	0	0.0267169	0	0	0	0	0	0	0	0	0	0.00835491	0.00762607	0	0	0	0	0	0	0	0
Novelgene11686	0	0.0409524	0.0251976	0.226741	0.0635715	0	0.0466629	0	0.07008	0	0	0.0694405	0	0	0.021135	0	0	0	0.0278114	0.0257725	0.0276909	0.15215
Novelgene11687	1.21777	0.154824	0.0846773	0.338653	0.0178028	0.0452705	0.0980076	0.0367526	0.21588	0.0410893	0.211793	0.408374	0.119161	0.344426	0.0177562	0	0.0941228	0	0.186922	0	0.023264	0.0255652
Novelgene11688	0	0	0.0295621	0.0147786	0.00621522	0.0079023	0.0342159	0.0128309	0.00685155	0	0.125698	0	0.29814	0.253146	0.0495917	0.00770667	0.00657193	0.0155591	0.562845	0.0302366	0.755329	0.133878
Novelgene11689	0	0	0	0.187597	0.0631159	0.0267494	0.0579107	0	0.0115963	0	0	0.0919238	0	0	0.0104918	0	0.011123	0.0658347	0.0138061	0	0	0.0604238
Novelgene1169	0.00959842	0.00908464	0.212408	0.0894201	0.00940154	0.023907	0	0.048522	0.238374	0.021699	0	0.811291	0	0	0.0562617	0	0.0596467	0	0.0246781	0.0114345	0.0491423	0
Novelgene11690	0.00708892	0	0.0247696	0.107317	0.0208306	0.00882829	0.0305802	0	0.0459264	0	0	0.0303382	0.00774594	0	0	0	0	0	0.0911302	0.00844493	0.00907353	0.00997102
Novelgene11691	0.0429724	0.010168	0	0	0	0	0.0115859	0	0	0	0.0500739	0	0.0352164	0.0107148	0	0.0652392	0.111267	0.0131712	0.0138106	0.0127981	0.0550029	0.0151109
Novelgene11692	0	0	0	0	0	0	0	0	0	0	0	0	0	0	0	0	0	0	0	0	0	0
Novelgene11694	0	0	0	0	0	0	0	0	0	0	0	0	0	0	0	0	0	0	0	0	0	0
Novelgene11695	0	0.0809837	1.19588	7.14089	3.38029	0.426232	0.430623	0.259525	3.54159	0.25791	0.132939	1.67835	0.872611	1.19473	0.111453	0.48496	0.531712	0.489546	0.513309	1.39305	1.02217	0.762223
Novelgene11697	0.0110975	0	0	0	0	0	0	0	0	0	0	0	0	0	0	0	0	0	0	0	0	0
Novelgene11699	0.0213956	0	0	0	0	0	0	0	0	0	0	0	0	0.0213391	0	0	0	0	0	0	0	0
Novelgene11700	0	0	0	0	0	0	0	0	0	0	0	0	0	0	0	0	0	0	0	0	0	0
Novelgene11703	0.0763965	0.051648	0.305074	0.216058	0.0534497	0.149508	0.2354	0.0882743	0.223903	0.0370089	0.101739	0.385336	0.0119253	0	0.149268	0.0265103	0.0791242	0	0.07015	0	0.0279384	0.0307019
Novelgene11704	0.0616042	0.0466453	0.186553	0.12913	0.0482725	0	0.0132874	0.0124569	0.106429	0.0139268	0.0717848	0.263646	0	0	0.0120365	0	0.0638037	0	0.0158388	0	0.0473105	0
Novelgene11707	0.0158284	0.0149811	0.129049	0.0829459	0.0310075	0.00985606	0.0170702	0.0160032	0.00854552	0.00894575	0	0.0338702	0	0	0.00773159	0	0.0245903	0	0.0610437	0	0.0506493	0
Novelgene11708	0	0.0512915	0.0126237	0	0	0	0	0	0.011703	0	0	0.0115962	0	0	0	0	0	0	0	0	0	0
Novelgene11709	0.028789	0	0.0419135	0.0586691	0	0.00896319	0.0310475	0	0.0155427	0	0	0.0693041	0	0.00717826	0.0281247	0	0.0149084	0	0	0	0	0
Novelgene1171	1.59817	0.464816	2.17164	2.81103	0.513643	0.414646	0.430887	0.521774	1.28525	0.0470437	1.70709	1.42492	2.1192	3.05508	0.0406587	0.0707667	0.724163	0.295949	3.33855	0.396641	1.45961	1.15909
Novelgene11713	0	0.0251254	0.108216	0.0463705	0.0260019	0.0661197	0.0143145	0.0402592	0	0	0.0309334	0.0142012	0.0145034	0	0.0129669	0	0.0274942	0.0162732	0.0170631	0	0.0339782	0.0373392
Novelgene11714	0	0	0	0	0	0	0	0	0	0	0	0	0	0	0	0	0	0	0	0	0	0
Novelgene11715	0	0	0	0	0	0	0	0	0	0	0	0	0	0	0	0	0	0	0	0	0	0
Novelgene11716	10.7059	0.0835122	0	0	0.0864254	0.0183142	0	0	0	0.0166227	0.0856807	0	0.819512	1.96539	0	0	0	0	0	0	0	0
Novelgene1172	0.0964992	0.0913338	0.0187323	0.0187291	0.0945199	0	0	0	0.0694647	0	2.13648	0.0860385	0.333903	0.769958	0.109985	0.156269	0.832872	0.670422	0.22743	0.0957984	0.102929	0.339331
Novelgene11720	0.0354065	0.00670226	0	0	0	0	0	0	0	0	0	0	0	0.00706263	0	0	0	0	0	0	0	0
Novelgene11721	0	0	0	0	0	0	0	0	0	0	0	0	0	0	0	0	0	0	0	0	0	0
Novelgene11722	0.0077034	0.102075	0	0	0	0	0	0	0	0	0	0	0.235687	0.115246	0	0.102916	0	0	0	0	0	0
Novelgene11723	0.0261153	0.0247174	1.53605	0.380146	0.281376	0	0.422461	0.264036	1.00105	0.0147596	0.0152155	0.349265	0.0142679	0.0130232	0	0.0951537	0.527431	0.0320178	0.25179	0.108888	0.0501398	0.0550993
Novelgene11724	7.97428	4.84414	6.56392	7.34411	3.92413	1.90978	3.67975	2.42257	6.83036	1.45172	7.23711	8.88047	13.07	11.9299	2.07866	0.977815	5.26114	1.6451	8.64943	2.28357	10.0595	4.34094
Novelgene11725	0.0153423	0.0363026	0.0536079	0.0357327	0.0150276	0	0.0330918	0.0698026	0.0248492	0	0.00893886	0.155942	0.0167642	0.0459055	0	0	0.0238351	0.00940496	0.0887533	0.018277	0.0196375	0.01079
Novelgene11727	0.0160441	0	0.0186867	0	0	0.0199807	0	0	0.0173239	0	0	0	0	0	0	0	0.0332338	0.0196703	0.103126	0	0	0
Novelgene11729	0.0501072	0.0474251	0.350163	0.554332	0.220858	0	1.21586	0.0253302	0.432835	0.0424787	20.0562	0.0134026	3.0387	2.2114	0.0122378	0.152142	0.0389222	0	0.289865	0.074615	0	0.528593
Novelgene11731	0.0349758	0.132415	0.108631	0.488759	0.0342585	0.232308	0.352051	0.035362	0.0755318	0	0.0407559	3.54255	0.15287	0.0232557	0.0113896	0	0.108674	0	0.1199	0.0972211	0.0746127	0.147587
Novelgene11733	0.0111012	0	0.038789	0.0129275	0.065241	0.718902	0.0478884	0.0673426	0.047947	0.0125482	0.0646788	0.0475095	0	0.0110719	0.0433802	0	0.0574878	0	0	0	0.0426272	0.0156146
Novelgene11734	0.584345	0.244626	0.418827	0.0654307	0	0.0699733	0.048476	0.102253	1.22552	0.0635106	0.144039	0.0841617	0	0.0112078	0.087825	0.0136482	0.232773	0.0826637	0	0.0803218	0.172601	0.0632246
Novelgene11735	0	0	0	0	0	0	0	0	0	0	0	0	0	0	0	0	0	0	0	0	0	0
Novelgene11737	0.0338681	0.080138	0.0197232	0.0591599	0	0.0421781	0.0365251	0	0.0182849	0	0.0591976	0.018118	0.0185035	0.0337788	0.0165433	0	0	0	0	0	0	0.0476376
Novelgene11741	0	0	0	0	0	0	0	0	0	0	0	0	0	0	0	0	0	0	0	0	0	0
Novelgene11742	0	0	0	0	0	0	0	0	0	0	0	0	0.00814708	0	0	0	0	0	0	0	0	0
Novelgene11743	0	0	0.0168279	0.00841252	0	0	0	0.00730381	0	0	0.00841789	0	0	0	0	0	0	0	0	0	0	0
Novelgene11745	0.0227855	0.0215658	0.0132692	0	0.0111591	0	0	0	0.0123015	0	0	0	0	0.0113627	0	0	0	0	0	0	0.0145822	0.0160246
Novelgene11746	0.016908	0	0	0	0	0	0	0	0	0	0	0	0	0	0	0	0.0700467	0	0	0.0201422	0	0
Novelgene11747	0	0	0	0	0	0	0	0	0	0	0	0	0	0	0	0	0	0	0	0	0	0
Novelgene11748	0.164373	0.0129646	0	0.0159513	0	0	0	0	0	0	0	0	0	0	0	0	0	0	0	0	0	0
Novelgene1175	0.0694117	0.0131393	0.0646756	0.371823	0.0135976	0.0518657	0.0748572	0.0842137	0	0	0.113236	0.0742648	0	0	0.0949342	0	0.115024	0.05106	0.0713847	0.0330757	0.0177688	0.0781057
Novelgene11751	0.0224902	0.127718	0.183362	0.445232	0.110144	0.0280084	0.970182	0.181908	2.06416	0	0	1.34751	0.122873	0.0224308	0	0	0.163052	0	0.115647	0.0803766	0.172719	0.0632677
Novelgene11752	0.241189	0.273935	0.814655	2.24695	0.685102	0.420516	3.13434	0.134119	10.5734	0.163576	0.252943	4.25787	0.0658858	0.0841936	0.0117812	0.117173	0.661972	0.0591405	1.36425	0.143663	1.42008	0.661534
Novelgene11753	0	0	0.00597776	0	0	0	0	0	0.00554182	0.00580137	0.0478446	0.00549125	0	0	0	0.00623347	0	0	0	0	0	0
Novelgene11754	0	0	0	0	0	0	0.0622717	0	0	0	0.0336421	0.0154447	0	0	0	0	0	0	0	0	0	0
Novelgene11756	0.0155083	0.0146781	0.0541879	0.0361192	0	0.0386269	0.0334498	0.031359	0.200944	0.0175296	0.0542134	0.165926	0.135565	0	0	0	0.192744	0.0190134	0.0797453	0	0.0992497	0
Novelgene11758	0.841299	0.0658071	0.0647847	0.0971609	0.0817232	0.0865887	0.449901	0.0632668	0.195195	0.0628731	0.0567133	0.0743901	0.0151946	0.0693455	0	0.0760005	0.0864135	0.0852436	0.107258	0.00828287	0.0533964	0.234712
Novelgene1176	2.73176	2.30157	4.92888	17.0643	8.35197	4.0903	6.3349	1.42087	12.4807	2.6416	3.6248	17.1648	0.224302	0.220484	11.1685	3.56712	6.90151	5.74976	7.2874	5.94427	1.51584	7.90689
Novelgene11760	0.0378754	0	0.022057	0.0441066	0	0.0117922	0.0102117	0	0.051121	0	0.0441347	0.0202618	0.0103465	0.00944389	0	0.0230005	0.0392277	0	0	0	0.0363592	0.0133186
Novelgene11761	0	0	0	0.0359165	0	0	0	0	0.0582798	0	0	0	0	0.00769027	0.00753269	0	0	0	0	0	0	0
Novelgene11762	0.0582519	0.0964841	0.0339233	0.271341	0.0427928	0.308315	0	0	0.110073	0.131689	0.0169696	0.779058	0.0636508	0.0290491	0	0.0353744	0	0.0535634	0.0187211	0	0.05592	0.143386
Novelgene11763	0.369591	0.102027	0.161425	0.322796	0.0452512	0.0575344	0.398586	0.0467089	0.232793	0.0522205	0.107667	0.197716	0.117788	0.15359	0.0300886	0	0.0797472	0.0377604	0.138577	0.0183453	0.118265	0.216605
Novelgene11765	0	0	0	0	0	0	0	0	0	0	0	0	0	0	0	0	0	0	0	0	0	0
Novelgene11766	0	0	0.0353602	0.0176771	0.0743423	0	0	0	0.0327814	0	0.0353768	0.0324823	0	0	0	0.0368728	0.0314436	0	0.0585423	0.0542505	0.0388591	0.0427028
Novelgene11767	0.0264664	0.137774	0.138716	0.0231154	0.0324045	0.115361	0.0142714	0.107035	0.0142888	0.00747903	0.0385503	0.0212377	0	0.039595	0.116351	0	0.0685285	0.0243363	0.0170117	0.0157645	0.00846899	0.0744535
Novelgene11768	0.111765	0	0.0325434	0	0.0273681	0.0347969	0.180799	0	0.03017	0.0631661	0.618615	0.0597894	0	0.0557349	0.0272964	0	0	0	0	0	0	0
Novelgene1177	0.0255388	0.0120859	0.237962	0.550196	0.0250149	0.0159025	0.23411	0.0129104	0.193032	0.0433013	0.0446389	0.109298	0	0	0.099798	0.0620354	0.0132253	0.031311	0.0328309	0.0608479	0.0490329	0.125727
[truncated: 9,815 more rows]
