# Supplementary material for: Global tissue transcriptomic analysis to improve genome annotation and unravel skin pigmentation in goldfish
Source: Sci Rep. 2021 Jan 19;11:1815. doi: 10.1038/s41598-020-80168-6 (PMC7815744; doi:10.1038/s41598-020-80168-6)
Supplement: Supplementary file 1 — Supplementary Information. [file 41598_2020_80168_MOESM1_ESM.zip › Supplementary Information/Table_S11-lncRNAtissueExpression.xlsx]

## Sheet: lncRNAexpression
transcript_id	brain	eye	fin	gill	head	heart	intestine	muscle	kidney	live	testis	spleen	dph1	dph3	skin1-BS	skin2-BS	skin3-CS	skin4-CS	skin5-RS	skin6-RS	skin7-WS	skin8-WS
CA00000009_novel06	2.0479	0	0	7.46422	0	45.8443	3.94192	14.1099	28.3016	13.2305	5.06441	0	11.4428	16.1893	2.3095	85.8891	0	2.76236	0	2.04733	11.2473	0
CA00000011_novel03	4.0944	43.4745	18.665	0.812229	2.47727	7.02307	15.3489	6.77	3.47026	5.403	6.8201	1.31438	6.43793	7.70188	2.12164	5.79231	3.99465	8.7467	7.3764	2.06965	5.4949	1.92326
CA00000012_novel18	0	0	0	0	0	0	0	0	0	0	0	0.23931	0	0.192966	0	0	0	0	0	0	0	0
CA00000024_novel01	0.192332	301.568	0	0.0687863	0.0394828	0.119142	0	0.0663459	0.000635059	0.233673	0.126204	5.76e-05	0.603241	0.534973	0	0.048085	0	0	0	0	0.0456001	0
CA00000024_novel05	0	0	0	0	0	0	0.142376	0	0	0	0	0.419006	0	0	0	0	0	0	0	0	0	0
CA00000042_novel01	0	0.0968663	0.0911305	0.139724	0	0.241285	0.374873	0.135655	0.53655	0	0	0.210296	0	0	0	0	0.16698	0.111272	0.409162	0	0	0
CA00000058_novel05	0	0	0	0	0	0	0	0	0	0	0	0	0	0	0	0	0	0	0	0	0	0
CA00000058_novel06	1.07342	6.04845	2.05551	3.88999	3.31311	2.37143	11.6455	0	3.03948	4.43068	2.26847	3.6894	5.20346	2.39965	0	0.546683	0	5.54618	5.92631	4.75977	6.38335	9.04696
CA00000064_novel05	0	0	0	0.0308961	0	0	0.0550642	0	0	0	0.254857	0	0	0	0	0	0.0724036	0	0.109295	0	0.0819705	0
CA00000064_novel08	0.600674	0.708124	1.48473	0.026918	0.706369	1.20125	0	1.02804	1.39707	0.449345	0	3.6964	0	0.451427	0	0.597042	0	0.00767707	0	0.621987	1.1902	0.637903
CA00000068_novel06	0	0	0	0	0.0166855	0	0	0	0.031534	0.611262	0	0	0	0	0	0	0	0	0.216995	0	0	0.39483
CA00000071_novel03	4.40541	7.68226	7.29133	20.706	26.5471	27.0495	13.0303	13.7486	101.056	13.4635	9.38003	34.6938	12.1953	16.0222	126.888	11.5936	12.0594	6.8525	17.6248	16.791	13.4539	5.55079
CA00000112_novel04	0	0	0	1.23426	0	0.408135	0.12463	0	0.388732	0.187991	0.720161	0	0	0	0	0	1.48348	0	0	0	0	0
CA00000137_novel02	0	0	0.143558	0	0	0	0	0.211413	0.207554	0	0	0.111251	0	0.102169	0	0.149386	0.131826	0	0	0	0	0.15748
CA00000143_novel02	9.42035	2.9149	10.7045	3.60651	4.02143	2.81423	11.4986	3.6757	25.6391	32.4171	4.49205	5.26673	3.35062	6.97819	5.86309	4.46583	2.00689	1.49481	3.39628	3.83004	8.15381	5.69305
CA00000197_novel01	0	0	0	0	0	0	0	0	0.0217167	0	0.0413782	0	0	0.0422238	0	0	0	0	0	0	0	0
CA00000199_novel04	0	0	0	1.94067	0	16.2956	0	0	1.29692	0	0	0	0	0	0	0	0	0	0	0	0	0
CA00000226_novel28	0	0	23.3979	0	0	0	0	13.3711	0	0	0	0	0	0	0	0	0	0	0	0	0	0
CA00000228_novel08	0	0	0.502694	0	0	0	0	0	0	0	0	0	0	0	0	0	0	0	0	0	4.0733	0
CA00000228_novel09	0	0	0	0	0	0	0	0.092719	0	0	0	0	0	0	0	0	0	0	0	0	0	0
CA00000233_novel03	0.0780355	0.0468839	0.0394758	0.047835	0.147861	0	0	0.0298195	0.0329554	0.262987	0	0.0601256	0.018847	0.014905	0	0.0217531	0	0	0	0	0.0212879	0
CA00000250_novel04	8.09616	0	0	0.257585	0	0	0	0	3.14682	0	2.73326	0	0.324547	0	0	0	0	0	1.28017	2.11093	0	0
CA00000263_novel03	0	0	0	0.0889991	0.0340346	0	0.0528663	0	0	0	0	0	0	0	0	0	0	0	0	0	0	0.0880627
CA00000270_novel02	0	0	0.0323107	0	0	0	0	0	0	0	0	0	0	0	0	0	0.0909968	0	0	0	0	0.089421
CA00000276_novel06	2.82793	0	5.26086	2.21756	0	4.21386	1.61405	1.83615	7.41334	3.05439	4.45452	4.48511	0.802687	0.562707	0	0	0	0.706618	2.57999	0	4.54207	0
CA00000301_novel05	20.776	21.2376	11.9621	4.76674	4.04856	13.9491	11.5882	12.2841	10.3579	8.94118	10.7409	6.27774	10.1678	8.47304	8.99137	4.40394	17.7909	25.6726	9.78038	26.0629	39.2317	25.5581
CA00000307_novel03	2.13558	1.15044	2.6541	1.37331	2.67202	0	0	0	0	0	0	0	1.1225	1.11341	0	6.88964	0	3.37251	0	0	1.66174	1.7894
CA00000403_novel08	1.68399	1.22276	0.636201	2.52207	0	0.326574	0.579177	2.36949	0.234385	0.441156	0.535204	4.0732	0	0	3.64801	0	1.06722	0	0	0	0	0
CA00000406_novel124	0.10151	0	11.1706	0	0	0.170807	0.508032	0	0.0535858	0	0.989458	0.141891	0	0	0	0	0	0	0	0	0	0
CA00000406_novel97	0	0	0	0	0	0	0	0	0	0	0	0	0	0	0	0	0	0.104473	0	0	0	0
CA00000453_novel13	1.95951	0	0.232077	0.255719	0.126526	0	0.301932	0.0980182	0.107971	0.000127093	0.773343	0	1.06519	0.853225	0.155537	0	0	0.083624	0.411049	0.208483	0.363048	0.0572144
CA00000456_novel10	0	0.346814	0	0	0	0	0	0.0732692	0	0	0	0	0.00835423	0.0549383	0	0	0	0	0	0	0	0
CA00000456_novel28	0	0.276798	2.98762	0	0.343114	0.415015	3.22499	0.0175208	0.895745	0.860261	0.828976	0.00134052	0	0	0	0	0	0	0.651862	2.3373	7.67863	0.000957882
CA00000481_novel03	0	0.784696	0.0848297	0.273244	0.00159854	0.00101191	0.00132859	0.74703	0	0.696915	6.05117	0	0.820428	0	0.00212892	0.0329124	0	0	0.483849	0.878402	0	0.0240111
CA00000490_novel08	0.122128	0	0	0	0	0	0	0	0	0	0	0	0	0	0	0	0.0182724	0	0	0	0	0
CA00000490_novel09	0.0386375	0	0	0	0	0	0	0	0	0	0.143442	0	0	0	0	0	0	0	0	0	0	0
CA00000493_novel02	0	0.0901363	24.8417	0	0	0	0	8.48044	0.0294247	0	3.30748	0	0.133885	0	0	0	0	0	0	0	0	0
CA00000495_novel06	0.011315	0.0170145	0	0	0	0	0.0431059	0	0	0	0	0.011713	0	0	0	0	0	0	0	0	0	0
CA00000495_novel07	0.055281	0.1384	0	0	0	0.0684726	0	0.0759613	0.0189564	0	0	0.0575452	0	0	0	0	0.0690132	0	0	0	0	0
CA00000495_novel13	0	0.00150346	0	0.00216862	0	0	0.631816	0.0106205	0	0.782381	0	0	0	0	0	0	0	0	0	0	0.516813	0
CA00000511_novel03	0.106691	7.33e-05	4.11288	0.000110423	0.368354	0.833273	0.0966123	1.06037	0	0	0.383291	0	0.0111997	0.00461153	0	0	0.000780631	0	3.60026	0	4.41628	3.38547
CA00000512_novel07	0.103413	0.0777247	0.10559	0.110743	0.063386	0.384235	0.197046	0.0531979	0.132895	0.253651	0.138966	0.147379	0	0.0258055	0.0577042	0.0194149	0.305537	0.0887509	0.327385	0.041129	0.147227	0.082491
CA00000512_novel09	25.0917	16.6072	7.68301	3.87738	0.982502	1.13865	3.42646	2.37462	2.65068	3.64401	3.19277	3.52377	4.6777	1.53747	1.67459	0.0935427	1.63518	1.47909	2.71189	2.82204	3.78401	1.02798
CA00000512_novel10	1.18158	0.892696	0.249313	0.268256	0.078203	0.140757	0.595139	0.188587	0.160465	0	0.137523	0.302749	0.362365	0.180845	0.179611	0.0641971	0.209317	0.152887	0.414271	0	0.30583	0.0788582
CA00000539_novel04	2.28736	0	7.08611	0.00153488	0	3.82735	0	4.0638	5.06011	0	4.99967	7.2968	0	0	0	0	0	0	1.56643	0	0.621911	0
CA00000545_novel08	0.0411352	0	4.61805	0.0388623	0	2.5978	0.647755	0.382177	1.74584	0.979415	2.98665	1.56906	1.56997	0.269608	0	0	0	0	1.00555	0.650585	1.01147	0.483058
CA00000547_novel01	0	0	0.338454	0.0858224	0	0	0	0.3344	0.0831718	0	0	0	0	0	0.414469	0	0.324224	0	0.200573	0	0	0
CA00000548_novel09	0	0	0	0	0	12.827	0	0	0	0	0	0	0	0	0	21.2187	0	0	0	0	0	0
CA00000560_novel06	0.472073	1.49187	1.68487	0.0736851	0.167554	0	0.441194	0.309569	3.29694	5.66191	0.0879001	1.65463	1.44695	0.00154829	0	0	0.679755	0	0.186199	0	0.281208	0
CA00000567_novel01	0	5.76499	0	12.1667	0	0	7.52016	7.9534	0	10.9207	0	2.46164	0	5.33026	7.92755	7.16254	0	17.167	3.89488	0.936711	2.17465	8.12211
CA00000575_novel02	0	0.000232642	6.33986	1.57658	0.000684676	2.19089	2.86501	2.63469	0.429595	1.91106	0.737066	0.0113516	0.0011782	0	0	0	0.358771	0	1.12303	0.00162722	4.62549	0
CA00000591_novel16	0	0	3.78047	0	0	0	16.851	21.5669	6.84225	142.968	0	0	0	0	0	0	0	0	3.28116	0	0	0
CA00000609_novel05	18.7592	13.1555	27.0396	18.191	17.874	7.48099	17.4525	15.3412	17.0676	13.5196	14.0029	24.2641	13.4093	10.9197	25.8353	12.3543	9.36459	11.7611	8.63596	23.3094	12.4733	9.92605
CA00000629_novel09	0	0.154207	0	0.0318772	0.0185248	0	0.21835	0.636281	0.0765029	0	0.0872088	0.0844953	1.81197	0.0151983	0	0	0.375133	0	1.28942	0	0.209595	0.145287
CA00000635_novel11	0.807948	0.370816	0.161289	0.217946	0.344682	0.119682	0.561441	0	0.152695	0	0.237359	0.650919	0.237711	0.0954502	0.579208	0	0.0652926	0	0.228367	0.0962211	0.255573	0.0935548
CA00000645_novel08	0	0.0347104	0	0.049573	0	0	0	0	0	0	0	0	0	0	0	0	0	0	0	0	0.065809	0
CA00000672_novel22	0.726177	0.286329	0.792328	0.205169	0.471494	0.213106	0.366013	0.554789	0.196987	0	0.150819	0.121241	0.0474788	0.153624	0	0	0.48329	0.196743	0.0966076	0	0.543575	0.303697
CA00000674_novel03	0.341129	1.34722	0.0155818	0.644075	0	0.000182936	1.30296	0	3.05912	0.000566922	0	0.000430062	0	0	0	0.00102199	0	1.65048	1.51629	1.37332	2.11322	1.34037
CA00000696_novel06	1.31465	0.161002	3.7344	1.10511	2.05552	2.63369	0.118017	4.10504	0.361183	1.78088	1.44906	3.88029	0.590303	0	2.59522	1.55343	0.952586	1.86058	5.71787	0.026856	5.18542	1.60722
CA00000787_novel01	0.202297	0.150633	0.230794	0.395358	0.206348	0.128582	0.19734	0.138708	0.0690165	0	0.0660789	0.599806	0.0418391	0.0336139	0.303337	0.100477	0.0428105	0.289718	0.465803	0.159899	0.714661	0.915612
CA00000822_novel05	0.279875	0.0570162	0.0525837	0	0	0	0	0	0.162247	0	0	0	0	0	0	0	0.41782	0	0.228439	0	0.639431	0
CA00000850_novel11	0	0.8236	0	0	0	0	0.00223068	0	0	0	0	0	0	0	0	0	0	0	0	0	0	0
CA00000877_novel01	0.0153934	0.0231318	0.0209873	1.50046	0.132175	0	0.234767	0	0.110808	0	0	0.047957	0	0.046125	0.0917197	0.0231163	0	0	0	0.0244898	0	0.024549
CA00000878_novel01	0	0	0	0	0	0	0	0	0	0	0	0	0	0	0	0.00851478	0	0	0.00256124	0	3.97e-05	0
CA00000885_novel05	0.279175	0	1.77164	1.56808	0.47591	1.40857	0.734949	0.149659	1.37295	0.228642	1.92386	0.96606	0	0.902658	0.295992	0.000153444	0.241855	0	0.00219094	0.490572	1.65025	0.000558798
CA00000886_novel01	0.187534	0	2.27983	0.0402648	0.0462612	0	0.143653	1.1664	0	0	0	0	0	0	0.564132	0.0562441	0.616261	0	0.663674	0.0596899	0.533449	1.49032
CA00000911_novel02	0.000247939	0.167406	2.14544	0.151773	0.46865	0.000256931	3.23861	0	1.99135	1.61585	1.14138	0.501257	0.301369	0.664924	0	0	1.24805	0	0.841037	0.635975	1.37429	1.12953
CA00000933_novel09	0.0675579	0.581649	0	0	0.0601045	1.1225	0.218061	0.202208	0.0184563	0.710987	0.0962531	0.310912	0	0	0.293799	0	0.123721	0.0833397	0	0.0773495	0.276343	0.0771089
CA00000937_novel07	0	0	0	0	0	0	0	0	0	0	0	0	0	0	0	0	0	0	0	0	1.84862	0
CA00000937_novel13	0	0	0	0	0	0	0	0	0	0	0	0	0	0	0	0	0	0	0	0	0	0
CA00000952_novel01	0	0	1.86104	0	0	0	0	1.19842	0	0	0	0	1.11973	0.49139	0.332629	0	0	0	1.34869	0	0.920341	0
CA00000961_novel01	0	0.668059	0	0.541616	0.283795	0	0	1.1508	0.266108	0	0.206141	0.872066	0.490028	0.373382	0.257267	0.969048	0.848593	0	0	0.258271	0.523658	0
CA00000989_novel13	6.22173	0.133605	0.0669741	0.415772	0	0	0.847319	0.0975026	0	0	0.999972	0	0.68818	0.629952	0.0600464	0	0.056333	0	0.128365	0	0.085332	0
CA00000990_novel03	0.190713	0.10735	0.163327	0.255569	0.0293034	0	0.227626	0.0492184	0.490731	0.173477	0.116963	0.3489	0.236274	0.238637	0.035642	0.0715597	0.179191	0.122731	0.0904876	0.037932	0.135696	0.151875
CA00000992_novel05	0	0	0	0	0	0	0	0	0	0	0	0	0	0	0	0	0	0	0	0	0	0
CA00000992_novel15	5.53716	0.0183452	0.0418012	0.648913	1.34283	0	0.000795816	0.262547	0.0319391	3.6048	0.0696416	0.0031348	0.0723976	0.0143251	0.0318037	0	0	0	0.0721225	0.00257002	2.22546	2.3342
CA00000992_novel16	20.566	5.98746	0	4.94874	8.2786	4.60668	10.6419	3.12073	5.47596	7.31	1.53152	3.45233	0	0.530317	3.1658	2.9266	8.4688	2.94562	9.51177	5.42006	9.67629	0.0263802
CA00000992_novel17	2.42445	2.24021	13.2959	4.63869	0.00042713	4.972	4.48402	1.08871	10.9297	2.82773	3.96924	20.5634	3.20419	2.64653	2.08345	0	0.327668	0	5.04929	0.0342368	0	0
CA00000998_novel04	0.000580434	0.807695	8.33647	0.637552	0.0755	0.270986	7.87304	2.15862	0.0890242	1.91501	1.03501	0.590261	1.06974	0.657365	0	2.55597	2.16606	0.351118	1.23035	0	8.01421	0.116606
CA00001002_novel02	0	0.0381714	0	0	0.438567	0.667655	0	0	0	0.735535	0.275184	0.0191303	0.784968	0.800317	0.242544	0	0	0.170431	0.0141508	0.017964	0	0.313147
CA00001026_novel04	0	0	0	0	0	0	0	0	0	0	0	0	0	0	0	0	0	0	0	0	0	0
CA00001028_novel02	5.11078	7.55521	4.53201	2.91962	6.30227	9.51195	7.26725	5.03885	3.95205	5.02823	7.19963	5.92866	3.80435	6.21932	7.07623	4.43166	6.35461	5.53939	4.38599	8.16402	5.27153	5.3696
CA00001064_novel03	0.102771	0	0	0	0.00048788	0	0	0	0	0	0	0	0	0.103234	1.28e-06	0	1.16e-06	0	0	0	0	0
CA00001064_novel04	11.5623	2.97764	0	0	0	0.00743415	0	0.100719	0	0.863225	1.92e-05	0	3.30109	1.68849	0.114689	0	0.10043	0.135571	0	0	0.000702498	0.13001
CA00001064_novel05	58.9956	1.36058	0	0.148524	0.0805445	0	0.254788	0	0.00806062	0	0	0	47.8612	30.5414	0.106216	0	0.0803494	0.10075	0	0.00737507	0.251768	0.294075
CA00001067_novel01	0.368984	0.394113	0	0.453398	0.130526	0.195987	0.607558	0	0.326512	0	0.156874	0.676682	0.459628	0.478534	0	0.47381	0.134576	0.0904131	0	0.0839068	0.299703	0.250756
CA00001070_novel08	0	0	0	0	0	0	3.24962	0	0	0	1.77541	0	0	0	0	9.06905	0	4.67924	10.4144	15.5869	5.28341	1.14572
CA00001103_novel02	0	0	0	0	0	0	0	0	0.0632788	0	0	0	0	0	0	0	0	0	0	0	0	0
CA00001126_novel17	0	0	0	0	0	0	0	0	0	0	0	0	0	0	0	0	0	0	0	0	0	0
CA00001126_novel18	0	0	0	0	0	0	0	0	0	0	0	0	0	0	0	0	0	0	0	0	0	0
CA00001138_novel02	0	0	0.227701	0.0929351	0	0	0	0.0898405	0.0930728	0	0.0435367	0.221315	0	0.0489392	0.144693	0	0.205394	0.0946751	0.365197	0	0.0672584	0.32763
CA00001167_novel06	0	0	0	0	0	0	0	0	0	0	0	0	0	0	0	0	0	0	0	0	0	0
CA00001169_novel03	6.42908	6.96281	16.522	18.7632	13.1269	10.8635	9.53673	7.34422	15.0614	9.62337	12.6077	11.111	4.59502	2.35736	15.0972	6.10984	8.63518	8.86293	16.7262	7.74995	19.0543	10.4368
CA00001175_novel02	0	0	0	0	0	0.347525	0	0	0	0	0	0.256159	0.337179	0	0	0.0703064	0	1.50201	0	0	0	0
CA00001198_novel03	0	0	0	0.14393	0	0	0	0	0	0.746329	0	0.0714329	0	0	0	0	0.0872088	0.132312	0.0898646	0	0.0962146	0.220734
CA00001216_novel02	0	0	0	0	0	0	0	0	0	0	0	0	0	0	0	0	0	0	0	0	0	0
CA00001231_novel03	0.0946989	0	0	0.0554191	0.122518	0.171032	0.792938	0.192779	0.16076	0.684308	0.0891785	0.0994906	0.0577992	0.175973	0.20631	0	0.221917	0	0.0574374	0	0.199219	0.208256
CA00001247_novel01	0	0.10416	0	0	0	0	0	0.0357164	0	0	0	0	0	0	0	0	0	0	0	0	0	0
CA00001306_novel01	0	0	0	0	0	0	0	0	0	0	0	0	0	0	0	0	0	0	0	0	0	0
CA00001311_novel06	0.683618	0.134359	0.45687	0.0937258	0.113226	0.115858	0.063549	0.129066	0.277419	0	0.173122	0.122304	0.385558	0.812177	0.308643	0.278249	0.258679	0.311457	0.390006	0.162557	0.358267	0.248217
CA00001322_novel05	2.43432	0.00143935	0.195405	1.20316	0	0.224598	0.444964	0.00105032	3.11555	0.917475	0.553483	0.876883	8.16152	2.89623	0	0	1.16444	0	6.68577	0.922502	1.81114	2.05075
CA00001331_novel07	0	0	0.230378	0	0	0	0	0	0.406325	0	0.574252	0	1.46869	0.369036	1.36062	0	0	0	0	0	0	0
CA00001342_novel15	1.33665	2.33592	11.6034	10.0263	4.86258	1.5572	22.035	7.34175	9.16743	45.6733	3.18404	6.24822	4.53622	4.16974	3.79529	3.21148	5.68497	2.55322	3.36384	6.96707	3.63289	5.54568
CA00001372_novel05	0	0	0	0	0	0	0	0	0	0	0	0	0	0	0	0	0	0	0	0	0	0
CA00001387_novel04	0	0	0	0	0	0	0	0	0	0	0	0	0	0	0	0	0	0	0	0	0	0
CA00001395_novel02	2.60995	13.6254	12.6835	8.48435	10.3072	12.7674	8.3932	13.1837	13.8714	13.6371	9.60958	13.2049	11.5885	9.60822	13.292	2.42131	11.4344	4.49204	8.11005	14.8544	8.80744	11.7701
CA00001429_novel01	0.57911	1.13401	1.1748	0.210531	0.989959	0	0.381811	1.25998	1.41603	4.37221	2.22244	0.23218	0	0.20217	0.31021	0.57285	1.35472	0.329993	0	4.61854	2.18297	1.19877
CA00001466_novel02	0	0	0	0	0	0	0	0	0	0	0	0	0	0	0	0	0	0	0	0	0	0
CA00001466_novel03	0.598306	1.1522	0.157022	0.131907	0.0588766	0.404457	0	0.197482	0.181044	0.201011	0.107398	0.349205	0.243898	0.241005	0.052618	0	0.0748248	0.184837	0.245007	0.0460027	0.107021	0.221817
CA00001466_novel04	0	0	0.000177938	0	0	0	0	2.48e-05	1.19e-05	0	0	0	0	0	0	0	0	0	0	0	0	0
CA00001471_novel05	0	0	9.12105	4.33975	0	1.45925	6.47824	0	0	0	1.21732	0	13.358	0.809803	4.7483	0.862497	0	0.0128873	6.6518	6.50611	0	0
CA00001485_novel01	3.31483	0	0	0	0	14777.4	7.82995	13.3301	1.94708	0	2.31238	0	52.0039	30.1812	0	0	0	0	0	0	0	0
CA00001496_novel09	0.737087	0	5.10914	0.205327	0	0	0	8.41391	0	0	5.62941	4.70758	0	0	0	3.90302	2.04535	0	0	0	0	0
CA00001513_novel02	0.255213	0.377936	0.931665	0.319797	0.388353	0.873108	0.822802	1.08832	0.778731	0.474809	0.130221	0.167631	0	0.131329	1.79793	4.37566	3.76861	2.62291	8.64867	0.610036	8.68065	0.998323
CA00001513_novel03	0	0	0	0.744622	0.779249	0.574614	3.53566	0	1.1983	0	0	1.35698	0	0	0	0	0	0	0	0	0	4.04971
CA00001515_novel02	0	0	0	0	0	0	0	0	0	0	0	0	0	0	0	0	0	0	0	0	0	0
CA00001557_novel07	0	0.0498612	0.0052692	0	0	0.287325	0.261646	0.898482	0	0.277764	0.00169371	0.00152994	0.368856	0.3143	0	0	0.476908	0	0.477417	0.00753009	1.77159	0
CA00001557_novel08	0	0	0	0	0	0	0	0	0	1.01076	0	0	0.310634	0.746739	0	0.0769806	0	0	0	0	1.40904	0.259825
CA00001563_novel02	0	0	0	0	0	0	0	0	0	0	0	0.00852718	0	0.0311	0	0	0	0	0	0	0.0617828	0
CA00001589_novel26	0	0	0	0	0	0	0	0	0	0	0	0	0	0	0	0	0	0	0	0	0	0
CA00001596_novel08	0	0	0.110012	0.16753	0	0	0.150054	0	0	0	0	0	0	0	0	0	0	0	0.19583	0.247493	0.55176	0
CA00001602_novel07	27.5143	38.9018	62.5716	26.205	42.5384	88.8895	51.7449	84.9586	46.7961	96.2198	26.2538	59.4627	27.0949	21.5614	20.9547	2.37123	35.9069	11.0058	42.8725	88.8702	48.9673	42.1703
CA00001606_novel02	5.139	4.64685	5.99996	5.35258	8.30333	5.35131	6.98262	4.73763	10.9883	18.5221	5.31255	5.99531	7.25518	3.67762	25.0289	7.16871	2.94849	1.02779	3.62734	6.75882	2.30649	0.939673
CA00001608_novel01	0	15.3471	0	0	0	0	0	0	4.3606	6.59858	0	0	3.28404	1.86142	0	10.9746	0	1.28023	0	0	0	0
CA00001612_novel04	0	3.62354	0.171199	9.20839	1.07429	0	0	2394.99	0	0	1.2485	0	86.6719	70.1801	0	0	20.8487	0	0.117034	0	10.0943	12.5106
CA00001616_novel01	1.36634	0.286592	10.1108	1.70343	1.2519	2.91018	0.772496	2.97473	2.04598	0	0	5.64453	0	1.02273	1.25566	0	3.01801	0	3.16739	0.31135	6.89737	3.93826
CA00001617_novel01	0	0	1.19627	0.0405394	0.232147	0	0	0.546384	0	0	0	0	0	0	0	0	0.285477	0	0.095153	0	0.16061	0.0598763
CA00001640_novel05	0.998392	0	0	0	0	0.457622	0	0	0	0	0	0	0.624388	0	0	0	0	0	0	0	0	0
CA00001651_novel02	0.0731338	0.249423	0	0.0412195	0	0	0.736473	0	0	0	0	0	0.192938	0.279635	0	0	0.0543897	0	0	0.0448668	0	0
CA00001677_novel06	2.75388	0.624288	1.58519	0	0.57793	0	1.91648	0	0.708744	3.01531	0	0.362721	0	0.141601	0.158748	0.306708	0.757593	0.456915	0.443123	0	1.84265	0.876491
CA00001728_novel04	0.256025	0	1.18455	0	0	0	0	0.000631319	0	0	0.407084	1.99256	0	0.9346	0	0	2.4387	0	2.59711	0.617749	0	0.200231
CA00001735_novel01	5.17815	1.46821	2.87691	1.49977	0.87926	1.74538	2.27479	1.43782	2.10786	3.65897	5.64222	2.38324	2.82798	2.3118	0.144869	0.148348	1.9554	0.350192	2.63857	0.548392	1.02082	1.98756
CA00001739_novel01	2.00799	4.33875	2.98933	2.61193	6.33631	13.0621	1.84914	12.7335	10.1108	14.94	2.13362	2.98165	6.52438	5.74326	9.23925	0.810628	2.58856	2.18625	2.39129	2.39674	2.85578	1.77955
CA00001774_novel03	0	0	1.07188	0	0	4.47834	0	0	0	0	0.0816625	0.878505	0	0	0.460961	0.00808403	0.610837	0	2.44405	0	0.0758251	0
CA00001775_novel03	0	0	0	2.95702	0.0163117	2.26677	0	0	0	0	0	0	0	1.7089	0	0	0	0	0	0.0283123	0.968213	2.30081
CA00001783_novel02	3.00335	2.21015	4.23755	3.85198	4.11254	3.7656	2.74379	4.24995	3.71119	2.49638	6.40807	4.14949	2.96609	2.91182	0.732557	1.30034	3.07395	1.28134	3.71823	2.19404	3.47609	3.46964
CA00001783_novel04	0	0	0.0495826	0	0.0297725	0	0	0.0499721	0.0374569	0	0	0.0125809	0.0300283	0.0242415	0	0	0	0	0.0769063	0	0.0172917	0.0387583
CA00001790_novel04	4.8003	0	5.56656	0.263764	1.15499	0	0.163727	0.238559	0	15.5434	2.8226	0.280761	0.123359	0.224564	4.80423	2.81964	0	4.83089	5.36698	1.87745	7.5512	3.38335
CA00001801_novel01	0.340328	0.0492747	0.470334	3.99e-07	0	0	0	0.163418	0	0	0.0468535	0.0599131	0.0705178	0.0615226	0	0	0	0	0	0	0	0
CA00001801_novel04	2.55134	9.74e-05	28.7818	0.412788	2.10834	6.27775	9.1012	24.6258	12.2004	31.3117	4.54258	20.3775	0.565892	0.494938	4.63995	1.40738	15.0797	5.30968	23.4317	2.50051	25.3624	2.47847
CA00001810_novel03	0	0	0.562804	0	0.0002489	0	0	0.592967	0	0.204434	0.0762624	0	0.213373	0	0	0	0.940127	0	1.33658	0.0912043	0.848468	0.354739
CA00001827_novel10	0.00258175	0	0	0	0	0.830933	0.456725	0	0	0	0	0	1.04978	0.584806	0	0	0	0	0	0	0	0
CA00001827_novel11	11.4138	9.17466	11.9029	7.50138	3.97385	5.13022	14.9297	2.32942	5.60158	1.94585	2.31359	10.798	2.57399	1.44989	1.30873	4.38368	10.2392	8.62667	19.1188	4.18443	27.7443	18.1755
CA00001827_novel15	0	0	0	0	0	0	0	2.26277	0	0	0	0	0	0	0	0	0	0	0	0	0	0
CA00001827_novel16	0	0	0	0	0.792392	0	0	0	0	0	0	0	0	0	0	0	0	0	0	0	0.480447	0
CA00001828_novel02	0.0663067	0	0	0	0	0	0	0.0686425	0	0	0.0326449	0	0	0	0	0	0	0	0	0	0.0471612	0.0527284
CA00001875_novel04	0.0465195	0.0696192	0.064614	0.249928	0.115014	0.172944	0.413348	0	0.070525	0	0	0.0990681	0	0.0468471	0.210751	0.139438	0.336332	0	0.352533	0	0.26456	0.221507
CA00001911_novel05	0	0	1.66573	0	0	0	0	0	0	0	0	0	0	0	0	0	0	0	0	0	0	0
CA00001922_novel01	12.6371	13.7079	24.6788	54.4308	35.8386	38.2533	72.7132	9.85861	121.931	7.5003	2.30007	111.321	2.56666	1.01547	6.93127	23.8749	15.7448	18.9299	5.58249	15.0059	11.2721	18.5467
CA00001922_novel02	1.05749	0.98169	2.30474	3.84284	2.11393	1.14364	4.0314	1.18083	7.28224	0.735504	0.0401877	6.65403	0.201423	0.122449	0.12301	0.308252	0.55624	0.141405	0.418723	0.7135	0.528581	0.655223
CA00001922_R1	0	0	0	5.06923	3.14838	0	0	0	2.50405	0	0	0	0	0	0	2.72264	0	0	0	0	0	0
CA00001927_novel06	0.00149005	0	0	0	0	0.00020547	0.812002	0.302401	0	0	1.83604	0.980478	0	0	0	0	0	0.858917	0.163124	0	2.32214	0
CA00001953_novel03	2.73023	2.09862	0.542482	1.78906	0.551539	0.478154	3.99024	8.57e-05	0.636126	0.54234	1.11957	1.72503	1.2327	1.9061	0.421409	0.723037	1.23581	1.46245	1.30128	0.689199	0.833774	1.07162
CA00001953_novel04	0.443941	0	0.198458	0.000352636	9.56e-05	0.758028	0	1.00282	0.256167	0.153484	0.991009	1.47066	0.0550688	0	0.000769421	0	9.36e-05	0.000361753	0.216778	0.38698	0.0501601	0
CA00001956_novel02	0	0.000350142	4.84131	0	0	0.000148745	0	3.55453	0.460138	2.04981	0.400222	0	0	0	0	0	0.611539	0	0	0	0.491303	0
CA00001987_novel07	0	0.143366	4.05488	0.405475	0	0	0	1.9995	0	0	0	0.0519811	0	0	0	0	0	0	0	0	0	0
CA00002016_novel04	20.9689	3.25484	0.640082	2.25445	0.58885	0.868776	0.701993	0.256212	1.01054	0.417852	1.0368	0.399713	3.88278	7.09912	0	0	0	0	0.727783	0.0054834	0	0
CA00002018_novel01	0	0	0	0	0	0	14.7293	0	0	0	0	0	0	0.171475	0	0	0	0	0	0	0	0
CA00002031_novel01	0	0	0.153866	0.230823	0	0	0.414762	0	0	0	0	0	0	0.218505	0	0	0.423869	0	0.536842	0	0.151424	0.1679
CA00002050_novel02	0.218044	0	0.0604649	0	0	0.0810574	0.083616	0	0.0449776	0.159339	0	0.231556	0.162685	0.175528	0.197302	0	0.0553364	0	0.165274	0.0694069	0.0620085	0.0692462
CA00002071_novel01	0	0	0.0908033	0.142592	0.0408301	0.0309116	0.0951797	0.0685493	0.0342236	0	0	0.13836	0	0	0.0247973	0	0.0622416	0.0285559	0.21063	0	0.0947328	0.238758
CA00002088_novel07	13.6106	7.2157	65.9891	13.4158	12.3086	14.1995	4.91283	36.9011	9.19027	36.9572	4.40545	23.2601	11.4291	8.00776	19.8675	17.733	28.3172	18.4469	88.8223	45.4419	90.4184	36.8498
CA00002134_novel01	0	0	0	0	0	0	0	0	0	0	0	0	0	0	0.292593	0.0959388	0	0	0.0808331	0	0.0910531	0.608675
CA00002138_novel12	40.2213	0	3.14066	0.924319	0	0.13564	0	0.106017	0	0.861471	0.000343691	0.237974	0	0	0	0	0	0	0	0	0	0
CA00002259_novel01	12.4857	8.63878	13.4271	7.69141	13.286	22.5813	9.81907	16.9613	13.8995	10.2607	10.7957	6.11086	12.635	10.0519	2.9152	1.87293	7.62973	2.17247	9.99584	5.50712	1.81031	11.6617
CA00002263_novel01	0	0	0	0	0	0	0	0.122878	0.0611864	0	2.8336	0	0	0.0297819	0.109882	0	0	0	0	0.047269	0	0
CA00002379_novel08	35.4478	39.7901	61.6208	39.4114	52.4104	58.5974	38.5406	64.5483	40.0719	52.9481	26.3102	50.7716	44.9282	37.916	36.9533	30.9442	46.1541	34.0138	46.0495	62.3168	53.25	39.1903
CA00002418_novel04	0.00291858	0	0	0	0.0479407	0	0	0	0.176791	0.247867	0	0	0	0.187608	0	0	0	0	0	0	0	0
CA00002419_novel05	3.17892	2.86069	1.64079	2.59049	1.79138	1.77664	2.52572	2.08195	2.81502	1.95382	6.56849	3.16324	1.85117	3.05108	0.636969	3.20605	2.63772	2.2845	2.84429	2.23776	2.69856	3.70835
CA00002426_novel07	0	0	0	0	0.277044	0	0	0	0	0	0	0	0	0	0	0	0	0	0	0	0	0
CA00002427_novel03	0.00502927	0	0	0	0.669014	1.99224	0.596857	0	6.22118	690.921	0	1.43119	0	1.19311	0	0	0.586534	0	0.0385923	0	0.702737	0
CA00002431_novel09	0	0	0	0	0	0	0	0	0	0	0	0	0	0	0	0	0	0	0	0	0	0
CA00002437_novel07	0	0	0	0.258874	0	0	0	0	0	0.00122339	0	0	0	0	0	0	0	0	0	0	0.490586	0
CA00002443_novel01	1.56633	0.275802	0	0.0494988	0	0	0	0	0	0	0.0455817	0	0.802392	0.463874	0	0	0	0	0	0	0	0
CA00002486_novel06	0.376043	0	0.553544	0	0	0	0	0	0.58101	0	0.816499	0	0	0	0	0	0	0	0	0	0	0
CA00002582_novel08	0	0	0	0	0	0	0	0	0	0	0	0	0	0	0	0	0	0.000187619	0.0678801	0	0.0509014	0
CA00002628_novel04	0	0.157789	0	0.000126827	0	0	0	0	0.000143818	0	0	0	0	0	0	3.36e-06	0	0	0	0	0	0
CA00002685_novel01	0	0	0	0	0	0	0	0	0	0	0	0	0	0	0	0	0	0	0	0	0	0
CA00002756_novel01	1.0743	1.52083	0	0.747402	0	2.76197	1.18577	1.43594	0.770292	0	1.07046	0	0	1.05158	0	0	0	1.80092	0	0	1.80028	0
CA00002782_novel04	0.0263642	0	0.241318	0.0565422	0	0	0.0503773	0.0544725	0.0814416	0.191959	0.0776836	0.15033	0	0	0	0	0	0	0	0	0.17756	0
CA00002790_novel02	0	0	0	0	0	0	0	0	0	0	0	0	0	0	0	0	0	0	0	0	0	0
CA00002790_novel03	4.92334	0	0	0	0	0	0	0	0	0	0	0	0	0.314551	0	0	0	0	0	0	0	0
CA00002790_novel04	0	0	0.0342855	0	0	0	0	0	0	0	0.0293269	0	0	0	0	0	0	0	0	0	0	0
CA00002790_novel05	0	0	0.240005	0	0	0	0	0.408838	0	0	0	0	0	0	0	0	0	0.321801	0	0	0	0
CA00002790_novel07	0	0	0	0	0	0	0	0	0	0	0	0	0	0	0	0	0	0	0	0	0	0
CA00002790_novel25	0	3.08224	0.125578	0.0580398	0.0371193	0.294362	0.258553	0	0.0835841	0.102751	0.0797552	0	0.0386386	0.0856284	0.0434528	0.0488246	0.12185	0	0.0803605	0.0895271	0.199501	0.0588454
CA00002790_novel47	0.169442	0.108993	0.0331732	0.025949	0.0297541	0.0449738	0.0924485	0	0.049825	0	0.0237532	0	0	0	0	0	0.121321	0	0.0612457	0	0	0
CA00002808_novel03	0	0	0	0	0	0	0	0	0	0	0	0	0	0	0	0	0	0	0	0	0	0
CA00002811_novel04	2.16732	4.18078	16.2179	3.29029	0.0456598	3.51979	3.75431	8.10403	0.984914	2.84476	5.65008	1.89723	0.354121	2.79369	1.52767	0.00226948	4.23674	0	0	0	9.0872	1.16576
CA00002823_novel02	1.18679	0.00847031	19.6032	0	0.00472297	8.43928	6.86174	0.0132963	3.78774	11.8399	12.9113	2.31864	0	0	0	0	0	0	0	0	8.58079	0.98379
CA00002895_novel09	0	0	4.62018	0	0	0	0	3.60094	1.46797	2.84075	2.12152	0.934282	0.220975	0	0	0	0	0	0	0.0481061	3.05648	0
CA00002896_novel01	6.57e-05	0.118618	0.0671738	0.0802765	0.684688	0	1.42187	0	0.901244	0.293124	0.256134	0.348204	0.199336	0	1.5477	0.357156	0.284892	0	1.07936	0.0986846	1.10951	0.220491
CA00002912_novel02	0.000141231	0.096838	0.182994	0	0	0	0.218579	0.426585	0.508482	0	4.16e-05	0.101412	0.00031122	0.141219	0.69067	0.38937	0.377982	2.85e-05	0.00615086	0	0.279933	0.112915
CA00002931_novel06	0	0	0	0	0	0	0	0	0	0	0	0	0	0	0	0	0	0	0	0.171415	0	0
CA00002932_novel01	2.04303	0	0.463869	0.0881222	0.10192	0.151997	0.473779	0.687028	0.253875	3.61262	2.21258	0.716168	4.09432	2.326	0.125352	0.2444	0.425373	0.420297	0.308805	0.260277	0.81219	0
CA00002999_novel01	0	0	0	0	0	0	0	0.0889888	0	0	0.0454161	0	0.104726	0	0	0	0	0	0	0	0	0
CA00003042_novel04	0.00416054	10.3493	10.0812	7.88572	0.00175403	1.36423	14.3215	2.53974	3.96528	4.18051	0.445751	2.00016	0.0349554	1.29645	6.02e-05	0	0.000345672	9.88e-05	0.516184	1.70403	0.99803	2.21895
CA00003063_novel08	1.5072	0.926152	5.15494	2.07756	2.13317	1.66934	1.69184	4.10944	1.56197	0	2.14128	2.16394	1.96043	4.14772	3.10613	3.35644	1.05903	1.59429	3.94463	2.41584	0	2.18475
CA00003083_novel01	7.42137	35.0737	166.312	0	35.9185	21.3922	44.3263	55.3691	21.9792	43.0509	13.1338	18.078	5.60039	2.4443	114.009	17.0408	36.5665	8.59472	25.1658	125.657	33.0152	33.048
CA00003085_novel04	0.215188	1.73394	0.676766	0.17335	0	12.304	0	0	38.7383	0	0	0	0	0	0	0	0	0	0	1.02888	1.87139	1.26303
CA00003085_novel06	0	0	2.84446	0.0834475	0	0	0	0	0	0	0	0	0	0	0	0	0.0036356	0	0	1.27785	0	0
CA00003093_novel01	0.0704474	0.492923	3.75859	0.285315	9.78e-05	1.53708	0.619816	0.212824	0.568702	1.06331	0.0522533	0.00751955	0.0854432	0.115757	0	0	1.17103	0	0	0	0	0
CA00003107_novel26	0	1.91933	3.08674	0	2.05001	0	0	0	1.63211	0	0	0	0	0	0	0	0	0	0	0	0	0
CA00003114_novel03	15.7851	1.39102	0	0.293725	0	0	0	0	0.0805598	0.145888	0.220817	0	1.05133	1.38862	0.272378	0	0	0.0115922	0.0116612	0.247862	0.404434	0.214693
CA00003136_novel02	0.0119896	0	0	0	0	0	0	0	0	0	0	0	0	0	0	0	0	0	0.030368	0	0.0170697	0
CA00003137_novel04	0	0	0	0	0	0	0	0	0.445047	0	0	0	0	0	0	0	0	0.697783	0	0	0	0
CA00003137_novel08	4.53158	3.29511	3.99927	1.23306	1.10843	0.557497	5.03221	5.18233	4.0964	2.0729	3.14481	1.94849	1.23394	1.2161	0.238776	0	2.19976	0.0837254	1.69184	0.908215	4.13566	0.704817
CA00003155_novel05	0	0	0	0	0	0	0	0	0	0	0	0	0	0	0	0	0	0	0	0	0	0
CA00003156_novel04	0	0	0	0	0	0	0	0	0	0	0	0.532129	0	0	0	0	0	0	0	0	0	0
CA00003156_novel09	1.23125	0.948924	6.79586	0	4.71639	4.93688	4.0628	1.47475	4.4832	1.90108	0.978259	7.61681	0.227795	0.976069	3.3199	1.73969	0.136432	1.13679	1.91192	2.58497	10.3233	0
CA00003172_novel01	0	0	0	0	0	0	0	0	0	0	0	0	0	0	0	0	0	0	0	0	0	0
CA00003173_novel02	0	0	0	0	0	0	0	0	0	0	0	0	0	0	0	0	0	0	0	0	0	0
CA00003176_novel06	0.608042	1.94252	7.05295	0.0753441	0.666528	0.000326674	6.72796	5.67179	2.32057	0.306738	1.33405	4.37909	1.54427	0.690765	0	0	1.45129	0	2.07894	0.510649	3.80507	0
CA00003176_novel07	1.28452	3.80953	3.55658	0.505476	0.440806	0	0	1.48881	0	0	0.712036	0.131731	1.61968	1.31807	0.727801	0.174222	0.933626	0.400133	0.880136	0.37211	2.9802	1.83375
CA00003177_novel03	2.77484	0.885835	0.366133	0.121658	0.0368353	0.081051	0.172017	1.91861	0.45191	0.876583	0.613049	0.825979	0.183231	0.712386	0.498238	2.58e-05	0.296691	0.551153	0.458683	0.0866738	0.761363	0.0596384
CA00003177_novel04	4.53606	3.17115	1.72258	0	0	0.836793	0.938006	3.62735	1.25232	5.79085	2.11204	1.71036	1.36034	0.778461	0.162776	0.989036	0.27427	0.171915	0.425128	0.248328	1.76297	0.0036025
CA00003183_novel06	2.38787	0.998769	2.44432	0.952374	2.21404	3.40989	1.96931	6.03112	3.04122	2.17917	6.10543	2.131	1.87827	1.9069	0.558147	0	0.118764	0	1.17751	2.40194	0.79125	0.000930835
CA00003223_novel01	0.0395111	0.0593	0.242874	0.0211657	0	0.146724	0.339045	0.162846	0.0812476	0	1.00584	0.0617392	0.0488802	0.059225	0.0589447	0.0296459	0.148004	0.0677642	0.149922	0.0314141	0	0
CA00003223_novel03	0	0	0	0	0	0	0	0	9.63855	0	0	0	0	0	0	0	0	0	0	0	0	0
CA00003281_novel06	0	0	0	0	0	0	0	0	0	0	0	0	0	0	0	0	0	0	0	0	0	0
CA00003290_novel03	1.7591	0	0	0.0602418	0	0.127789	0.0749938	0	0.14213	0	0.0821782	0.241151	0.243281	0.0542577	0.1048	0	0	0	0	0	0	0
CA00003321_novel08	0	0	0	0	0	0	0	0	0	0	0	0.160984	0	0	0	0	0	0	0	0	0	0
CA00003322_novel09	12.1325	13.423	14.8508	5.29136	3.62071	1.40038	6.45435	11.5925	13.0468	8.88813	4.95139	17.1577	3.03146	3.87595	3.60084	1.60428	8.45305	5.68203	6.74765	7.46563	16.781	7.64927
CA00003330_novel02	0	14.4224	150.915	0	5.82219	26.3979	41.6027	67.7948	115.722	28.0954	11.3008	69.0404	5.62225	1.54489	0	0	30.04	0	20.3263	78.5462	142.124	35.4426
CA00003330_novel03	0	0	0	0	0	0	0	0	0	0	0	0	0	0	0	0	0	0	0	0	0	0
CA00003345_novel09	0	2.54952	0	0.000114155	0	0.581675	0	21.3403	0	0	0	0	180.331	81.4643	1.13528	2.4786	0	3.46306	0	0	0	0
CA00003353_novel06	15.4992	1.22929	0.49194	0	0	0.956897	0.117418	0.367349	0	0.000369805	1.42395	0.127184	13.2192	8.53358	0	0	0	0.595351	0.0379692	0	0.917417	0.361784
CA00003354_novel09	0.204446	0.901603	7.53346	7.01048	1.64183	3.54809	0	0	4.0299	4.28333	3.70534	1.08528	4.76467	3.15927	2.12884	4.58832	0.98926	0.00646799	0.00314453	3.2025	1.36056	0
CA00003382_novel01	1.39357	5.86412	30.8036	35.1181	6.64424	3.37213	16.1381	5.01088	15.3992	0	2.08667	11.2228	0	0.280957	24.0521	11.5362	15.126	10.8066	46.253	10.0436	45.1384	36.6928
CA00003391_novel04	0	0	0	0	0	0	0	0	0	0	0	0	0	0	0	0	0	0	0	0	0	0
CA00003406_novel12	0	0	0.0910309	0.0180265	0.0390216	0	0	0.1442	0	0	0	0.0170506	0	0.015887	0	0	0.0211439	0	0.0667368	0	0.0724517	0
CA00003410_novel04	0.0883729	0.567594	1.3227	1.10047	0.268592	7.01614	0.642367	17.6997	0.50536	0.272077	0.12086	2.44029	0	0.219491	0	0	0.618378	0.162471	1.43597	0	0.51355	2.13814
CA00003410_novel06	0	0	0	0	0	0.538482	17.1241	0	0	4.46809	0	0	3.50354	7.35855	0	0	1.98247	0	0	0.578374	0	0.103003
CA00003419_novel04	0	0	78.9222	0	0	0	0	26.3177	0	0	6.50104	0	0	1.03333	0	0	0	0	0	0	0	0
CA00003431_novel05	4.13386	3.04134	5.52664	3.70895	2.3756	2.0016	10.524	4.09491	5.2831	1.58414	3.22356	2.7711	6.37092	4.57587	2.04348	1.21331	1.93966	1.88169	2.38458	1.93704	2.58738	1.03704
CA00003431_novel06	1.82921	3.11552	5.04627	3.35605	2.16194	3.31997	0.219393	1.4799	2.27023	4.09179	1.01231	1.70943	0.79081	8.97e-05	4.89e-05	0.428823	3.44366	0	2.6803	0.63203	3.81908	1.27216
CA00003445_novel04	0	0.130144	0	0	0	0	0	5.09e-05	0	0	0	0	0	0	0.386764	0	0	0	0	0	0	0
CA00003447_novel01	0.331612	0.331273	0.305286	0.435078	0.136315	0.684791	7.3373	0.534619	0.721534	1.88208	0.435968	2.49076	0.18304	0.333094	0.221612	0.0552553	0.977535	0	0.0931445	0.175912	0.419249	0.409976
CA00003447_novel03	5.39391	2.60886	0	2.30217	1.47566	14.8566	32.5137	8.04928	10.2678	20.6563	3.90305	10.1504	10.2027	10.2899	2.4988	1.00547	2.47106	1.4958	1.00995	7.82414	4.29345	0
CA00003447_R1	10.1688	18.8817	2.76921	9.95268	7.59631	52.3103	82.4066	31.9335	27.435	50.4392	11.1735	37.2422	21.0956	22.5434	35.1928	5.97047	22.3962	10.0364	5.60425	22.1326	5.78929	9.57885
CA00003454_novel02	1.97394	0	0.998783	2.40432	0	0	0	0	0	0	0	0	1.51485	0	0	0	0	0	0	0	0	0
CA00003469_novel06	0	0	0	0	0	0	0	0	0	0	0	0	0	0	0	0	0	0	0	0	0	0
CA00003469_novel11	0.00336877	0.567146	1.12525	0.545559	0	0.245542	0.172899	0.629926	0.449823	0.548957	0.0208853	1.02215	0	0.0188742	0.197159	0.5669	0.90232	0.32403	1.84715	0.69086	1.16559	1.35833
CA00003469_novel13	0.716163	0.989857	3.58307	2.44009	0.653539	0.841631	2.1257	1.03017	1.87011	2.45127	0.383571	3.59893	0.144731	0.316456	0.49204	0.277242	1.92577	0.434447	2.52209	0.204611	3.67125	2.89125
CA00003481_novel08	10.3904	17.884	20.3247	11.0417	11.1837	14.6355	13.7345	13.6879	28.2849	40.7748	12.6355	27.0999	12.3798	12.787	12.1002	4.48606	12.4037	10.4847	17.2419	10.7108	32.2335	14.9596
CA00003508_novel04	0	0.384835	0.65505	0	1.65388	0.0159636	0	0.88577	0.887521	2.31419	8.79e-05	0.481385	0.375437	0	0.00821197	0	0.00121076	0.422196	0.487194	0	0.398014	0.000275077
CA00003532_novel14	0	0	0	0	13.6294	3.6396	6.33708	0	6.22929	1692.37	0	0	8.18331	0	0	0	0	0	0	0	0	2.0757
CA00003540_novel05	0	0	0	0	0	0	0	0.777099	0	0	0	0	0	0	0.0953671	0	0	0	0	0	0.00784255	0
CA00003544_novel24	0.820874	1.14823	1.46169	0.0952003	0	1.91285	1.66293	0.41715	0.990543	0.788524	0.136367	0.646366	0.142529	0.00466287	0.683821	0	1.4402	0.0513695	1.68885	0.200494	0.642853	0.58468
CA00003561_novel01	0	0	0	0	0	0.144444	0	0	0	0.0757669	0	0	0	0	0	0	0	0	0	0	0	14.4721
CA00003568_novel02	0	0	0	0	0	0	0	0	0	0	0	0	0	0	0	0	0	0	0	0	0	0
CA00003573_novel03	0	0	0	0.0202103	0.674858	0	0	1.98745	1.36692	0	0	0	4.34408	0	0	0	0	0	0.43931	0	0.373477	0
CA00003604_novel08	0.512436	0	1.59801	0	0	0	1.79058	0.218782	0.582733	0	0.000163694	0.409637	0	0	0.000145291	0.0482834	0	0	0.0003267	0	0	0
CA00003619_novel02	1.64155	0	0.684579	0	0	0	0	0	5.67751	0	0.00365634	0.111447	0	0	0.936522	0	0	0	0.640583	0	0.228202	0.143511
CA00003660_novel07	0	0	0	0	0	0	0	0	0	0	0	0	0	0	0	0	0	0	0	0	0	0
CA00003670_novel01	0	0.142448	0	0.206914	0	0.178242	0	0	0	0	0.0965939	0	0	0.19554	0	0.429414	0	0	0	0	0	0
CA00003700_novel11	0	0	0.0276043	0	0.0199714	0	0.794701	0	0	0.569909	0	0	0.731126	0.152512	0	0	0.781024	0	0	0.201445	0	0
CA00003729_novel01	22.9872	35.0207	51.7466	51.7744	24.7577	81.6634	205.723	52.5429	47.4563	117.246	37.1986	77.385	0	0	289.715	0	66.0359	0	69.466	382.339	0	588.274
CA00003729_novel02	0	0	0	0	0	0	0	0	0	0	0	0	0	0	0	0	0	0	0	0	0	0
CA00003729_novel03	212.847	102.838	569.132	575.768	465.684	571.911	1304.94	330.735	248.732	1156.54	245.133	492.818	4.30228	0.0185331	7890.17	0	617.14	0	490.647	1501.82	4.07464	3906.02
CA00003729_novel04	0	0.572313	7.14552	0.0362599	0	0	12.8455	13.4336	3.24469	26.7118	0	11.0317	0	0	22.5309	0	19.5127	0	2.40326	0	0	0
CA00003732_novel03	0	0	0	0	0	0	0.468934	0	0.0420523	0	0	0	0	0	0	0	0	0	0.0515349	0	0	0
CA00003735_novel06	0	0	0	0	0	0	0	0	0	0	0	0	0	0	0	0	0	0	0	0	0	0
CA00003783_novel03	3.95388	4.70312	3.01551	14.8804	0	14.4732	11.8872	0.0119649	6.88186	3.36965	3.68551	9.05122	0	0	43.6231	2.63998	0.12153	1.86859	2.35493	5.05327	9.41619	3.44002
CA00003790_novel02	0.377769	5.24179	7.06518	1.76882	0	1.43696	4.45488	6.47251	5.45847	16.2394	9.16724	0.246537	7.91141	2.27021	7.03129	0	1.68021	0.0134825	0	7.79361	5.98381	2.61122
CA00003882_novel02	0	0	33.166	0.659474	0.00325788	0.147484	0.152193	11.8675	8.13516	12.5364	15.4177	2.25573	0	0	0	0	4.08073	0	8.03035	0	3.73631	0.535439
CA00003885_novel02	0	0	4.77678	0	0	4.67459	0.0127675	0	1.1674	0	1.83496	0	0	0	0	0	0	0	0	0	0	0
CA00003895_novel10	0	0	1.58529	0	0	0	0	0	0	0	0	1.32944	0	0.95816	0	0	0	0	0.954003	0	0	0
CA00003901_novel22	0	0	0	0	0	0	0.710896	0	0	0	0	0	0	0	0	0	0	0	0	0	0	0
CA00003902_novel01	2.46534	90.6614	10248.9	232.103	1794.61	40.6668	6.67632	2952.22	72.8841	253.179	0.202792	3.65977	151.51	113.238	163.191	485.518	2432.98	655.835	6682.46	965.926	5335.15	1104.74
CA00003918_novel08	1.82608	0	2.05446	0.91671	0	8.70372	2.50944	1.29167	1.84377	2.77737	0.00178662	1.2099	1.72932	0.000204535	0.00585278	0.494337	1.01126	0	1.05695	0.638662	1.60488	0.418513
CA00003928_novel13	0	0	0	0	0	0.0503327	0	0	0	0.0491797	0	0	0	0.0135242	0	0	0	0	0	0	0.0192853	0
CA00003931_novel08	0	0	0	0	0	0	0	0	0	0	0	0	0	0	0	0	0	0	0	0	0	0
CA00003941_novel01	0	0	0	0	0.0574036	0	0.623633	0	0.0958175	0	0	0.345987	0.115552	0.0467629	0	0.0695955	0	0	0.0586514	0	0.0660226	0
CA00003955_novel03	2.66431	1.55276	2.30696	1.73253	0.535	1.00593	2.1917	0.837266	0.935439	2.0558	3.79818	0.77908	2.27657	1.39838	0	0.796518	0.418393	0	0.595904	1.08722	2.03155	1.34394
CA00003958_novel05	0	0.454065	0	0	0	0	0	1.13735	0	2.96435	1.52148	0	0	1.23554	0	0	0	0	0	0	0	0
CA00003963_novel09	0	0	0	0.0588287	0	0.235124	0.161653	0	0	0	0	0	0	0	0	0.0632125	0	0.0723379	0	0	0	0
CA00003966_novel02	0.00102103	0.0833196	0	0	0.146178	0	0	0	0	0	0.0585046	0	0	0.953036	0.277305	0	0	0.689039	0.182717	0.0197053	0	0
CA00003972_novel05	18.4498	15.7985	2.84367	2.54826	5.89502	17.2771	5.33845	8.71958	6.02462	2.19577	3.21153	12.9812	3.76235	4.99977	9.50443	14.419	11.1102	13.1418	10.0621	9.96823	13.1879	4.4088
CA00003972_novel06	18.812	11.1893	2.29322	2.85333	2.28168	11.2284	0.140193	3.82172	4.87583	4.07246	2.71058	12.9894	12.9205	4.76704	6.84869	13.0821	7.86231	16.6318	6.88838	7.7823	9.35239	11.867
CA00003972_novel07	0.00156979	0	0	0.876565	0	0	0	0	0	0.188574	0	0.909217	0	0.737874	0	0	0	0	0	1.413	0	0
CA00003972_novel08	0	0	0	0	0	0	0	0	0	0	0	0	0	0	0	0	0	0	0	0	0	0
CA00003975_novel08	2.55146	3.12562	9.63312	1.67909	6.73804	0.154777	0.973853	5.3575	0.455889	0.361551	0.762686	6.01689	6.90369	3.60584	3.2211	14.4264	10.6054	17.964	8.94762	6.01183	16.0229	5.38497
CA00003995_novel01	0	0.280782	0	0.046084	0.724748	0	0	0	0.378175	2.09593	0	0	1.04124	0	0.425759	0	0.939222	0	0.410795	0	0	0
CA00004004_novel03	2.24324	0	7.05904	0	4.72939	0	0	0	13.881	14.5218	0.00282701	3.61535	18.2261	22.4923	0	7.64765	0.125269	0	3.73743	20.5146	3.55005	6.72784
CA00004007_novel05	1.34141	0	0.196316	0	0.183779	0	0	0.66178	4.28617	0	0.67513	0	0.367007	0.00841798	2.80805	0	2.54868	0	0	0.506699	1.42731	1.82024
CA00004022_novel01	0	0	0	0	0	0	0	0	0	0	0	0	0	0	0	0	0	0	0	0	0	0
CA00004023_novel01	0.0234802	0.0667801	0.159515	0.16857	0	0.126811	0.122376	0.0436056	0.158664	0	0.0422021	0.135408	0.0294556	0	0.0680745	0	0.141327	0	0.114609	0	0.0662581	0.141016
CA00004030_novel05	0	0	0	0	0	0	0	0	0.0722609	0	0.000371358	0	0	0	0	0	0	0	0.132979	0	0	0
CA00004033_novel14	0	0	0	0	0	0	0	0	0	0	0	0	0	0	0	0	0	0	0	0.170509	0	0
CA00004041_novel27	0.500429	1.31263	14.9103	0	0	0.00765741	6.18317	9.59156	3.89853	8.2427	1.54678	3.41865	0.0606097	0	0	0	0	0	0.176327	0	4.01423	0
CA00004042_novel20	0	0	0	0.0737704	0	0	0	0	0	0	0	0	0	0	0	0.0344314	0	0	0	0.036499	0	0.0365422
CA00004042_novel21	0	0	0	0	0	0	0	0	0	0	0	0	0	0	0	0	0	0	0	0	0	0
CA00004043_novel07	0.264982	0.0652752	0.0297483	0.0386943	0	0.0242953	0	0.0448494	0	0.079055	0	0.0226866	0	0	0	0	0.127577	0.0746095	0.0154713	0	0.0687277	0.0901471
CA00004046_novel04	0	0	8.11215	0	0	0.59047	14.7725	4.63068	6.87348	3.47402	0.791024	0	0	0	0	0	0.00377231	0	8.75401	6.32976	13.4524	4.10022
CA00004053_novel08	0	0	14.0563	0	0	0	0	12.9559	38.8436	0	2.34839	16.8584	0	0	0	0	0	0	0	0	19.1234	0
CA00004054_novel24	0	0	0	0	0	0	0	0	0	0	0	0	0	0	0	0	0	0	0	0	0	0
CA00004054_novel25	8.78939	7.66859	40.622	21.6972	15.8687	6.48238	32.1136	11.1064	10.7083	62.9537	8.9541	6.15241	7.98633	5.9452	8.4817	8.74266	6.11427	4.95573	8.3827	2.45253	7.96888	7.19684
CA00004069_novel05	0.758311	0	0.162156	0	0.285157	0.96329	0.000102703	1.85383	0.694254	0	0.197816	0.0437412	0.102628	0.422671	0.41654	0	0.477989	0.147632	1.28164	0.0275886	2.95918	0.000145705
CA00004099_novel28	0	0	0	0.051427	0.207816	1.86063	0.0151586	0	0	0	0	0.826127	0	0	1.1377	0.00401514	0.0516673	1.55683	0	0.256536	1.1431	0.608533
CA00004126_novel01	23.1248	30.6345	28.7765	1.65321	20.8822	46.2712	8.61661	24.7179	3.97116	4.28984	1.18872	6.81985	51.8595	38.0795	10.9519	68.3621	33.4432	145.833	24.8548	33.8601	16.8824	10.5993
CA00004135_novel07	0	0	3.92411	2.31746	0	0	0	0.0272371	21.8198	19.0824	3.08585	0	0	0	0	0	0	0	0	0	53.9906	0.818133
CA00004201_novel06	0	0	0.0150582	0	0	1.73786	0	0	1.00001	0	0	0	0	0	0	0	0	0	0	0	0	0
CA00004202_novel03	1.77049	0.765029	1.67449	4.11978	0.0303206	1.26443	1.73499	0	1.41701	0.0011209	0.00233605	6.95183	1.48203	0.311597	0	2.25554	0.271986	0.484312	0.246307	0	0	0.144655
CA00004205_novel02	0	0	0	0	0	0	0	0	0	0	0	0	0	0	0	0	0	0	0	0	0	0
CA00004214_novel10	0	0.041737	0.0381951	0.11931	0.0342185	0	0	0	0.0572688	0.101267	0.0546597	0.145814	0	0	0	0	0	0	0.0703489	0	0.118702	0.0885305
CA00004235_novel03	2.5285	5.24772	9.18143	3.7164	7.013	7.22093	7.07344	8.68592	4.58407	8.63933	11.134	12.3074	3.57714	3.15113	8.74775	2.86149	3.30072	2.55008	1.54713	3.97827	5.35163	3.36399
CA00004242_novel11	0.2556	0	0	0	0	0	0	0	0	2.45267	0	0	0	0	0	0	11.2077	0	1.2356	8.32593	0.224203	0
CA00004245_novel07	10.2272	14.3168	70.5322	13.9366	30.711	31.3011	11.3553	38.2644	12.8993	19.2966	4.34562	28.7761	6.67262	5.73474	47.8132	5.66836	23.6482	7.75554	28.566	63.3999	29.4939	48.3407
CA00004261_novel04	0	0	0	0	0	0	0.0988522	0	0	0	0	0	0	0	0	0.138582	0	0	0	0	0	0
CA00004282_novel15	0	0	0.0142183	0	0	12.1278	0	1.52939	0.0218762	0	0	0	0	0	0	1.93425	0	0	0	0.000611692	1.89427	0
CA00004287_novel02	0	0.01205	0	0	0.662774	0	0	1.68428	0	0.503881	1.28999	0	0	0	0	0	0	0	0	0.20694	0	0
CA00004287_novel05	0	1.14992	3.39982	1.0109	1.96484	4.24855	0.188326	0.299827	3.19308	0.61624	0.00476131	2.6104	1.17585	2.2515	0	0	0	0	0	0	4.66308	0
CA00004289_novel02	0.738464	1.33068	0.415351	8.84939	0	9.80542	13.5673	2.59245	11.5982	0	0	37.5902	3.77287	0.821559	0	0	0	0	15.6791	0	0	0.00276445
CA00004319_novel04	0	0	0.0453873	0	0	0	0	0	0	0	0	0	0	0	0	0	0	0	0.0416535	0	0	0
CA00004319_novel06	0	0	0	0	0	0	0	0	0	0	0	0	0	0	0	0	0	0	0	0	0	0
CA00004342_novel01	2.59101	4.51114	3.55184	1.04055	2.03268	4.77573	8.44421	1.74152	6.25163	6.21935	3.74973	2.66275	1.10363	1.70414	1.94451	0	1.58286	0.0157372	3.83569	1.19344	9.1823	1.61135
CA00004351_novel02	0	0	0	0.83064	0.530661	0	508.034	0.796817	28.4357	0	0.510407	0.270085	10.6616	4.53023	0	0	13.3349	0	0	7.84677	0	21.2254
CA00004392_novel30	0	0	0.0566775	0	0	0	22.7095	0	0	0	0	0.237128	0	0.390536	0	0	0	0	1.66788	0	0.251124	0
CA00004454_novel06	0	0	0.00547194	0	0	0	0	0	0	0	0	0	0	0	0	0	0	0	0.0840486	0	0	0
CA00004454_novel07	0	0	0	0	0	0	0	0	0	0	0	0	0	0	0	0	0	0	0	0	0	0
CA00004474_novel01	1.4906	0	2.245	0.636777	2.27726	2.73063	3.65836	2.53808	1.0028	1.02857	3.1138	2.08742	0.244781	0	0	0.132778	3.89457	0.222686	1.46129	0.245942	2.33561	0.294525
CA00004505_novel04	0	0	0	0	0	0	0	0	0	0	0	0	1.6991	0	0	0	0	0	0	0	0	0
CA00004518_novel12	0	0	0	0	0	0	0	0	0	0	0	0	0	0	0	0	0	0	0	0	0	0
CA00004523_novel02	1.07297	0	0	0.0187485	0	0	0	0	0	0	0	0	0	0	0	0	0	0	0	0.373535	0	0
CA00004545_novel04	0	0	1.414	0.0795343	0	0.180271	0.000717305	0	0	0	0.0760413	0	0	0	0	0	0	0	0	0	0	0
CA00004553_novel06	0.993845	0	8.05523	3.30117	0	1.23196	0.0520736	5.36258	1.23159	1.07045	6.81926	3.83841	0	0.920348	0	0	0	0	0	0	0.334725	0
CA00004553_novel10	1.20024	0	1.76205	0.0546183	0.823233	0.462391	0.810526	2.21639	0	0	2.17321	0.729685	0.147172	0	0	0	0	0.279921	0	0.265804	0.828433	0.970998
CA00004559_novel02	3.30483	3.04597	3.99556	4.3952	2.04913	2.11587	6.66546	3.47782	3.38426	3.87649	6.69148	4.04845	3.87492	4.54518	1.49038	1.33055	3.12566	1.85549	1.76135	2.34948	3.48138	1.86216
CA00004561_novel04	1.17151	1.12426	3.62758	2.87524	2.60788	1.09273	2.22677	1.83402	1.1166	1.31625	2.60211	1.68806	1.23668	1.62653	4.52527	0.730894	1.39752	0.356697	3.69628	0.908536	3.84982	1.31525
CA00004568_novel06	3.14775	2.51597	18.247	39.3427	4.39409	9.71463	8.58849	3.78806	9.87175	4.50965	0.864889	21.1906	0	1.26555	247.322	51.8723	5.29244	123.232	3.2414	9.60831	27.6606	25.2356
CA00004587_novel06	0.111089	0.151186	0.0787646	0	0.317483	0.108581	0.47935	0.35078	0.0591288	0	0.110663	0.306408	0.121478	0.511606	0	0	0	0	0	0.0861253	0.0752484	0.117664
CA00004587_novel07	0	0	0.633823	0	0	0.0708004	0	0.00618391	1.90928	0	0.346899	2.691	0	0	0	0	0	0	0	0	0	0
CA00004604_novel10	0	0	0	0	0	0	0	0	0	0	0	0	0	0	0	0	0	0	0	0	0	0
CA00004604_novel11	4.11513	0	4.07208	0.221704	1.17177	0	2.47268	2.30293	1.11657	0	0.87166	1.37305	5.41495	4.07511	9.32441	0.013843	5.42733	2.45241	4.08998	1.1082	7.72681	0
CA00004611_novel01	667.346	627.973	1023.72	1216.93	1951	897.021	772.935	1119.67	1925.56	702.951	317.181	2309.94	510.673	400.565	889.573	1821.79	2202.5	2108.38	1965.26	2415.19	2190.41	1765.1
CA00004611_R1	2.65937	0	34.3937	2.19068	5.85253	3.182	0	2.56472	15.5345	0	0	2.98217	2.44891	3.93098	1.99434	0	23.7045	1.51311	8.87832	8.18342	7.69102	0
CA00004674_novel02	0.102455	0.0766203	0.642034	0.22023	0.126781	0.285628	0.0983574	0	0.158597	0.374874	0.0507816	0	0.0637897	0.154951	0.155006	0	0.130639	0	0	0	0.145616	0.0812342
CA00004676_R1	1.66412	0	0	0	0	0	0	0	0	0	0	0	1.74737	0.723018	0	0	0	0	0	0	0	0
CA00004698_novel02	5.22126	1.51075	10.1042	10.0925	4.553	3.02916	4.35019	4.59778	7.9046	15.1972	9.45712	4.45968	4.91865	4.511	4.5231	2.05145	0.754478	0.989979	1.53129	1.49923	4.30298	1.23714
CA00004718_novel02	0.0441146	0	0	0	0	0	0	0	0	0	0.118326	0.0604363	0	0	0.0705305	0	0	0.087796	0	0	0	0
CA00004732_novel30	0	0.693786	1.11105	0	0.349291	0	0	1.2765	0	5.03989	0	0	0	0	0	0	0	0	0	0	0	0.874759
CA00004732_novel31	0	0	0	0	0	0	0	0.591036	0	0	0	0	0	1.56308	0	0	0	0	1.12584	0	0	0
CA00004736_novel06	0	2.79948	0	0	2.78197	14.0587	0	2.8751	8.73903	0	2.18464	4.70414	0	1.35121	0	0	0	0.0123039	0	0	2.99887	0.775038
CA00004743_novel12	0	0	0	0	0	0.550798	0	0	0	4.68504	0	0	0.449095	0	0	0	1.00365	0	0	0	2.60176	0
CA00004757_novel01	3.03688	1.12706	6.84918	5.03573	6.78468	18.7479	10.7167	45.5907	5.06812	20.3799	2.07623	2.29643	11.0546	11.7796	3.35437	2.42195	3.42336	4.43595	4.44649	6.05465	4.67142	3.3102
CA00004759_novel03	0.206876	1.30596	7.60704	6.04514	4.80025	5.67792	8.96867	12.5129	6.62835	3.8305	2.08821	9.73277	2.96021	4.32188	2.75026	0.000304932	7.49248	3.81851	7.84256	6.03177	9.28775	2.79348
CA00004774_novel07	7.9341	4.81921	0.892725	0.709945	0.900117	5.35838	0.814503	14.012	1.94447	4.12971	1.14503	2.80179	1.38609	2.73861	0.745157	0.284177	1.07207	0.326004	0.752449	1.62135	0.432279	0.324636
CA00004774_novel08	0.88399	2.46173	0	0	0	1.67168	0	4.42302	0	0	1.12398	0	1.24846	1.06589	1.5246	0	0	1.43446	0	2.83362	0	0
CA00004790_novel01	0	0.0230371	0	0	0	0	0	0	0	0	0	0	0	0	0	0	0	0	0	0	0	0
CA00004798_novel02	0	0.469642	0	0	0	0	0	0	0	0	0	0	0.14131	0.18153	0	0	0	0	0	0	0	0
CA00004798_novel03	0.1099	0	0	0	0.138047	0	0	0	0	0	0	0	0	0	0	0	0	0.188314	0	0	0	0
CA00004800_novel02	0	1.17505	0	0	0	0	0	0	0	0	0	0	0	0.00147467	0	0	0	0	0.158867	0	0	0
CA00004826_novel11	0.533285	3.25573	12.3627	2.72719	4.78686	2.15941	0	7.61659	4.35156	0	1.99842	0.408368	0	0	1.7075	4.34457	10.0259	0.0306095	0	3.29828	10.9037	0
CA00004831_novel07	0.260945	0	1.33612	0.706945	0	0.728617	1.01881	0.278475	0.135807	0.971522	0	0.297799	0.164961	0	0	0.194577	1.40393	0.223564	0.654884	0	0.36981	1.02233
CA00004856_novel30	0	0	0.0367197	0	0	0	0	0	0.0161689	0	0	0.000291112	0	0	0	0	0	0	0	0	0	0
CA00004857_novel02	6.26862	1.07983	0.239497	0.162747	0	0	0	0.522303	0	0	0	0	1.42281	1.05964	0.176382	0.0721573	1.45208	2.02022	0	0	0	0.290507
CA00004908_novel02	0.164667	0.0823493	0.376858	0.0882998	0.0675294	0	0	0.28361	0.310836	0	0.242712	0.143862	0.0680463	0.0550042	0	0.0411842	0.275687	0.14128	0	0.043669	0.039051	0.131058
CA00004909_novel06	0	0	0	0	0	0	0	0	0	0	0	0	0	0	0	0.0399313	0	0	0	0	0	0
CA00004909_novel11	0	0	0	0	0	0	0	0	0	0	0	0	0	0	0	0	0	0	0	0	0	0
CA00004912_novel01	1.48744	16.0725	11.2741	9.08463	4.44875	20.1742	2.28797	28.0489	7.15677	23.3541	8.31437	9.68453	1.474	0.815573	23.1104	8.68071	23.8459	8.17049	4.5682	19.0181	20.889	37.7557
CA00004916_novel12	1.2829	0.0211264	0	0	0	0	0	0	0	0	0	0	0.0173826	0.0140348	0	0	0	0	0	0	0	0
CA00004916_novel20	0	2.35739	0.122826	0.109605	0.381283	0	0	0.262154	1.12192	0	0	0.128211	2.3164	2.78832	0	0	0	0	0.576417	0	0.343049	0
CA00004923_novel14	0	0.318061	70.8078	0	0	14.5877	0.95767	24.8647	15.2543	10.0498	3.90366	19.2154	0	0	0	0	2.73057	0	3.88668	0	122.251	0
CA00004923_novel15	0	0	0	0	0	0	0	0	0	0	0	0	0	0	0	0	0	0	0	0	0	0
CA00004924_novel03	11.0847	5.60965	1.92439	43.2418	1.36652	9.26153	15.078	2.01366	18.8175	14.3194	3.12356	2.24612	0	0	4.08934	1.73842	4.84916	2.24564	15.6187	0	47.5902	3.35021
CA00004924_novel10	15.3663	0	16.1102	0	6.1019	3.37585	0.713817	1.37937	1.64555	0	3.22061	1.07964	7.77914	5.85135	0	0	0	0	10.4929	3.17655	12.9122	4.1542
CA00004985_novel09	0	0	0	0	0	0	0	0	0	0	0	0	0	0	0	0	0	0	0.0136857	0	0	0
CA00005005_novel08	0	0	0	0	0	0	0	0	0	0	0	0	0	0	0	0	0	0	0	0	0	0
CA00005005_novel09	0	0	26.037	0	0	0	0.188654	4.70185	0.0120891	0	0.000347763	0	0	0	0	0	0	0	66.8472	0	116.661	0
CA00005005_novel10	0	0	0	0	0	0	0	0	0	0	0	0	0	0	0	0	0	0	0	0	0	0
CA00005005_novel12	0.448013	18.144	61.3072	163.48	95.3774	15.5455	112.531	44.5363	9.60736	4.89464	5.49768	2.5407	224.162	169.661	42.5734	0	290.462	0	229.15	158.603	406.866	180.297
CA00005008_novel05	1.40101	0.0601151	0.0547248	0.0857936	0	0.0371869	0.114574	0	0.0411836	0	0	0.0208602	0.0495564	0.160124	0	0	0.0500236	0	0	0	0.0569716	0.0318959
CA00005014_novel01	0	0	5.78827	0	0	0	0	0	0	0	0	0	0	0	0	0	0	0	0	0	0	0
CA00005014_novel03	0	0	38.1229	5.09651	4.48792	7.01036	2.54097	14.7313	13.4543	5.12347	7.38972	29.8248	0.762911	1.00677	25.6473	0	4.4676	0	0	33.3602	31.1299	7.79083
CA00005025_novel05	1.69861	2.27165	69.1739	10.2259	12.9284	7.35884	6.88151	20.2825	7.62402	2.95237	4.08797	18.2526	0.599462	1.28599	12.0763	4.22378	8.91865	3.44399	18.7866	9.0691	12.6401	15.7722
CA00005033_novel03	0	0	0	0	0	0.0942818	0.0653158	0	0	0	0	0	0	0	0	0	0	0	0.0640365	0	0	0.0804466
CA00005057_novel07	0	0	0.0370186	0.215684	0.142319	0	0.00313559	0.375148	0.169153	0.493706	0.146412	0.370165	0.0566172	0	0.0677276	0.0444024	0.0971303	0	0	0	0.0436328	0
CA00005062_novel09	0	0	0	0	0	0	0	0	0	0	0	0	0	0	0	0	0	0	0	0	0	0
CA00005098_novel05	0	0	0	9.25867	0	0	0	0	0	0	0	0	0	0	0	0	0	0	0	0	0	0
CA00005099_novel12	0	0	0	0	0	0	0	0	0	0	0	0.573166	0	0	0	0	0	0	0	0	0	0
CA00005103_novel11	0.716386	0	0	0	0.947359	1.38714	99.8018	0	0.985335	0	0	0	22.43	8.84755	0	0	0	0	0	1.95489	0	0.0343183
CA00005104_novel26	1.26979	0.00806599	1.84889	0.00109203	1.28321	2.42398	1.47287	0	7.63577	0	3.20554	4.06978	0	0	0	0	0.372814	0	0.312943	2.95089	3.33701	0
CA00005113_novel10	0.569381	0.998324	0.419217	0.426614	0	0.912145	0.919976	1.32226	0.350266	1.13041	1.19707	1.4718	1.19474	3.25534	0.705406	1.27475	0.336642	3.16182	2.36107	0.999311	0.412804	2.38214
CA00005122_novel04	1.63074	1.72436	2.34478	1.93977	1.27633	2.53741	1.45073	1.23176	3.50426	2.37084	2.55119	3.58072	2.65958	1.48464	2.92166	1.4889	0.292238	3.29482	4.20591	1.4151	4.10149	2.93353
CA00005196_novel02	0.160565	0	0	0	0	0	0	0	0	0	0.0531063	0	0.13336	0.107997	0	0	0	0	0	0	0	0
CA00005196_novel04	5.45582	2.35567	0.247385	0.046566	0.21253	0.480181	0.12294	0	0.0221693	0	0.584635	0	5.40338	4.70766	0	0.0690461	0	0	0	0	0.0271026	0.141515
CA00005204_novel07	1.61561	0	0	0	0	0	2.08795	0	0	0	0	0	0	0	0	0	0.939494	0	0	0.293418	0	0
CA00005221_novel06	0	0	0	0	0	0	0	0	0	0	0	0	0	0	0	0	0	0	0	0	0	0
CA00005261_novel06	0	0.293769	1.84523	0	0	0	0	1.18652	0	0	0.21563	0.000248618	0	0	0	0	0	0	0	9.11e-05	0	0
CA00005264_novel02	0	0	0	0	0	0	0	0	0	0	0	0	0	0.030678	0	0	0	0	0	0	0	0
CA00005286_novel04	0	0	0	0	0	0	0	0	0	0	0	0	0	0	0	0	0	0	0	0	0	0
CA00005292_novel03	0	0	0.402478	0	0	0	0	0	0	0	0	0	0	0	0	0	0	0	0	0	0	0
CA00005296_novel02	1.42955	2.8328	0.413916	9.20399	22.5047	8.55119	11.1946	2.8622	66.9899	6.58678	3.52015	17.858	0.972419	0.563424	28.1608	1.01262	3.00588	0.877001	8.5715	15.7078	23.0129	7.54298
CA00005301_novel01	121.205	183.184	882.777	307.775	574.605	449.626	991.427	854.982	469.987	1160.27	159.191	209.489	305.465	185.396	445.906	297.96	784.247	289.827	322.762	692.629	728.535	506.965
CA00005332_novel08	0.122713	0	1.70422	0.00472832	0.447793	0.000140441	0.679725	1.64841	3.26361	1.52495	0	0.485706	7.49e-05	7.08e-05	0	0	0.000729799	0.241842	0.396252	0	0.985828	0
CA00005359_novel04	0	0	0.183676	0	0	0	0	0.136695	0	0	0	0	0	0	0	0	0	0	0	0	0	0
CA00005373_novel10	0.296869	0.188028	1.36658	0	0.296568	0.680569	0.697891	0.740352	0.465885	0.194966	1.04264	0.185176	0.553931	0.675416	0.0360727	0.216558	0.140892	0.110927	1.00244	0.75013	0.735678	1.51768
CA00005378_novel01	0	0	0	0	0	0	0	0	0	0	0	0	0	0	0	0	0	0	0	0	0	0.374428
CA00005390_novel06	0	0	0	0	0	0	0	0	0	0	0	0	0	0	0	0	0	0	0	0	0	0
CA00005404_novel04	2.76126	7.81038	15.6618	18.1127	25.5843	8.39917	8.14662	7.9531	44.0412	9.66743	3.98221	27.5532	0.378715	1.27935	5.0768	6.35094	8.29123	0	3.70833	0.219848	15.4102	2.80238
CA00005404_novel05	0	2.16064	0	2.91804	7.2482	23.4867	0	0	10.5881	10.2757	0	18.8548	10.265	0	0	0	0.241569	0	1.26878	14.2693	20.6468	12.7746
CA00005405_novel07	1.57239	4.53878	8.70417	4.24918	2.49995	2.84194	0.706885	2.09797	4.01259	1.06145	0.744562	11.1265	2.47204	0.821216	10.4323	1.50145	3.94254	1.42045	3.86394	1.23674	8.72949	4.19907
CA00005452_novel03	1.32459	0	9.36055	0	0	0	0	0	0	0	0	0	0	0	0	0	0	0	0	0	0	0
CA00005455_novel02	0	0	0	0	0	0	0	0	0	0	0	0	0	0	0	0	0	0	0	0	0	0
CA00005457_novel05	26.9555	3.00374	0	0	0.0949973	0	4.7e-06	0	0	0.790613	0.0354276	0	5.26453	4.95066	0.0585352	0	0.0713712	0	0	0	0	0.0618622
CA00005457_novel06	3.02535	0	0	0	0	0	0	0	0	0.720809	0.0249724	0	0	0.906488	0	0	0	0	0	0	0	0
CA00005470_novel04	0	0	5.2029	0.135402	0	4.07527	7.57105	9.6407	2.90991	5.35768	0.751398	1.53943	0	0	0	0.78938	0	0.688788	0.190157	0.48631	0	0
CA00005470_novel06	0	0.663346	0	0.15646	0	0	0	0	0	0	0	0	0	0	0	0	0.109681	0	0.13278	0.239452	1.09895	0
CA00005472_novel02	0.239602	0.268461	3.85829	2.38466	0.742971	0.11137	1.15239	0.625233	1.23773	0.658899	0.536168	0.773453	0.448302	0.847517	1.0009	0.179392	1.53653	0.20546	4.45907	0.667516	2.21311	0.664158
CA00005475_novel08	0	0	0.0506324	0	0	0	0	0.0440441	0	0	0	0.0222797	0	0	0.0637628	0	0	0	0	0	0.0303803	0
CA00005546_novel04	0	0	0	0	0	0	0.00349068	0	0	0	0.0116486	0	0.109803	0	0	0.00741604	0	0	0	0.00138986	0	0.00168374
CA00005547_novel04	2.90791	1.75543	4.80098	1.2228	2.36809	2.27743	2.68928	3.66487	2.59677	4.13734	2.82907	1.27783	1.33763	2.28619	0.0031169	1.12304	3.13124	0	3.91697	1.08913	1.82908	2.6249
CA00005549_novel02	0	0	0	0	0	0	0	0	0	0	0	0	0	0	0	0	0.125352	0	0	0	0	0
CA00005561_novel12	2.15912	0	1.1138	3.15781	0	0	7.8944	0	0	0	1.28615	0	0	0	0	3.37104	2.53182	0	0	4.7544	2.83737	0
CA00005642_novel02	0	0	0	0	0	0	0	0	0	0	0	0	0	0	0	0	0	0	0	0	0	0
CA00005653_novel05	14.468	10.8787	6.0137	6.72864	15.8355	2.15551	20.2339	0.881714	21.5334	0.650917	1.13488	8.65654	10.0098	8.11216	11.0848	10.571	10.99	2.26333	0	0	19.6408	27.0113
CA00005656_novel12	0	0	16.4764	0	0	0	0	0	0.61326	0	0	0	0	0	0	0	0	0	0	0	10.9168	0
CA00005656_novel13	0	0	0	0	0	0	0	0	0	0	0	0	0	0	0	0	0	0.477125	0	0	0	0
CA00005658_novel03	0	0	0	0	0	0	0	0	0	0	0.307746	0.409422	0	0	0	0	0	0	0	0	0	1.26205
CA00005674_novel01	0.280351	0	0.449514	0	0	0	0	0	0.296679	1.07907	0	2.8885	0	0	0	0	0.416243	0.477042	0	0	0	0
CA00005694_novel06	0	0.0333996	0.0304538	0.0238454	0.0273345	0	0.169887	0	0.0228932	0	0.0654497	0.185816	0.0275531	0.0445197	0	0	0.0278431	0	0.0563012	0	0.0316633	0
CA00005694_novel09	0.772431	2.66259	2.61464	1.01607	1.82132	2.72709	2.64055	4.14049	3.31497	1.44435	4.35861	14.2567	1.63377	0.451027	4.34873	1.55966	4.39164	3.1005	3.39624	1.15861	5.32864	1.47626
CA00005736_novel31	0	1.94226	0	0	0	0	0	0	0	0	0	0	0	0	0	0	0	0	0	0	0	0
CA00005757_novel24	10.2526	3.41744	0.499812	0.67077	0.700564	3.37346	0.590512	0.484421	1.0936	1.33449	0.472658	1.82165	2.58758	2.13117	0.33725	0.148865	0.272488	0.653947	0.135542	0	0.808384	0.349194
CA00005768_novel06	1.61087	2.56739	1.74701	2.72057	6.33809	2.9026	2.28016	1.89365	6.10093	4.39585	4.52041	8.91991	0.149727	0.183858	11.5476	2.49234	2.84626	3.15998	6.41059	2.75535	7.12162	2.80122
CA00005771_novel07	0	0	0	0	0	0	0	0	0	0	0	0	0	0	0	0	0	0	0	0	0	0
CA00005799_novel02	0	0	0	0	0	0	0	0	0	0	0	0	0	0	0	0	0	0	0	0	0	0
CA00005823_novel32	0	0	0	0	0	0	0	0	0	0	0	0	0	0	0	0	0	0	0	0	0	0
CA00005850_novel02	1.19664	0	1.4392	2.3	3.50611	2.17831	29.0506	0.537254	7.35237	28.5524	4.63016	4.46454	3.79144	2.85281	7.83428	1.30793	4.3649	0	5.98033	0.757272	5.6251	5.05657
CA00005853_novel03	0.69394	0.381546	2.45537	2.93199	0.518444	0.571333	2.28914	1.82963	0.220124	0	1.79893	2.7593	0.0627418	0.0981201	0.673271	0.690684	2.34267	1.18437	0.000439309	0.00786465	0.972347	2.43149
CA00005880_novel02	0.0768763	0.638821	0	0.201324	0.469896	0	0	0	0	0.10264	0.0759391	0.0295643	2.16397	0.903257	0.00232376	0.373098	0.986583	0.493621	0.679845	0.139223	0.563124	1.4844
CA00005900_novel01	0.108404	0	0.0409719	0.146595	0	0.0660053	0.0496432	0	0.0506247	0	0.0722821	0.215446	0	0.138392	0	0	0.132998	0	0	0.0344508	0.0249953	0
CA00005914_novel01	0	1.41403	0	1.11382	0	2.79091	1.04002	1.16553	0.537405	0	1.73	2.18617	0	0.559353	1.68954	0	0	0.829524	0.602546	0.793256	2.77455	0
CA00005935_novel03	0.0540245	0.0270513	0	0	0	0	0	0.0371123	0.0185234	0.0654396	0	0	0.0668564	0	0	0	0	0	0	0	0	0
CA00005935_novel12	0.534464	0.0198129	1.49785	0.490439	1.86612	0.184626	6.34242	2.56061	6.15937	5.37296	0.331303	1.2694	0.158643	0.363855	0.169111	0	0	0	0.863465	0.37134	0.074413	0
CA00005935_novel14	1.81702	1.57627	1.16812	0.329747	0.270563	0.857128	3.03917	0.550151	5.63208	5.98819	1.31144	2.11157	0	0.00188346	1.71033	0.36739	0.121196	0.750342	0.439502	0.00168586	0.670189	0.878289
CA00005953_novel06	0	0	0	0	0	0	0	0	0	0	0	0	0	0	0	0	0	0	0	0	0	0
CA00005956_novel03	0	0	0.118893	0	0.042757	0	0	0.0717875	0	0	0	0	0	0	0	0.156935	0.021733	0	0	0.138572	0.0247953	0.27772
CA00005956_novel06	0	0	0.0858113	0	0	0	0	0	0	0	0	0	0	0	0	0	0	0	0.0394234	0	0.0443518	0
CA00005957_novel02	0	0	0	0	0	0	0	0	0	0	0.149922	0	0	0	0	0	0	0	0	0	0	0
CA00006010_novel09	0	0	0	0.000229723	0	0	0	0	0	0	0	0	0	0	0	0.000592921	0	0	0	0	0	0
CA00006045_novel17	5.49095	4.87385	9.46275	8.13133	1.42785	9.54028	10.4175	8.64542	11.351	40.4621	4.55752	26.8579	1.72088	1.7914	0	0	3.15842	0	2.19614	4.29458	11.367	0
CA00006048_novel03	0	0	0.63977	0.980124	0.76824	0	0.353326	0	0.259687	0	0.778737	0.000108897	0.000183778	0	0.435128	0	0.49191	0	5.34e-05	0.00101289	0.333801	4.42e-05
CA00006063_novel14	0.153274	0	13.2342	0	0	0.718493	1.3276	7.76994	0	1.27629	0.90967	0.872673	4.78705	0.284844	0.485548	0	5.12426	1.45603	0	4.36017	0	0
CA00006112_novel12	0.0033965	0.00588853	0	0	0	0	0	0	0	0.276871	0	0.00130655	0	0.603435	0	0	0	0	0	0	0	0
CA00006143_novel02	0	0	0	0	0	0	0	0.00131597	0	0	0	0	0	0	0	0	0	0	0	0	0	0
CA00006143_novel06	0.498046	0.446972	0.277225	0.749382	0.0616421	0.370296	0.478064	0	0.359774	0.3644	0	0.584675	0.557989	0.702757	0.225927	0.223858	0.190344	0.256264	1.00611	0.0792781	0.566353	1.65904
CA00006143_novel07	1.75366	3.65829	2.27511	1.20279	0.368817	0.580527	2.81099	2.52462	1.40384	1.6515	1.18791	3.1063	0.431227	0.517299	0.191857	0	1.16748	0.531375	2.39338	0.444873	4.04604	0.261749
CA00006143_novel08	0	4.51285	16.3866	0	0	9.46328	2.46271	0	4.2497	24.0433	0	0	0	0	3.7712	0	0	0	0.161533	0	10.5255	1.22899
CA00006156_novel02	0	0	0	0	0	0	0	0	0	0	0	0	0	0	0	0	0	0	0	0	0	0
CA00006156_novel04	0	0	0.373206	0.138042	0	0	0.103238	0.267918	0.0662448	0.705646	0	0.0692164	0	0	0	0	0.0344888	0.219802	0.404165	0.0538253	0	0.304339
CA00006179_novel01	0	0.130848	0.119903	1.50387	0.286312	0	1.16956	0	0.180273	0.105915	0.0285882	0	0	0	0.0450563	0	0.438607	0.0510892	0.332178	0.0465409	0.543166	0.324563
CA00006189_novel12	0	0.358927	0	0	0	0	0	1.24797	0	5.36238	0	0.523866	0	0.970036	1.55786	0	0.788354	0	0	3.33625	4.21859	1.13031
CA00006194_novel08	1.04259	2.51303	0	0	3.54507	0.228679	0	0	1.23611	3.85817	0	1.56803	0	0	0	0	0	0	0.360067	0	6.05462	0.257557
CA00006270_novel02	0	0	0.519607	0	0	0.021882	0	0	0	0	0	0	0	0	0	0	0	0	0.146661	0	0.851294	0
CA00006272_novel09	0	0	0.0768423	0.0495425	0	0.0857087	0	0	0	0	0	0	0	0	0	0	0	0	0	0	0	0
CA00006335_novel01	0	0	0	0	0	0	0	0	0	0	0	0	0	0	0	0	0	0	0	0	0	0
CA00006357_novel04	0	0	0.0872962	0	0	0	0	0.0656156	0	0	0	0	0	0	0	0	0	0	0.0993372	0	0	0
CA00006380_novel05	0	0	0	0	0	0.00388168	0	0	0	0	0	0	0	0	0	0	0	0.10234	0	0	0	0
CA00006380_novel06	1.11046	0.000968931	0.849487	0.273163	8.74e-05	0.925113	0.00205043	0.997613	0.513256	0.322444	0.0410491	0	1.40765	2.19856	8.33e-05	0.958511	0	0.000322965	0	8.4e-05	0	4.81e-05
CA00006380_novel07	3.30462	0.704562	1.22769	0.0111132	0.746471	1.13891	1.48578	0.0056213	1.57832	1.30787	0.822782	0.70753	3.81455	1.63618	0.126395	0	0.760688	0.36775	0.409443	0.87025	1.01e-05	0.531495
CA00006418_novel08	0.945272	0.0641266	10.6279	1.18445	0.0916295	6.17435	0.0612623	13.7693	7.21571	7.28486	5.26654	1.04024	0	0.0143481	0	0	0	0	0	4.04492	2.34009	1.74529
CA00006418_novel09	4.07427	0	6.73797	0	1.65312	0	0	0	5.15778	0.450093	0	0.0795993	0	0	10.7037	1.58256	0	0	2.88003	0	5.1401	1.70455
CA00006424_novel07	0.0159239	0.0478586	0	0	0	0	0	0	0	0	0.0155793	0	0	0	0	0	0	0	0	0	0	0
CA00006428_novel08	0.971173	0.00123567	8.62233	2.52284	0.624149	2.18907	5.67068	0	5.09485	4.21651	3.28984	2.02521	0.965646	1.39892	1.42182	0.174034	0.268569	0	2.29043	3.33802	6.04371	5.45434
CA00006429_novel01	0	0	0	0	0	0	1.48248	0	0	4.18703	0	0	2.15248	0	0.0897436	0	0	0	4.55557	0	15.1313	0
CA00006440_novel03	4.19144	19.7279	9.20155	10.3798	13.1352	13.5064	15.8535	1.05844	22.4284	65.3681	14.0537	12.3088	10.5165	5.67434	21.3283	7.32767	1.75294	1.91882	2.00014	13.0231	15.1762	8.41501
CA00006454_novel06	2.37769	0	28.2025	0	0.00271613	0.0931176	2.26543	14.3315	6.26022	7.79857	13.5432	4.52604	0.470533	0	0	0	0	0	1.12026	2.29644	8.29045	0
CA00006454_novel07	46.6592	62.6234	31.2134	7.14774	30.2916	46.0008	22.9269	72.8836	18.6657	103.166	15.8508	11.1241	14.712	6.46426	63.4534	23.99	14.3154	11.0634	21.2802	52.3779	45.3176	14.0824
CA00006455_novel05	0	2.29773	3.05196	0.121248	0.860817	2.99243	3.93387	19.8196	2.66463	0	0.978754	0.226443	0	0	2.94268	0	2.43633	0	0.285372	0.159031	3.23201	1.14136
CA00006458_novel02	0.400083	0.499823	0.306655	0	0	1.09054	0.148167	0.658697	1.64826	0.819834	0.272483	1.12264	0.00105792	0.116688	0.000323211	0	0.249662	0.984248	2.87667	1.21367	0.662656	0.750897
CA00006473_novel02	0.0809375	0.121224	0	0.217287	0	0	0	0	0	0.147767	0.0399568	0.0857373	0	0	0.0609475	0	0.102494	0.0694279	0.818194	0	1.20857	0.0642911
CA00006474_novel09	0	0	0	0	0	0	0	0	0	0	0	0	0	0	0	0	0	0	0	0	0	0
CA00006474_novel16	0	0	2.3324	0	0.202339	0.0415866	0.875924	1.92566	0.176874	0.734023	0	0	0.000108438	0	0	0	0	0.0041986	0.369592	0.795545	1.43892	1.30181
CA00006474_novel17	3.70648	1.10228	14.2795	5.65209	4.22862	4.5459	1.29425	5.97452	27.6037	5.53672	5.10224	18.5932	1.07879	2.86999	0.107658	0	1.79158	0	1.89352	7.70962	8.95649	3.32836
CA00006474_novel18	0	0	0	0	0	0	0	0	0	0	0	0	0	0	0	0	3.2004	0	10.3713	0	7.39816	0
CA00006474_novel19	1.86199	0.861403	0.216861	3.0044	4.88581	1.35699	3.89579	0.00144615	8.74702	0.779557	0.880885	11.7235	1.4067	0	1.01078	0	2.0108	0	1.77771	1.57973	2.89594	0
CA00006495_novel06	0.719836	0.961676	9.52633	0.00123336	4.30781	3.33891	0.441513	8.23205	3.47266	0.635233	0.0198247	0.0774674	0	0	0.300442	0	0.0672374	0	0.000617316	1.83914	2.23126	1.79811
CA00006498_novel04	0	0.165694	0	6.88e-06	0	0	0.0436345	1.01e-05	0.0259484	0	0	0.00283376	0	0.000119147	0	0	0.10936	8.83e-05	0	0	4.61e-05	0.00141709
CA00006501_novel07	3.75095	9.6783	18.5387	0.00269926	0.774015	9.85398	0	13.4942	10.5083	4.44819	18.1698	5.02498	14.1761	0	0	0	0.108363	0	3.76851	0	3.7633	0.825232
CA00006518_novel02	0	0	0	1.32797	0	0	0	0.442388	5.31699	2.30093	0.425972	4.67	0	0.425756	0	0	2.00484	0.346431	1.01159	0	0.572942	0.942906
CA00006518_novel05	0	0.213361	2.44751	0.570941	0	0	3.33798	5.51132	35.5565	0.27717	0.0918009	33.9879	0.042073	0.282265	0	0	0	0	0.60804	0	0	0
CA00006533_novel06	0	0	0	0	0	0	0	0	0	0	0	0	0	0	0	0	0	0	0	0	0	0
CA00006533_novel07	0	4.29683	0.17374	0.0430768	0.373153	0.333622	0	2176.74	0	0	2.93271	0.00918479	0	0	78.8689	8.38423	1.87634	71.6435	0	2.3242	0	16.2135
CA00006537_novel01	0.183486	0.365423	52.0519	6.41655	12.2803	0.515326	1.36651	17.1152	0.0606055	0	0	0	0.942233	1.36808	13.2687	1.87546	6.68395	1.69769	13.6094	6.01269	8.66767	20.311
CA00006540_novel19	6.00665	5.77458	5.52095	0.221309	0.505766	0.908482	2.94977	3.86339	1.57968	4.65256	2.393	2.29825	1.44528	1.75034	0.0937388	0.298476	0.225121	0	3.03057	2.9758	4.60155	0.727692
CA00006545_novel03	6.41908	4.7144	1.33983	1.50467	1.0032	1.57197	4.59056	0.345916	3.41251	1.39304	2.40955	3.35319	1.35794	1.34793	3.32885	1.90375	3.90274	3.04568	2.56332	1.47113	4.28567	3.2639
CA00006545_novel04	6.46903	4.5561	4.5822	2.75414	1.06558	1.36143	3.36267	1.65698	2.2299	2.70354	3.72679	2.90404	0.356786	0.75685	0.0727596	0.972555	3.00472	1.48282	2.0741	0.951436	2.84214	1.16993
CA00006588_novel01	0.552655	0.270843	0.836234	1.62744	0	1.02975	0.363695	0.399732	0.578589	1.38809	0	2.4196	0	0	0.590171	0.820589	0.514069	0.315026	1.84128	0.881399	7.03336	0.859118
CA00006592_novel10	0	0	1.95218	0.168604	0	0.0400983	0.778944	0.804444	0.93959	0	0	0.382995	0	0	0.423885	0.382024	0.626084	0.0933262	0.577578	0.124841	1.12567	1.64291
CA00006592_novel11	0.707219	0.368407	2.26613	0.924214	0	0.289597	1.08173	0.786511	0.596833	0	0.221769	0.000191697	0	0.186869	0	1.20442	0.000250977	0.00123761	0	0	0.0033782	0
CA00006593_novel18	24.7662	33.9112	0.114675	0.237788	0.181902	0.768695	0.0228278	4.36775	0	0	0.905046	0	4.84406	9.7109	0.370064	0.0911532	0	0	0.34638	0	0.0865232	0.101388
CA00006609_novel02	0	0	0	0	0	0	0.00106087	0	0	0	0	0	0	0	0	0	0	0	0	0.00101753	0.213336	0
CA00006626_novel05	0.000457506	2.22491	7.04715	3.59976	4.33187	5.61673	3.03193	2.54572	2.22292	1.73762	6.41052	5.33166	1.63738	0	9.27046	2.16639	3.34457	4.0771	4.61684	2.82583	9.16359	3.51169
CA00006627_novel02	0	0.166077	0.746437	0.785734	0.457632	0	0	0.490892	0.163953	0	2.21806	0.121308	0	0	0	0	0.14349	0	0	0	0	0
CA00006636_novel01	0.318094	0.120193	0.166298	0.0426987	0	0.638057	0.380894	0.826092	0.0411496	0	0	0.0420992	0.0494092	0.0399704	0	0	0.150985	0	0	0	0.113093	0.0631753
CA00006658_novel06	0	0	1.29741	0	0	0	0	0	0	0.644165	0.703707	0	0	0	0	0	0	0	0	0	0.00108258	0
CA00006675_novel01	0.123021	0.184845	0.175234	1.12987	0.379571	0.161892	0.47755	0.0924895	0.217362	0	0.34144	0.0859046	0.102919	0.0446655	0.24632	0.388144	0	0.754457	0.214138	0.492392	0.39822	0.272639
CA00006685_novel04	0	0	38.0454	5.31314	4.10045	2.27678	0	19.4299	1.58467	0	2.25495	4.62925	0	0	1.34392	0	8.9657	0	0	0	0	5.0934
CA00006710_novel13	1.13905	0.527407	3.2718	0.482422	1.57393	3.94754	3.70646	2.31872	3.93392	1.79595	5.34393	2.59097	0	0	2.88135	0	0.425834	1.69904	1.34999	0.731606	4.25186	1.69942
CA00006723_novel02	0	0.177892	11.0041	0	0	0	0.00123727	0	0	0	1.46713	0	0	0	0	0	0	0	0	0	0	0
CA00006728_novel02	0.199318	0.418154	3.45179	1.08331	0.726262	1.49652	0	1.73591	1.07961	0.555777	0.0928575	1.09092	0.0531059	0	2.23018	0	2.86913	0.216037	1.94649	0.982802	2.58088	2.3745
CA00006728_novel03	10.2075	23.4577	42.7169	36.2135	35.6084	55.9567	12.4664	54.979	51.8539	28.0531	10.3285	147.462	0.623358	3.37317	74.1578	7.59177	19.7554	6.72545	66.1876	31.3258	37.8187	35.706
CA00006735_novel16	0	0	0	0	0	0	0	0	0	0	0	0	0	0	0	0	0	0	0	0	0	0
CA00006747_novel03	0	0	0.274643	0.214363	0.000193003	0	0.109147	0.11807	0	0.103994	0	6.92e-05	0	0	0.21389	0	0.380408	0	0.144456	0	0.121875	0
CA00006749_novel04	0.143013	0	0	0	0	0.994943	4.82101	0	0	0	0.692157	0	0	0	0	0.00113592	0.261288	2.46952	0.643307	0.938087	0	0.956325
CA00006821_novel07	0	0	0	0	0	0	0	0	0	0	0	0	0	0	0	0	0	0	0	0	0	0
CA00006821_novel18	0.98975	4.00898	0	0	0	0	0	0	0	2.15945	0.86904	0	0	0	0	0	0	0	3.12733	0	0	0
CA00006824_novel04	0	0	0.0299657	0	0	0	0	0.0451518	0.0225186	0	0	0	0	0	0	0	0	0	0	0	0	0
CA00006914_novel03	5.77102	23.6428	0	29.7525	1.43472	29.7901	28.4952	21.0431	42.0458	20.0569	6.17776	105.964	0.309153	0.889244	1.14453	0	2.44322	14.33	30.8631	4.99793	26.3825	0.556418
CA00006917_novel03	0.138958	0.214328	0.00027861	0	0	0	0	0	0	1.50033	0	0	0.000449589	0	0	0.138391	0	0	0.00023605	0	0.187599	0.584684
CA00006917_novel04	5.69896	6.83344	19.1039	9.60826	16.8283	11.8105	25.6851	9.08898	18.4857	37.6867	6.58114	17.311	2.70726	6.11874	21.2188	1.09019	10.7407	4.36131	13.8821	2.14356	16.4615	10.5534
CA00006931_novel06	9.58422	3.32645	1.85202	1.92119	1.08489	3.68274	0.964573	1.38604	3.57506	2.01747	1.22656	1.51426	0.456807	1.8992	0	0.351019	0.280414	0	0	0	1.67847	0
CA00006934_novel01	0	1.22834	21.6509	46.3745	19.5178	0.440563	1.15238	5.7875	0.369125	0	0.601791	0	1.49289	1.45805	1.47641	3.0017	14.8416	4.6639	16.9477	13.9555	32.8899	19.6971
CA00006986_novel08	4.93926	0.914552	6.94772	4.21702	1.63553	1.48076	5.4713	6.61147	5.78873	9.12058	3.54959	8.06713	0	2.73443	3.94682	0	5.94898	0	2.68788	5.50314	7.43427	4.86804
CA00007021_novel04	0	0	0	0	0	0	0	0	0	0	0	0	0	0	0	0	0	0	0	0	0	0
CA00007044_novel08	0	0	0	0	0	0.460718	0	0	0	0	0	0	0	0	0	0	0	0	0	0.105403	0	0
CA00007058_novel03	0	0	0.121643	0.161066	0	0.00180027	0.529777	0	0.0998519	0.419424	0	0.000443968	0.000298417	0.00131597	0	0	0.000137776	0.00040938	2.86e-05	0.000119156	0.107356	0.600825
CA00007058_novel05	0.559039	0.00726036	0	0.589319	0.108499	23.7315	0	2.58316	0.353142	0	2.57706	0.290124	2.03117	2.62133	0	0	0.173371	2.43688	0.929382	0.340926	0.600687	0
CA00007071_novel02	0	0	0	0	0	0	0	0	0	0	0	0	0	0	0	0	0	0	0	0	0	0
CA00007080_novel08	0	0	0	0	0	0	0	0	0	0	0	0	0	0	0	0	0	0.045316	0.0333513	0	0	0
CA00007080_novel13	0.228422	0.617111	0.509547	0.46512	0.467246	1.49997	0.571527	0.410436	0.967847	0.420629	0.56284	2.88476	0.162075	0.0854044	0.728368	0.124333	0.518354	0.270827	0.549218	0.636794	0.805074	0.54082
CA00007096_novel02	0.0846714	0	0	0.000232424	0.653071	0	0.275978	0	0	4.82563	0.37918	1.2917	0	0	0	0	0	0	0	0	0	0
CA00007104_novel02	0	0	0	0	0	0	0	0	0	0	0	0.0356831	0	0	0	0	0	0	0	0	0	0
CA00007106_novel06	0	0	0	0.110099	0.449135	0	0.722676	0	2.90874	0	0	0	0	0	0	0	4.254	0	0	0	0	0
CA00007131_novel01	0.607574	0.136681	0.125366	0.0977674	0.112208	0.0564536	0.232364	0.125689	0.219022	0.110686	0.0896459	0.191536	0	0.0304623	0.182197	0	0.191092	0	0	0	0.38897	0.193344
CA00007133_novel03	0.445258	0.203221	1.08108	0.332031	0.391625	0.550196	0.000141477	0.739909	0.556429	2.31153	0.31212	0.945705	0.0361088	0.107809	0.000210099	0.000108119	0.846128	0.1765	1.11553	0.153489	0.395359	1.44088
CA00007150_novel13	4.95185	3.12003	56.1553	6.16282	0.845266	9.97956	5.00985	31.4745	8.45706	14.4282	7.42522	6.94302	4.64061	2.93771	11.3882	0	14.4676	13.6234	60.411	8.67362	80.0098	6.87897
CA00007180_novel06	6.93083	4.61253	14.7008	6.71405	3.51576	8.15591	5.63741	8.47688	14.1491	0	14.051	6.66657	13.5534	0	0	0.00747208	7.81458	0	6.3807	8.39453	5.1442	5.4429
CA00007191_novel01	0	0	0.228924	0	0	0	2.13881	0.343171	2.3441	0	0.40823	0	4.11008	1.16387	5.29316	2.35471	10.2646	4.39637	6.63263	1.38143	10.8738	11.6866
CA00007201_novel05	0	1.35139	1.22441	0.00119089	0.281963	1.35966	2.45433	3.7583	0	0.00474352	0.378689	0.723683	0	0.00180347	1.23033	0	0.269684	0	0.637644	4.16362	4.59991	0.010275
CA00007210_novel96	0	0	35.3867	0	7.87232	0	0	0	1.48022	0	2.13455	2.85719	0	0	0	0	0	0	61.538	3.34403	56.4887	15.6153
CA00007210_novel97	0.333468	0.606231	68.2009	0	8.4417	7.0252	6.60149	27.124	1.07344	2.44211	3.71557	0.791378	130.363	44.9019	4.28813	102.517	9.28984	280.924	12.0492	10.7527	20.4386	17.8656
CA00007210_novel98	0	0	0	0.844045	1.05877	0	0	0	0	0	0	0	1.3666	2.36294	0.490388	0.897264	0	12.7368	0	0	0	0
CA00007215_novel03	8.19853	0	5.07206	8.46682	0	0	0	7.43719	8.59603	0	2.05056	0	7.08749	0	1.40876	0	0	0	3.01769	0.576995	6.8686	0
CA00007227_novel01	0	0	0.455639	0	0	0	0	0.337561	0.083182	0	0.08052	0.0879151	0.100601	0.0816368	0	0	0.313348	0.137785	0.127827	0	0.342218	0.253718
CA00007244_novel12	0	0	0	0.880486	0	0	0	0	0	0	0	0	0	0	0	0	0	0	0	0	0	0
CA00007250_novel06	0	0.23005	0	0	0.266991	0	0	0	0	0	0	0	0.91628	0	0	0	0	0	0	0	0	0
CA00007264_novel07	0	0	0	0	0	0	0	0	0	0	0	0	0	0	0	0	0	0	0.282528	0	0	0
CA00007280_novel02	0	1.38507	0	9.12e-05	0	0.00343455	0.000320107	0	0	0.00046125	0.12294	0	0.00148206	0	0	0	0	0	0.00045441	0.210977	0	0
CA00007314_novel06	5.64086	8.5778	14.0303	11.1248	14.7466	15.8777	38.021	13.9261	31.4852	31.596	10.2	31.0775	0.128243	3.53243	0.0388914	0	11.19	0	7.96332	4.2633	5.39714	14.4898
CA00007316_novel04	0	0	0	0	0	0	0	0	0.0352098	0	0	0	0	0	0	0	0	0	0.0432021	0	0	0
CA00007345_novel04	0.989591	1.80369	2.22172	0.126628	4.1421	4.53951	0.973555	0.674217	2.10197	0	0	4.35589	1.61447	0	0	0	0	0	0.0279152	6.55056	1.54628	2.98802
CA00007353_novel06	2.42258	5.80046	9.8487	8.10188	13.0912	16.4835	11.6297	6.13734	13.8771	17.1833	11.9	12.7723	9.32375	13.2362	17.6026	15.4249	10.1978	12.2051	13.3343	19.6656	10.7	8.98864
CA00007364_novel02	0	0	0	0	0	0	0	0	0	0	0	0	0	0	0	0	0	0	0	0	0	0
CA00007369_novel19	0	0	0	0	0	0	0	0.031215	0	0	0.278669	0.0613556	0	0	0	0	0	0	0	0	0.000189113	0
CA00007371_novel04	0.0115064	0	0	0	0	0	0	0.12389	0	0	0	0.0638407	0	0	0	0	0	0	0	0	0	0
CA00007414_novel23	0	0	0	0	0.0915948	0	4.00182	0	0	1.23877	0	1.94294	0	0.396067	0	0	0	0	1.17515	7.94323	0	0
CA00007463_novel02	0	0	0	0	0	0	0	0	0	0	0	0	0	0	0	0	0	0	0	0	0	0
CA00007483_novel13	9.02296	0.334587	1.30505	0.407714	0.851506	0	0	2.2055	0.434136	0	1.53942	0.188122	2.67231	2.63568	0	0	0	0	0	0	0.252393	0.852804
CA00007493_novel12	0	0	0	0	0	0	0	0	0	0	0.328842	0	0	0	0	0	0	0	0	0	0	0
CA00007493_novel13	0	0	0	0.190669	0	6.06e-05	0.845197	0	0	0	0	0.097315	0	0	0	0	0.0987737	0	0	9.78e-05	0	0
CA00007523_novel01	0.926697	0.211849	0.0780644	0.158705	0.125917	0	0.581336	0.0392612	0.0979594	5.49544	0.0405735	0.132527	0.133143	0.189588	1.13465	0.397183	1.63425	0.538046	0.35256	0.181801	0.433691	0.717474
CA00007530_novel01	3.62123	4.13237	2.46113	3.29394	1.55054	1.87488	2.79017	3.51033	1.47709	5.32574	4.85821	3.41034	6.18655	5.70127	2.26959	3.28143	1.13566	1.71899	2.50991	5.77671	0.852876	2.4957
CA00007563_novel25	0	0	0	0	0	0	0	0	0	3.35869	0	0	0	0.0505902	0	0	0	0	0	0	0	0
CA00007563_novel26	0.416638	0	7.03941	2.30436	0	1.11694	5.71483	1.22166	4.4306	6.97843	5.8365	1.97507	1.53565	0	1.90113	0	0	0	1.11275	4.90102	3.18284	0
CA00007577_novel10	0	0	0.447049	0	0	0	0	0	0	0	0	0	0	0	0	0	0	0	0	0	0	0
CA00007601_novel02	2.0194	0.356061	6.25589	2.24637	2.87457	0.952239	0	9.93338	2.28778	0	3.26224	7.44554	0	1.2375	0	4.16787	4.23933	1.625	4.73235	0	0	1.4438
CA00007607_novel08	0	1.61944	0	0	0	0	0	0	0	0	0	0	0	0	0	5.98464	0	0	0	0	0	0
CA00007607_novel09	2.71506	8.7919	153.93	22.6863	33.8858	30.3805	44.1925	85.5141	46.5987	106.183	25.2401	33.2743	49.2352	31.5953	10.4087	0	54.4594	0	22.9861	55.68	70.1161	22.7326
CA00007611_novel05	0	0	0	0	0	0	0	0	0	0	0	0	0	0	0	0	0	0	0	0	0	0
CA00007622_novel02	1.35194	0.402417	2.14504	3.15264	1.60154	0	0	1.1023	1.08499	0.753519	2.5488	0	3.6482	1.68173	0	0	1.02132	0	1.29017	0.705956	0.842291	0.472468
CA00007637_novel02	2.30859	0.069523	0	0	0	0	0	0	0	0	0.0962719	0	0	0	0	0	0.030733	0	0	0	0	0
CA00007637_novel03	10.6401	0.457212	0	0	0	0	0.0909614	0	0	0.138694	0	0	3.72038	2.62443	0	0	0	0	0	0	0	0
CA00007641_novel01	0	0	0	0	0	0	0	0	0	0	0	0	0	0	0	0	0	0	0	0	0	0
CA00007665_novel21	0	0	0.151088	0	0	0	0	0.588469	0	0	0	0	0	0	0	0	0	0	0.378154	0.534011	0	0
CA00007684_novel04	0	0	0	0	0	0	0	0	0.0247973	0	0	0	0	0	0	0	0.0301864	0	0	0	0	0
CA00007697_novel03	0.651064	0.251667	0.0761569	0.157558	0	0.0348889	0.108209	0.230743	0.11679	0.0673606	0.128812	0.0386822	0.138443	0.018641	0.0524366	0.0532653	0.13572	0.152475	0.165405	0.0587446	0.0784545	0.0293413
CA00007711_novel13	0	0	0	0	0	0	0	0	0	0	0	0	0	0	0	0	0	0	0	0	0	0
CA00007738_novel10	0.475614	0.354648	1.07651	0.755891	0.139503	0.089464	0.906483	0.378086	0.44984	0.350641	0.142253	0.352556	0.37035	0.367853	0.208623	0.171647	0.779367	0.435715	0.465421	0.111439	0.897757	0.83334
CA00007738_novel15	1.90707	1.03498	3.32638	0.289966	1.03652	1.03235	0.844283	0.542743	3.71025	5.30036	0.0109169	0.353498	0	0.405525	0.623264	0.470214	0.740802	1.50604	0	0	0	0
CA00007738_novel20	0	0	0	0	0	0	0	0	0.0445735	0	0	0	0	0	0	0	0	0	0	0	0	0
CA00007743_novel08	0.00400817	0	0	0	0	0	0	0	0	0	0	0	0	2.13309	0	0	0	0	31.3149	0	0	7.98042
CA00007754_novel02	0	0	0	3.49794	0	0	0	0	0	0	0	0	0	0	0	0	0	0	0	0	0	0
CA00007760_novel107	0	6.93271	57.0141	1.82396	0	0	2.46139	12.7068	1.29262	0	2.04913	2.3305	26.1012	8.1285	0.490281	0	0	0	12.3549	0	8.60141	0
CA00007766_novel02	0	0	0	0	0	0	0	0	0	0	0	0	0	0	0	0	0	0	0	0	0	0
CA00007766_novel05	3.80103	0.00451994	0	0.1562	0	0.152628	0.105013	1.22e-05	0	0.42933	0.130796	0	0.962387	0.604425	0	0.0566479	0	0	0	0.0601201	0	0.0600392
CA00007766_novel06	0	0.519918	0	0	0.131551	0.496834	0	0	0	0	0	0	0.441733	0	0	0	0	0	0	0	0	0
CA00007806_novel06	1.9535	2.11195	2.21085	0.30518	0.000373948	1.05604	0.448274	2.53077	1.37911	1.9557	2.62252	1.03461	0.00105298	0.825198	0.457771	0	2.73099	0.720428	0.627097	0.160476	0.228383	1.07621
CA00007822_novel01	0	0	0	0	0	0	0	0	0	0	0	0	0	0	0	0	0	0	0	0	0	0
CA00007822_novel07	1.82304	1.78774	2.83395	0	1.15479	0	1.04624	3.01162	1.59711	1.68103	0.440419	0.0610412	1.99977	0	0.984467	0	0.127779	0	0.00058685	0.820338	3.67894	2.44819
CA00007827_novel12	8.07522	4.33396	4.50088	3.0581	1.50003	4.43564	8.33415	2.26406	2.31815	3.6365	1.65393	3.16339	0	0	0	0.9355	3.68156	1.1418	2.52548	0	5.68148	0
CA00007828_novel07	5.80512	12.2732	59.3014	26.6044	36.571	15.7692	13.7138	33.4197	25.692	8.24943	10.6066	20.7569	11.2941	1.33493	81.9932	11.6897	14.8144	14.7968	10.7382	35.3728	27.9821	17.5164
CA00007867_novel09	4.55526	8.52178	30.6706	10.9202	12.8467	9.3035	9.42975	18.6889	43.5859	6.14725	4.22171	32.7114	0	0	10.7087	6.03041	7.72103	0	0	0	0	0
CA00007871_novel33	0	0	0	0	0	0	0	0	0	0	0	0	0	0	0	0	0	0	0	0	0	0
CA00007877_novel04	0.302203	0.78796	2.80856	1.58365	0	8.17113	4.01179	3.16726	5.71123	4.6969	0.0485284	4.66128	0.00108344	0.411692	0	0	0.954889	1.16494	0	3.24387	2.65749	2.30243
CA00008019_novel06	38.6996	57.3175	35.8743	9.85893	6.97733	10.8051	6.53766	25.9188	1.36992	0.983755	10.1462	4.08162	9.52681	6.75855	1.51392	14.038	18.58	12.1926	17.7963	24.3606	17.9426	16.9665
CA00008022_novel17	0.702378	0.0615631	0.409082	0.209595	0	0	0	0.167023	0.0706506	0	0.030077	0.283169	0	0.0295809	0	0.0205047	0.37382	0.0468662	0.24728	0	0.400952	0.0519835
CA00008022_novel20	0	0	0.000653051	0	0.00823692	0	0	0.466466	0.0272664	0	0	0.280321	0	0.00404485	0	0.0927085	0	0.0640948	0	0.0121139	0.356876	0.0161837
CA00008024_novel07	0	0	0	0	0	0	0	0	0	0	0	0	0	0	0	0	0	0	0	0	0	0
CA00008055_novel02	0	0	0	0	0	0	0	0	0	0	0	0	0	0	0	0	0	0	0	0	0	0
CA00008070_novel02	0	0	0	0	0	0	0	0	0	0	0	0	0	0	0	0	0	0	0	0	0	0
CA00008070_novel03	7.54866	27.1005	0	0	7.91307	15.3675	0	0	5.50386	18.1887	0	0	14.8031	0	0	101.969	0	19.9114	0	5.05609	34.2119	44.1326
CA00008077_novel02	0	0	0	0	0	0	0	0	0	0	0	0	0	0	0	0	0	0	0	0	0	0
CA00008102_novel04	0	0	0	0	0	0	0	0	0	0	0	0.691713	0	0	0	0	0	0	0	0	0	0
CA00008129_novel02	0	0	0	0	0	1.66766	0.787455	0.46929	0.213443	31.3831	0.195816	3.47815	0.531322	0.641904	0	0	0	0	0	0	0	0
CA00008151_novel04	0	0	0.0081761	0	0	0	0	0	0	0	0	0	0	0	0	0	0	0	0.105721	0	0	0
CA00008151_novel05	0.436845	0.324209	0.315288	0	0.411469	0	1.06129	0	0.113424	0.809455	0.331996	0.244848	0.275017	0.335511	0	0	0.144778	0.187136	0.274538	0.173986	0	0.686782
CA00008157_novel03	0	0	0	0.14002	0	0	0	0	0	0	0	0	0	0	0.238345	0.0413911	0.144553	0	0.150897	0	0.0352363	0.0551812
CA00008158_novel06	0	0.197001	0.431256	1.36138	0	0	0	0.353906	0	1.48465	0	0	0	0	0.00676277	0	0	0	0	0.251608	0	0
CA00008176_novel02	5.10554	1.42656	15.5443	16.7636	6.85376	8.50527	7.46156	11.746	8.22844	9.33268	0.727555	8.49789	3.10595	1.81203	9.75999	2.5094	1.36002	9.48127	13.1232	4.94831	11.7403	2.26099
CA00008177_novel14	0	2.72981	11.1378	0	0	0.815896	4.80766	7.67116	3.46247	3.30772	5.1533	4.97236	0	0	0.958283	0	0	0	0	0.734782	13.5747	0
CA00008196_novel02	0	0	0	0	0	0	0	3.83027	0	0	0.440121	0	0	0	0	1.86624	0	0	0	0	0	0
CA00008203_novel02	0	0	0	0	0	0	0	0	0	0	0	0	0	0	0	0	0	0	0	0	0	0
CA00008206_novel08	0	0	6.52841	0	9.09917	0	27.1387	0.163105	4.00644	120.848	0	10.9026	0	0	0	0.191754	0	1.74223	0.105585	0	0.0132392	5.11104
CA00008209_novel04	0	0	0	0	0	0	0	0	0	2.42774	0	0	0	2.29739	7.55936	0	6.94488	0	0	0	0	0
CA00008214_novel13	0	0	0	0	0	0	0	0	0	0	0	0	0	0	0	0	0	0	0	0	0	0
CA00008232_novel11	0	0	0.0326804	0	0	0	0.182184	0	0	0.0867773	0	0.024933	0	0	0	0	0	0	0	0	0	0
CA00008234_novel03	0	0	0	0	0	0	0	0	0	0	0	0	0	0	0	0	0	0	0	0	0	0
CA00008263_novel03	0	0	0	0	0	0	1.89895	0	0	0	0	0	0	0	0	0	0	0	0	0	0	0
CA00008269_novel08	0.0304122	0.0439682	0.888234	0.036101	0.123398	0.0934529	0.0694365	0.127936	0.133958	0	0	0.717459	0.14253	0.0860343	0.465536	0	0	0.172614	0.257572	0	0.198407	0.0861439
CA00008277_novel01	0	0	0	0	0	0	0	0	0	0	0	0	0	0	0	0	0	0	0	0	0	0
CA00008284_novel07	0	0	0	0.359635	0	0	0	0	0	0	1.09178	0	0	0	0.158173	0	0	0	0	0	0	0
CA00008285_novel07	0	0	0	0	0	0	0	0	0	0	0	0	0	0	0	0	0	0	0	0	0	0
CA00008285_novel08	0	0	0.0479774	0	0	0	0	0	0	0	0	0	0	0	0	0	0	0	0	0	0.0494807	0
CA00008286_novel24	4.18026	2.16668	22.9298	5.05549	2.57333	8.31976	12.5774	7.32125	9.2338	5.70462	17.0425	7.86757	1.60492	0	1.71985	0	4.02274	0	5.01137	3.71292	17.1765	7.31435
CA00008306_novel04	0.0233475	0.419519	0.550883	0.789451	0.320138	1.29323	0	0	0.810025	1.28808	1.94299	2.42033	1.04806	1.34456	0	0	0.312687	0	0.52866	0.969488	4.04519	0.107532
CA00008309_novel05	0	0	0.315788	0	0.128982	0	0.295311	0	0.0603429	0	0.0247815	0	0	0.127768	0	0.472767	1.19618	0	0.409457	0.159539	0.257154	0
CA00008324_novel01	0	0	0	0	0	0	0	0	0.0249705	0	0	0.0507387	0	0	0	0.0364106	0	0	0	0	0	0
CA00008329_novel04	0	0	0	0	0	0	0	0	0	0	0	0	0	0	0	0	0	0	0	0	0	0
CA00008367_novel15	0.0102923	0	0	0.0646923	0	0	0	0	0.0327396	0	0	0	0	0	0	0	0	0.0177477	0	0	0	0
CA00008379_novel06	5.5404	7.22205	6.66913	4.06121	1.97631	9.37788	0.948793	0.00188982	10.7356	4.68252	3.77774	9.0217	0.514707	1.70022	1.86994	0	5.86635	3.01988	11.3374	4.41009	16.7066	4.41758
CA00008385_novel03	0	0	0.198382	0.0619291	0	0.0536461	0	0	0	0	0	0	0	0	0.302854	0	0	0.0495724	0	0	0	0.045944
CA00008433_novel10	0.233046	0	0.035528	0	0.0318456	0	0	0	0.0266628	0	0	0.244022	0	0.0259346	0	0	0.0324822	0	0.0327573	0	0.0368452	0.0412287
CA00008447_novel05	0	0	0	0	0	0	0	0	0	0	0	0	0	0	0	0	0	0	3.95839	0	0	0
CA00008455_novel01	0	0.182748	0.428586	0	0	0	0.117757	0.12773	0	0	0	0.263518	0	0	0	0	0.314068	0	0.154348	0	0	0.0969104
CA00008505_novel02	0	0	0	0	0	0	0	0	0	0	0	0	0	0	0	0	0	0	0	0	0	0
CA00008507_novel04	0	0	0	0	0	0	0	0	0	0	0	0	0	0	0	0	0	0	0	0	0	0
CA00008519_novel04	0	0	0	0	0	0	0	0	0	0	0	0	0	0	0	0	0	0	0	0	0	0
CA00008556_novel09	0	0	1.72361	0	0	0	0	0	0	0	0.136189	0.34855	0	0	0	0	0	0	0.614283	0	0.000132085	0
CA00008585_novel05	0	0	1.05138	0	0	0	0	0	0	0	0	0	0	0	0	0	0	0	0.0047879	0	0	0
CA00008614_novel02	1.69274	0	0	0	0	0	0	0	0	78.4145	0	0	0	0	0	0	0	0	3.52751	0	0	0
CA00008637_novel02	0	0	0	0	0	0	0	0	0	0	0	0	0	0	0	0	0	0	0	0	0	0
CA00008637_novel18	26.7598	22.0524	45.1942	44.5378	13.8052	14.4819	141.544	24.8854	56.119	48.3391	33.5104	99.9723	12.362	7.92392	13.7261	4.04262	13.2414	4.82166	15.6396	4.63958	12.2521	15.8696
CA00008641_novel02	1.11185	0	2.33969	0	1.59387	0	0	0	0	0	1.46492	0	0	0	0	0	0	0	2.59099	0	0	0
CA00008642_novel04	0	0	0	0	0	0	0	0	0	0	0	0	0.566712	0	0	0	0	0	0	0	0	0
CA00008654_novel02	0.123109	0	0	0.10423	0	0.0770355	0	0	0	0.279017	0	0	0	0.11833	0	0	0	0	0	0	0	0
CA00008655_novel04	0	0	0.00743179	0.226387	0	0.098021	0.91222	0	0.857232	0	0.398948	1.07808	4.38111	1.40089	7.6555	0.200648	0.845185	0	0.895152	0.800447	0	0.227607
CA00008683_novel07	0.167298	0.608436	1.48513	0.198636	0	0	1.22221	0	0.535376	0	0	0.205284	0.569502	0.290571	0	0	0	0	0.252349	0.35775	0.170685	0
CA00008685_novel02	0	0	0	0	0	2.70857	4.11003	0	2.04166	0	0	0	0	0	0	0	0	0	0	0	1.83305	0
CA00008703_novel11	2.22019	0.639431	1.0741	0.0947519	0	0.487737	1.51858	1.23727	0.854038	0.951995	1.09291	0.228395	1.5078	2.15722	0	0	0.276717	0.289822	0.212932	0.889275	3.23223	0.0758776
CA00008711_novel07	0.129562	0	0.0886473	0.046289	0	0.0802447	0.0412182	0	0	0	0.0211715	0.11267	0	0	0.032253	0	0.0270128	0	0.109305	0	0.0307314	0
CA00008713_novel04	0	0	0	0	0	0	0	0	0	0	4.65e-05	0	0	0	0	0	0	0	0.0423697	0	0	0
CA00008765_novel04	1.56207	0.00643205	1.99311	2.02782	0.00240145	0.877712	2.51977	3.8401	3.12975	5.43365	4.93076	0.693867	4.11412	4.06645	0.000367622	1.04288	1.81432	0.928108	0.812083	0	0.549791	0.162275
CA00008784_novel05	0	0	0	0	0	0	0	0	0	0	0	0	0	0	0	0	0	0	2.06018	0	0	0
CA00008785_novel09	2.02956	3.52414	5.87574	10.6157	4.94029	5.04561	3.00245	4.77324	1.57121	2.6152	4.60755	6.06399	1.20467	0.447269	0.00801017	3.66194	7.47197	3.30585	4.45973	5.6553	6.61518	4.48011
CA00008854_novel12	0	0	0	0	0	0	0	0	0.946285	0	0	0	3.26203	3.69659	3.09676	0	0	0	0	0	0	0.338833
CA00008903_novel11	0	0	0.0816258	0	0	0	0.0869318	0	0	0	0	0.207467	0	0	0.236913	0	0.0613569	0	0	0	0	0
CA00008906_novel04	0	0	0	0	0	0	0	0.0290445	0	0.22701	0	0	0	0	0	0	0	0	0	0	0	0
CA00009004_novel02	7.03785	3.84554	7.34992	1.59805	7.30582	18.5081	1.6277	8.01804	11.5977	6.93094	12.9225	3.82456	6.98951	5.84667	15.2727	3.14444	2.40965	3.38494	2.68249	3.83255	2.81471	1.23776
CA00009024_novel03	0	0	0.104266	0	0	0	0	0.0523437	0	0	0	0	0	0	0	0	0	0	0	0	0	0
CA00009024_novel08	0	0	0.121977	0.0924987	0	0	0	0	0	0	0	0.0942399	0	0	0	0	0.111895	0.294075	0	0	0	0.270597
CA00009024_novel36	1.82415	1.19079	0.795466	0	3.71943	0.0975241	0	0	0.323074	0	1.37513	0	1.71053	2.06901	0.31391	0	0.905673	0.635166	0.409168	0	0.745747	2.20693
CA00009070_novel09	2.50187	4.27284	2.35927	2.23734	4.31511	4.66655	0.906236	1.03665	2.85483	4.54012	4.23212	2.05676	1.89381	2.27674	2.49018	2.48972	0.77692	0.442618	1.26187	0.774657	3.25391	2.23239
CA00009104_novel04	0	1.50281	6.86537	0.632768	0	6.69258	4.67119	8.73871	4.41677	3.67458	2.80932	0.774662	0	2.36183	0.31997	0	0.0295577	0	2.82841	6.00518	4.20567	0
CA00009105_novel07	0	0	0	0	0	0.347842	0	0.261514	0	0	0	0	2.70763	3.06104	0	0	0	0.289839	0	0.0582894	0	0
CA00009113_novel23	36.8725	76.8541	133.951	158.309	200.958	84.4011	119.598	69.8146	189.206	48.9071	33.6938	198.26	70.8378	75.5148	68.7125	222.467	103.008	165.314	132.714	294.171	128.095	143.054
CA00009128_novel35	0	11.0501	1.62488	0	4.59763	2.58113	0	7.2445	4.59657	0	0	0	0	0	0	0	0.764632	0	0	0	1.78905	5.39662
CA00009144_novel05	0	0	0	0	0	0.881885	0	0	0	101.045	0.46574	1.64183	0	8.18731	0	0	0	0	0	0	0	0
CA00009144_novel15	0.000785862	0.180541	0	0.377833	0.183906	0	0.538302	0	0.0245325	0	0	0	0.00451401	0.00301487	0	0.0343322	0.256468	0.118211	0.0609656	0.239863	0.249814	0.00755317
CA00009144_novel16	0.331832	0	0	0	0.456371	0	0.273229	0	0.141428	0.138311	0	0	0	0	0	0	0	0.140777	0	0.355841	0	0.106418
CA00009154_novel01	0.116359	0.309032	2.11659	0.0470264	0.143286	9.82e-05	0.000380433	0.000445976	0.74689	0.000438598	1.92505	0.729997	0	0	0	0	0	0	0	1.2962	0	0.249523
CA00009179_novel10	4.34012	5.83171	2.51082	0.768743	3.17055	197.557	11.6714	130.85	16.6939	29.1554	12.7049	13.5552	10.0529	8.39217	3.26936	4.53543	5.92444	22.062	6.28469	6.31024	15.5735	3.29921
CA00009198_novel05	0	0	0	0	0	0	0	0	0	0	0	0	0.331098	0	0	0	0	0	0	0	0	0
CA00009210_novel03	0.000402062	0	11.05	2.3445	0	0.116705	1.01621	2.5396	2.16899	0.685725	3.57305	2.12764	0.000192566	2.62145	0.941134	0	1.68614	0	0	0	0	0
CA00009252_novel03	0.0505792	0	0	0	0	0	0	0	0	0	0	0	0	0.0506318	0	0	0	0	0	0	0	0
CA00009274_novel11	0	4.96917	0	15.8687	0.910487	3.5524	0	0	3.58096	3.42621	2.95906	0	0	0	14.1941	3.33062	0	0	0	0	0	9.65136
CA00009293_novel05	0.0768184	0.0192466	0.19172	0.152713	0.0470922	0.142726	0.192073	0.0526878	0.0789745	0.232373	0.0375362	0.238841	0	0	0	0	0.0477781	0	0.0648577	0.0814722	0.0729089	0.0204261
CA00009293_novel08	0.596252	0.325314	0.595345	0.494104	0.100052	1.61163	0.621496	0.280052	0.892953	0.0986857	0.159761	1.24987	0.0672104	0.190075	0.243471	0	0.136098	0.0465168	0.205708	0.086251	0.308502	0.258868
CA00009297_novel04	0.428063	0	3.00172	0.78889	0	0	7.79163	1.22937	0.612346	5.0227	3.08188	0.748806	0	0	0	0	0.000676012	0	1.55526	0.00150043	0	0.00166977
CA00009359_novel06	0.0444453	0.0470288	0	0.0333274	0	0	0	0	0	0	0	0	0	0.0638539	0.0464571	0	0	0	0	0	0	0
CA00009368_novel16	0	0	0	0	0	0	0	0	0	0	0	0	0	0	0	0	0	0	0	0	0.288643	0
CA00009376_novel11	2.22271	1.66506	2.65868	0.979903	0.719401	1.90497	7.00021	3.07428	0.643484	0	3.34776	0.00844214	0	0.436515	0.267702	0	2.48571	0	2.15803	0.986337	2.17795	0.540141
CA00009382_novel08	0.0338402	0	0	0.0363151	0	0.0628898	0	0.210238	0	0	0	0.17829	0	0	0.203265	0	0	0	0.0855716	0	0.0962738	0
CA00009436_novel21	0.231126	0	0.323223	0.186471	0	0.644563	0.222236	0	1.31306	0	0.114847	0.124136	0	0	0	0.259605	0.592041	0	0.218759	0	0.164231	0.0915742
CA00009436_novel26	0	0	3.40422	0	0	0	1.34886	0	0	0	0	0	0	0	0	0	0	0	0.379188	0	2.38347	0
CA00009466_novel04	18.2881	4.71512	21.9468	17.5352	5.0132	6.66392	13.6781	12.3046	20.7476	16.0151	13.9604	13.974	9.67089	14.7425	10.2714	0.671946	9.07257	8.18157	17.2061	5.13198	12.2161	11.248
CA00009503_novel04	0	1.56929	0	0	0	5.78732	0	0	0	0	0	0	0	0	0	0	0	0	0	0	0	0
CA00009545_novel04	0	0	0	0	0	0	0	0.183775	0	0	0	0	0	0.0986863	0	0	0	0	0	0	0	0.152603
CA00009545_novel13	0	0.610361	10.2504	0.15729	1.68812	4.08293	1.24492	4.25716	6.36121	14.7054	3.37757	1.36297	0	0	1.33433	0	1.17619	0	2.27178	0	6.65981	1.17471
CA00009571_novel03	0.0352315	0	0.0486048	0	0	0	0.0674378	0	0.0363056	0	0.069688	0.0371652	0	0.141495	0.052938	0	0.0444633	0	0.133612	0	0.15034	0.0560158
CA00009576_novel04	0.0190933	0	0	0.0409187	0	0	0	0	0	0	0	0.0198856	0	0	0	0	0	0	0	0	0.0271756	0
CA00009578_novel08	0	0	0.535999	0	0.00322111	0	0	2.793	0.673607	0.384514	0.29597	0.000971487	0.0789298	0.414852	0	0	0	0	0	0	2.71069	0
CA00009605_novel05	0.853753	0.30846	0.444411	0.135321	0.00766242	0.352048	0.00128976	0.27002	0.208643	2.12006	0.543687	0.172301	0.894129	0.725037	0.202272	1.14218	0.967878	0.0708835	0.33385	0.203478	0.0025646	0.217661
CA00009615_novel04	0	0	0.375812	0	0	0	0	0	2.34098	0.264717	0.274565	0.190965	0	0	0	0	0	0.520161	0	1.75077	0	0
CA00009636_novel06	0	0	0	0	0	0	0	0	0	0	0	0	0	0	0	0	0	0	0	0	0	0
CA00009657_novel06	1.13923	0	0	0	0	0	0	0	3.56565	7.97622	0	0	0	0	0	0	0	0	0	0	0	0
CA00009660_novel03	0	0	0.107498	0.0819235	0	0	0	0	0	0	0	0	0	0	0	0	0	0	0	0	0	0
CA00009668_novel07	1.98801	0	0	3.42488	0	0	0	7.5851	0	0	0	0	0	0	0	0	0	0	0	0	0	0
CA00009674_novel03	0	0	0	0	0	0	0	0	0	0	0.031145	0	0.039266	0.0317456	0	0	0	0	0	0	0	0
CA00009675_novel12	5.92614	8.15058	6.02875	5.14304	5.80543	21.5579	2.18159	34.8205	8.50896	11.862	3.17347	4.32338	6.17664	6.13016	4.99177	2.8931	4.58942	9.87848	1.69057	3.25215	4.80738	3.42581
CA00009693_novel11	0	0	3.88457	0	0	0	1.08144	0.0946856	0.935791	0	0.907316	0.185886	0.173185	0	0	0	0	0	0	0	0	0
CA00009694_novel05	0	0	0	0	0	0	0	0	0	0	0.0338625	0	0	0	0	0	0	0	0	0	0	0
CA00009737_novel02	0	0	0	0	0	0.61248	4.3682	0.350988	0.000255806	0	3.07838	0.00061719	0	0	0	0	0	0	0	0	0	0
CA00009747_novel01	4.68683	20.9094	0.00516606	3.66635	3.20645	14.6532	22.1835	16.8674	10.6198	0	5.75169	0	11.0073	10.2476	2.25078	2.28916	0.021025	16.5339	6.9627	9.82016	3.72402	13.1025
CA00009761_novel02	8.05966	0	1.1579	0.703127	0.852302	0	5.30426	0	0	0	0	1.92556	4.24867	0.716641	0	0	1.08071	0	1.49128	2.97684	6.04825	1.82906
CA00009765_novel02	3.05488	3.36736	4.03093	4.89183	2.58927	3.57748	9.06322	5.75274	7.21128	3.78749	4.3062	6.39789	5.60327	5.88373	3.79352	1.58269	4.69261	3.83212	4.75579	6.39458	4.16913	3.2519
CA00009793_novel01	0	46.3231	0	0	0	0	0.0385604	0	0	0	0	0	0	0	0	0	0	0	0	36.7557	89.085	28.5159
CA00009801_novel02	0.866449	0.16078	0.156249	0.234208	0	0	0.210457	0	0	0	0	0	0	0	0	0	0	0	0.136141	0	0	0
CA00009821_novel01	0.489385	0	0.657271	0.261804	0.0515518	0.0892745	0.582612	0.0897369	0.136449	0	0.07502	0.0804033	0.188941	0.496691	0.512063	0.120042	1.00699	0.347082	0.401881	0.326009	0.195871	1.82641
CA00009846_novel01	0	0	0	0	0	0	3.65404	0.292966	0	0	0	0	0.043891	0.0709925	0	0	0.267705	0	0	0	0	0
CA00009857_novel07	3.77094	18.3983	48.6573	3.58599	11.7129	8.65268	7.7611	31.6888	59.1014	18.5127	2.85422	21.4694	6.45529	6.83065	0	0	0	0	5.08886	12.479	25.3784	0
CA00009893_novel10	0	0	2.01636	0.970645	0.00379918	0	0	0	5.63267	0	0.568524	6.07772	0	0	0	0	0	0	0	0	1.96108	0
CA00009907_novel04	0.263159	0	0	0	0	0.61156	0	0	0.599548	0	0	0	0	0	0	0	0	0	0	0	0	0
CA00009916_novel88	0.0175001	0.173836	0.0591156	0	0	91.8956	0	52.8438	0	0	0	0	4.03585	0	29.1672	4.29196	0	18.5576	0	0	0	5.16885
CA00009917_novel26	0.0607518	0	0.676732	0	0	0.084012	0.0860313	0.244241	0	0	0	0.0981469	0.110847	0	0	0.0539371	0.329954	0.166794	0.222931	0	0	0.263552
CA00009919_novel02	0	0	0	0	0	0	0	0	0	0	0	0	0	0	0	0	0	0	0	0	0	0
CA00009927_novel02	2.68176	2.62182	12.7336	6.51024	7.13445	8.76017	12.2683	12.3271	9.5266	8.19881	8.06862	14.7241	0.988427	1.35858	12.0225	2.99225	8.65694	4.71521	5.12964	5.75211	14.2301	6.97405
CA00009965_novel05	0.632624	0	0	0	0	0	0	0.314424	0.332369	0.465007	0.592361	0	1.08413	0.920039	0.218776	0.000132657	0	0	0.488728	0	1.03636	1.21786
CA00009965_novel07	0	0	0	0	0	0	0	0	0	2.17766	0	0	0	0	0	0	0	0	0	0	0	1.48542
CA00009985_novel02	0	0	0.0605621	0	0	0	0.188665	0	0	0	0	0.144463	0.0648684	0	0	0	0.351266	0	0.0787171	0.0524133	0.195672	0
CA00010026_novel02	0	0	0	0	0	0	0	0	0.000194024	0	0	0	0.22009	0	0	0	0	0	0	0	0	0
CA00010028_novel14	0	0	1.58856	0	0	0.0745161	0	0.405798	0	0	0.0561398	0.0374874	0	0	0	0	0.282894	0	0	0	0.463787	0.146629
CA00010028_novel16	0	0	0.767564	0	0	0	0	0.375466	0	0	0	0	0	0	0	0	0.168732	0	0	0	0	0
CA00010028_novel18	0.241787	1.10493	3.6975	1.05971	0.0445264	0	0	1.46088	0.959759	0.300743	0	0.395842	0.230879	0.364492	5.85326	0.318539	2.35304	1.16385	7.7103	0.34125	6.82911	1.4992
CA00010028_novel25	6.39427	12.6064	68.1089	29.571	18.0481	22.2251	38.4555	36.3026	32.4654	24.3124	15.2589	40.8855	6.79713	5.65147	194.602	9.89897	27.9413	18.7077	219.711	35.311	164.522	21.1067
CA00010038_novel04	0	2.66161	1.90892	0	0	0	0.776139	5.14011	3.25731	0	0	0	2.23485	0	0	0	4.24477	0	0	0	8.91586	0.00815976
CA00010070_novel06	0	0	0	0.0301463	0	0	0	0.0581253	0	0	0	0	0	0	0	0	0	0	0	0	0	0
CA00010079_novel10	0	0	0	0.0171199	0	0	0	0	0	0	0	0	0	0	0	0	0	0	0	0	0	0
CA00010079_novel11	0	0	0	0	0	0	0	0	0	0	0	0	0	0	0	0	0	0	0	0	0	0
CA00010081_novel03	0.806792	0	0.66227	0.270628	0	61.7363	0.997457	8.83723	0	0	0.301209	0	0.560049	1.15806	0.604012	0.7406	1.49387	0.968994	2.02517	0.227731	2.69084	1.66354
CA00010081_novel04	0.116061	2.20045	0.782784	1.29566	0.42458	294.408	3.72201	63.0008	1.17779	0	0.314253	0	4.03861	7.26419	2.68946	5.92083	0	8.65512	21.1851	4.85707	25.3072	4.72045
CA00010137_novel02	0	0	0	0	0	0	0	0	0	0	0	0	0	0	0	0	0	0	0	0	0	0
CA00010147_novel05	0	6.38199	0	0	0	0	0	0	35.4454	0	0.0270166	0	0	0	0	12.1833	0	2.55345	0	9.10287	0	10.857
CA00010161_novel02	0	0	0	0	0	0	0	0	0	0	0	0	0	0	0	0	0	0	0	0	0	0
CA00010163_novel01	0	0	0	0	0	0	0	0	0	0	0	0	0	0	0	0	0	0	0	0	0	0
CA00010166_novel04	0.0752505	0	0	0	0	0	0	0	0	0	0	0	0	0	0	0	0	0	0	0	0	0
CA00010170_novel12	0	0	5.10572	0	0	0	0	0.567737	0.626724	0	0	0	0	1.55851	0	0	0	0	0	0	1.63693	2.75395
CA00010179_novel03	0	0	0	0	0	0	0	0	0	0	0	0	0	0	0	0	0	0	0	0	0	0
CA00010189_novel03	0	0	0.140054	0.342599	0.0627828	0	0.146297	0	0.0262782	0	0	0.123022	0	0	0	0	0.128057	0	0.710472	0.0812356	0.326913	0.12194
CA00010226_novel01	0.85007	0.0959853	0	0	0	0	0	0	0	0	1.93108	0.0372604	0.161574	0.11902	0	0.0910472	0	0	0	0	0	0
CA00010234_novel07	0.0545479	0	14.1194	0.956566	0	0.128921	6.0132	6.16862	6.03833	1.3834	6.77989	5.26996	0.168996	0.000441713	0	0	0	0	0	0	0	0
CA00010237_novel11	0	0	0.664132	0.391796	0	0	0.367398	1.02638	0.156684	0	0	0	1.22195	0.477557	0	0	0.0746473	0	0	0	0	0
CA00010253_novel07	0	0	0	0	0	0	0.250103	0.707841	0.00148514	0	0	0	0	0	0	0	0	1.3306	1.03434	1.22131	0	0.884572
CA00010254_novel11	0	0	0	0	0	0	0	0	0	0	0	0	0	0	0	0	0	0	0	0	0	0
CA00010273_novel04	0	0	0	0.0294012	0	0	0	0	0	0	0	0	0	0	0	0	0	0	0	0	0.00731684	0
CA00010273_novel07	0	0	0.21268	0	0.182682	0	0	0	0	0	0	0	0	0	0	0	0	0	0	0	0	0
CA00010273_novel48	0	0	0	0	0	0	0	0	0	0	0	0	0	0	0	0	0	0	0	0	0	0
CA00010276_novel05	0	0	0	0	0.209669	0	0.80566	0.0275689	0	0	0	0	0	0	0	0	0	0	0	0	0	0.131001
CA00010283_novel02	0	0.612247	0.453583	0.816391	0.109887	0	0.822802	0	0.199631	0	0.102708	0.611268	0.265075	0.205386	0.662833	0	0.334463	0.147963	0.527112	0	0.528426	0
CA00010307_novel06	0.223674	0.257896	0.0572864	0.147405	0.0401626	0.465833	0.0351812	0	0.446837	0	0.163012	0	0.178325	0.0359156	0	0	0.0953163	0	0.126843	0.0624431	0.0241847	0.0303767
CA00010321_novel01	31.3008	0	0	0	57.4895	5.74185	4.53387	0	28.5973	4637.63	0	3.5164	30.3011	54.4499	0	0	11.7715	0	2.36618	0	0	0
CA00010350_novel07	0	13.0754	0	0	5.24815	26.6719	1.36055	1.64116	0	0	0.120941	3.14824	0	0	0	0	0	0	1.42673	22.9681	0.0391706	0
CA00010350_novel08	2.36747	0	0	0.307448	0	0	2.08583	4.58774	3.04816	0	0.617935	0	2.91156	0	0	0	2.6888	0	1.46359	0	3.41633	2.47859
CA00010361_novel04	6.41787	0.66513	0.596014	0.0413853	0.108569	0.0500765	0.0615581	0.234527	0	0	0.0944576	0	0.964948	0.839667	0.425464	0.00669719	0	0	0.0395457	0	0.0839467	0
CA00010378_novel03	0.021528	0	0	0.123706	0.0724992	0.109234	0.0724548	0.0407177	0.0794687	0	0.0197057	0.362014	0	0	0.117737	0	0	0.0325887	0	0	0	0
CA00010380_novel04	2.22158	0.539157	15.9883	10.3754	10.2952	2.67179	96.396	8.3847	16.7652	201.9	2.58095	1.27414	16.2087	22.8215	4.56246	1.32529	11.1485	1.46459	7.72988	2.49412	10.8644	4.11044
CA00010393_novel02	0.0704599	0	0	0.0613093	0	0.131098	0	0	0.0914285	3.55e-06	0	0.0579991	0.0407342	0	0	0	2.46e-05	0	0	0	0	0
CA00010393_novel03	5.02e-06	0	0.0750502	0.0276653	0.100867	0	0	0.0564826	0	0	0.131828	0.0297574	0	0	0.327376	0	0.034287	0	0	0	0	0
CA00010404_novel01	0	0	0	0	0	0	0	0	0	0	0	0.0824983	0.284072	0.384064	0	0	0.196188	0	0.095378	0	0.107484	0
CA00010407_novel08	0	0	0	0	0	0	0	0	0	0	0	0	0	0	0	0	0	0	0	0	0	0
CA00010408_novel05	0	0	0	0	0	0	0	0	0	0	0	0	0	0	0.717498	0	0	0.174402	1.43795	0	0	0
CA00010438_novel04	0	0	0	0	0	0	0	0	0	0	0	0	0.0167978	0	0	0	0	0	0	0	0	0
CA00010439_novel07	5.93163	35.8933	85.1674	30.537	43.5911	20.3221	24.151	21.1787	40.6026	106.756	17.223	0.0592209	8.00862	14.1614	13.9968	12.0098	26.3755	25.7666	23.4982	58.8634	58.0024	50.8749
CA00010469_novel16	2.31765	0.664178	0.939768	0.914412	0.37802	0.126682	1.63059	0.494111	1.05353	0.497121	0.335718	0.790254	0.423066	0.307892	0.102373	0.153385	0.988599	0.467832	1.46503	0.108491	0.533334	0.975584
CA00010471_novel01	0	0	0	0	0	0	0	0	0	0	0	0	0	0	0	0	0	0	0	0	0	0
CA00010500_novel03	0.364711	1.02785	1.13311	0.335287	0	0.00850803	0.496463	0.236284	0.86731	0	2.28296	0.474764	0	0.963179	0.00291122	0.039773	0.247724	0.000100127	0.421949	0.453979	0.262647	0.24262
CA00010526_novel10	0.122008	0.100641	0.066606	0.192208	0.0382761	0	0	0.124866	0.216716	0.253545	0.0677319	0.0405464	0.106458	0.0297936	0.0469864	0	0	0.0469277	0.043241	0	0.182906	0
CA00010552_novel04	0	0	0.225804	0.17468	0.0956189	0.165417	0	0	0.120016	0	0.239502	0	0	0	0	0.141824	0	0	0	0	0	0.111757
CA00010589_novel21	0	0	0	0	0	0	0	0	0	0	0	0	0	0	0	0	0	0	0	0	0	0
CA00010594_novel02	0	0	0	0	0.041892	0	0	0	0	0	0	0.0716494	0	0	0	0	0	0	0	0	0	0.108118
CA00010603_novel09	0	0	0	0	0	0	0	0	0	0	0	0	0	0	0	0	0	0	0	0	0	0
CA00010625_novel01	0	0	0	0	0	0	0	0	0	0	0	0	0	0	0	0	0	0	0	0	0	0
CA00010627_novel04	0	0	0.483405	0	0	0	0	0.715825	0	0	0	0	0	0	0	0	0	0	0.159409	0	0	0
CA00010639_novel01	0.0185336	0.0574569	0	0	0	0	0	0	0.0573064	0	0	0.0189512	0	0	0	0	0	0	0.0230486	0	0	0
CA00010640_novel03	0	0	0	0	0	0	0	0	0	0	0	0	0	0	0	0	0	0	0	0	0	0
CA00010643_novel01	20.7922	10.2624	23.7706	14.4314	10.2007	10.4725	22.0519	11.1586	13.4149	14.0498	12.5837	12.9087	8.01517	7.66385	9.9693	7.48823	12.1559	9.05619	20.0619	6.12966	11.3123	10.3761
CA00010684_novel11	0.0216894	5.7493	0.715339	0	0.596054	0	0.297954	15.8649	0.588787	2.31562	1.36613	0.19112	0.000522817	2.0135	0.0357019	0	0.423814	0	0.967285	0	0.626386	0.0337175
CA00010687_novel01	0	0.358012	0	0.0863526	0	0	0	0	0	0	0	0.262859	0	0	0	0	0	0.137312	0.100897	0	0.113723	0
CA00010692_novel06	20.833	16.2489	96.9661	5.39286	59.8352	11.7258	21.5314	80.8393	33.1086	1437.95	8.92437	23.143	1.09586	5.11782	357.959	5.72022	126.046	7.12148	96.9566	47.1718	168.197	55.1018
CA00010692_novel07	124.664	44.6957	412.827	10.7466	253.172	61.931	89.6339	400.825	120.352	7567.83	44.9451	176.817	0.00166602	28.9213	0	0	507.454	0	140.158	115.473	369.353	138.285
CA00010692_novel08	167.808	177.264	606.379	66.3645	875.225	188.461	186.692	511.864	243.229	15580.7	122.881	121.172	1.88708	26.8711	4264.92	171.635	996.402	42.3437	947.76	608.504	1722.02	872.08
CA00010697_novel18	3.85828	6.28971	8.33752	3.10847	3.33072	3.33811	5.79244	7.40946	5.94101	7.18901	2.79837	3.3404	0.0744307	1.29349	0	0	4.35196	0	1.30919	3.1561	6.65911	1.1906
CA00010699_novel06	2.14958	4.483	47.7986	13.2013	12.9909	9.61758	16.1204	21.9313	14.5768	10.9639	24.4357	17.5761	3.29552	5.26172	9.85709	2.6952	16.2835	3.58394	14.4844	5.57206	28.4739	4.53259
CA00010699_novel07	5.28858	23.0325	0	16.8991	10.4815	6.82708	3.69294	0	0	9.95374	6.54521	10.445	8.38765	8.81949	17.8076	0.933829	1.83971	0	10.2123	6.17621	16.7151	14.0913
CA00010703_novel10	0.00545544	0.000399495	0	0.188909	0.0464674	0.00142339	0.0659265	0	0.0607647	1.07561	0.000520148	0.129424	0.00126	0.151004	0.29675	0.0192441	0.238211	0	0	0	0.246812	0
CA00010703_novel11	0.0295059	0.0558549	0.164213	0.399151	0.100271	20.9247	0.194601	11.188	0	0.690388	0.494599	0.00377737	4.06335	1.22646	2.26596	9.66e-05	0.709229	0	0.114169	0	0.0766403	0.200248
CA00010720_novel01	0.00175444	0.393008	0.998711	0.364865	1.10841	0.661992	0.688465	1.96818	0	3.44555	0.845448	0.601938	1.12524	0.709188	2.61201	0.390908	0.475881	0.458393	0.464897	0.841803	0.850508	0.978336
CA00010721_novel02	0	0.014462	1.11888	0	0	5.41e-05	0.00115428	0.108759	0	0.285753	0	0	0.368948	0.000856893	0	0	0	0	0.0760955	0	0.436933	0.000333964
CA00010729_novel11	12.6087	0	3.7316	4.08872	2.77565	0	4.42986	5.52906	5.71786	2.27205	0	4.54514	0.490815	0	0	2.26377	3.08395	0	0	0	1.66741	0
CA00010786_novel04	0	0	0	0	0	0	0	0	0	0	0	0	0	0	0	0	0	0	0.696652	0	0	0
CA00010787_novel05	0	0	0	0	0	0	0	0	0	0	0	0	0	0	0.000539249	0	0	0	0	0	0	0
CA00010790_novel03	1.29276	0.494731	0.536507	0.433784	0.101933	0.295074	0.75515	0.47072	0.757652	0.292193	0.078127	0.553751	0.485982	0.244321	0.244618	0.252814	1.07951	0.927075	0.884073	0	1.10519	0.855473
CA00010799_novel04	0	0	0.661514	0.00317216	0	0	0	0.565407	0.389361	0	0	0.359506	0	0	0	0	0	0	0	0	0	0
CA00010799_novel05	6.23445	1.62924	9.59344	1.159	3.85446	9.42849	3.73033	6.53024	6.14217	5.52795	6.62817	6.63836	4.73309	4.60432	3.97128	0	1.55699	4.30851	5.32296	0	10.3718	0.694478
CA00010807_novel03	2.7666	1.35269	1.4374	0.813105	0.749323	0.556424	1.83863	0.634927	2.80489	0.000294536	1.76105	0.307288	0.691664	0.181492	1.95101	0.104064	1.06199	0.169607	1.96828	0.242758	0.502558	0
CA00010807_novel04	3.65644	0.890701	4.49012	0.00886478	0.2777	0.479359	0.515615	3.19511	1.98556	1.64933	1.26623	1.22845	0.679191	0	2.01376	0.686409	0.466536	0.446303	1.47304	0	1.67807	0
CA00010810_novel06	1.49261	0	0	1.03601	0	0.832808	1.08794	0.532667	0	0	0	0.229103	0	0.00369221	0	0	0.476307	0	0	0.0334516	0	0
CA00010823_novel01	0.0519477	0.104057	0.0236353	0	0	0.128686	0.0990717	0.0356786	0.0534309	0.0629165	0	0.0360186	0.0214263	0.0346079	0.0258153	0	0	0.0297191	0	0	0	0.0552139
CA00010859_novel13	0	0	0	0	0	0	0	0	0	0	0	0	0	0	0	0	0	0	0	0	0	0
CA00010862_novel12	0	1.13317	16.2242	0	0	1.74323	0	0	25.8489	14.1811	2.57154	14.1889	0	0	2.48839	0	0	0	0.507679	0	0	0
CA00010862_novel13	0.386892	0.0962737	0.543258	1.38824	0.720646	0.239796	0.496679	0	0.466565	0.236664	0	0.626791	0.241505	0.652466	0	0	1.16134	0.331735	0.325317	1.0266	0.458067	0.204131
CA00010864_novel02	2.82699	0	0	0.330166	1.28312	0	0	0	0	30.4291	0	0	0	0	0.516005	0	0.624772	0	0.356541	0	0	0
CA00010870_novel04	0	0	0	0	0	0	0	0	0	0	0	0	0	0	0	0	0	0	0	0	0	0
CA00010871_novel23	0	0	7.06472	0	0	0	5.45569	0	2.81423	0	1.56021	4.13345	0	0	0	0	1.03585	0	1.1724	0	0	0.00161476
CA00010916_novel03	1.47832	1.19255	2.31775	0.722839	0.995891	1.362	1.14475	0.966488	1.20895	0.836415	0.498419	0.678424	0.403092	0.986799	0.204609	0.200956	1.81681	0.543315	0.954484	0.256856	1.99326	1.48704
CA00010918_novel04	0	1.10743	6.17562	2.96421	0.305117	5.57551	0.437868	6.31239	9.87971	27.6403	2.09669	2.00799	0	1.62652	0	0	0	0	0	0	7.75782	1.86185
CA00010923_novel02	119.738	126.594	361.496	133.324	373.372	356.852	397.21	469.182	370.596	1253.66	259.684	121.048	517.968	383.988	275.974	178.106	294.176	154.202	270.983	351.489	506.81	255.347
CA00010946_novel13	0.397915	0	0.609701	0.309166	0.112921	1.03636	3.67778	1.97187	0.599669	2.968	0.472344	0.265927	0.516177	0	0	0	1.29777	0	0.856532	0.222514	0	0
CA00010956_novel05	0.0251807	0.0567796	0.0514114	0	0	0.0701695	0.335837	0	0.0647168	0.0456996	0.0123032	0	0	0.0376979	0.0187317	0	0.125275	0.0432223	0.175382	0	0.0537734	0
CA00010957_novel08	0	0	0	0	0	0.642139	0	0	0	0	0	0	0	0	0	0	0	0	0	0	0	0
CA00010973_novel03	0	0	0.502131	0	0	0	0	0	0	0	0	0.156276	0	0	0	0	0	0	0	0	0	0.146333
CA00010987_novel08	0	0	0	0	0	0	0.322564	0	0	0	0	0	0	0	0	0	0	4.66261	9.5069	5.56623	0	2.61188
CA00010987_novel09	0	0	0	0	0	0	0	0	0	0	0	0	0	0	0	0	0	0.00520915	0	0.000275973	0	0
CA00010988_novel07	0	0	0	0	0	0	0	0	0	0	0	0	0	0	0	0	0	0	0	0	0	0
CA00010988_novel08	0	0	0	0	0	0	0	0	0	0	0	0	0	0	0	0	0	0	0	0	0	0
CA00010989_novel01	0	0	0	0	0	0	0	0	0	0	0	0	0	0	0	0	0	0	0	0	0	0
CA00011016_novel07	0.115001	0	0	0.147206	0	0	123.377	0	0	7.34714	0	0	0	1.85734	0.108929	0	8.47524	0	0.158235	0.382922	0.227503	1.01377
CA00011039_novel07	2.37295	2.56128	6.39382	13.0263	19.639	3.64262	2.46336	2.64891	16.066	19.8388	11.1299	6.33122	3.97114	5.35658	7.69842	3.87028	4.75673	3.46819	2.57142	5.30124	3.81641	1.85488
CA00011039_novel08	0.000313381	0	0	0	0	0.000270752	0	0	0	0	0	0	2.57658	0.790155	0	0	0.000141273	0.000915284	0.0702923	0.700624	0	0.949967
CA00011077_novel01	0	0.337233	0	0.249044	0	0	0	0	0	0	0	0.323109	0	0	0	0	0	0	0	0	0	0
CA00011082_novel11	0.628033	3.51925	5.60083	0	1.41806	0	21.1977	13.3506	3.13576	10.881	0.573393	3.45115	0	2.09753	0	0	2.87224	0	0.201067	0	7.86087	0
CA00011092_novel01	0	0	0.094521	0.035517	0.0406621	0	0	0	0	0	0	0	0	0	0	0	0	0.0562569	0.0427593	0	0.0485399	0
CA00011096_novel02	3.53334	3.59273	4.02668	5.14429	5.16373	3.65686	5.26416	3.42252	12.6163	3.12768	39.313	10.5496	3.6715	2.60818	2.871	1.27205	2.5493	1.58087	4.37891	6.86385	2.40063	3.32835
CA00011101_novel05	0	0	6.03736	0	0	0	0.13464	2.53876	0	0	0	0	0	0	0	0	0	0	0	0	0.412107	0
CA00011105_novel05	1.29811	0.101392	0	0.32481	0.0470946	0.103587	1.07569	0	0.118316	0.0361933	0	0	0.623466	0.272477	0	0.0932721	0.39246	0	0.385929	0.0574524	5.65e-05	0.310138
CA00011123_novel05	0.671355	0	6.9996	0.154713	0	0	5.03956	0.00134476	3.13775	5.89992	1.33633	3.59281	0	0	0.0130303	0	3.8242	0	3.60963	0.833677	4.70986	0.697959
CA00011129_novel09	0	0	0	0	0	0	0	0	0	0.551529	3.35e-05	0	0	0	0	0	0	0	0	0	0	0
CA00011135_novel07	0	0	0.141528	0.0734413	0.0422005	0	0.130965	0	0	0	0	0.0721522	0	0	0	0	0.172618	0.117432	0.173052	0	0.0973437	0
CA00011135_novel10	0	0	0	0	0	0	0	0	0	0	0	0	0	0	0	0	0	0	0	0	0	0
CA00011137_novel03	0	2.06147	17.5588	3.3668	0	8.86117	9.21822	9.91206	8.3887	8.07018	8.46256	9.61303	5.77539	4.3132	0	0	0	0	23.1551	3.05102	17.3406	3.86486
CA00011147_novel03	0	0	0.36552	0	0	0	0	0	0	0	0	0	0	0	0	0	0	0	0	0	0	0
CA00011207_novel02	0	0	0.0376252	0.0587714	0	0.101834	0	0	0	0	0.0538467	0	0	0	0.0820611	0.041116	0	0	0.0346593	0	0.0389868	0
CA00011221_novel01	2.2852	0	0	0	0	0	0	0	0	0	0	0	0.748783	0.517192	0	0	0	0	0	0	0.0815755	0
CA00011257_novel03	0.146286	0	0	0	0.800701	13.8199	0	1.05109	0	0	0.351982	0	0	0	0.891995	0	0	0	0	0.0990733	1.59628	0
CA00011257_novel04	10.0427	67.515	10.0009	24.7017	20.6531	492.315	18.5787	27.4289	83.7953	25.8343	9.25597	346.467	0	1.3295	3.88976	148.457	13.7432	38.034	41.7318	24.0343	30.3101	14.9442
CA00011272_novel02	0.313348	0	1.0236	2.42186	1.64881	1.17088	3.17679	0.705624	0.665683	1.2148	0.686362	1.23961	0.409877	1.35477	0	0.459914	0.474458	0	3.09618	1.50164	0.881933	0.956819
CA00011285_novel01	0	0	0	0.0337093	0	0	0	0.0650183	0	0	0	0	0	0	0	0	0	0	0.158921	0	0.0446979	0.0999684
CA00011302_novel01	0	2.63791	0	0	0	0	0	0	0	0	0	0	0	0	0	0	0	0	1.54774	0	7.14821	0
CA00011330_novel05	0	0.28648	0.551875	0	0	0	0	0.203505	0.200026	0	0.194288	0	0	0.0983064	0	0	0	0	0	0	0	0
CA00011348_novel01	0	0	0	0	0	0	0	0	0.0224198	0	0	0	0	0	0	0	0	0	0	0	0	0.0369761
CA00011349_novel01	3.40765	6.24116	9.12524	4.46982	12.2307	4.62467	12.8463	5.09585	20.9587	43.6025	12.938	3.01044	0.408551	2.7648	10.4678	0.288365	2.83276	0.0456931	2.94948	5.11704	6.99658	2.10621
CA00011361_novel01	0	56.0854	0.555334	0.0516961	0.50032	4.41683	0	9.70895	0.126956	0	3.18906	0.668991	3.22722	5.7425	0	0	0.630334	0	0	0	1.45805	1.28604
CA00011361_novel02	0	0	0	0	0	0	0	0	0	0	0	0	0	0	0	0	0	0	0	0	0	0
CA00011404_novel02	0	0.427011	0	0	0.00221753	0	0	0	0	0	0.135874	0	0	5.14137	5.23856	3.11945	0.582258	0	0	0.0012551	0	0.00170585
CA00011404_novel03	0	0.381223	0	0	0	0	0	0	0	0	0.266577	0.190179	0	0	0	0	0	0	0.00954471	0	0	0
CA00011413_novel28	0.0461559	0	0.128173	0	0	0	0.177097	0	0.0476169	0	0	0.0982502	0	0.0465453	0	0	0.0586583	0	0	0	0	0
CA00011413_novel39	0	0	11.17	0	0	9.7843	7.46304	6.44182	13.9738	11.0398	4.20935	3.08479	0.253781	0	0.640868	0	0	0	1.84332	0	0	0
CA00011418_novel05	0	1.32454	1.7367	2.1866	0	0	0	0	1.14178	2.75312	1.55726	0	0	0	0	0	0	0	0	0	0	0
CA00011424_novel02	0.189931	0	0.799512	0.0681427	0	0.235434	0	0	0	0	0	0	0	0	0.963165	0	0.651063	0	0.479159	0	0.179906	0.100229
CA00011474_novel05	0	0	0	0	0	0	5.34259	0	0	0	0	0	0	0	0	5.86044	0	0	3.44687	0	0.965604	4.47799
CA00011507_novel08	4.70204	15.2562	24.5585	7.70324	20.7732	25.1641	26.7319	38.6571	51.1426	105.819	6.3753	36.7331	6.95087	3.03433	0	4.8084	19.4751	0	13.2021	22.6703	41.6559	10.3701
CA00011535_novel01	0	0	0	0	0	0	0	0	0	0	0	0	0	0	0	0	0	0	0	0	0	0
CA00011546_novel03	0	3.49528	1.20537	0.000412942	11.1911	2.7888	4.07789	0.545824	3.0432	14.2521	0	3.51093	0	0	70.5613	1.68926	51.5555	5.32566	27.9788	14.0069	21.3421	10.1569
CA00011562_novel68	80.7684	88.6051	4.56359	1.09569	4.56432	86.1038	0.127533	9.92568	1.6846	0.561587	1.041	6.8865	2.75767	8.96832	0	0	0	0	3.01486	0	1.9705	0
CA00011563_novel04	0.298139	0	0	0.161848	0.189098	0	0	0	0.310944	0	0	0	0	0	0.471041	0	0	0	0	0	0	0
CA00011570_novel03	0	0	1.59057	0	0	0.379774	0	0	0	0	0	0	0	0	0.0518997	0	0	0	0.238529	0	0	0
CA00011602_novel18	0	0	0.616479	0.423179	0	0	0.228006	0.241798	0.895536	0.512807	0	0.00344743	0.713334	1.84933	0.0920911	0	0	0.0680554	0.000610036	0.126266	0.0489403	0
CA00011606_novel07	66.0129	19.08	20.6352	25.2346	7.98831	20.9451	32.831	12.7829	29.1702	19.6054	11.0323	33.0731	8.012	10.0337	5.19661	8.88832	11.458	10.5312	21.403	9.19361	18.1944	20.6699
CA00011606_novel08	21.5819	14.142	18.3921	7.01796	3.07639	9.73359	11.8324	10.0275	17.1979	8.1568	4.70078	14.2958	6.28405	2.91353	4.78453	5.97228	5.8562	2.74619	6.05667	4.01958	18.5694	5.62891
CA00011615_novel06	0	0	0	0	0	0	0	0	0	0	0	0	0.48877	0	1.98379	0	0	0	0	0	0	0
CA00011629_novel02	0	0	0	0	0	0	0	0	0	0	0	0	0	0.0477068	0	0	0	0	0	0	0	0
CA00011634_novel12	0	0	0	0.0403061	0	0	0.00707042	0	0	0.270476	0	0	0.000102653	0	0	0	0	0	0	0	0	0.000404584
CA00011645_novel06	0	0.0859765	0.0815562	0.00536796	0	0.0235149	0	0	0.0496745	0.155024	0	0.0641039	0.382335	0.37606	0	0.0341451	0.107625	0.0728076	0	0	0	0
CA00011645_novel07	0	0	0	0	0	0	0	0	9.6e-06	0	0	0	0	0	0	1.1e-05	0	0	0	0	0	0
CA00011707_novel12	0	0	0	0.0512707	0	0.022238	0	0	0	0	0	0	0	0	0	0	0	0	0	0	0.0170423	0
CA00011707_novel13	0.0131167	0	0.0713721	0	0.0481972	0	0.0249726	0.0269672	0.013474	0.0475742	0	0.0135847	0	0	0.0195014	0	0.0978311	0	0.066379	0	0	0
CA00011707_novel14	0	0.0751776	0.0699261	0	0.0621515	0	0	0	0.0518465	0	0	0.107255	0	0	0	0	0	0	0	0	0	0
CA00011711_novel02	5.49571	6.3662	13.5696	4.58005	5.98458	7.51714	4.11024	11.6018	8.94796	6.04463	8.73076	5.64258	4.84644	2.91464	2.66072	0.336018	8.56853	0.480021	8.46222	4.62682	10.7565	4.96203
CA00011714_novel02	0	0	0	0	0	0.00360252	0	0	0	0	0	0	4.08201	0	0	0.685438	0.635046	0	10.7053	0	0.0130063	0.965117
CA00011717_novel04	1.24531	12.1978	0	0	0	0	0	4.76414	5.8658	0	16.7962	0	0	11.1282	1.88888	5.00277	0	0.633114	0	0	0	4.94222
CA00011737_novel02	0.0523965	0	0	0	0	0	0	0	0.0540936	0	0	0	0	0	0	0	0	0	0	0	0	0
CA00011782_novel01	3.24598	0	6.2534	2.01223	3.20991	16.0757	7.76393	21.5397	2.9708	0	5.52474	1.05579	5.71228	8.08216	14.6091	2.3106	1.69498	0.936892	3.25893	2.69074	5.57661	2.127
CA00011807_novel02	0.835429	0.784062	0.708611	0.252947	0.344455	0.721302	0.795258	0.281402	0.796242	0.229972	1.01839	0.720563	0.264544	0.398368	0.679919	0.71024	0.865427	0.820868	0.641025	0.763123	0.533005	0.537647
CA00011812_novel06	0	0.0470109	0.0441742	0	0	0	0	0	0	0	0	0.0363051	0	0.0618595	0	0.0512544	0	0	0	0	0	0
CA00011815_novel26	0	0	0.151986	0	0	0	0	0	0	0	0	0	0	0	0	0	0	0	0.0463766	0	0	0
CA00011815_novel39	15.6662	34.2655	46.6663	11.1105	17.8322	32.3329	8.3572	27.111	11.9129	9.25047	19.7402	3.33414	2.44686	0	12.2085	0	11.5639	6.3345	17.6356	14.9424	24.7153	11.8366
CA00011815_novel40	16.8212	32.0792	57.118	7.66755	6.25423	22.2315	0.701379	24.7701	12.459	9.05871	10.4448	4.26256	3.72743	4.79721	10.8741	1.11547	0	9.75226	13.0311	15.4868	55.0491	19.0747
CA00011829_novel09	2.89406	3.04791	3.47115	3.68495	13.27	3.63162	1.36609	4.79281	8.099	56.9717	15.7551	3.94507	0	0	15.7916	4.50936	1.95983	1.81753	4.55789	0.17877	3.58596	0.189257
CA00011858_novel02	0	0	0	0.0304584	0	0	0.0542819	0	0	0	0	0.029798	0.0358378	0	0.0425426	0	0	0	0	0	0.0808109	0
CA00011858_novel06	0	3.21604	0.0286503	0	0.236027	1.12314	0	0	0	0.3378	0.614668	0.732712	0	0	0	0.556485	0	0	0	0.148259	0	0
CA00011901_novel03	0	0	0	0	0	0.898114	0	0	0	0	0	0	0.643785	0	0	0	0	0	0	0	0	0
CA00011905_novel01	9.59735	4.49559	16.057	7.29596	8.16818	10.0354	8.14302	9.66419	10.8995	19.0578	11.2942	7.55617	10.5047	10.1145	12.0734	1.6531	5.11983	3.07536	7.53384	7.19465	2.76274	6.45182
CA00011910_novel02	0	0	0	0	0	0	0	0	0	0	0	0	0	0	0	0	0	0	0	0	0	0
CA00011912_novel11	0	0	0	0	0	0	0	0	0	0	0	0	0	0	0	0	0	0	0.335258	0	0	0
CA00011920_novel05	0.277167	1445.91	0	0.498748	0.913008	0	0	0	0.312274	0	0	0	97.1663	32.9305	0	0	0	0	0	0	0	0
CA00011921_novel03	0	0	0	0.332587	0	0	0	0	0	0	0	0	0	0	0	0	0	0	0	0	0	0
CA00011930_novel06	0	0	0	0	0	0	0	0	0	0	0	0	0	0	0	0	0	0	0	0	0	0
CA00011934_novel03	0	0	0	0.0365181	0	0	0.256827	0	0.203205	0	0.13017	0	0	0.0331629	0	0	0	0	0	0	0	0
CA00011942_novel06	0	0	0	0	0	0	0	0	0	0	0	0	0	0	0	0	0	0	0	0	0	0
CA00011942_novel07	0	0	0	0	0	0	0	0	0	0	0	0	0	0	0	0	0	0	0	0	0	0
CA00011942_novel12	527.21	298.511	88.9089	167.08	125.513	249.088	263.219	230.165	188.919	71.9358	37.9176	172.798	102.017	86.7333	149.519	273.685	382.292	269.523	224.359	149.782	332.594	707.009
CA00011942_novel14	5.44976	1.49349	13.9503	4.6893	2.12927	2.10083	3.77226	6.60147	2.50396	0.808742	0.629657	6.65902	0.56508	0.496742	9.30389	0.73568	15.4976	0.779635	17.2913	5.25733	21.5431	4.13823
CA00011942_novel15	0	0	0	0	0	0	0	0	0	0	0	0	0	0	0	0	0	0	0	0	0	0
CA00011958_novel01	0.563092	1.15509	0	0.379065	0.0875337	1.57068	2.17127	0	0.728005	0.517327	0.351399	1.90971	2.11132	2.14	0	0	0.181808	0	0	0.11207	0	0.222622
CA00012090_novel06	0.372887	4.22157	1.32164	1.07416	3.28026	6.63683	2.94286	8.51756	1.89535	3.06394	2.82158	4.23175	7.23052	0.734684	3.34107	3.30541	3.49027	3.30448	0.852316	6.47415	4.14702	4.9027
CA00012122_novel04	1.63419	1.00582	0.784331	2.11767	2.1374	3.50869	0.424245	2.10419	4.20196	1.31555	0.522948	2.51807	0	0	0.250996	1.21194	3.02353	0	6.98444	1.6492	9.38046	0.596008
CA00012163_novel06	0	0	0	0.958055	0.291717	0.61752	1.65143	0.504289	2.23832	0	0.109842	5.45577	0.073861	0	0	0.0790147	0.222213	0	0	0	0.00363188	0
CA00012188_novel06	0	0	0	0	0	0	0	0	0	0	0	0	0	0	0	0	0	0	0	0	0	0
CA00012213_novel08	0	0.342514	29.2585	1.54016	2.12332	0	0.467576	12.3898	0	0.892897	0	0	0.302173	0	1.14544	0.346573	7.77499	0.399875	13.12	0	9.59264	14.4681
CA00012226_novel03	0.00544255	1.53452	0	0	4.79661	0	0	0	1.1378	1.49892	0	0	0	0	0	0	0	2.39602	0	2.49684	1.72958	3.06835
CA00012242_novel05	0	0	0	0	0	0	0	0	0	0	0	0.0319798	0	0	0	0	0	0	0	0	0.0433055	0
CA00012245_novel01	0	0	0	0	0	0	69.5982	0	0	0	0	0	0	0	0	0	11.9068	0	0	0	0	3.79942
CA00012251_novel11	0	2.15632	0	1.4232	0	0	0	0.357565	1.12776	0	1.61489	0	0	0	0	1.1104	0	1.07986	1.26731	0	1.15689	0
CA00012251_novel13	0	0	0	0	0	0.0764466	0	0	0	1.51814	0.0507248	0	0.183017	1.04684	0	1.71361	0.420273	0.939029	0.772805	0	0	1.62715
CA00012260_novel03	0	0	0	0	0	0	0	0	0	0	0	0	0	0	0	0	0	0	0	0	0	0
CA00012280_novel02	2.76266	0.285317	1.59291	0.0331264	0	0.126687	0.00355867	0.944455	2.2844	1.91448	0.923924	1.24239	0	0.46244	0	0.54798	0	0.00068434	0	1.0017	0	1.74352
CA00012289_novel02	0	0	0	0	0	0	0	0	0	0	0	0	0	0	0	0	0	0	0	0	0	0
CA00012290_novel04	0	0	0.0605248	0	0	0.16225	0	0	0	0	0	0.0927023	0	0.043919	0.0658233	0	0	0	0.0551373	0	0	0
CA00012294_novel03	0.873068	1.76274	2.84794	0.489173	3.93569	1.09965	2.55724	2.37128	4.15597	2.30799	3.3851	2.61793	2.88404	4.13656	1.77195	0.985341	0.493501	0.0295252	1.8256	1.08292	2.0902	1.11132
CA00012302_novel09	3.68775	1.0348	0.431631	0	0.198005	0	0	0.529891	0.191369	0.706035	0.178544	0.11799	4.97914	1.75752	0	0	0	0.206708	0	0.0451185	0.0439689	0.0183697
CA00012316_novel09	0.143256	0	0.0663789	0.102632	0.0590487	0	0.091659	0	0	0	0.0472845	0	0	0	0	0	0	0.163825	0.0603072	0	0	0.0757774
CA00012317_novel03	0.611634	1.14255	3.56973	2.91799	3.96723	0.861414	0.999575	1.72106	0.444296	1.8623	0	1.58245	0.252708	0	12.7626	0	1.44102	1.02934	0.180193	2.58432	0.0876076	0
CA00012332_novel08	0	0	5.84898	0	0	0	0	0.020364	0	16.1613	0	0	0	0	0	0	0	0	0	0	3.06358	0
CA00012334_novel04	0	0	0	0	0	0	0	0	0	0	0	0	0	0	0	0	0	0	0	0	0	0
CA00012336_novel01	0	0.0249593	0.201714	0	0	0	0.0626536	0.0361942	0	0	0.0160779	0.0170763	0	0	0	0	0.0614509	0	0	0.0522748	0.0467713	0
CA00012336_novel03	0	0	0.0840745	0.0327802	0	0.0567864	0	0.0632247	0	0	0	0	0	0	0	0	0	0	0	0	0	0
CA00012336_novel20	0.20511	0.601598	1.25766	0.223977	0	0	0	1.34375	0	0	0	0	0	0	0.662034	0	0	0	0	0.327216	0	0
CA00012349_novel03	0.00352722	10.3397	105.103	0	0	32.7707	3.52714	25.3958	45.835	23.5262	10.4332	16.5941	0	4.12337	0	0	1.72114	0	5.71031	1.93659	79.0504	3.58099
CA00012380_novel01	0.600706	0	0	0	0	0	0	0	0.657855	0	2.15655	0	1.64251	0.691874	0	0	1.03978	0	0	0	0.837616	0.887749
CA00012385_novel01	0	0	0	0	0	0	4.3208	0	2.14378	0	0	10.5597	0	0	3.09613	0	0	2.80367	2.05179	0	0	0
CA00012386_novel08	0.398889	0	0	0	0.222812	0.519719	0	0	0	0.156204	0	0	0	0	0.000275286	0	0	0	0.768896	0	0	0
CA00012386_novel09	1.65034	4.68014	2.56153	2.2647	1.33549	2.23205	0.473568	4.4399	0.828943	2.3329	1.59431	3.50194	1.38779	1.24719	0.800261	0.955413	1.71239	1.69924	1.67638	3.94637	2.35289	1.35883
CA00012386_novel14	1.15267	1.76091	0.132196	0	0.0387457	0	0	0	0.0571876	0	1.11375	0.681805	0.0980889	0.60588	0.0799016	0	0	0.10273	0.229524	0.251975	0.284624	0.0127266
CA00012398_novel04	2.2664	0.688599	5.92995	1.31417	5.58065	10.5095	1.7253	7.02267	6.43693	3.49919	2.16096	1.52736	6.4626	4.95723	2.05753	0.71243	4.40812	1.42796	4.03425	3.1994	5.19043	3.02574
CA00012442_novel04	0.195336	0.464977	2.95892	0.36843	0.0948709	0.260368	0.743412	0.808001	0.481856	0.985601	0	1.10939	0	0	3.65858	0	0.743644	0	1.43487	0.304816	0.347582	0.538113
CA00012442_novel05	0	0	2.22653	0	0	0.549834	0	1.43655	0	0	0	1.22398	0	0	0	0	1.00902	0	0.0113119	0	0	1.06858
CA00012442_novel06	0.0326895	0.155588	0.0115199	0.00168799	0.269058	0	0	0	0.413671	0.182006	0.219925	0	0.0722552	0.0525446	2.06805	0	0	0.0878463	0	0.000670258	0	0.000299122
CA00012451_novel03	0.0160819	0.0982254	0.786656	0.22616	0.0410284	0.123006	0.0622404	0.606326	0.151888	0.0602108	0.0796667	0.016644	0.0199966	0.258736	0	0.0751719	0.394939	0.11342	1.29177	0.102367	1.30081	0.180528
CA00012451_novel06	6.04177	12.8652	24.6851	2.75637	0	2.32277	0.457389	64.3735	9.34554	0	21.037	0.79831	0	0	0.0009382	0	0.388735	0	7.06951	0	2.29233	5.9299
CA00012454_novel02	0	4.41691	3.31744	2.2845	0	2.37182	5.60443	0.0444817	0.476497	5.80694	2.51112	0	1.08287	0.95386	0	0.654376	0	2.10748	0	2.01925	2.43674	1.58339
CA00012463_novel21	0	0	1.44405	0.464923	0.0332359	0	0.289107	0	1.51946	0	0.946821	0.158795	0.100538	0	0.000647707	0	2.11e-05	0	0.190999	0.504583	0	0
CA00012469_novel39	0	0	0	0	0	0	0	0	0	10.5072	0.0486036	0	0.257331	0	0	0	0	0	0	0	0	0
CA00012470_novel02	0	0	161.206	0	0	0	0	9.03816	0	0	0	0	0	0	0	0	0	0	0	0	0	0
CA00012470_novel03	0	0	0	0	0	0	0	0	0	0	0	0	0	0	0	0	0	0	3.03639	0	0	0
CA00012480_novel01	0.0157698	67.6674	0	7.40603	0	81.3622	81.5069	0	5.57783	39.0454	0	0	0	0	191.997	0.160143	0	18.2137	70.1981	0	312.785	199.289
CA00012490_novel05	0	7.47694	0	0	0	6.58522	2.28366	19.2929	1.89283	2.75919	6.22236	0	10.6924	0	6.794	0	2.90085	0	3.8179	0	0	0
CA00012520_novel06	0	0	0	0	0	0	0	3.4604	0	0	0	0	0	0	0	0	0	0	0	0	0	0
CA00012523_novel02	22.2147	26.5978	28.2153	21.5908	28.4729	50.2018	26.7516	29.9701	65.533	61.3037	7.17943	45.5848	20.2672	17.6133	10.5806	12.2638	18.5569	18.4906	25.5383	40.6482	29.862	36.0267
CA00012544_novel06	0	0.865074	2.85868	0.797027	0.364933	0	25.3255	0.387304	0.0389313	0	2.02389	0.242306	0	0	0	0	0	0.446827	0.278266	0.0749756	0.419447	1.24712
CA00012561_novel05	1.00825	0.326785	0.440365	1.24347	0.826913	0.232541	0.869301	0.455333	1.01335	0.0215848	1.78597	1.62922	0.470596	0.531167	0.343414	0	0.101552	0.150027	0.739556	0	0.488751	0.966041
CA00012563_novel05	0.0215137	0	0.147191	0.0230684	0	0	0	0	0.0442754	0	0	0.0448984	0	0	0.0321324	0	0.134557	0	0.0816757	0	0.0306177	0.0342773
CA00012568_novel04	0	0	0	0	0	0	0	0	0	0	0	0	0	0	0	0	0	0	0	0	0	0
CA00012583_novel11	0	0	0	0	0	0	0	0	0	0	0	0	0	0	0	0	0	0	0	0	0	0
CA00012597_novel22	0	1.24885	13.5721	0	0	0	1.21093	0	0.065533	0	1.27431	0	0	0	0	0	0	0	3.24254	0	4.07874	0
CA00012624_novel02	0.867312	1.21032	8.49022	0.290159	0.343128	0	1.31758	6.90813	0.185921	3.83e-05	1.47213	0.463478	1.5794	1.1349	1.05958	0.78037	2.19915	1.28783	1.63536	1.21789	3.92069	1.29203
CA00012626_novel06	12.4198	3.19737	10.7287	3.32196	8.7134	8.29294	5.12644	14.1092	12.3754	14.3219	7.71422	12.4544	5.87187	7.31738	12.8584	1.47565	5.72532	5.9708	5.44542	4.97486	0.00978021	2.11691
CA00012650_novel04	0	0.698084	0	0	0	0	0	0	2.13231	0	0	0.274377	0.442254	2.13081	0	0	0.370192	0	1.36988	0	0	0
CA00012660_novel04	0	0	0	0.357839	0	0	0	0	0.150828	0.594245	0	0.161258	0	0	0	0	0	0	0	0	0	0
CA00012689_novel06	0	0	0.552399	0	0	0	0	0	0	0	0	0	0	0	0	0	0	0	0	0	0	0
CA00012695_novel03	0	0	0	0	0	0	0	0	0	0	4.1536	0	0	0	0	7.5291	0	0	0	0	0	3.26652
CA00012705_novel10	4.77598	0	0	15.3376	0	0	0	0	0	0	0.439043	0	0	0	0	0.606534	0	0	0	4.37282	0	0.0902357
CA00012705_novel11	0	4.75503	1.72741	7.3911	0	0	0	0	16.0925	0	2.48687	0	0	0	0	0	0	0.0171635	0.931466	0	0	3.15909
CA00012739_novel03	0	0	0	0	0	0	0	0	0	0	0	0	0	0	0	0	0	0	0	0.000122401	0	0
CA00012763_novel02	0.13289	0.0806786	0.220432	0.598723	0.130953	0.347153	0.762401	0.168132	0.749253	0.097004	0.0253775	0.658138	0.108265	0.103532	0.286137	0.122105	0.335358	0.0464869	0.138618	0.12485	0.14992	0.25186
CA00012791_novel01	9.00857	10.4977	0.733805	0.441579	0.497045	1.38732	0.000140118	1.83655	0.261979	0.306199	1.27525	1.56e-05	3.81744	4.74845	0.143664	0.0285292	0.747109	6.18e-05	1.3407	0.0344609	1.34762	0.670735
CA00012807_novel02	0	0	0.201215	0	0	0	0	0.100339	0.0497793	0	0.0955321	0	0	0	0	0	0.0613967	0	0	0	0	0.0765452
CA00012810_novel04	10.5802	0	0	0	0	0	0	0	0.945812	0	0	0	0	0	0	0	0	0	0	0	0	0
CA00012826_novel04	0.119628	0	0	0.0271545	0	0	0.0483151	0.0521752	0.0521382	0	0	0.118249	0.0647503	0.116179	0.0754567	0.0190432	0	0.0435247	0.0160562	0	0.0180505	0.0202285
CA00012826_novel05	10.2616	0.467506	0	0.71044	0.323711	0.212933	0.453409	0	0.518133	0.692523	0	3.69177	4.71549	3.94527	1.06331	0.564334	0.226839	0.356422	0.122775	0.071832	0.814684	0.258572
CA00012831_novel05	0.96444	0.000377391	26.9051	2.1595	2.01463	0	1.12707	8.39929	1.23486	1.15824	0.848936	1.88894	0.440976	0.479873	0	0.849345	0	0.10693	4.72785	2.81237	3.69788	4.1388
CA00012874_novel03	0.0613315	0.849819	3.91736	1.61624	0.164045	5.13346	0.395528	2.13676	1.184	3.16108	0.0656362	2.55261	0.4345	0.0433241	0.441639	0	1.09487	0.14857	2.02174	1.32908	2.43345	1.34565
CA00012877_novel02	0	0	0	0	0	0	0	0	0	0	0	0	0	0	0	0	0	0	0	0	0	0
CA00012877_novel03	0	0	0	0	0	0	0	0	0	0	0	0	0	0	0	0	0	0	0	0	0	0
CA00012891_novel02	0	0	0	0.136752	0	0	0	0	0	0	0	0	0	0	0	0	0	0	0	0	0	0
CA00012891_novel09	0.325817	0.752747	0	0.0902992	0.247929	0.276292	0.238013	0	0	0	0.199622	0.189737	0.406837	0.000376709	0.194175	0	0.0871841	0	0.174743	0.182709	0.294916	0.329685
CA00012901_novel10	0.982232	0	0.235996	0	0.00812476	1.48857	0.508217	0	0.0106385	1.72182	0.161473	0	1.0308	2.20996	0	0	0	0	1.34897	0.126272	0.408666	0.558304
CA00012901_novel11	3.48434	2.11256	0	0.44401	0.483542	1.93655	1.26752	0	1.04145	0.190539	0	16.396	0	0.0688254	1.94972	0	0.550495	1.49646	0	0.44584	1.82366	0.427208
CA00012902_novel09	0	0	0	0	0	0	0	0	0	0	0	0	0	0	0	0	0	0	0	0	0	0
CA00012903_novel04	0.968032	2.28553	1.78138	2.83847	1.46844	1.09239	16.5232	1.19202	1.37517	1.19299	0.574069	2.42319	2.9808	0.770978	0.630134	0	2.1582	2.5649	3.64232	0.310958	2.81666	1.55962
CA00012915_novel03	0	0	0	0	0	0	0	0	0	0	0	0	0	0	0	0	0	0	0	0	0	0
CA00012917_novel18	0	0	0	0	0	0.248664	0.00771285	0.159056	1.02812	0	0.150176	1.0938	0.102909	0	0	0.00832928	0.1474	0	0.211378	0.0943008	0	0
CA00012917_novel19	1.86251	0	0.0398744	0	0.370897	0	0.140501	0	1.8574	0	0.353577	2.9772	0	0	0.527752	0.289941	0	0.435362	0	0.00256575	0	0
CA00012928_novel03	3.35738	2.33837	4.93787	2.3684	3.55101	4.48235	5.66656	4.69954	2.16514	1.18533	4.95513	2.94256	2.44635	1.49243	3.34731	0.502746	3.83077	2.19406	1.88354	4.15091	3.99268	4.55679
CA00012929_novel01	0	0	0.203525	0.0551568	0.203849	0	0	0.202953	0.10726	0.595616	0	0	0.135077	0.0526215	0.0768224	0	0.0621039	0	0	0.0858715	0.0713972	0.341087
CA00012931_novel15	0	0	747.362	2.7223	81.5764	909.455	240.603	631.52	248.606	787.67	55.8586	52.2871	0	0	0	0	154.484	0	160.79	114.054	497.33	0
CA00012940_novel12	0	0	0	0	0	0	0	0	0	0	0	0	0	0	0	0	0	0	0	0	0	0
CA00012956_novel14	5.32785	4.45111	8.13543	5.289	5.09017	5.3316	12.9704	4.46484	8.38774	4.95186	14.0653	10.8115	5.26739	2.49254	0	0	8.20523	0.863772	7.8748	2.59435	10.5012	5.79077
CA00012956_novel15	4.09218	13.3944	13.1353	7.96275	7.93789	10.6316	11.9103	11.1602	18.6651	5.80509	19.4908	13.2689	1.10485	2.32033	5.62873	2.67283	5.11763	3.37395	4.53176	6.55604	16.7081	7.74987
CA00012986_novel03	0	0.983535	3.52163	0.00344565	0	0	0	0.582689	0.00311715	0.000197957	0.000198642	0.000933492	0.457978	0.00350565	0	0	0	0.000310724	0.635595	0	0.0273744	0
CA00012989_novel26	1.13437	0.299847	0.40539	0.0279341	0	0.0831557	0.335269	0.0177957	0.0963893	0.303964	0.00331184	0.024977	0.148412	0.101139	0.166687	0	0.434992	0.0649876	0	0.0250061	0.222846	0.127066
CA00012990_novel04	0	0	0.907612	3.74e-05	0	8.94e-06	0	0.615248	0	0	0.393667	0	1.2227	0.553997	0	0	0	0	0.000106623	0	0	0
CA00012992_novel01	6.56151	14.2445	26.0361	5.30244	27.7112	15.4595	7.96256	29.8092	42.8474	8.49621	0.619094	0.0102222	5.0189	6.67964	0.00274013	0	2.26953	0.00306158	33.9711	54.2662	44.0771	15.1342
CA00013001_novel12	0	0	0	0	0	0	0	0	0	0	0.0325091	0.00343351	0	0	0	0	0	0	0	0	0.00436587	0
CA00013014_novel34	0	0	0.550378	0	0	0	3.27952	2.44675	0	0	0.0545919	0	3.66694	2.03372	0	0	0	0	0	0	1.0677	0
CA00013070_novel08	0	0	6.50673	0	1.06432	0.663123	3.90607	1.38642	1.726	0	3.42177	1.96992	1.24682	0	2.27451	0	2.06823	0	0.884322	0.474617	2.59354	0.757026
CA00013158_novel05	0	0	0	0.365853	0	0	0	0	0	0	0	0	0	0	0	0	0	0	0	0	0	0
CA00013160_novel11	0.000425987	0	0	0	0.035694	0	0.113482	0	0	0	0	0.0877349	0	0	0.063998	0	0	0	0.0479386	0	0	0.16497
CA00013160_novel16	10.7258	22.7329	37.7016	52.487	41.61	36.9484	45.1634	12.9823	66.196	33.5196	14.5258	150.077	8.93612	10.8664	37.6638	16.9856	22.1013	20.4774	41.5164	14.2846	34.4283	31.6887
CA00013187_novel14	0.0194508	7.86736	1.25754	2.84361	5.00881	8.40324	5.72529	1.23045	12.8272	23.501	0.623683	8.46553	0	3.84658	4.47828	0	0	1.62639	6.4723	3.22989	1.72058	5.12095
CA00013201_novel01	0	0.183757	0	0	0	0	0.250726	0.461147	0.28919	1.40294	0.17963	0.43368	3.89454	4.5328	0.691335	0.853497	0	1.07445	0.532823	0.768887	1.9925	0.966295
CA00013252_novel01	0	0.222648	0	0	0	0	0	0	0	0	0	0	0	0	0	0	0	0	0	0	0	0
CA00013280_novel15	0	0.601074	2.39064	0	0	3.26511	3.82194	0	5.1869	0	5.86043	5.87565	0.0969789	0.44656	0	0	0	0	4.68996	0	0	4.70475
CA00013282_novel22	0	0	1.20931	0	0	6.33046	0	7.96341	0	0	0	2.88845	0	0	0	0	0	0	0	0	4.46732	0
CA00013284_novel02	0	0	0	0	0	0	0	0	0	0	0	0	0	0	0	0	0	0	0	0	0	0
CA00013286_novel01	0.519771	0	7.28245	0	8.87338	0	0	1.79913	0	14.758	0.124179	0	1.12379	3.76994	0.855892	1.22261	1.51447	3.71637	2.09652	1.81711	8.23949	2.63552
CA00013332_novel01	0	0	0	0	0	0	0	0	0	0	0	0	0	0	0	0	0	0	0	0	0	0
CA00013333_novel04	0	0	0	0	0	0	0	0	0	0	0	0	0	0	0.0958391	0	0.00981534	0	0	0	0	0
CA00013364_novel34	0	0	0	0	0	0	0	0	0	9.20157	0	0	0	0	0	0	0	0	0	0	0	0
CA00013380_novel02	0	0.414735	0	2.68545	0.510468	8.37261	0	2.92033	0	0.703296	0	0	0	0	0	0.979265	0	0	0	0	0.407178	0
CA00013391_novel03	2.23551	5.89264	3.00675	5.47769	0.16335	1.05836	10.0587	4.94622	3.28179	3.66584	0.912778	4.77176	0.59739	0.227708	1.05021	1.11271	2.10744	0.19466	5.20745	5.75294	9.71537	4.89034
CA00013392_novel02	3.65723	0.418666	0.0785074	0.459943	0.253395	0.0769695	0.0978637	0.0837779	0.169898	0.376264	0.458808	1.01891	0.000938381	0.491363	0.0562873	0.233355	0.165276	0.289324	0.344662	0.214769	0.485163	0.359488
CA00013392_novel04	3.87414	1.21141	0.0924919	0.431032	3.39e-05	0.402388	0.418493	0.415166	0.432757	0.480205	0.278472	1.31471	1.41887	1.10527	0.0447954	0.118742	0.387643	0.234394	0.224577	0	1.07877	0.256963
CA00013401_novel05	0	0.191253	0	0.139973	0	0	0	0.275569	0	0	0	0	0.163274	0	0	0	0	0	0	0	0	0
CA00013404_novel03	1.77896	5.40967	10.4021	4.89516	8.74043	7.95023	7.74103	6.31681	23.1424	9.10497	5.38701	14.9386	1.35484	0.843896	9.55167	3.7214	2.3269	0.886851	9.27135	8.42831	18.0992	6.21774
CA00013406_novel07	0	0.717075	1.4407	0	2.16667	1.54952	1.10017	0	0	1.63881	0	0	2.32922	1.59092	0.0705271	1.57827	0	0.505742	0.0943136	1.17432	4.25606	4.03457
CA00013406_novel08	0	0	0	0	0	0	0	0	0	0	0	0	0.0773662	0	0	0	0	0	0	0	0.00417411	0
CA00013416_novel01	2.08304	0.44006	6.46012	0	5.22307	4.53181	2.72795	5.4308	9.05213	4.63088	1.62672	1.86683	2.79493	0	0	0	3.5081	0	3.75462	8.48699	7.93146	8.28607
CA00013450_novel04	0.245004	0.63784	0.0571975	0.281912	0.350452	0.343381	0	1.28904	0.296408	0.125844	0.664873	0.263263	0.335158	0	0.186322	0	0.382759	0.000218376	0.188634	0.358218	0.279264	0.178179
CA00013450_novel05	0.191039	1.19007	1.2998	0.603118	0.630556	0.942232	0.796381	2.97226	0.653181	1.70958	0.1602	0.646775	2.35996	0.995243	0.623159	0.115765	0.69773	0.246491	0.548937	0.788727	1.47573	0.17228
CA00013466_novel14	0.378097	0.998462	9.42079	0.134357	2.1228	2.529	3.8911	9.1099	4.10886	4.12802	0	0.229028	0	1.72782	17.845	4.40821	0	0	0	0.3184	6.82971	2.66828
CA00013469_novel03	0.490614	0.500948	0.229847	0.121757	0.0830088	0.135212	0.563853	0.0610884	0.187176	0.110896	0.118704	0.0985307	0.0688141	0.144921	0.075395	0.0334411	0.121794	0	0.187795	0	0.394842	0.0435008
CA00013493_novel01	1.76537	0	0	0	1.61217	0	3.75783	0	0	64.9538	13.3374	0	0	0	1.00828	0.839535	1.01393	3.90645	1.41899	0	3.28325	0.870686
CA00013519_novel03	0.0670131	0	0	0	0	0	0	0	0	0	0.0503175	0	0	0	0	0	0	0	0	0	0	0
CA00013557_novel01	0	0.0199613	0	0	0	0	0	0	0	0	0.0248014	0	0	0	0	0	0	0	0	0	0	0
CA00013559_novel02	0	0	0	0	0	0	0	0	0	0	0	0	0	0	0	0	0	0	0	0	0	0
CA00013563_novel32	6.95209	0.886753	14.1339	2.05205	3.89139	8.43433	14.1284	10.577	8.42741	2.06033	1.70272	11.481	3.59877	0	2.12599	0	3.67262	0	4.29973	0.217755	17.2042	0.1201
CA00013566_novel08	0	0	0	0	0	0	0	0	0	0	0	0	0	0	0	0	0	0	0	0	0	0
CA00013569_novel05	0.935554	1.50887	5.4146	3.40095	2.23951	3.68032	4.05007	4.35356	3.83061	3.09257	2.69896	2.98005	0.705285	1.50628	0.626042	0.667191	3.50233	1.46715	3.91151	5.86033	4.0275	3.54165
CA00013574_novel01	0.814194	0.348832	2.43531	0.971426	0.564377	0.208906	0.65496	1.42923	2.21586	2.08149	2.04998	1.38773	0.707148	1.3998	0.523704	0.847565	1.19304	0.669314	1.77477	3.13275	1.28765	1.34884
CA00013577_novel05	0	0.000985559	0.000440692	0	0	0.00741185	0	0	0	0.437748	0	0	0	0	0	0	0	0	0.000286739	0.00127922	0.413471	0.00045753
CA00013606_novel01	0	0.127454	0.121766	0.0923437	0	0	0	0	0	0.315614	0	0.0940746	0.429194	0.783965	0.526136	0	0	0	0.215583	0	0.972152	0
CA00013611_novel03	0.017588	0	0	0	0	0	0	0	0	0	0	0	0.164524	0	0	0	0	0	0	0	0	0
CA00013618_novel03	0	0	0	0	0	0	0	0	0	0	0	0	0	0	0	0	0	0	0	0	0	0
CA00013642_novel04	0	2.56918	1.90592	1.0529	0	0.876248	2.27373	2.08796	1.29473	2.15317	0	0.701374	1.2317	0.589698	0.0562733	1.00424	0.675163	1.6308	1.13884	0.259328	1.56575	0.758026
CA00013650_novel02	0.293271	1.08436	0	0.637847	0	0	0	0	0	0	1.85538	0	0	1.0409	0	0.340884	0	2.02152	0	0	0	0
CA00013651_novel03	0	0.0537421	0.247452	0.0384905	0.0442119	0	0	0.297233	0.0369612	0	0	0.113541	0	0.0360108	0.0538972	0	0	0.0615261	0.0453296	0	0	0
CA00013652_novel04	0.0404712	0	0.128605	0.0866847	0.14886	0	0.179956	0.111056	0.04161	0	0.0131871	0.0279771	0	0.0404035	0.501965	0.020261	0.671536	0	0.307508	0	0.153642	0.172163
CA00013675_novel03	0.631391	2.45411	68.825	11.3335	9.5545	12.3989	1.16068	27.524	4.59325	7.22104	2.79019	15.5328	1.21548	0.892818	15.8833	1.18851	13.061	4.42348	26.3157	16.2068	64.944	20.6345
CA00013677_novel02	0	0	0	0	0	0	0	0	0	0	0	0	0	0	0	0	0	0	0	0	0	0
CA00013687_novel01	0.258956	0.0339349	0	0	0	0	0	0	0	0	0.0192043	0	0.0272197	0.100365	0	0	0	0	0	0	0	0
CA00013687_novel05	0	0	0	0	0	0	0	0	0	0	0	0	0	0	0	0	0	0	0	0	0	0
CA00013687_novel06	0	0	0	0	0	0	0	0	0	0	0	0	0	0	0	0	0	0	0	0	0	0
CA00013710_novel04	0	0	10.7178	0	4.60607	6.2314	10.21	8.91489	8.08439	8.67233	5.57767	0.982383	0	3.47552	1.87743	0	5.8745	0	1.29484	12.7505	10.4648	5.25944
CA00013713_novel01	0.0271379	0.050395	0.298407	0.0279321	0.0334704	0	0	0.167679	0.0285241	0	0	0	0.101801	0.0281539	0.132221	0.187132	0.238001	0.0500156	0.0343027	0.128976	0.0828845	0.0455973
CA00013714_novel01	0	0	1.47039	0	0	0.439082	0	1.55612	0	0	0.250462	0	0	0	0	0	0	0.401639	0	0.375707	1.76996	0
CA00013726_novel12	3.7903	6.8416	7.12505	7.0673	5.68094	20.5161	7.87282	5.99716	11.5057	42.683	5.38566	5.66427	1.34308	1.6846	3.7001	1.0882	7.19285	0.318007	0.742745	1.69195	9.99226	2.9758
CA00013729_novel02	2.61736	0.416204	0.77779	1.55722	0.275999	2.2777	2.67607	0.928821	2.01283	0.204007	0.99536	3.76223	0.0694095	0.168653	0	0.417059	1.42453	0	0.210871	0	0.0791498	0
CA00013729_novel05	10.9916	28.4476	1.4487	0.835151	1.41814	23.3112	3.78782	33.3618	5.01662	4.30964	23.8627	3.44491	1.06151	2.74997	4.66679	2.95976	1.55709	1.35749	0	9.08996	5.90349	5.59682
CA00013734_novel03	0.765452	4.45236	0.201147	0	0.127887	1.98507	1.52384	0.123274	0.310402	0	3.35871	0.0034405	0	0	0.16974	1.63802	0.486506	0.0222473	0	0.000551565	0.517549	2.26627
CA00013747_novel04	0	0	0.223916	0	8.33e-05	0	0.559913	0.606019	0	0	0.0724124	0	0	0	0	0	0	0	7.05e-05	0	0.299308	7.3e-05
CA00013793_novel05	0	0	3.09432	0	0	0	0	0	0	0	0	0	0	0	0	0	0	0	0.179723	0	5.03885	0
CA00013795_novel02	0	0	0	0	0	0	0	0	0	0	0	0	0	0	0	0	0	0	0	0	0	0
CA00013825_novel04	1.56201	0	1.58453	0.53085	1.3629	0.572879	6.0161	1.49087	5.898	5.61968	2.38248	4.44139	0.0449099	0.287555	0	0	1.75101	0	1.36423	0	5.38774	0.53882
CA00013826_novel05	0	0	0	0	0	0	0	0	0	0	0	0	0	0	0	0	0	0	0	0	0	0
CA00013834_novel12	6.89874	10.646	25.1846	16.722	12.6855	39.1176	7.69964	15.4503	1.55739	1.62239	4.90024	10.1173	9.32964	3.79696	105.259	5.68782	5.14443	3.61874	24.7176	14.1327	22.0738	4.20752
CA00013836_novel04	0	0	0	0	0	0.454366	0	0	0	0	0	0	0	0	0	0	0	0	0	0	0	0
CA00013858_novel03	3.96466	0.576115	0	0	0	0	0.564927	0	0	0	0	0	0.393216	0.22254	0	0	0.0743193	0	0	0	0.0420467	0.187988
CA00013903_novel02	1.12274	0	0.625756	0.701296	0.642462	1.30039	11.738	0	0.512115	0.48471	0.324567	0.185586	0.374803	1.19993	0	1.42602	3.68847	5.65618	2.58579	0	0.424455	6.47997
CA00013904_novel05	0.063017	0	0.0862008	0.0225108	0	0	0	0	0.0432234	0	0	0	0	0	0	0	0.0262858	0	0.0797507	0	0.0896774	0
CA00013904_novel12	0.100474	0.0751354	0.62933	0.161978	0	0.0933751	0.0964425	0.209102	0.259214	0	0.0995588	0.107255	0.12508	0.405099	0.227924	0.0752624	1.02429	0.258478	0.951373	0.399765	0.714048	0.318718
CA00013905_novel05	0.473349	0.205292	0.267353	0.102028	0	0.335435	0	0.477774	0.299735	0.54126	0	0	0	0.103105	0.076185	0	0.572831	0	0.654126	0	0.59246	0.102809
CA00013905_novel06	0.674937	0	0	0.152865	0.145265	0.311376	0.674223	0	0.180495	0	0.117303	0	0	0	0.273085	0	1.40546	0.197861	0.782298	0.183996	2.20489	0.806241
CA00013993_novel01	0	0	0	0	0	0	0	0	0	0	0	0	0	0	0	0	0	0	0	0	0	0
CA00013993_R1	411.631	441.07	631.142	874.474	821.496	595.953	1135.21	702.215	1386.14	490.214	279.283	1834.41	225.455	235.823	376.567	952.821	1395.94	983.586	972.556	955.639	1417.25	974.61
CA00014019_novel02	0	0.610981	5.1051	0.362494	0	0.000277421	0.0131549	1.34675	2.53435	0	0.00028502	1.13545	0.701666	0	0	0	0	0	0.458252	0	1.50967	0
CA00014026_novel03	0.347903	0.502384	0	0	0	0.650504	0	0	0	0	0.385739	0.469608	0	0	0	0	0	0	0.4284	0	0	0
CA00014029_novel01	2.0256	2.48816	45.7345	3.66983	4.20291	2.36169	0	14.1277	2.37393	2.2329	1.52683	0.95909	9.06204	6.58797	0.327673	5.56437	15.8547	1.0718	5.00319	21.1884	16.5247	14.4339
CA00014029_novel02	0	0	0	0	0	0	0	0	0	0	0	0	0	0	0	0	0	0	0	0	0	0
CA00014071_novel01	7.66538	5.20276	5.74775	14.0444	10.0684	8.10238	9.33035	5.14712	17.2043	4.23535	1.6558	25.8963	1.26277	1.96163	3.77716	2.548	4.09295	4.22656	5.49698	13.1793	10.5476	6.40755
CA00014081_novel04	0	0	0	0	0	0	0	0	0	0	0	0	0	0	0	0	0	0	0	0	0	0
CA00014100_novel02	0.0135371	0	0.11048	0	0	0.0251143	0	0.0556437	0	0	0	0	0.0167154	0.0134955	0.0201228	0	0.0168234	0	0.0171281	0	0.0384898	0
CA00014100_novel03	0	0	0	0	0	0	0	0	0	0	0	0	0.0333544	0	0.0402875	0	0	0	0	0	0	0
CA00014101_novel08	0.57196	0.990412	3.09988	1.06047	0	0.285845	1.57169	1.43057	0.416444	0.565251	0	1.10389	1.09675	0.894178	0.178144	0.368981	0.851568	0	1.29013	0	0.712314	0.270972
CA00014101_novel12	0.838236	1.85343	5.31104	3.33476	2.48428	1.01164	9.23302	6.61278	5.73673	5.63568	6.116	3.72679	1.38009	2.43325	2.19145	0	2.06255	0	1.98181	2.04643	2.09903	1.40773
CA00014101_novel13	0	0	0	0	0	0	0	0	0	0	0	0	0	0	0	0	0	0	0	0	0	0
CA00014113_novel06	0	0.00630337	0	0	0	0	0	0	0	0	0	0	1.21826	0.90975	0.40504	7.72391	0	3.31481	0	0	0	0.309288
CA00014156_novel10	0	0	0	0	0	0	0	0	0	0	0	0	0.000438049	0	0	0	0	0	0	0	2.08319	0
CA00014156_novel11	5.21997	10.1538	9.72988	11.1379	18.5342	0.167749	6.49846	0.141568	22.2347	22.4211	3.58109	16.6254	0	0	1.93475	2.56092	11.9328	6.79471	4.65977	0.456684	2.13671	4.82447
CA00014164_novel10	2.151	0.0172029	0	2.40587	0	0	0	0	7.36041	35.9833	0	1.1103	1.24294	0	10.9325	1.1486	0.00662253	3.72339	8.58449	5.68853	6.57805	7.25014
CA00014194_novel04	0.608685	0	1.06364	0	0	0	0	0	0	0	0	0	0	0	0	0	0	0	0	0	0	0
CA00014221_novel14	0	0	0	0	0	0	0	0	0	0	0	0	0	0	0	0	0	0	0.00180967	0	0.0298755	0
CA00014239_novel16	0	0.0780039	11.2912	1.5642	0	1.6405	3.40051	4.59529	2.5115	0.235552	0.845789	3.42018	0	0.245382	0	0	1.11276	0	3.2095	1.07893	2.77221	0
CA00014262_novel03	1.8708	0.622933	0.0017768	0.367769	0.163566	0	0.292091	0.150385	0.831377	0.28766	0.29254	0.717308	1.2628	0.619862	5.76e-05	0	0	0	0	0	0	0
CA00014264_novel05	0.729507	1.24208	1.87125	1.03702	1.42592	0.669852	0.274419	0.814956	0.349798	0.815746	0	1.66395	0.662278	0.44805	0	0.168902	0.0741018	0	0.843216	0.851438	1.16031	0.651552
CA00014264_novel06	0	0	0	0	0	0	0.843694	0	0	0	0	0	0	0	0	0	0	0	0	0	25.724	0
CA00014270_novel02	1.90026	2.20633	1.08904	1.02538	2.71756	3.72133	3.73568	0.852969	4.45485	4.22736	3.09799	5.67406	0	1.55579	3.57265	1.8145	3.26239	0.555186	3.44954	1.56882	5.00104	1.86678
CA00014280_novel01	0	0.0539665	0	0	0	0	0.534046	0	0	1.51675	0	0.31343	0	0	0	0	0	0	0	0	0	0
CA00014291_novel01	8.85878	0	32.3452	4.24767	13.1468	0	0	0	6.27518	0	134.656	10.2837	10.6522	2.32209	3.0279	2.33322	15.3928	0	4.01612	5.71074	2.4266	2.43544
CA00014293_novel05	0.00129766	0	1.09821	0.490626	0	0	0	1.12018	2.04795	1.42539	3.35278	1.63838	0.339355	0	0	0	0	0	0.781097	0	1.23305	0
CA00014293_novel06	0	0	3.92069	0	0	0	0	0	0	0	0	0	0	0	0	0	0	0	0	0	0	0
CA00014294_novel03	0.54305	3.71674	17.5741	0.0584501	4.00905	2.06505	1.32588	8.44485	2.58974	5.95017	11.4105	2.03194	2.54132	1.03647	1.52036	0	3.85822	0	5.90251	0.00366275	8.81396	5.28053
CA00014299_novel10	2.77169	2.27879	3.31002	2.39774	4.99547	8.33022	4.12753	2.57524	4.62328	2.77792	5.45794	3.12101	2.43361	1.38889	3.64223	2.12049	0	2.41934	4.34021	2.43266	4.29468	3.64376
CA00014348_novel03	0	0	0.0222388	0	0	0	0	0	0	0	0	0	0	0	0	0	0	0	0	0	0.0696535	0
CA00014353_novel09	0	0	0	0	0	0	0	0	0	0	0	0	0	0	0	0	0	0	0	0	0	0
CA00014353_novel10	0	0	0	0	0	0	0	0	0	0	0	0	0	0	0	0	0	0	0	0	0	0
CA00014353_novel29	0	0	0	0	0	0	0	0	0	0	58.9312	0	1.73108	2.1408	0	0	0	0	5.0956	0	103.848	13.4476
CA00014357_novel09	0	0	0	0	0	0	0	0	0	0	0	0	0	0	0	0	0	0	0	0	0	0
CA00014365_novel01	17.1888	0	0	0	0	0	0	0	0	0	0	0	0	3.33391	0	0	0	0	0	0	0	0
CA00014365_novel03	0.964587	0.661563	0.37847	3.75369	0.610346	0.768186	2.21214	0.51267	1.41885	0.50177	0.135403	3.87202	0	0	0.577799	0.20677	1.62661	0.378335	2.54477	0.0438532	2.1567	1.75478
CA00014365_novel06	0.0561556	0.0421222	0	0.180683	0.17275	0	0.375662	0	0.0867361	0	0.331141	0.206157	0	0	0.0420568	0	0.0352712	0	0.0710277	0	0.199746	0.0893815
CA00014435_novel02	0	0	0	0	0	0	0	0	0	0	0	0	0	0	0	0	0	0	0	0	0	0
CA00014439_novel01	0.348595	0.0652338	1.74348	0.374439	0.215357	0.151164	0.417759	0.452561	0.404459	0	0.344568	0.416441	0.216731	0.438786	0.262846	0.261264	1.82453	0.224246	0.935857	0.346784	1.42501	1.24549
CA00014439_novel12	0	0	0.138236	0	0	0.0234583	0	0	0	0	0	0	0	0	0	0	0	0	0	0	0	0
CA00014439_novel13	0.297727	0	1.77937	0	1.1714	0.526161	0	0.667684	0.946695	0	0.324087	0	0.388208	0	0	0	0	0	0.368662	0.475603	0	1.82192
CA00014452_novel04	0.134568	0	3.00242	0	0	1.36658	5.98655	1.77784	2.2665	0.652669	1.38677	1.16908	0	0	0	0	0.545279	0	1.20812	0.156142	0	1.46002
CA00014488_novel02	0	0	0.074444	0	0	0	0.103981	0.0374496	0	0	0	0	0	0	0.0541995	0	0.0226811	0.0311857	0	0	0	0
CA00014536_novel09	0	0	0	0	0	0	0.19485	0	0	0	0	0	0	0	0	0	0	0	0	0	0	0
CA00014542_novel04	0	0	0	1.40775	0	0	0	0	0	0	0.477927	0	0	0	0	0	0	0	0	0	0	0
CA00014542_novel06	1.36628	1.43169	10.3621	2.74813	4.22339	4.02054	4.26038	6.96145	9.36719	4.22736	5.14226	8.73221	1.07183	0	2.736	0.259908	1.61108	0.000362504	1.63394	2.84391	5.39033	0
CA00014555_novel06	0.0642685	0	0	0	0	0	0.0614702	0	0.0369681	0	0	0.145439	0	0	0.289325	0	0.112175	0	0.0519497	0	0.0345655	0
CA00014555_novel07	6.47308	4.6715	23.3287	12.5472	6.74933	4.19097	7.41484	11.0348	33.8096	7.76238	6.99131	37.2265	2.8995	1.69804	2.53324	0	3.88202	1.91317	20.6182	7.68399	12.7232	7.86178
CA00014555_novel08	0.0074113	0.000477343	0.0170662	0.000867348	0.000583268	0.00103081	0.00380209	0.0150211	0.00157514	0	0.00322528	0.0584762	0.0037016	0.0112944	0	0	0.00408932	0	0.00160268	0	0.00123501	0
CA00014555_novel09	0	0	0	0	0	0	0	0	0	0	0	0	0	0	0	0	0	0	0	0	0	0.0206904
CA00014555_novel10	5.32108	8.16136	60.0508	16.8713	4.54629	14.0316	10.9277	21.2661	94.1065	6.81723	16.8783	89.1532	0.702344	3.07636	15.4735	0	5.78159	1.18087	21.2632	4.35423	30.6472	11.2156
CA00014555_novel11	0	0	0	0	0	0	0	0	0	0	0	0	0	0	0	0	0	0	0	0	0	2.06006
CA00014567_novel02	0	0.000103114	0.834799	0.000710026	0	0.105912	0	0.476004	1.53119	0	0	0.00177073	0	0	0	0	0	0	0	0.000156435	0.645063	0
CA00014572_novel12	0	0	0	0	0	0	0	0	0.147295	0.724582	0.334805	0.188265	0	0	0	0	0	0	0	0	0	0.20522
CA00014573_novel05	0	0.467883	0.552285	1.12966	0.757341	1.95567	2.85307	0.251709	0.818298	0.845039	1.42264	0.0706873	0.58007	0.000212857	0.0664678	0	1.18666	0.456929	2.01335	0.212304	2.0852	1.38161
CA00014622_novel04	0	0	0	0	0	0.765484	0	0	0.136905	0.507534	0	0	0	0.29438	0	0	0.0753616	0.430502	0	0.0389085	0	0.000291
CA00014624_novel07	6.25768	7.66315	10.169	7.53166	7.90879	7.55022	5.32798	7.17836	16.9807	7.61446	22.5639	11.4016	10.9074	5.91704	6.79862	5.46664	4.75884	5.48056	5.8449	9.06894	9.11431	5.09057
CA00014647_novel01	0.445938	10894.9	0	0.161381	0.94268	1.03e-05	0.87385	0	0.155023	1.6669	0.917561	0	229.867	151.838	0	0	0	0	0	0	0	0
CA00014647_novel02	0	0	0	0	0	0.447092	0	0	0	0	0	0	0	0	0	0	0	0	0	0	0	0
CA00014674_novel41	0	0	19.4091	0	0	4.74011	11.9205	6.14107	12.6987	16.2346	4.63557	2.78824	0	0	0	0	0	0	0	0	12.3675	0
CA00014676_novel03	0.0239428	1.09264	5.52546	0.138282	1.15582	1.18302	0	2.07589	1.98174	0.0302133	2.76998	0	1.59845	0.642146	0	0.442618	1.5234	0.904426	1.84288	0.512675	2.38557	0.493053
CA00014705_novel03	0.197997	3.2555	0.133513	0.110952	0.0441917	0	0.0487064	0.301297	0	0	0.0705054	0.181831	0.111389	0.14394	0.0761686	0	0.202208	0.176848	0.327992	0	0.204986	0.0818084
CA00014705_novel04	8.08e-05	2.65302	0.215705	0.274105	0	0.111524	0.413207	0.235202	0	0	0	0.277093	0	0	0.197053	0.0898426	0	0.028483	0.197286	0	0	0.299164
CA00014716_novel17	0	0	22.4262	0	0	0	0	0.425818	0	0	0	0	0.520073	1.78817	0.0893161	0	0	0	0	0	0	0
CA00014716_novel19	0	2.83393	0	0	36.4272	0	0	0	0	0	0	0	0	0	8.05718	25.3222	0	4.4219	11.9724	30.235	0.214067	0
CA00014721_novel10	0	0	0	0	0	0	0	0	0	0	0	0	0	0	0	0	0	0	0	0	0	0
CA00014721_novel16	0	0	0	0	0	0	0	0	0	0	0	0	0	0	0	0	0	0	0	0	0	0
CA00014742_novel02	0	0	0	0	0	0	0	0	0	0	0	0	0	0	0	0	0	0	0	0	0	0
CA00014804_novel12	3.08307	0	38.8519	1.78818	0	19.4977	0	38.878	59.367	11.2644	42.7148	180.429	2.41818	0.0067585	0	0	0	0	4.20696	0	61.2312	0
CA00014823_novel31	17.5051	2.1364	0.565696	0.0926373	0.745117	0.295704	0	0	0.208244	0.834247	0.137031	0.133115	0.409895	0.577463	0	0.0394807	0	0.45345	0.379618	0.169992	1.68129	0
CA00014842_novel12	0	0	0.0960252	0	0	0	0	0	0	0	0.0342965	0	0	0	0.0523002	0	0.0439182	0	0	0	0.0990465	0
CA00014845_novel11	3.96874	2.33365	212.228	1.96307	23.3956	2.67606	21.9924	86.37	39.9673	20.3863	6.23807	10.033	11.9893	0	3.30173	0	1.22591	0	0	0	20.2711	0
CA00014845_novel12	0	0	63.0601	0	0	0	0	6.02919	0.0418799	0	0	0.0283264	0	0	0	0	0	0	38.518	0	56.9357	0
CA00014886_novel04	0	0	1.9835	4.13468	0	0	0	0.807917	0	0	0	0	0.351528	0.0159458	0	0	0	0	0.543964	0	0	0
CA00014900_novel06	0	0.693379	0.0949504	0	0	0	0	0.294594	0	0	0	0	0	0	0	1.545	0	0	0.448101	1.56504	0	0.299623
CA00014914_novel03	8.92982	3.32505	16.0199	0.828662	0	0.417112	3.69045	8.70369	1.07058	0.0524759	47.0134	0	0	0	3.10386	0	0.919007	1.63599	0	1.61617	1.2325	1.52695
CA00014944_novel01	0.0275245	0	0.147598	0	0	0	0	0	0	0	0	0	0	0	0.0851549	0	0.0691187	0	0.0371377	0	0	0
CA00015004_novel02	0.148451	0.037134	0.852003	0.400781	0.372306	1.01842	0.472584	0.562049	0.43882	0	0.121432	1.54458	0.030658	0	0.407067	0.38019	0.40318	0.259471	1.81091	0	1.88088	0.238199
CA00015005_novel02	0.256174	0.376713	0.235973	1.57039	0.922907	0.643125	2.81717	1.57245	16.4051	0.366485	3.2764	11.2413	0	0.469833	0	2.54533	7.50826	4.7488	7.26323	2.52438	5.65929	6.31355
CA00015005_novel04	0	0	0	0	0	0	0	0	0	0	0	0	0	0	0	0	0	0	0	0	0	0
CA00015007_novel42	0	0	0	0	0	0	0	0	0	0	0	0	0	0	0	0	0	0	0	0	0	0
CA00015007_novel43	5.32856	4.95744	17.2446	4.88111	9.18181	0	28.3896	16.0996	31.2697	60.129	0	0	0	0	0	0	0	0	9.04226	31.6842	38.92	14.3726
CA00015017_novel06	0	0	3.52807	0	0	0	0	0	0	0	0	0	0	0	0	0	0	0	0	0	0	0
CA00015048_novel04	0	0	0	0	0	0	0	0	0	0	0	0	0	0	0	0	0	0	0	0	0	0
CA00015076_novel03	0.164314	0.373531	0.343943	1.88644	0.211615	0.38876	0.310261	0.127142	0.374588	0.116013	0	0.372078	0.0371367	0.153855	0.0530634	0	0.514399	0.172679	0.98719	0.209759	1.35347	0.502008
CA00015089_novel08	0	0	0	0	0	0	0	0	0	0	0	0.0367829	0	0	0	0	0	0	0	0	0	0
CA00015089_novel09	0	0	0.215265	0	0	0.271376	0	0.312517	0	0	0.149786	0	0	0	0	0	0	0	0	0	0	0
CA00015089_novel10	0.16414	0.307347	1.40488	0.651447	0.16253	3.13963	0.483312	2.33341	0.798744	1.15366	4.87409	1.21694	0.439724	0.0801669	0.323805	0	1.09782	0.304777	0.458019	0.569914	0	0.0044725
CA00015124_novel12	0	0	0	0	0	0	0	0	0	0	0	0	0	0	0	0	0	0	0	0	0	0
CA00015134_novel01	1.30309	3.07702	5.83377	2.31546	2.4922	1.60316	3.95667	3.13137	5.4795	2.82654	1.24162	2.27184	1.82278	1.87973	0.667514	0.909974	1.68728	0.556185	2.7372	0.907919	1.97595	1.1595
CA00015143_novel06	4.87607	43.043	240.83	97.1478	37.6827	110.354	63.1061	193.314	170.764	107.165	53.9037	261.542	4.91537	7.6673	26.3167	0	110.093	0	279.209	221.541	291.212	0
CA00015151_novel09	0	0	0	0	0	0	0	0	0	0	0	0	0	0.0249971	0	0	0	0	0	0	0	0
CA00015151_novel10	0	0	0	0	0	0	0	0	0	0	0	0	0.896164	0.23401	0	0	0	0	0	0	0	0.133719
CA00015175_novel10	28.4744	4.78301	4.62259	1.25509	1.31165	1.42842	0.869268	1.03988	0	0	0.894484	0	3.17977	2.62967	0.126417	0	0	0	0.216948	0	0.0498975	0.263011
CA00015194_novel06	0.732673	1.2716	0.31446	0.205148	0.100806	0.13041	0.292923	0.0862538	0.538669	0.196897	0.053864	0.673135	0.102567	0.191297	0.140124	0.0405418	0.289449	0.0243798	0.124969	0	0.295759	0.217723
CA00015200_novel03	0	0.0247315	0.0673665	0.176329	0.0605881	0	0	0	0.0169294	0	0	0	0	0.0493349	0	0.0494321	0.266799	0.0282502	0.29173	0.0261882	0.210869	0.078738
CA00015222_novel04	0	0	0.212082	0.208431	0	0.563207	0	0	0.218451	0	0	0	0.446093	0.33703	0	0	0.96675	0.485356	0	0	0.765578	0
CA00015226_novel05	2.01697	0	0	0	0	0	0	0.467774	2.89252	0	0	0	0	0	0	0	0	0	0	0	9.33278	0
CA00015240_novel01	0	0	0	0	0	0	0	0	0	0.145383	0	0	0	0.0800614	0	0	0	0	0	0	0.0566315	0
CA00015269_novel01	0.896056	0	0	0	0	0	0	0	0	0	0	0	0.599282	0.500072	0	0.648467	0	0	1.63984	7.88067	83.4687	18.8393
CA00015270_novel01	4.39174	0.551592	0	0	0	0	0.100644	0	0.0180925	0.0639144	0.0344407	0	1.14691	1.3206	0	0	0	0	0	0	0.0500743	0.0560845
CA00015271_novel08	0	2.17203	3.15948	0.599139	0	2.01808	1.23978	4.27744	3.34781	3.52663	3.51053	2.03808	0.0669472	0.971387	0	0	0.632393	0	0	3.64597	3.6872	0
CA00015287_novel02	0	0	0	0	0	0	0	0	0	0	0	0	0	0	0	0	0	0	0	0	0	0
CA00015290_novel08	3.01658	3.29172	5.94324	2.44482	4.41977	2.25441	4.7927	5.35827	2.36207	9.7782	2.90354	3.18496	4.16672	2.64436	0.338493	2.79348	4.80061	1.47967	2.58002	5.42996	6.48515	1.32402
CA00015328_novel01	0	0	0.0499665	0	0.0448126	0	0	0	0	0	0	0	0	0	0	0	0	0	0.0470028	0	0	0
CA00015342_novel03	0.0514446	0	6.63e-06	0	0	0	0	0	0	0	0	0	0	0.0792602	0	0	0	0	0	0	0	0
CA00015342_novel04	0.391091	0.051874	0.0235643	0	0	0	0	0	0	0	0.0337997	0	0.0854496	0.179181	0	0	0	0	0	0	0	0
CA00015364_novel02	0	0	0	0	0	0	0	0	0	0	0	0	0.0584973	0.0236251	0	0	0	0	0	0	0	0
CA00015376_novel01	0	0	0	0	0	0	0	0	0	0	0	0	0.0801345	0	0	0	0	0	0	0	0	0.140986
CA00015393_novel06	0	2.50531	0	0	0	10.6962	0	5.03363	2.19802	25.8306	0	7.23132	0	0	3.16698	0	0	2.86502	0	2.99192	0	0
CA00015409_novel02	1.64854	2.89467	4.33339	3.72153	2.31712	1.08938	1.94306	3.35279	3.12482	6.40114	4.10839	2.05809	2.10606	4.11775	2.81032	0	2.74416	0.00419867	3.76904	5.82564	3.72781	3.56277
CA00015459_novel31	0	0	1.19447	0	0	0	0	0	0	0	0	0	0	0	0	0	0	0	0	0	0	0
CA00015489_novel06	0	3.09303	3.3955	1.73136	2.50255	0.168295	3.41134	3.88286	2.31467	0.653084	0.757108	1.38806	2.8643	0.464711	2.90309	0	1.74814	0	1.43987	5.61889	4.76989	4.37152
CA00015492_novel07	6.81795	5.45715	10.7124	4.5516	0	0	5.81895	11.3449	1.15559	6.27925	1.6813	13.9604	0	0	1.0628	1.72597	0	0	4.69429	4.08926	9.26726	0.761734
CA00015549_novel06	0	0	0	0.0981824	0.113774	0	1.23289	0	0.188666	0.672297	0	0	0	0	0.140166	0	0	0	0	0	0	0.143406
CA00015554_novel02	0	0	0	0	0.458152	0	0	0	0	134.627	0	0	3.50762	16.0075	0	0	0	0	0	0	0	0
CA00015557_novel06	0.0373401	0	0	0	0.0460279	0	0	0	0.0388178	0	0.0736271	0	0	0	0	0	0	0	0	0	0	0
CA00015557_novel27	1.82153	1.09989	0.502627	0.506763	0.483906	0	0.860081	0	2.13222	0.360602	1.01921	0.973329	0.403746	1.09266	1.78294	0.806846	0.332737	0.90092	1.13885	0	0.2957	1.10654
CA00015578_novel03	0	0	0	0	0	0	0	0	0	0	0	0	0	0	0	0	0	0	0	0	0	0
CA00015590_novel05	0	0	0.136471	0.0402624	0	0	0	0.0257859	0	0	0	0	0	0	0	0	0.0467619	0	0.0158713	0.0199382	0	0.039992
CA00015592_novel04	1.21885	0.17567	2.05297	0.26898	0.00219404	0	0.52887	0.308821	1.79384	6.63106	5.2822	0	0	0.0382988	0	0	1.82564	0	1.24135	0.00616798	0	0
CA00015594_novel01	3.42549	9.71332	0	1.29009	1.5609	1.07269	0	2.72301	13.7148	13.9622	96.2632	0	3.10967	3.26908	1.9547	1.63187	0	0	2.06797	2.7406	6.37389	2.5386
CA00015600_novel05	0	0	0	0	0	0	0	0.840077	0	0	0	0	0.104511	0	0	0	0	0	0	0	0	0
CA00015671_novel03	0	0	0	0.0235985	0	0	0	0	0	0	0	0	0	0	0	0	0	0	0	0	0.0302102	0
CA00015675_novel10	8.08367	0.214287	0.468303	0	0	0.0733514	0	0.0557865	0.115767	0	0.0873956	0	0.0746045	0.354582	0	0	0.204859	0	0.239034	0	0.139327	0
CA00015681_novel06	0.249618	1.65664	0.917409	2.54134	1.37098	0.884292	1.52228	0.740156	0.72852	0.0229229	0.48059	1.22576	0.200048	0.125813	0.375817	0.41027	1.5265	0.0911549	0.872896	1.08232	1.95495	0.613345
CA00015767_novel09	0.696298	0.00244206	3.63387	1.26274	0.0754725	0.691651	5.1851	1.34233	5.31	1.72083	1.95462	3.19097	0.573474	1.08737	1.34109	0	0.154715	0	0.419445	0	0.667866	0
CA00015837_novel01	0.435737	2.23314	0.336603	0	7.30447	1.62487	0	1.9103	0.228941	0	2.07204	0	5.0407	4.36422	6.35588	4.19397	11.5028	8.92892	13.2997	13.9053	15.6916	4.38137
CA00015849_novel02	0	5.74933	0	0	0	0	0	0	0	0	0.0259826	0	0	0.888403	0	0	0	0	0	0.970738	0	0
CA00015866_novel02	0	0	0	0	0	0	0	0	0	0	0	0	0	0	0	0	0	0	0	0	0	0
CA00015879_novel04	13.778	17.1649	8.82232	9.09618	9.18854	66.906	5.80419	113.894	14.7356	10.4584	6.11117	7.51039	38.1899	32.5568	10.9495	8.29316	7.44943	14.315	6.3634	17.26	10.2134	5.88213
CA00015891_novel01	0.204734	0	0	0	0	0	0	0	0	0	0	0	0	0	0	0	0	0	0	0	0	0
CA00015894_novel07	0	0	0	0	0	0	0	0	0	0	0	0.495349	0	0	0	0	0	0	0	0	0	0
CA00015894_novel08	0	0	0	0	0	0	0	0	0	0	0.221405	0.123009	0.265584	0	0	0	0.144778	0.145584	0	0	0.154899	0
CA00015904_novel01	0.0348651	0	0	0	0	0.0215901	0	0	0	0	0.0113526	0.0240666	0	0	0.0345666	0	0	0	0	0	0	0
CA00015910_novel11	4.81835	9.24388	8.09015	5.25098	5.13183	6.58119	1.81424	5.70808	7.0499	13.6441	4.99819	6.62481	1.67979	3.27701	3.23055	2.88964	4.24416	4.12758	9.13354	3.97217	10.7419	7.45614
CA00015943_novel05	2.51754	5.34705	3.18593	10.2746	11.1648	4.90827	0.994382	6.83045	3.23427	0	0	0	0.465936	0	0	0	5.25216	0	1.28047	12.4274	5.26382	0
CA00015954_novel03	0	0.00117677	10.526	0.0690007	0.000822975	1.65062	4.07033	6.88079	4.05151	6.90056	3.80291	4.5825	0	0	0.779817	0	4.36893	0.000715851	1.70643	6.87468	8.58414	0.000629799
CA00015990_novel05	0	0	0	0	0	0	0	0	0	0	0	0	0	0	0	0	0	0	1.07646	0	0	0
CA00016050_novel05	1.66185	3.62588	1.4577	3.32093	0.94469	4.20136	3.52635	3.53491	6.57325	5.80806	1.87894	14.1959	0.750613	0.192365	1.20551	0.00256215	1.45439	0.046555	2.5053	0	4.05175	0.498358
CA00016053_novel08	0	0	0	1.10852	0.708021	1.0845	2.12175	0	2.99482	0	0	0	0	0	1.91284	0	3.71796	2.03885	1.29454	0	0.709896	0
CA00016057_novel11	0	0	8.79605	0	0.786653	0	0	0.223795	0.827953	0	0	0	0.760353	0	0	0	0	2.83709	0	1.95095	0	7.14289
CA00016063_novel20	0	0.028117	0.0255702	0.0200569	0.0229783	0	0	0	0.0385134	0	0	0.0584873	0	0	0	0	0.0467441	0.0321258	0	0	0	0
CA00016063_novel26	0	0	0	0	0	0	0	0	0	0	0	0	0	0	0	0	0	0	0	0	0	0
CA00016064_novel03	1.33274	0.682512	1.31821	0.980861	0.950785	0	1.47373	3.37159	0.00513603	2.18134	2.09617	1.90753	1.08388	0.126601	0	0	0.0604098	0	0	0	1.40161	0
CA00016088_novel01	0.0240675	0.0180913	0.0327485	0.064428	0	0	0.0917017	0	0	0	0.0470276	0.0623197	0	0	0	0	0.0598468	0	0.060959	0	0.034265	0
CA00016117_novel02	3.0356	6.28315	0	0	0.134588	0	0	0	3.56445	0	0	0	4.64799	0	3.11117	1.21281	0	2.70688	0	0	0.629634	0
CA00016156_novel22	0	2.53198	5.26028	0	0	0	0	0	0	0	3.28306	0	0	0	0	0	0.0492373	0	0	0	1.90297	0
CA00016160_novel13	3.18364	0	4.64191	1.22091	2.32959	2.95993	4.79216	4.22641	4.14098	2.39841	3.706	4.60264	1.33787	0.0769971	4.10019	0.103272	3.06501	0.00371676	2.21006	1.59002	3.70009	0.241854
CA00016160_novel14	1.46848	0.36194	9.51831	2.48879	0.161587	6.33437	4.45528	6.84269	8.99152	1.24067	9.9116	4.64198	0	0.364635	0	0	0	0	2.59666	2.38832	9.66951	0.283105
CA00016161_novel05	1.30915	0.774164	1.33793	2.59301	0.676298	0.705402	3.31638	0.431777	0.403362	0	0.27894	0	4.95131	2.78502	0.999538	4.71363	0.101851	4.50753	3.16853	0	1.97582	5.06098
CA00016166_novel04	0	1.20376	1.76034	0	1.94346	3.73617	0	2.59593	2.26112	8.39642	10.8974	0.581321	0	0.991107	0	0	0.442543	0	0	0.000645062	0.769825	0
CA00016189_novel03	0	0	0	0	0	0	0	0	0	0	0.0435879	0	0	0	0	0	0	0	0	0	0	0
CA00016189_novel05	0.0361419	0.514516	0.711775	0	0.197182	4.89878	0	4.72926	0.806117	0	6.17633	0	1.7031	1.37379	0	0	0.929534	0.0795138	0	0.755772	0	0.187208
CA00016189_novel06	0	0	0	0	0	0	0	0	0	0	0	0	0	0	0	0	0	0	0	0	0	0
CA00016236_novel02	2.06594	0	0.0573717	0	0	0	0	0.178104	0	0.12564	0	0.0532884	0	0	0	0	0	0	0	0	0	0
CA00016236_novel04	0.0756059	0	4.1108	0	0	0	0	0	0	0	0	0	0	0	0	0	0	0	0	0	0	0
CA00016246_novel04	0.0650005	0	0.00947072	0.127035	0.0836601	0	0	0.0694403	0	0.80215	0.0874404	0.0612154	0.334405	0.942386	0	0	0	1.82e-05	0	0	0.0232387	0
CA00016276_novel09	6.55119	8.31271	18.7444	8.55757	20.4436	16.6667	9.22385	17.5502	21.3155	24.8478	36.7929	12.1084	9.27934	8.65005	25.2186	8.11611	11.7607	11.0697	14.6949	20.6637	22.2386	8.18834
CA00016277_novel05	0	0	0	0.0836771	0	0	0.276081	0	0	0	0	0	0	0	0	0	0	0	0.124536	0	0.0900722	0
CA00016282_novel72	0	52.2814	9452.99	93.8095	2242.27	36.2704	0	2393.68	0.276784	0	0	2.02715	216.671	94.4474	0	0	763.932	0	1582.12	4346.94	1697.14	1118.04
CA00016307_novel08	0.00500693	0	2.94897	0.0234853	0	0	0	1.61999	0.619038	0	0	0	0	0	0	0	0	0	1.33198	0	1.94212	0
CA00016307_novel10	0	1.03402	31.0989	6.00444	0.747975	0	10.0308	7.78467	10.4301	0.00158944	2.4826	10.8901	0.0019099	0.00150644	0	0	12.0779	0	5.94116	5.73455	22.9083	4.96586
CA00016309_novel02	3.6596	3.32958	12.0596	7.98182	17.5845	1.71597	2.2421	5.64838	29.9794	16.7065	3.74095	5.897	2.07514	2.46132	9.88185	4.56155	6.10325	6.62646	4.94536	20.0103	2.09697	6.10805
CA00016309_novel04	4.67115	1.38111	4.94519	1.82095	1.33388	0.964392	2.11737	1.46108	2.331	3.26164	1.24997	1.28221	2.04584	2.38505	0.141072	0.531135	2.30491	1.05263	2.89545	0.225223	5.00226	2.17941
CA00016331_novel01	2.93279	0.606808	0	0	0	0	0	0	0	0	0	0	1.22441	2.07017	0	0.121821	0	0	0	0	0	0
CA00016342_novel02	0	5.78888	92.2323	0	62.6808	47.3086	16.0128	31.6733	157.42	0	16.0492	0	0	0	0	0	0	0	51.4828	18.0678	126.548	28.576
CA00016344_novel02	0	0	0	0	0	0	0	0	0	0	0	0	0	0	0	0	0	0	0	0	0	0
CA00016369_novel15	2.90202	2.20957	4.24755	3.09904	2.17121	4.30824	12.6546	3.18595	5.98103	7.12574	3.12626	10.1974	2.34258	0.953577	0	0	1.37799	0	5.27607	1.58866	2.81898	0.00677645
CA00016399_novel08	0	0	0	0	13.4954	0	0	0	0.610039	217.97	0	0	0	0	1.86219	0	0	0	0	0	0	0
CA00016422_novel01	0.0397096	0.149092	0	0	0	0	0	0.0409416	0	0	0	0	0	0	0	0	0	0	0	0	0	0
CA00016429_novel08	0.000874027	0	0.790265	0	0	0	0	0	0	0	0	0	0	0	0	0.555312	0	0	0	0.172955	2.30835	0
CA00016440_novel01	1.95644	0.826521	8.7304	9.14877	1.91269	0.608729	3.54712	2.61951	0.88904	2.69102	0.871753	0.799214	2.07746	2.15084	0.688703	2.16593	2.5765	2.5052	2.53832	0.692122	2.65752	2.25799
CA00016462_novel06	0	0.000177249	0	0	0.00761125	0.615342	0	0	0.314478	3.56551	0	0	0.000432736	0.805274	0.0168607	0.888173	0	2.05546	0.475505	0.0533235	0.374638	0.206986
CA00016465_novel10	0.00414562	0	0	0	0	0	0	0	0	0	0.42632	0	0	0	0	0	0	0	0	0	0	0
CA00016477_novel09	0	0	0.917177	0.130053	0.261234	0	0.0579616	0.626975	0	0	0	0.191086	0	0.0607867	0.454422	0.0454721	0.228779	0	0.306627	0.192915	0.73302	0.144676
CA00016477_novel11	0	0	1.99917	0.162408	0	0	0	2.30184	0.784189	0.234152	0.398441	0.243055	0	0.206607	0	0	0.211033	0	0.929938	0	0.410634	1.67663
CA00016484_novel01	0	1.10986	0	0	8.87924	0	1.73815	0	0	0	5.95119	0	0	0	1.3675	1.11073	12.1867	0	0	9.67137	2.20232	3.45847
CA00016485_novel04	0	0	0	0	0	0	0	0	0	0	0.0176447	0	0	0	0	0	0	0	0	0	0	0
CA00016500_novel08	0	0	0.0947664	0	0	0.888113	0.676851	0.927594	2.48709	2.7084	0	0	0	0	0	0	0	0	0	0.465528	0.0173005	0
CA00016519_novel05	0.0333841	0	0	0.305023	0	0	0	0	1.08966	0	0	0	0.122097	0.0525786	0	0	0	0	0	0.050032	0.332632	0
CA00016528_novel01	0.0511907	0	0	0	0	0.094453	0	0	0	0	0	0	0	0	0	0	0	0	0.0321532	0	0	0
CA00016557_novel03	0	0	0.817262	0	0	0	0.660179	0	0	0	0.104083	0	18.001	29.9388	0	0	0.30969	0.353645	0.689334	0	0.293877	0
CA00016598_novel04	0.141116	0	0.146015	0.0757347	0	0	0	0	0.0727095	0	0	0.037235	0	0	0	0	0.0890497	0	0.089198	0	0	0
CA00016598_novel07	0	0.0133898	1.0675	0	0	0.010591	0.475613	0	0.761692	0.390493	1.60616	1.10345	0	0	0	0	0.391129	0	0.139733	0	1.39495	0.0449678
CA00016600_novel01	0.219151	0.0730973	0	0	0	0.0904913	0	0	0	0	0	0	0.241361	0.292539	0	0	0.0305149	0	0	0	0	0
CA00016600_novel03	0	0	0	0	0	0	0	0	0	0	0	0	0	0	0	0	0	0	0	0	0	0
CA00016601_novel01	0	0	0	0	0	0	0	0	0	0	0	0	0.180661	0	0	0	0	0	0	0	0	0
CA00016618_novel04	0	6.82465	5.30547	1.03117	3.6477	0	10.3818	2.38121	10.0524	11.3267	3.40102	4.28427	3.11796	0	0	0	1.29621	0	2.07962	0.903245	3.29611	0.34975
CA00016663_novel01	2.90638	1.11364	0.0889454	0.346495	0.119336	0.180039	0.061776	0.267375	0.561046	0.117709	0.0317876	0.713704	0.681214	0.712764	0	0.581303	0.122032	0.720326	0.163328	0.102777	0.091878	0.256835
CA00016680_novel05	0	0.260895	0.53728	0.038783	0	0.236242	0.138097	0.0903939	0.0744699	0.131561	0.0209176	0.0188379	0.0548187	0.398033	0	0	0.589732	0.0482099	0.00141596	0.143997	0.011569	0.350554
CA00016680_novel06	1.57607	0.34848	1.36661	0.12291	0.256612	0.554847	0.340102	0.199374	0.0881165	0.041868	0.552318	0.197028	0.408122	0.396623	0.0688699	0.168302	0.35935	0.315358	0.697991	0.243491	0.888838	0.634215
CA00016681_novel02	0	0	0	0	0	0	0	0.0416679	0	0	0	0	0	0	0	0	0	0	0	0	0	0
CA00016681_novel06	0.0535443	0	0	0	0	0	0	0	0	0	0.0130785	0	0	0	0	0	0	0	0	0	0.019048	0
CA00016698_novel02	0.0561672	0.083951	0.392352	0	0	0.104423	0.215947	0	0.116014	0.205779	0.111566	0.602546	0.210033	0.226831	0.0851787	0	0.934195	0	0.496214	0	0.957915	0.445085
CA00016706_novel03	0	0	2.09161	0	0	0	0	0	0	0	0	0	0	0	0	0	0	0	0.00434553	0	0	0
CA00016708_novel04	0	0	0	0	0	0	0	0	0	0	0	0	0.794252	0.59072	0	0	0	0	0	0	0	0
CA00016710_novel03	0	3.49244	0	0.850378	0	0.201458	0	0.626926	0	0	1.1856	1.47953	0.173496	0	0.449415	0	0	0	0	0	0.352117	0
CA00016870_novel02	0	0	1.32521	0	0	0	0	0	0	0	0.84809	0	0	0	0	0	0	0	0	0	0	0
CA00016873_novel02	0.930582	0.487751	0.0126006	2.60669	0.609357	0.424729	1.4472	0	0.737334	0	0	0.0181394	0	0.0315818	0.915246	1.67277	1.71511	2.23168	2.03878	0.875842	1.95022	3.16586
CA00016873_novel03	0	0	71.7576	0	0	0	46.8854	0	0	0	7.21775	0	2.396	2.45756	0	0	0	0	89.7659	248.311	212.96	68.6584
CA00016874_novel01	7.52762	2.26344	8.1455	5.37464	0.00249828	1.65437	7.8085	5.60414	6.90143	0.0103477	3.94446	5.14865	2.14217	1.67986	0	1.46552	2.53372	0.403194	2.52438	0.864983	3.26669	4.70239
CA00016892_novel09	9.5325	4.71371	0.263099	0.176131	0	0.712091	0.209238	0.169717	0.0563664	0.199334	0.201563	0.192228	0.536239	0.920544	0	0	0	0	0.270315	0.0435546	0	0.0758308
CA00016939_novel04	3.40142	0.0450684	14.0711	1.21346	2.52794	0.591765	45.8194	6.11437	10.2258	31.0513	1.09615	0.994013	2.37073	13.7943	0	0	1.1932	0.480493	2.15674	0.176159	2.77526	4.68008
CA00016961_novel08	4.59915	5.11589	5.57303	4.37707	5.95435	6.54182	8.4393	2.54228	8.51587	12.2887	14.5337	5.40717	6.22567	4.45248	6.3416	3.56615	4.26025	2.85628	3.33834	7.10634	3.90112	1.94604
CA00017047_novel01	7.18574	8.07652	16.9694	8.93503	16.7458	9.06869	64.6091	10.1578	16.7617	42.0886	7.62773	7.45889	5.18213	7.51789	6.07913	6.93332	13.0034	3.17504	6.41295	8.86335	7.78958	4.80505
CA00017052_novel12	2.47554	1.8184	1.13378	6.70391	0	0.0838067	0	1.62847	0.597261	2.61354	0.382368	1.11643	0	0	1.34474	1.6388	0	2.24965	0	1.67201	2.08263	0.827799
CA00017104_novel11	0	0	34.1191	0	0	3.65946	2.13042	8.26791	0	0.3891	4.75773	0	0	0	0	0	0	0	0	0	0	0
CA00017119_novel07	0	0	0	0	0	0	0	0	0	0	0	0	0	0	0	0	0	0	0	0	0	0
CA00017128_novel04	0.856009	0	0	0.0642737	0	0	0.0828771	0	0	0.330275	0.145876	0.0838026	0.0461582	0.0383117	0.200758	0	0.125679	0	0.0390293	0	0.208451	0
CA00017139_novel03	1.11184	0	0	2.64063	1.65136	0	4.5469	9.03298	3.13621	5.85366	1.82724	0	1.87862	1.83899	0	4.25163	0	0	0	6.68652	3.10368	0
CA00017158_novel03	0.000862631	0	0	0	0	0	0.000645008	0	0.00021575	0.0212535	0	0.439073	0	0	0	0	0.000100334	0.0109401	0	0.130236	0.000260232	0
CA00017159_novel20	50.7911	58.1621	346.588	120.345	185.741	80.0909	101.915	160.184	179.967	378.757	70.7539	75.4654	216.021	181.967	254.908	132.764	103.393	98.3662	106.162	187.283	103.759	48.1515
CA00017178_novel11	0	0	0	0	0	0	0	0	0	0	0	0	0	0	0	0	0	0	0	0	0	0
CA00017187_novel06	0.257208	0	0	0	0	0	0	0	0	0	0	0	0	0	0	0	0	0	0	0	0	0
CA00017200_novel14	0	0	0	0	0	0	0	0	0	0	0	0	0	0	0	0	0	0	0	0	0	0
CA00017233_novel03	0.00691036	4.80391	1.08072	0.900277	0.808986	2.79241	0.627611	1.25341	0.352881	1.29152	2.53996	2.22727	1.00012	0.791811	0.693777	0.355935	0.000885265	0	1.04989	0.212808	3.08057	0.043179
CA00017251_novel13	1.24258	14.9344	22.0711	16.6433	21.6304	0.0335283	9.14096	15.2254	8.68342	0	0.481987	4.05624	0	8.74086	0	0	3.40071	0	4.80254	10.7761	0	15.9311
CA00017270_novel02	0	0	0	0	0	0	0	0	0	0	0	0	0	0	0	0	0	0	0	0	0	0
CA00017306_novel01	1.08204	9.18483	16.2063	16.679	8.9492	14.5293	16.0822	24.4374	20.7956	7.94894	10.8924	21.3677	0	0	0	0	1.49363	0	14.2376	1.82978	16.8982	15.2668
CA00017320_novel04	0	1.43244	0	0	0	0	0	5.64352	0	0	0	0	0	0	0	0	0	0	0	0	0	0
CA00017325_novel03	0	0	0	0	0	0	0	0	0	0	0	0	0	0	0	0	0	0	0	0	0	0
CA00017338_novel04	0	1.61682	0	0.792252	0	0	0	0.0625518	1.75466	0.62102	1.36206	0.108493	2.41999	0.332631	0.172352	0	0	0	0	0.661872	0.984481	0
CA00017348_novel01	0.170619	0.236739	0.01787	0.0140551	0.03218	0.0975304	0.025009	0.162048	0.107947	0	0.11545	0.163264	0.0162272	0.0524042	0	0.0788481	0.342915	0.0450544	0.216056	0.0417591	0.242901	0.146566
CA00017355_novel02	0	0	0.650403	0	0	0	0.168711	0	2.3747	0	0	0	0	0	0	0.418945	0	0	0	0	0	0.800423
CA00017375_novel19	0.00673961	0	6.00855	0	0.000890111	0.899118	1.09719	0.833722	0.154936	0.122312	0.968074	0	0.0454588	9.98e-05	0	0	1.78227	0	1.39092	0	0	0
CA00017375_novel20	0.0184104	0.407786	14.1613	1.03456	1.72685	4.6157	0	5.33041	2.34782	0	1.39226	0.672475	0.284896	0	0	0	0	0	0.00159666	0.0721904	1.00927	0
CA00017379_novel05	8.62324	0	0	0	0	0	0	0	0	0	0	0	0	0	0	0	0	0	0	0	0	0
CA00017391_novel11	0	0.369494	5.38942	1.42541	0	0	1.29823	2.40541	4.56354	0	0.145437	0	2.79757	0	0	0	0.204646	0	0.249684	0	0.640649	0
CA00017408_novel13	2.66973	2.47045	7.0302	4.86119	4.08521	5.06459	21.7307	6.61899	12.5118	7.83377	5.23482	6.66175	2.52571	3.27101	1.61961	0	6.35003	0	3.48715	0.534502	9.46459	5.96318
CA00017422_novel01	5.00953	5.34951	11.4618	6.03717	10.5648	4.92233	6.5314	6.84859	11.1632	8.30508	17.6871	7.83895	7.75323	7.326	9.63277	1.65839	5.4602	4.05096	4.18787	8.20597	5.51939	2.17779
CA00017424_novel05	0.0030065	0.512999	0.103673	0.00010293	0	6.28224	1.69306	0.614734	0.00106525	3.69942	0.00419473	2.36152	1.25836	1.2971	0.401192	0.000508109	0.0432513	0	0.00214785	0.000634896	0	0.294292
CA00017424_novel06	0.267673	7.02867	0	2.35648	0.492602	42.1644	0.652803	2.93206	3.23453	16.7347	1.24063	19.0907	1.26776	2.50992	4.76005	1.479	2.81569	2.16015	2.5139	0.690645	3.35225	1.58416
CA00017432_novel02	0	0.694057	0.404041	0.495024	0.41491	0.938363	0.332516	0.554672	0.409729	0.196028	0	0.423165	0.332183	0.000452355	0.159453	0.293724	0.642722	0.199726	0.5341	0.764417	0.201286	0.0959247
CA00017435_novel02	0	0	0	0	0	0	0	0	0.179459	0	0	0	0	0	0	0	0	0	0	0	0	0
CA00017442_novel03	0.0320418	0.144436	0.24036	0.120133	0.117929	0.0297649	0.0916382	0.0989919	0.115333	0	0.20378	0.0665821	0.0396382	0.0800219	0	0.0481173	0.199699	0	0.101414	0.0254884	0.0456109	0.0766418
CA00017503_novel05	0.0417155	0	1.40868	0	0	0	0.21236	1.63009	0.37972	0	0.989017	0	0	0.0745459	0.408321	0	0.203875	0.0910921	0	0.0272541	0.319622	0
CA00017534_novel08	0	0	0.70467	0	0	0	0	0	0	0	0	0	0	0	0	0	0	0	0	0	0	0
CA00017586_novel07	0	0	0	0	0	0.0788366	0.577562	0	0.169264	0	1.06568	0	0	0	0	0	0	0	0	0	0	0
CA00017603_novel03	0	0	0	0	0	0	0	0	0	0	0	0	0	0	0	0	0	0	0	0	0	0
CA00017641_novel05	0.0312009	0	0	0	0	0	0.119322	0	0.0321319	0	0	0.0656023	0	0	0	0	0	0	0	0	0.310648	0
CA00017671_novel09	14.724	15.0318	11.3128	4.1061	5.75808	21.0461	13.2035	18.0318	4.99609	5.62885	6.87175	10.7223	6.76448	5.37122	5.30903	7.07348	10.5534	9.64257	8.48552	15.1601	12.7255	7.16283
CA00017671_novel10	0	0	0	0	0	0	0	0	0	0.458367	0	0	0	0	0	0	0	0	0	0	0	0
CA00017676_novel11	3.49526	6.64151	11.1287	9.36328	6.48444	7.20275	3.52113	7.48554	22.6269	15.3441	10.8421	22.5771	1.70047	3.24612	6.43977	3.17784	5.77591	5.35287	11.0925	5.63163	10.976	5.65445
CA00017676_novel12	0	0	0	0	0	0	0	0	0	0	0	0	0	0.71022	0	0	0	0	0	0	0	0
CA00017684_novel32	0	0	0	0	0	0	0	0	0	0	0	0	0	0	0	0	0	0	0	0	0	0
CA00017690_novel03	0	0	0	0.746002	0	0	0	0	0.359071	0	0	0	0	0	0	0	0	0.571178	0	0	0	0
CA00017723_novel03	0.722204	5.62424	4.37441	2.764	1.37922	14.6771	0	0	19.095	14.5121	0	7.0394	7.94467	0	0	0	0	2.59804	12.4748	0.0626777	3.04486	1.20761
CA00017725_novel02	0.0349722	0	0	0	0	0	0	0	0	0	0	0	0	0	0	0	0	0	0.0442221	0	0	0
CA00017736_novel01	2.62745	0.561428	0.353119	0.372919	0.0600708	0.656889	0.526782	0.206026	0.463813	0.471469	0.156417	2.8085	0	0.0430809	0	0.114757	0.449312	0	1.80973	0.0342581	1.39243	0.0686109
CA00017739_novel09	0	0	0	0	0	0	0	0	0	0	0	0	0	0	0	0.0454773	0	0	0	0	0	0
CA00017761_novel01	0	0	0.0776934	0.0598288	0.0689254	0	0	0	0	0	0.220951	0	0	0	0	0	0	0	0.0702116	0	0	0
CA00017769_novel04	3.81117	3.14342	0.294505	0	0.105763	1.39799	0	0.0930358	0	0.246422	0.432224	0	13.8188	6.13895	0	0.0992745	0.176497	0	0.0024764	0	0	0.13674
CA00017783_novel01	1.61888	1.04769	5.09691	4.92504	1.4955	10.9251	19.2705	1.15755	8.544	8.49551	9.06946	11.5502	1.47342	3.26301	1.43093	0.874336	6.13182	1.41386	7.79644	0.632294	5.82686	3.58516
CA00017791_novel01	22.3298	35.2403	68.5177	47.127	60.2824	36.7328	120.761	80.6052	50.6752	129.319	94.3743	38.1933	40.2012	32.8786	93.0923	73.1248	130.179	67.3765	46.2419	184.315	90.473	102.435
CA00017791_novel02	15.9473	33.9126	18.8522	28.862	33.3794	15.3521	40.5007	27.2424	40.2849	97.1077	46.3209	12.0702	3.11232	5.43746	18.3515	10.7702	44.9471	15.3143	18.3127	22.8563	60.6048	42.261
CA00017804_novel03	0	0	0	0	0.171616	0.00628347	0	0	0.353547	1.35525	0	0.118914	0.316713	0	0.200477	0	0.0593534	0	0.859492	0.366852	0	0
CA00017820_novel12	0	0.318626	0.2947	0.0320376	0	0	33.6498	0	0.737999	0.129282	0	0.187256	0.067764	0.158953	0.166403	0	2.3499	0.160952	0	0	0.36288	2.67467
CA00017839_novel09	0	0	0.878221	0	0	0.000228255	0.44754	1.03078	0.0383712	0	0.191777	0	0	0.532557	0.441089	0	0.6505	0	0.0182922	0	0	0
CA00017843_novel01	0.551699	0.604026	0.78997	0.384865	0.420356	0.105099	0.230105	1.2968	0.408698	0.207131	0.535623	0	0.451737	0.137751	2.20462	2.51279	1.22933	4.75418	0.777382	2.62e-05	0.489399	0.553696
CA00017843_novel02	11.6164	0.240849	0	0.0587068	0	9.85e-07	0.358697	0	0	0	0.369644	0.0344877	0.308539	0.249372	0.407549	0.163265	0.247962	0.672621	0.128565	0.104244	0.275344	0.251121
CA00017844_novel02	0	0	0	0	0	0	0	0	0	0	0	0	0	0	0	0	0	0	0	0	0	0
CA00017845_novel05	0	0	0	0.0580244	0	0	0	0	0	0	0	0	0	0	0	0	0.000553507	0	0	0	0	0
CA00017847_novel04	7.78967	1.47332	1.84991	0.253455	1.06803	25.0074	0	0.897712	1.01396	2.15426	0.0776555	0.124912	0.439945	0.790874	0.532988	0.707865	1.04545	0.472471	1.19322	0.438283	2.29398	0.812649
CA00017875_novel18	0.731067	1.08554	8.42514	0	0	0	4.79332	2.96245	34.9089	1.66489	0	7.19063	0	0	0	0	0	0.420056	6.86243	0	13.2488	0
CA00017891_novel03	0	0	0	0	0	0	1.20318	0	0	7.8e-05	0.118661	0	0	0	0.188075	0	0	0	0	0	0	0
CA00017906_novel08	5.2361	3.28528	4.81039	2.31973	4.15615	25.4079	15.4128	10.9923	4.14146	66.6015	1.694	1.06326	0.895926	0	0	0	0	0	11.8612	0	7.61322	0
CA00017908_novel11	0	0	0	0	0	0	0	0	0	0	0	0	0	0	0	0	0	0	0	0	0	0
CA00017914_novel08	3.57107	3.32803	3.93257	3.43123	2.20946	0	0.355647	7.93466	0	1.68991	0	0.688905	0	0	0	0	0.0355446	6.75005	0	2.30081	0	7.3767
CA00017926_novel05	0	0	0	0.00753119	0	0	0	0	0	0	0	0.736161	0	0	0	0	0	0	0	0	0	0
CA00017928_novel11	0	0	1.37833	0	0	0	0	0	3.30557	0	0	0	0	0	0	0	0	0	0	0	0	0
CA00017942_novel15	0	0	0.259405	0	0	0	311.523	0	1.80556	3.24456	5.73805	0.612644	0	0	0	0	34.4245	0	0	0.275352	0	1.07558
CA00017970_novel16	0	0	0	0	0	0	0	0	0	0	0	0	0	0	0	0	0	0	0	0	0	0
CA00018067_novel02	0	0	0.000781643	0	0	0.00173707	0.49707	0.000415114	0	0	0	0	0	0	0	0	0	0	0	0	0.000223961	0
CA00018110_novel07	0	0.33079	0.234743	1.11747	0.980836	0	0	0.512289	0	0	1.63646	0	0.243749	1.02353	0.776994	0.00285827	0.833232	0.292223	0.393425	0	0	0
CA00018122_novel04	0	0	0	0	0	0	0	0	0	0	0	0	0	0	0	0	0	0	0	0	0	0
CA00018178_novel03	0	0	0	0	0	0	0.000147961	0	0	0	0	0	0	0	0	0	0	0	0	0	0	0
CA00018198_novel02	1.65889	0	0.186333	0.138243	0.161003	0	0.248959	0	0	0	0.260442	0.145275	0	0.13132	0	0	0	0.437152	0.160187	0	0.54254	0.200091
CA00018207_novel102	0.0560907	0	2.80919	0	0	0	0	0	0.60908	0	0.783347	0	0	0	0	0	0	0.810596	0	0	0	0
CA00018219_novel02	0	0	0	0	0	0	0	0	0.00142233	0	0	0	0	0	0	0	0	0	0	0	0	0
CA00018221_novel02	0	0	3.20255	0	0	0	0	1.30435	0	0.038011	0	0.0367032	1.45664	0	0	0	0	0	0	0	2.20826	0
CA00018224_novel05	0	0	0	0	0	0	0	0	0	0	0	0	0	0	0	0	0	0	0	0	0	0
CA00018225_novel13	2.58275	3.6205	0.609446	4.75312	1.35621	0.30347	10.1491	0	8.05662	0	15.7551	13.328	1.65807	2.46888	0.404615	1.52038	1.32154	0.659433	2.78842	2.44958	9.27301	1.31343
CA00018230_novel20	2.40924	8.56352	78.3938	16.4508	44.3729	34.6421	30.6303	47.9617	36.637	50.5199	33.661	15.8175	10.4255	16.89	0	0	47.9568	0	29.1873	47.7179	25.0371	4.74283
CA00018243_novel03	0	0.192996	11.7334	0	0	0	0	1.13609	0	0	0.655704	0.0520118	0	0.000313936	0	0	0	0	1.67178	0	0	0
CA00018253_novel04	0	0	0	0	0	0	0	0	0	0	0	0	0	0.204288	0	0	0	0	0	0	1.15753	0
CA00018256_novel01	0.0198294	0	0.0274254	0.0204146	0	0	0.0371109	0.0798219	0	0	0.0579655	0.0805949	0	0.0187862	0.146201	0	0.0733575	0	0.0485168	0	0.0277421	0.0322522
CA00018256_novel02	1.12577	1.76685	1.24054	0.895476	0.439577	0.615532	1.95061	2.6895	1.08903	1.26262	0.411381	0.880046	52.8533	38.8948	0.926292	0.390228	1.24265	1.29502	0.41008	0.107319	0.44871	0.399803
CA00018270_novel03	0	0	0	0	0	0	0	0	0	0	0	0	0	0	0	0	0	0	0	0	0	0
CA00018280_novel03	0	0	0	0	0	0	0	0	0	0	0	0	0	0	0	0	0	0	0	0	0	0
CA00018283_novel01	2.45793	1.4021	0.874789	0.551817	3.32653	1.8441	2.06026	1.15426	0	1.97552	4.56699	0	1.98568	0	0	0.708273	0	0	0.597481	3.1451	2.06293	2.20402
CA00018286_novel08	0	0	0.0535428	0.0415829	0.0477854	0.0719939	0.0741866	0.0803267	0	0.141364	0	0.0819389	0	0	0.0582837	0	0.195957	0	0.0489585	0	0	0
CA00018286_novel14	0	0	0	0	0	0	0	0	0	0	0	0	0	0	0	0	0	0	0	0	0	0
CA00018327_novel01	7.13535	16.3631	18.9242	18.9137	8.6396	9.24486	14.8464	13.9949	30.315	55.7943	7.76093	4.82497	46.6274	39.5339	13.1986	11.657	34.3672	6.90639	31.3559	31.2409	16.1055	13.7617
CA00018356_novel02	0	0	0	0	0	0	0	0	0	0	0	0	0	0	0	0	0	0	0	0	0	0
CA00018377_novel01	0.874759	3.13247	0.760169	5.86379	0.587428	27.0404	1.81587	5.07559	5.18124	1.73961	0.999181	1.86951	0	0.974042	2.96374	2.53506	0	4.41142	0	0.699354	1.22577	0
CA00018378_novel01	0.000136742	1.58355	0	0	0	0	0	2.419	0	0	0	0	0	0	0	0	0	0	0	0	0	14.9202
CA00018417_novel08	0	0	0	0	0	0	0	0	0	0	0	0	0	0	0	0	0	0	0	0	0	0
CA00018422_novel01	5.64188	1.67954	0.598533	0	0.365893	0.38428	0.338255	0.356868	0.214355	0.314181	0.209221	0.158763	2.41515	2.13297	0.105189	0	0.000124011	0	0.243888	0.372328	0.622658	0.167078
CA00018433_novel04	0	0	0	0	0	0	0.0238722	0	0	0	0	0	0	0	0	0	0	0	0	0	0	0
CA00018471_novel04	29.7037	14.717	34.3215	10.941	9.61286	4.1417	5.24975	17.2624	11.0514	3.05469	4.42381	7.31268	18.9378	20.981	0.00813698	12.5762	11.6246	4.88669	29.8493	2.98332	23.3868	13.3045
CA00018473_novel02	0	0	0	0	0	0	0	0	0	0	0	0.0522496	0	0	0	0	0	0	0	0	0	0
CA00018490_novel03	0	0	0	0	0	0	0	0	0	0	0	0	0	0	0	0	0	0	0	0	0	0
CA00018502_novel01	0	0	0.154761	0	0	0	0	0.154846	0	0	0	0	0	0	0	0	0	0	0	0	0	0
CA00018503_novel02	2.90332	0.617169	2.20515	0.528072	0.0446559	0.550425	17.1459	1.33068	1.01741	0.880044	3.65587	0.518076	0.271392	1.88284	0	0.57849	1.67632	0	0.410072	0.296159	0.361431	2.22708
CA00018525_novel02	1.82853	0.0992337	0.426758	0.439874	0.116512	0.448987	0.12887	0.158011	0.00516203	3.93e-05	0.282611	0.0489223	0.0916042	0.346859	0	0.324217	0.0836032	0	0.398729	7.41e-05	0.360549	0.440173
CA00018526_novel01	0.140529	0.0263892	0	0	0	0.0652731	0	0	0	0	0.0515912	0	0	0.0702206	0	0	0	0	0	0	0.050007	0
CA00018550_novel04	0	0	0	0	0	0	0	0	0	0	0	0	0	0	0	0	0	0	0	0	0	0
CA00018564_novel01	0	0	0	0.101869	0	0	0	0	0	0	0	0	0	0	0	0	0	0	0	0	0	0
CA00018573_novel05	0	0	0	0	0	0	0	0	0	0	0	0	0	0	0	0	0	0	0	0	0	0
CA00018577_novel02	0	1.45265	1.10677	0.399692	1.57912	0.209056	0	0	0.434142	0.223719	1.86725	0.0840942	0	1.12651	0	0	0	0	0	1.38623	0	4.69014
CA00018581_novel02	5.24671	3.18403	1.30868	1.0889	0.0603339	5.06746	7.06488	0.585241	1.86182	0.697082	0.43663	0.663103	2.89607	2.04535	17.179	0.566845	3.77508	1.77154	2.2847	0.98352	3.06671	2.04575
CA00018582_novel03	0.52107	0	0	0.139841	0	0.105788	0	0	0.117538	0	0	0	0.338572	0.784638	0	0	0	0	0	0.0947729	0.0808661	0
CA00018594_novel06	0.0956839	0.635483	2.22507	0.959025	2.60154	2.20479	2.33462	2.06984	1.69579	1.4681	4.72474	2.6565	0.684514	2.05357	8.75e-05	0.178409	1.98564	0.17597	0	1.06473	0.973331	0
CA00018596_novel03	0	0.220543	1.52403	0	0	0.00231525	0	0.00601896	0.228024	0.00232942	0	0	0	0	0	0	0	0	0	0	2.32965	0
CA00018633_novel19	0	0	1.75132	0	0	0	0	1.24899	0	0	0	0	0	0	0	0	0	0	0	0	0	0
CA00018636_novel02	6.19757	7.20776	5.89332	2.71137	3.22463	10.137	5.01837	13.751	2.568	12.5228	4.52871	4.13407	7.32605	6.53268	5.71841	1.83586	3.80768	2.07733	0.867037	4.05344	4.4278	0.835722
CA00018636_novel03	0	1.65301	0	0.187644	0.306399	1.98898	0	0.522436	0.385223	0	0.236516	0	1.09867	0.122701	2.50962	0	0	0.426944	0.365149	0.379625	0	1.19168
CA00018686_novel01	0.00051824	0	0	0	0	0	0	0	0	0	8.75e-06	0	0	0.0363751	0	0	0	0	0	0	0	0
CA00018686_novel02	4.66856	0.234105	0	0.0185487	0	0	0	0	0	0.125722	0	0	0.176011	0.413439	0	0	0	0	0.0219167	0	0.0492924	0
CA00018717_novel07	2.33945	0.629997	1.82828	0.822816	1.25463	0.610295	1.81934	1.18767	2.0274	1.01299	12.4036	1.43019	1.26954	1.8997	0.783307	0.381684	0.921963	0.30357	1.0016	0.99435	1.0523	1.18171
CA00018727_novel02	0	0	0	0	0.554362	0	0	0	0	0	0	0	0	0	0	0	10.3606	0	0	0	0	0
CA00018772_novel01	0.0571498	0	0	0	0	0	0	0	0.118055	0	0	0	0	0	0	0	0	0	0	0	0	0
CA00018775_novel04	1.21309	3.28036	7.70008	3.79165	2.99428	9.36199	2.75769	5.09406	2.70252	2.63224	1.68479	2.63053	1.26974	0.854352	6.217	0.00584149	7.48216	0.577626	6.50862	3.72103	9.78984	2.05601
CA00018776_novel02	0.122771	0.183818	0.509723	0.21974	0.151519	0.380209	0.0784024	0.254727	0.126554	0.298801	0.0404013	0.0867076	0.101698	0.0822784	0.677902	1.22675	0.777352	1.8249	1.189	0.260451	1.16361	0.844923
CA00018782_novel03	0	0	0	0	0	29.4857	10.3042	0	0	0	0	0.00884703	0	19.2718	0	0	0	0	22.3658	0	18.6769	0
CA00018787_novel04	0.109835	0.161924	0.526454	0.600736	0.2012	0.347414	0.405039	0.136889	0.366459	0	0.0329273	0.709432	0.174613	0.0655399	0.0477918	0.192538	0.473156	0.111291	0.0445288	0.172636	0.574049	0.678123
CA00018801_novel08	0.617633	1.3377	0.0432245	0	0	1.01762	0.000361735	1.28968	0.258516	0	0.138735	0	4.25712	3.79109	0	0	0.000406397	0.00146826	0.00157837	1.22144	5.8856	1.4286
CA00018801_novel09	0	4.2851	0	0	4.38882	0	11.9091	0	0	0	0	0	0	0	0	0	0	0	0	0	0	0
CA00018825_novel09	0	0.381472	0.00045822	0	0.960266	0.00203211	1.39382	0	4.52883	1.96289	0.118992	0.00119226	0.289255	1.66122	0.454062	0	0.613847	0	2.28923	8.94e-05	3.95374	0.00461877
CA00018845_novel02	0	0	0	0	0	0	0	0	0	0	0	0	0	0	0	0	0	0	0	0	0	0
CA00018845_novel03	1.70018	1.95e-05	0	2.24e-06	0.02781	0	0	0.0934138	0	0.0823224	0.0887903	0	0.507315	0.478259	0.0338177	0.0339696	0	0	0	0	0	0
CA00018869_novel03	0	0	0.0533804	0	0	0	0	0.0805291	0.0602719	0.0709923	0	0.081383	0	0	0.0291419	0	0	0	0	0	0.0277944	0
CA00018878_novel20	0	5.91133	1.67549	0	0.512234	1.04249	5.3073	0	2.97981	7.43405	4.27387	0	0	0	1.85102	0	0.251335	0	0	0	0.801151	0.86158
CA00018894_novel01	0.0432726	0	0	0.0464548	0	0	0	0	0	0	0	0	0	0	0	0	0	0	0	0	0	0
CA00018929_novel05	0.687151	0	1.1449	0.570867	0	1.00491	0.347709	1.37073	0.243214	0	0.152268	0.43219	1.12932	0	0	0	0	0	1.21272	0	0	0
CA00018936_novel02	0.0713384	0.306906	0.819851	0.473621	0.433149	0.196254	0.405619	0.0878612	0.552851	0.73502	0.131193	0.847258	0.460542	0.292486	0.197459	0.136607	0.292424	0	0.406735	0.0697665	0.664049	0
CA00018948_novel01	18.3096	25.4695	36.698	24.0057	1.05945	82.4116	20.6874	34.203	101.631	0.123995	23.1722	14.3911	84.7249	57.5866	0	0	0	0	26.1974	56.6007	37.1191	30.2498
CA00018956_novel01	0.0365991	0	0.0487398	0	0	0	0	0	0.0365356	0	0.105194	0.050034	0	0	0	0	0	0	0.0910385	0	0	0
CA00018956_novel10	0	0	2.25413	0	0	0	0	0	1.14673	0	5.78418	0	0	0	0	0	0	0	0	0	0	0
CA00018968_novel12	1.65586	0.0554555	5.40477	0.565359	0	1.03738	4.37105	1.12187	3.50348	1.46584	2.27885	3.8889	0.380592	1.11805	1.66938	0.297577	2.00236	0.221209	0.449839	0	2.28624	1.2129
CA00018976_novel02	0	0.254489	0.113477	0.186018	0	0	0.313079	0	0	0	0	0	0.10754	0	0.651578	0.13372	0	0.30808	0	0.132884	0.485267	0.626785
CA00018978_novel03	9.65e-05	0	22.8091	1.12841	0	0	0.0586048	9.19102	0	0	0.237184	0	4.70488	8.01036	0	0	0	0	0.00182404	1.24827	0.587414	0
CA00018997_novel02	0	1.96863	1.17243	0	0	0.798062	4.11772	3.11542	3.22112	0	0.000876989	0	3.81921	1.74124	0	0	2.75476	0	3.5875	3.40316	3.12827	5.65779
CA00018999_novel01	3.44836	4.27707	2.40012	3.01004	2.99398	2.17226	2.32364	2.06763	2.74514	0.790739	4.36366	3.21679	1.88373	2.15685	2.0233	3.95786	3.51439	2.97014	4.70267	2.27335	2.70811	3.02428
CA00018999_novel02	0	0	0	0.55212	0	0	0	0	0	0	0	0	0	0	0	0	0	0	0	0	0	0
CA00019003_novel12	0	0	0	5.78e-06	0.100477	0	0.000548785	0	0	0	0	0	0	0	0	0	0	0	0	0	0	0
CA00019004_novel01	18.2728	2.07279	10.1715	12.6703	2.23427	2.9119	0	0	35.5539	0	4.20057	8.61867	29.3534	15.6906	0	0	0	0	0	2.45004	0	0
CA00019028_novel02	0	0.430939	0	0	0	6.85e-05	0	0	0.000359188	0.458411	0	0.163038	0	0	0	0	0	0	0	0.460252	0	0
CA00019032_novel12	0	0	0	0	0	0	0.0453382	0	0.024436	0	0	0.0039218	0.0294129	0	0.0355434	0	0.0297409	0	0.0300396	0	0.0337871	0
CA00019065_novel01	0	0	0	0	0	0	0	0.616819	0	0	0	0	2.14904	1.91197	0.0897321	0	0	0	0	0	0	0.0482557
CA00019065_novel03	0	0.675611	0	0	0	0	0	480.91	0	0	0.411663	0	433.337	387.712	35.8439	6.86313	0.618531	22.1437	0	1.10387	0.493099	2.96005
CA00019094_novel02	0	0	0	0	0	0	0	0	0	0	0	0	0	0	0	0	0	0	0	0	0	0
CA00019101_novel02	0	0.988774	16.7948	3.56567	0	2.58131	2.73523	5.89641	0	3.53171	0.31654	0.780808	0	0	0.00412146	0	3.1739	0	4.26897	9.69651	8.39293	1.85778
CA00019109_novel04	29.3452	12.9612	0.645346	0.0116834	0	0.573567	0.0843202	0.144948	0	0.718981	0.0434709	0.0934225	10.3355	11.293	0	0.197746	0	0.179129	0.0555474	0	0.125053	8.75e-06
CA00019111_novel06	0	0.0897319	1.76697	0.343397	0	0	0.204032	0.190511	0.185125	0	0.323505	0.270933	0	0	0	0	0.000614338	0	0	0	0.561416	0
CA00019112_novel09	0.0424725	1.49644	0	0	0	0	0	0	0	0	0	0.203261	0	0	0	0	0	0	0	0	0	0
CA00019121_novel12	0.457586	0.00689417	0	2.32764	0.44813	16.7221	0	1.26613	2.02468	0	2.10017	0	0	0	0.85597	0	0	2.78603	0	0	1.83119	0
CA00019129_novel03	3.02925	2.31294	4.08952	2.53057	1.30024	2.1258	2.49676	3.33479	2.16583	2.06324	3.17839	4.59202	1.86923	1.61826	1.54998	1.54843	1.89245	1.3321	1.72314	2.41599	3.84998	2.12428
CA00019175_novel07	0	0	0	0	0	0	0	0.248454	0	0	0	0	0	0	0	0	0	0	0	0	0.263842	0
CA00019175_novel11	0	0	0	0.132667	0	0	0	0	0	0	0	0.0551233	0	0	0	0	0.251315	0	0	0	0	0
CA00019177_novel06	0	0	0	0	0	0	0	0	0	0	0	0	0	0	0	0	0	0	0	0	0	0
CA00019180_novel06	0	0.104667	0	0	0	0.203816	0.000175706	0	0.200613	0.017171	0.119406	0	0.462928	0	0	0.0199073	0	0	0	0	0	0
CA00019214_novel04	0.205817	0	0	0.572178	0	0.575648	0.693587	0.101959	0.441798	0	0	0.0613148	0.182779	0	0	0	0.295727	0	0.000834872	0	0	0
CA00019214_novel05	0	0	0	0	0	0	0	0	0	0	0	0	0	0	0.0759269	0	0	0	0	0	0	0
CA00019214_novel15	0	0	0.0316069	0	0	0.0857364	0	0.0476421	0.0712351	0.0839291	0.0226362	0.0660496	0	0.0461832	0.0689636	0.0346287	0.0577766	0	0	0	0	0
CA00019214_novel16	0	0	0	0	0	0	0	0	0	0	0	0.0258446	0	0	0	0	0	0	0	0	0	0
CA00019254_novel06	0	0	0	0	0	0	0	0	0	0	0	0.785628	0	0	0	0	0	0	0	0	0	0
CA00019270_novel05	1.11636	0	2.93007	0.280639	0	0	0	0	4.47221	3.42895	1.10013	0.0507855	0	0	0	0	0	0	0	0.647916	0	0
CA00019270_novel06	0	0	8.20792	0	0	0	0	0	0	0	0	0	0	0	0	0	0	0	0	2.20023	0	0
CA00019271_novel01	0	0	0.0587296	0	0	0	0	0	0	0	0.0210401	0.022393	0	0	0	0	0.0268441	0	0.0271583	0	0	0
CA00019283_novel11	0	0	0	0	0	0	0	0	0	0	0	0	0	0	0.0808772	0	0	0	0	0	0	0
CA00019283_novel12	7.92702	4.19898	6.01808	4.07975	2.64199	6.123	4.26148	4.78345	5.06051	4.00626	14.209	6.47373	4.29196	3.72269	1.34566	1.69349	2.30243	1.7214	5.94866	2.08516	2.87946	3.05872
CA00019283_novel13	1.26279	6.18947	11.0819	3.49876	6.92164	9.56755	6.80257	11.9714	10.1312	12.4728	23.6648	7.3909	2.13923	1.17441	0.101082	0.0444782	7.9244	3.08585	9.56371	3.37636	6.01192	2.60764
CA00019286_novel02	0.0751555	0	0	0	0	0	0	0	0	0	0	0	0	0	0	0	0	0	0	0	0	0
CA00019286_novel04	7.35421	0.108004	0.104972	0	0	0	0.79603	0.0434296	0.0501237	1.10815	0	0.24653	2.03821	1.64749	0	0	0	0	0	0	0.121249	0.205968
CA00019290_novel27	0.0464339	0.0698557	0	0.0165823	0.0391976	0	0.0590117	9.43275	0.019357	0.0562193	0	0	2.30712	0.0334973	0	1.767	0.649305	0.706214	0	0.0254877	0.0824701	0.151055
CA00019305_novel05	2.61627	2.15094	13.2424	2.97483	0.417726	0.468208	3.21924	4.81622	3.66619	2.11678	2.51873	6.88604	1.91596	0.60225	1.58833	2.04455	1.64753	1.94295	2.08489	1.78805	10.018	3.7221
CA00019306_novel01	0	0	0	0	0	0	0	0	0	0	0	0	0	0	0	0	0	0	0	0	0	0
CA00019363_novel02	0	0	0	0	0	0	0	0	0	0	0.111149	0	0	0	0	0	0	0	0	0.174731	0	0
CA00019388_novel01	0	0	0	0	0	0	0	0	0	0	0	0	0	0	0	0	0	0	0	0	0	0
CA00019391_novel03	0	0	2.14563	0.019	0	1.80794	8.02898	3.06998	1.41319	0	3.86121	7.5331	0	0	0	0	4.24578	0	0	0	7.08511	0
CA00019411_novel03	0	5.90637	0	0	0.220025	1.48667	1.12375	4.51375	99.059	3.48903	0.000338257	28.4637	0	0	0	0	1.61577	0	0.124901	0	0	0
CA00019540_novel01	0.616456	0.308216	0.403558	0.28339	0	0.272752	0.505097	0.242831	0.151156	0.106933	0.0577282	0.123288	0.0364056	0.0882838	0.0879892	0.308301	0.738124	0.151113	0.297005	0.0934226	0	0.934292
CA00019620_novel11	0	0	0	0	0	0	0	0	0	0	0	0	0	0	0	0	0	0	0	0	0.855062	0
CA00019643_novel04	6.14782	0.00233017	1.47241	4.17053	4.28793	7.01063	30.1084	0.8433	11.1262	47.7958	3.42079	6.58128	2.27349	11.9921	7.39319	0.498105	3.25713	0.436967	3.15397	2.31996	1.08644	4.1089
CA00019682_novel04	0	0.0870526	1.49579	0.679902	0.635119	0.928668	6.83818	1.42382	1.851	0.403478	0.580214	2.25914	0.141427	0.158963	0.286837	0	0.389353	0.2226	0.751871	0.609242	1.28497	0.28607
CA00019703_novel03	0	0.0803438	0	0	0	0	0	0	0	0	0	0	0	0	0	0	0	0	0	0	0	0
CA00019707_novel02	1.6633	4.60231	2.01248	0.379926	0.317922	0.847736	0.362715	1.5747	0.458909	0.333021	1.00547	0.240228	1.04524	0.596354	0.237655	0.141207	0.758573	0.993203	1.0039	0.287403	1.04592	0.311988
CA00019721_novel01	0.0470217	0	0.196576	0.0505277	0.174405	0.0874064	0.0902262	0.195544	0.154248	0.171936	0.237435	0.550799	0.0585176	0	0.284086	0.0704693	0.239202	0.080665	0.23755	0	0.0668525	0.149254
CA00019787_novel01	0.424984	0.213717	0.439207	0.151702	0.148681	0.301203	0.653415	0.0829247	0.207546	0.146356	0.158064	0.796588	0.174559	0.080603	0.0299891	0.152822	0.377317	0.0346958	0.460638	0.0319526	0.718683	0.322218
CA00019787_novel08	0	0	50.3648	0	0	0	4.10685	1.39998	19.5224	0	0	0	0	0	0	0	0	0	0	0	0.0117981	0
CA00019820_novel01	8.21274	5.73311	11.1688	5.68783	3.55411	6.27243	3.39965	5.12302	8.35454	4.71662	7.85358	4.63326	11.6428	9.33204	3.86457	2.55018	3.06907	2.27551	5.69196	3.93611	5.0297	3.06693
CA00019820_novel02	0	0	0	0	0	0	0	0	0	0	0	0	0	0	0	0	0	1.11325	0	0	0	0
CA00019836_novel10	0	0	0	0	0	0	0	0	0	0	0	0	0	0	0	0	0	0	0	0	0	0
CA00019837_novel16	0	0	0	1.15426	0	0.554142	0.349047	0	0	0	0	0	1.70324	0	0	0	0	0	0	0	0	0
CA00019854_novel06	0	0.947688	21.1227	0	0	3.49147	0	0	0	0	0	0	0.684314	0	2.38118	0	0	0	1.19048	0	11.8495	1.02569
CA00019865_novel06	0.00593641	0	0	0	0	0	0	0	0	0	0	0	0.997674	1.07563	0	1.37812	0	2.4085	5.76707	3.37666	12.1079	8.45558
CA00019890_novel02	0.218291	0.805684	0.3265	0.1836	0.291487	0.219835	0.0716885	0.120969	0.228811	0	0.278812	0.182127	0.187072	0.387488	0.655091	0.233749	0.102298	1.02911	0.656719	0.0484443	0.50631	0.403879
CA00019965_novel18	0	0.225629	0	0	0.0633951	0	0	0	0.0140635	0	0.0261852	0	0	0	0.192831	0	0	0	0	0	0	0.00211777
CA00019965_novel27	0	0	0	0	0	0	0	0	0	0	0.0749877	0	0	0	0	0	0	0	0	0	0	0.224281
CA00020001_novel01	0.692479	0.201701	0.433268	0.574096	1.39553	0.584944	0.782646	1.10733	1.16723	3.09722	0.960203	1.12557	1.28871	0.980347	1.27488	0.921718	0.515157	0.486082	0.995047	0.915354	0.784415	0.362749
CA00020035_novel03	0	0	0	0	0	0	0	0	2.3625	0	0	0	0	0	0	0	0	0	0	0	0.0259295	0
CA00020063_novel02	0.159868	0.750134	1.79567	0.465754	0.382013	50.8919	1.63586	43.5518	17.8337	16.9052	99.0785	1.03911	0.00052918	2.22922	0.0604912	0.302566	1.97604	0	0.254736	3.30779	1.60767	0.990125
CA00020135_novel03	0	0	0	0	0	0	0	0	0	0	0	0	0	0	0	0	0	0	0	0	0	0
CA00020160_novel02	0	0.131778	0	0.189142	0.0543738	0.0819417	13.166	0.0914496	0.90795	0.321677	0	0.0467644	0.109478	0.310077	0.265567	0	0.670449	0.151015	0.055613	0	0.0625818	0.4193
CA00020160_novel03	0	0	0	0	0	0	0	0	0	0	0	0	0	0	0	0	0	0	0	0	0	0
CA00020161_novel18	0	0	0	0	0	0	0	0	0	0	0	0.254406	0	0	0	0	0.118156	0	0	0	0	0.100516
CA00020162_novel01	0	0	0	0	0	0	0	0	0	0	0	0	0	0	0	0	0	0	0	0	0	0
CA00020192_novel03	0	0	0.164239	0.127572	0	0	0	0	0	0	0	0	0	0	0	0	0.100185	0	0.0958449	0	0.112608	0
CA00020192_novel11	0	0	0	0	0	0	0	0	0	0	0	0	0	0	0	0	0	0	0	0	0	0
CA00020216_novel01	0	0	0	0	0	0	0	0	0	0	0	0	0	0	0	0	0	0	0	0	0	0
CA00020283_novel12	0	0	0	0	0	0	0	0	0	0	0	0	0	0	0	0	0	0	0	0	0	0
CA00020317_novel03	0	0	1.69982	0	0	0.176414	0	0	0	0	0	0	0	0.168754	0.294251	0	0.617152	0	0	0	0.40799	0
CA00020354_novel01	0.0938802	0	0.131472	1.76e-05	0	0.150182	0.0852562	0.0793419	0.319197	0	3.81e-05	0.695238	0.235494	0.000162689	0	0	0	0	0.452016	0	0.275814	0.789622
CA00020381_novel02	0.0704814	0	0	0.0759159	0.0876539	0	10.7353	0	1.82249	0.77708	0	0	0	0.357156	0	0	0.819291	0	0	0	0	0.445842
CA00020391_novel01	0	0	0	0.39259	0	0	0	0	0	0	0.281489	0	5.23183	1.75064	0	0	0	0.415729	0	0.432275	0.3717	0.425542
CA00020396_novel02	0	7.83644	6.1023	3.24197	0	0.660505	0	0	0	0	0.578384	0	0.604694	0.00499102	0	0	1.2286	0	0	0.233587	0	0
CA00020403_novel06	0	0	0	0	0	0	0	0	0	0	0	0	0	0.257477	0	0	0	0	0	0	0	0
CA00020419_novel14	0	0	0	0.726467	0	0	0.962383	0	0	0	0	0	0	0	0	0	1.20764	2.41688	0.61165	0	0	0
CA00020432_novel12	2.37115	0.556898	0.837824	0.341664	0	0.377521	0.482759	0	0.71411	1.32817	0.722823	1.61222	1.33008	1.64426	0	0	0.202349	0	0	0.237474	0	0
CA00020432_novel13	14.9046	6.99374	11.3214	6.36428	6.65155	11.609	9.09796	21.9685	13.1312	5.61399	3.5747	13.9345	8.36861	7.05185	1.15189	3.97844	5.3609	7.09569	7.52904	6.7048	5.01813	4.42992
CA00020450_novel04	4.60602	4.44415	8.81129	4.40255	4.35612	3.37356	6.39113	6.05628	5.01686	0.77856	2.54886	8.283	5.02557	6.59554	0.0519422	0	3.47176	0.00101936	3.69122	5.34361	3.96882	4.99277
CA00020481_novel05	0.0527284	0.0791238	0.289437	0.113084	0.0972858	0	0	0	0.108571	0.28793	0.0517891	0.0828484	0	0	0	0	0	0	0.0333509	0.0419503	0.187576	0
CA00020481_novel09	0	0	0.0467558	0.065792	0	0	0	0.126881	0	0	0.0301657	0	0	0	0	0	0	0	0.038777	0.0487949	0	0
CA00020500_novel05	0.106744	0.531222	1.11224	0.205634	0.307467	0	0.355862	0.249052	0.438523	0	0.123142	0.0440369	0.150357	0.253299	0.180618	0.418721	0.222823	0.374867	0	0	0.22387	0
CA00020503_novel02	0.131593	0.0886225	0	0.146872	0	0	0.269244	0	0.424768	0	0.245509	0.0735121	0	0.134551	0.081791	0.0929318	0.0778425	0	0	0	0	0.118525
CA00020506_novel09	0.332499	13.1729	0.468307	2.16107	0.30398	132.954	0.987961	638.887	0.000116213	0.861508	0	0	0	1.76385	730.651	61.107	0	39.3708	0	0	1.36493	16.6714
CA00020509_novel05	0	0	0	0	0	0	0	0	0	0	0	0	0	0	0	0	0	0	0.136466	0	0	0
CA00020541_novel07	0	0	0	0	0	0	0	0.409487	0	0	0	0	0	0	0	0	0	0	0	0	0	0
CA00020548_novel36	0	0	0	0	0	0	0	0	0	0	0	0	0	0	0	0	0	0	0	0	0	0
CA00020548_novel37	0	0	0	0	0	0	0	0	0	0	0	0	0	0	0	0	0	0	0	0	0	0
CA00020565_novel03	0.45737	0.337063	0.639133	0	0.656845	0.140149	0	0.158072	0	0	0	0	0.520168	0.508287	0	1.08269	0.947726	0.129206	0.0949679	0.599978	0.107021	0
CA00020579_novel04	0	0	0	0	0	0	0	0	0	0	0	0	0	0	0	0	0	0	0	0	0	0
CA00020611_novel02	0.854545	9.04835	0	1.73624	0.237365	33.222	9.7887	24.9788	1.19108	0.582223	0.00789453	4.394	20.6787	10.8869	11.1234	1.82745	3.60876	2.60532	2.02065	3.21594	5.01573	1.25593
CA00020611_novel03	2.00413	14.6751	6.14294	9.12946	4.16228	93.6676	21.3026	31.7704	4.96305	2.44305	1.62776	7.41769	27.0407	22.2085	52.7342	12.5494	14.3144	17.1179	8.37261	5.17603	9.12562	8.12732
CA00020611_novel04	0	0	0	0	0	0	0	0	0	0	0	0	0	0	0	0	0	0	0	0	0	0
CA00020618_novel01	4.55244	2.23718	3.01953	2.77136	1.85743	1.33644	2.65049	1.75065	2.66112	2.19633	3.03829	2.127	5.23019	4.35866	0.909908	0.986656	1.07557	0.821839	1.43597	1.62111	1.27679	0.759038
CA00020619_novel04	0.0365879	0	0.0505218	0	0	0	0	0	0	0.133486	0.0721457	0	0	0	0	0	0	0.0627743	0	0	0.0520398	0
CA00020626_novel26	0.11566	4.51206	0.109554	0.11411	0.110558	0.11139	26.0941	0.110585	0.113167	0.096986	0.113668	0.104905	0	2.19243	0	0	0.107859	0.0665057	0.113178	0.115235	0.11208	0.11515
CA00020628_novel13	0.183414	0	0	0	0	0	0	0	0	0	0	0	1.46847	0.21899	0	0	0	0	0	0	0	0
CA00020636_novel01	3.9111	18.7868	9.88339	3.11681	4.48102	11.5088	6.30658	16.2045	12.3478	3.33452	4.6868	16.3099	12.3134	10.4339	8.19305	14.4415	15.5193	16.5233	10.6179	7.83734	18.3307	12.9021
CA00020647_novel03	0.959352	1.61129	13.7263	0.0167735	0	2.2735	2.02299	4.29143	9.41833	9.71394	3.28956	5.02756	0.00827302	0.5121	0	0	1.46111	0	7.5198	3.13697	5.5679	0
CA00020674_novel06	0	3.74346	4.99825	0	0	0	2.15869	0.89053	0	2.14666	0.00248399	0	0	0	0	0.364009	0	0	0	2.06861	0.218097	0.789842
CA00020683_novel01	0.00183358	0	0	0.84252	0	0	1.77335	0	0	0	0	0	0	0.00391446	0	0	0	0	0.897893	1.19185	0	0
CA00020757_novel05	0	0	0.549963	0.276754	0.0636724	0.0969492	0.196993	0.200829	0.204844	0	0.0506627	0.3114	0	0.0518423	0.578168	0.255818	0.432301	0.0954426	0.130739	0.085596	0.574938	0.505571
CA00020790_novel03	0	0	0	0	0.0682875	0	0	0	0	0	0	0	0	0.027809	0.124679	0	0.0348519	0	0.0350999	0	0	0
CA00020804_novel01	0.52379	0	0	0	0	0	0	0	0	15.8545	0	0	0	0	0	0	0	0	0	0	0	0
CA00020815_novel18	0	6.82409	0.175127	0.13779	1.58907	1.63501	0	4.64759	8.11829	12.4612	3.39273	0	1.57654	3.58684	0	0	0	0	6.17499	0	16.7707	5.10235
CA00020824_novel01	0.0565034	0	0	0	0	0	0	0	5.08025	0	0	0	0	0	0	0	0	0	0	0	0	0
CA00020829_novel07	9.14345	0	0.0572448	0.00555739	0.102119	0.230367	0.737025	0.0858085	1.24096	9.25896	0.0686128	0	1.67103	1.36903	0	0	0.261983	0	0.0519836	0.131667	0	0.168351
CA00020839_novel04	0	0	0	0	0	0	0	0	0.0390981	0	0	0	0	0	0.0283514	0	0	0	0	0	0	0.0302888
CA00020845_novel06	18.9341	2.34384	7.56556	77.9383	2.17158	3.44492	2.20385	4.14953	0.829973	0.57913	0.122506	4.7488	27.1543	22.2017	5.15994	1.80741	10.5476	2.92167	12.587	4.41349	13.1179	6.53396
CA00020881_novel06	0	0	0	0	0	0	0	0	0	0	0	0	0	0	0	0	0	0	0	0	0	0
CA00020882_novel02	0.0330904	0	0.0455924	0.106523	0	0	0.316558	0	0.0340915	0.120636	0.0325821	0	0	0	0	0	0.125109	0	0	0	0.0941434	0
CA00020900_novel09	0.644317	0	0	0	0	0	0	0	0	0	0	0	0	0	0	0	0	0	0	0	0	0
CA00020909_novel04	0	0	0	0	0	0	0	0	0	0.100036	0	0.0288026	0	0	0	0	0	0	0	0	0	0
CA00020909_novel08	0	0	0	0	0	0	0	0	0	0	0	0	0	0	0	0	0	0	0	0	0	0
CA00020909_novel09	0	0	0.0217541	0.0170899	0	0	0	0	0.0328084	0	0	0.033147	0	0	0.0934652	0.0239506	0	0	0	0.0334869	0.0301357	0.0254343
CA00020909_novel10	0	0	0	0	0	0	0	0	0	0	0	0	0	0	0.111	0	0	0	0	0.0738762	0.0651762	0
CA00020909_novel15	0	0	0	0	0	0	0	0	0	0	0	0.000212433	0	0	0	0	8.63e-05	0	0	0	9.47e-05	0
CA00020909_novel17	0	0	0	0	0	0	0	0	0	0	0	0.0975716	0	0	0.0592688	0	0	0	0	0	0	0
CA00020909_novel20	0	0	0	0	0	0	0	0	0	0	0	0.173292	0	0	0	0	0	0	0.0608044	0	0	0
CA00020909_novel24	0	0	0.039788	0.0621039	0	0.0537981	0.0553403	0.0598597	0.0894348	0	0	0.182312	0	0	0.130135	0	0.109158	0.0496743	0.0366128	0	0.205934	0.0460713
CA00020909_novel25	0	0.0899759	0	0.0588045	0	0.097766	0	0	0.230944	0.214798	0	0.295465	0	0	0.084011	0	0.0693658	0.0903987	0.0697279	0	0	0.0941074
CA00020918_novel05	3.37031	1.22769	0.782131	0.428006	0.592241	0.899217	0.213029	1.57183	1.17181	1.0067	0.815688	0.946552	0.377022	1.08443	0	0	1.8315	0	1.22524	0	0.693076	1.40103
CA00020953_novel08	6.47252	1.09582	4.37749	1.72285	0.629197	1.44815	2.4548	1.8684	2.14194	1.28067	4.7711	2.31335	2.98562	0.773688	0.332444	0.876931	2.35873	0.57782	1.01049	0.667689	0.73102	0
CA00020974_novel02	0	0	0	0	0	0	0	0	0	0	0	0	0	0	0	0	0	0	0	0	0	0
CA00020976_novel05	1.19083	1.22836	1.62833	1.21323	0.70117	1.24318	1.49182	0.817793	1.36643	2.07978	0.924319	0.962969	0.130055	0.20183	0.270519	0.757063	1.46323	0.0113849	0.362447	0	0.783123	0.268972
CA00020977_novel02	0	0	0	0	0	0	0	0	0	0	0	0	0	0	0	0	0	0	0	0	0	0
CA00020981_novel11	0	0	3.57458	0.274466	0	0	0.0445665	3.16083	0.467708	2.07497	1.76071	2.54382	0.00223277	1.07131	0	0	0	0	0.817358	0.590497	0	1.82591
CA00020982_novel02	0	0	0	0	0	0	0	0	0	0	0	0	0	0	0	0	0	0	0	0	0	0.0120633
CA00020989_novel60	0	0	11.7667	2.33153	2.9765	0	0	3.05352	0	0.399946	0.530811	0	0	0	0	0	0	0	2.90699	2.7902	1.17668	1.96042
CA00020992_novel02	2.99895	3.24307	1.11078	0.472631	0.0606166	2.03015	0.341427	1.13327	0.000811604	0.951156	2.71339	0.9433	1.79556	1.3889	0.249706	0.00045767	0.537387	2.91e-05	0.524524	0.507662	0.256859	0
CA00020994_novel06	0.150243	0.322129	2.24013	0.848579	0.453833	0.234036	1.24256	1.69223	1.18587	11.2412	0.499543	1.32247	2.25179	0.0564387	0.899664	0	0.816191	0.00214355	0	0.0889449	1.24353	0.206099
CA00021003_novel01	14.4164	7.3553	11.6681	7.17008	7.0995	6.50167	12.2524	4.12996	12.6005	9.41095	37.0315	14.953	0	0	0	0	9.89155	0	0.695929	0	0	0
CA00021034_novel10	3.31821	2.17472	1.72274	0.896438	3.82965	3.20316	1.00177	0.940587	0.277997	0	0.850288	0	3.89662	1.26598	0.125746	0.38871	1.16214	0	1.09171	1.0557	1.47217	0.163471
CA00021061_novel08	0	0	0	0	0	0	0	0	0	0	0	0	0	0	0	0	0	0	0	0	0	0
CA00021062_novel06	4.50446	8.59061	44.8604	18.3797	14.1674	5.12893	9.02507	19.3693	37.8734	7.8012	21.2978	9.33037	53.2277	29.8634	12.8824	8.26228	6.2654	5.61936	6.6067	23.1431	10.415	8.89776
CA00021072_novel02	0	0	0.48443	0.095028	0	0.0329578	0	0.109674	0.0183223	0	0	0.0553872	0	0	0.0529161	0	0.0885496	0	0.112275	0.0282225	0.0504988	0
CA00021072_novel04	2.07174	2.01191	13.0693	12.4418	12.5732	1.95928	8.0172	4.38528	19.321	1.36205	0.804058	12.3137	0.859069	2.28333	5.02677	0.437264	2.52539	0.000265881	2.13586	5.08771	2.94725	4.99476
CA00021072_novel05	0.00210712	0.76802	6.67134	1.75154	2.31097	0.628445	2.08497	4.4923	17.3288	0.549208	0.323209	7.68948	2.24427	0.00523295	2.07793	0	1.22615	0	0.153986	2.02803	3.14834	0
CA00021089_novel11	0	0	0	0.117431	0	0	0	0	0.842876	0	0	0	0.15531	0	0	0.395914	0	0	0	0	0	0
CA00021089_novel12	2.82487	0	0	1.81258	0	0	0	0	46.7855	24.7661	0	0	2.05778	0.190019	0	0	0	0	0	0	0	0
CA00021090_novel10	0	0	1.9011	0	0	2.38558	0	3.27482	0.15206	12.7914	0	0.687008	0	0	0	0	0	0	0	0	1.26493	0
CA00021113_novel05	0	0	0	0	0	0	0	0	0	0	0	0	0	0	0	0	0	0	0	0	0	0
CA00021115_novel03	0.0385014	0.115361	1.22406	0.661404	0.0949994	0.35779	0.36873	0.558924	0.714396	0.421573	0.341878	0.855131	0.047831	0	0.115869	0.808246	0.925171	0.132122	2.14099	0	2.57359	0.917761
CA00021151_novel04	0	0	0.016398	0.116131	0	0	0.0459145	0.0247904	0.0247786	0	0	0.0499292	0	0	0	0	0.0149827	0	0	0.0191704	0	0
CA00021154_novel16	0	1.30878	5.23333	3.07546	4.27969	2.1884	4.39454	6.38861	4.57589	3.37273	9.53998	2.91398	4.37199	1.89189	6.32959	1.016	1.40864	1.18249	3.00849	6.5171	2.57201	0.0306746
CA00021156_novel02	0	0.242273	1.9644	0.025968	0	1.21e-05	0	1.57102	1.59e-06	0.382464	0	0	0.0703622	0	1.58619	0.0737847	0	0	1.08726	0	1.5974	0.792141
CA00021166_novel18	4.0091	22.0305	0	0.147193	0	0.317605	0.0875973	0	0.0202809	0.672642	0.138961	0.071168	2.99672	2.61121	0.206798	0	0.174075	0	0.0136057	0	0.259715	0.144981
CA00021238_novel06	0.101802	0	0	0	0	0	0	8.73e-06	0	0	0	1.1e-05	0	0	0	0	0	0	0	0	0	0
CA00021248_novel01	0	0.0393188	1.37868	1.24137	0.063198	0.842477	1.23485	0	0	0	0	0	1.04031	0	1.58346	3.44057	0.80964	0.279977	0	0	0	0
CA00021248_novel02	0.321812	0.0592553	0.0650649	0.3537	0	0	0.114582	0.417037	0.117231	0.174077	1.22167	0.226298	0	0.0556441	0	0.155876	0.264891	0	0	0	0.0657543	0.292359
CA00021248_novel04	0.000437356	0	0	0	0	0.360206	0.00144274	0	0	0	0	0	0	0	0	0	0.213254	0	0	0	0	0
CA00021252_novel01	0	0	0	0	0.0421138	0.11953	0	0	0	0	0	0	0.081428	0	0.396698	0	0	0.164506	0	0	0	0.214427
CA00021284_novel06	0	0	0	0	0	0	0	0	0	0.0685798	0	0	0.076672	0	0	0	0	0	0.00627554	0	0	0
CA00021284_novel07	1.0006	0.756553	2.12392	0.753482	0.277293	0.283213	1.99981	0.587673	1.04547	0.938194	0.652356	0.911316	1.29306	0.548936	0.261291	0	0.165812	0.425081	0.291148	0	1.14711	0.045192
CA00021314_novel06	0.254785	0	0.0893969	0	0	0	0	0	0	0.233741	0	0.0687555	0	0	0	0.0953566	0.163799	0	0	0	0.0904997	0.100835
CA00021337_novel01	0.0888258	0.272665	0.182018	0.126536	0.209062	0	0.013668	0.121205	0	0	0.173017	0	0	0.0690142	0	0	0.197528	0	0.0552753	1.28e-05	0.0622158	0.0177498
CA00021339_novel04	1.12965	0	5.99038	0.860948	0.739266	1.2884	0.308293	1.52053	0.94977	0	0.732079	2.15422	0.815191	0.435303	0.56327	0	1.49785	0.942959	0.000385889	1.35579	1.86081	0
CA00021347_novel04	6.06856	9.65315	12.7492	14.7067	16.3174	14.1425	15.4778	3.74513	15.676	19.1304	26.231	6.95633	15.4032	9.48198	1.55359	0	5.62099	3.79636	10.7502	3.06502	3.08335	6.39363
CA00021349_novel07	0	2.46085	0	0	0	0	0	0	5.51444	0	0	0	0	0	0	0	0	3.21621	0	3.46483	0	0
CA00021361_novel35	2.01032	2.04016	3.2253	13.1329	3.00079	4.08408	10.1226	2.93029	9.86293	2.34701	1.64905	21.3142	0	0.165602	1.27841	0	4.64782	0.883135	5.73534	3.70037	7.21696	6.04003
CA00021361_novel36	0.00151067	0	0	0	0	0	0	0	0	0.632182	0.0535203	0	0	0	0	0.353108	0	0	0	0	0	0
CA00021373_novel04	0	0	0	0	0	0	0	0	0	0	0	0	0	0	0	0	0	0	0	0	0	0
CA00021373_novel05	0	0	0	0	0	0	0	0	0	2.66873	0	0	0	0	0	0	0	0	0	0	0	0
CA00021405_novel04	0.471013	0.344133	3.30901	0.515736	0.914383	0	0	1.0377	0.247861	0	0.250492	0	0	0	1.53512	1.0442	0.339783	0.401836	0	0	0	0.726669
CA00021431_novel01	2.20244	1.1581	6.67156	1.73012	7.11512	2.00098	2.52624	9.57518	7.92937	4.26751	1.61136	6.04438	3.08256	1.22202	17.5658	9.03695	2.64276	6.57818	6.60122	4.20641	9.15456	8.89805
CA00021434_novel04	0.00141049	0	0.00116363	0.00165414	2.06444	0.00131784	0.00251624	0	1.15329	0.757973	3.04157	4.11839	0.928342	0	0	0.514268	0.000193684	0	0	0.194877	1.12169	0.0851125
CA00021434_novel07	4.54933	6.11301	8.28975	2.78622	3.63863	5.5332	4.00854	7.0944	4.20653	3.05514	1.91073	4.35003	3.01528	1.25528	6.16347	0.332289	2.35268	2.20026	5.33895	6.15551	1.63903	3.1309
CA00021434_novel09	0	0	0	0	0	0	0	0	0	0	0	0	0	2.28443	0	0	0	0	0	0	0	0
CA00021440_novel04	0	0	6.59683	0	0	0	0	0	7.77993	0	1.36955	0	0	0	0	0	0	0	0	0	0	0
CA00021444_novel05	0.73778	0.0303217	1.59986	0	0	0	0.51507	0.549312	0	0.383172	0.308256	0.033302	0	0	0	0	0	0	0.822383	0.526488	3.44159	0
CA00021448_novel37	5.40385	10.5848	0	0	0.470978	0	0	0	0	2.46404	7.71354	0	6.95834	2.48471	0	0	0	0	0	5.53432	7.81323	2.61594
CA00021449_novel05	1.20806	2.55007	2.45382	0.628159	1.17561	2.04346	3.15655	2.64306	1.64521	0.767553	2.64628	3.4977	0.758242	1.17026	0.894149	0	1.01101	0.0550227	1.17403	1.89144	3.6703	1.1428
CA00021461_novel20	4.01219	4.05598	8.85986	5.2245	1.47453	2.19523	5.07155	2.58964	9.68777	7.65028	4.78027	11.0902	1.11533	0.48485	7.75912	6.89306	7.31773	7.42525	1.86653	4.71308	6.87376	1.46789
CA00021509_novel01	2.52698	4.39038	13.6368	9.19871	26.5836	7.19649	16.3119	15.3129	20.618	49.4514	22.939	6.71855	20.7427	20.6142	30.2882	11.2859	18.0169	11.9608	13.5967	30.3289	7.78806	22.7656
CA00021521_novel02	0	0	0.175242	0.0830644	0	0	0	0	0	0	0	0.272835	0	0	0	0	0	0	0	0	0	0
CA00021526_novel03	0.116607	0.645438	0.225597	0	0	0.801184	0.583512	0.925309	0.806586	1.07035	0.148467	1.38965	1.4131	1.31913	0	0.677309	0.714189	0.787626	0.595452	0.145789	0.12545	0.37334
CA00021536_novel02	1.17645	0.00772428	0.00191701	0.990008	2.93314	0.674812	0.999182	0.00173816	1.5713	0	3.61876	2.57479	4.90228	3.24286	3.76923	3.56725	2.39625	1.16245	2.75314	2.62592	0	3.54625
CA00021539_novel09	0.0980585	0	0	0	0	0	0	0	0	0	0	0	0	0	0	0	0	0	0	0	0	0.150652
CA00021584_novel09	0.712628	1.33962	2.42405	0.129017	0	0.544808	0	1.6828	0	0	1.61811	0	2.8992	0.00163808	0	0	0	0	4.17442	0	0.0985196	2.24615
CA00021620_novel03	2.34343	0.700823	2.14071	2.28694	0.339474	1.60359	0.548747	2.63538	1.90484	1.12745	0.297802	0.352898	0.121396	0.526627	2.05456	1.2064	1.876	1.01493	4.24445	0.593454	1.3389	3.32687
CA00021624_novel03	5.50646	0.849381	1.08821	0.539558	0.66086	0.921544	0.0839189	1.01997	0.10121	0.119329	0.337313	1.86572	1.37166	2.14558	0.0300364	0.105211	0.5251	0.0310729	0.473587	0.295182	1.35519	0.201428
CA00021628_novel02	1.64996	1.22274	0.626112	0.507785	0.741791	2.0266	0.961496	1.2409	1.00463	0.709431	0.646253	0.575764	1.33067	1.48317	1.72198	0.787634	0.561167	0.427651	0.843924	1.65191	0.638531	1.12306
CA00021666_novel06	4.15722	0.563036	0.375256	0.115695	0	0.100012	0.103367	0.112094	0.544823	0	0.106763	0	0.268106	0.759928	0.244496	0.0805889	0	0.184545	0.0679088	0	0.0764649	0
CA00021666_novel08	6.62734	0	0	0	0	0	0	0	0	0	0	0	0	0	0	0	0	0	0	0	0	0
CA00021676_novel01	0.0575272	0	0	0	0	0	0	0	0.0594198	0	0	0	0	0	0.174587	0	0	0	0	0	0	0
CA00021726_novel01	0	0	7.7579	0.221328	0.521028	0	0	1.32717	0	0	0	0	0	0	0	0.601157	1.14562	0.346431	1.77028	3.55756	1.71883	1.25721
CA00021766_novel06	0	0	6.68313	0	0	0	0	0	0	0	0	0	0	0	0	0	0	0	0	0	0.000527364	0
CA00021771_novel08	0	1.21232	9.26311	0	2.45595	0	0.297383	0	0	0.567281	0.290913	0.119547	2.25911	7.12718	0.0785574	0	3.55631	0	3.14585	2.94895	4.84778	4.15148
CA00021773_novel02	0	0	0	0	0	0	0	0	0.294558	0	0	1.36831	0	0	0	0	0	0	0	0	0.363644	0
CA00021779_novel04	4.80099	3.36307	7.10185	5.26005	3.22019	0.986295	5.49248	2.78677	2.55063	2.26479	2.11955	2.86332	2.28631	2.80459	3.40809	0	2.15624	1.09499	3.91908	6.64496	4.36924	1.75665
CA00021791_novel03	0	0	0	0	0	0	0	0	0	0	0	0	0	0	0	0	0	0	0	0	0	0
CA00021791_novel04	0	0	0	0	0	0	0	0	0	0	0	0	0	0	0	0	0	0	0	0	0	0
CA00021793_novel05	0	0.00440763	0	0	0	0	0	0	0	0	0.0161488	0	0	0	0	0	0.0503891	0	0	0	0	0
CA00021821_novel03	0	0	0	0	0	0	0	0	0	0	0	0	0	0	0	0	0	0	0	0	0	0
CA00021912_novel08	0	10.4943	0	1.60205	0	0	0	0	0	20.0469	0	0	0	0	0	0	0	0	0	0	170.605	22.9617
CA00021963_novel02	0	0	0.166174	0	0	0	0	0	0	0	0	0	0	0	0	0	0	0	0	0	0	0
CA00021965_novel02	0.190197	3.86533	0	0.0443539	0.0509882	0	0.079152	0.0857242	0	1.91e-05	0	0	0.347964	0	0	0	0.0809008	0	0	0	0	0
CA00022009_novel10	0	0	0	0	0	0	0	0	0	0	0	0	0	0	0	0	0	0	0	0	0	0
CA00022024_novel02	0.0792011	0.00243652	6.09164	0	9.79e-05	0.852183	1.84474	3.38113	0.944298	0	0.829604	1.01108	0	0	0	0	1.72279	0	3.88329	0	3.10224	0.957915
CA00022033_novel07	0	0	0	0	0	0	0	0	0	0	0	0	0	0	0	0	0	0	0	0	0	0
CA00022040_novel03	28.8868	24.27	397.128	131.038	36.409	73.7338	65.7622	109.41	130.629	41.2791	33.2145	98.8008	76.1882	42.7377	9.8424	8.87578	73.3067	14.0641	158.484	194.052	176.607	164.347
CA00022044_novel15	0	0	0.408306	0	0	0	0	0	0	0	0	0	0	0	0	0	0	0	0	0	0	0
CA00022061_novel28	5.75643	8.02135	4.49598	0.318716	2.00273	71.6887	2.07135	19.791	6.46405	3.818	2.10035	12.7026	4.90563	4.37014	4.71178	8.9868	15.8822	11.3001	17.8922	8.19526	32.0719	13.7367
CA00022083_novel03	0.000389417	0.739628	0	0.105735	0	0.30202	0	0.00031368	0.0842076	0.303781	0.239456	0.254255	0	0.0673189	0	0	0.040076	0.0412431	0.203102	0	0	0
CA00022099_novel15	0	0	0	0	0	0	0	0	0	0	0	0	0	0	0	0	0	0	0.0745954	0	0	0
CA00022107_novel16	0	0	8.79105	6.32919	0	1.43878	2.4775	5.33413	5.87712	0	8.35865	0	11.2786	7.12135	3.62469	0	2.70528	0	0	6.87476	6.40202	0
CA00022107_novel17	0	0	9.52635	0	0	0.00626631	0	0	0	2.61808	0	0	0	0	0	0	0	0	0	0	0.366529	0.0848035
CA00022114_novel02	3.17545	0	3.55988	0	0	0	0	0	1.85929	0	0	0	0	0	0	0	0	0	3.62234	0	0	4.39873
CA00022136_novel16	2.94922	2.62657	14.5357	4.49555	6.32727	5.44261	29.9123	9.18474	12.8491	17.898	11.4952	5.5338	3.09438	4.43383	3.98769	0.9264	10.47	6.09391	3.78037	5.90407	21.3755	6.0738
CA00022144_novel07	0	0	0	0	0	0	0	0	0	0	0	0.220859	0	0	0	0	0	0	0	0	0	0
CA00022145_novel03	0	0	2.41793	0	0	0	0.00307058	0	1.2444	1.05849	0.0262371	0.914449	0	0	0	0	0	0	8.46007	0	0	0
CA00022196_novel01	0.045746	0	0.0635099	0.0491505	0	0	0	0.0950821	0	0	0	0.0973285	0	0	0	0	0	0	0	0	0	0
CA00022205_novel06	0	0	0	0	0	0	1.45888	0	8.03e-05	0	0	0	0.545968	0.179281	0	0	0	0.00518769	0.0400124	0.557404	0.701674	0.000238714
CA00022209_novel07	0.200821	0.277503	0.314439	0	0.0663996	0.235337	0	0.128068	0	0	0	0.18988	0.426029	0.472771	0.135435	0	0.0966497	0	0.111969	0	0	0
CA00022209_novel09	0	0.592265	0	0	0	0	0	0	0	0	0	0	0	0.215689	0	0	0	0	0	0	0	0
CA00022211_novel02	1.14278	0	10.5925	0	0	0	0.698876	4.21358	0.553317	4.34152	1.26888	0.0439723	3.48895	5.10199	0	0	0	0.000959721	1.78234	0	0.605561	2.68806
CA00022230_novel05	0.0966234	0	0	0	0	0	0.60779	0	0	0.653013	0	0	0	0	0	0	0.152948	0	0.0587759	0	0	0
CA00022233_novel07	0	0	1.28135	0	0	1.01948	0	0.54824	0.294046	0.000480679	0.0779915	0.367343	0	0.0907978	0	0	1.01427	0	0	0	0	0
CA00022239_novel02	18.5783	3.1425	0.149387	0.058342	0	0	0	0	0.0560135	0.198082	0	0.228093	3.30462	2.99785	0.040728	0	0.170753	0	0	0.0432825	0.116109	0.0433012
CA00022242_novel05	5.38561	0.0252238	0	0.0955391	0	0.147017	1.5446	0	0.12231	0	0.25835	0.117843	0.467693	0.631059	0.0595393	0	0.128559	0	0	0	0	0.00222575
CA00022248_novel08	14.812	15.1452	25.7641	8.39042	9.41877	27.1933	9.61915	111.76	23.4045	102.23	15.8261	25.5285	32.3863	14.2004	22.6894	5.42001	19.7133	0.00400018	15.2836	20.608	31.4051	29.0175
CA00022268_novel10	4.57652	7.92513	15.8899	3.53758	7.40391	27.0002	3.04951	68.2095	9.08586	3.13076	4.14038	4.12979	4.37989	7.82121	16.0172	1.04786	2.99223	6.63069	3.3676	11.2178	6.08243	5.08957
CA00022270_novel14	0	0	4.02333	0	0.639403	2.47403	0.00396692	3.84327	0.0126822	0.530639	0.0125327	0	0.240827	1.24308	1.76499	0.000358013	0.000472439	0	0.178641	0.0992377	5.21597	0
CA00022284_novel02	0	0	0	0	0	0	0.0636751	0	0	0	0	0	0	0	0	0	0	0	0	0	0	0.000723779
CA00022319_novel04	45.7469	11.5766	153.313	43.1329	9.38831	251.476	0	419.552	49.9382	330.745	9.39183	7.14881	86.7119	50.4173	0	0	0	0	18.1169	0	0	18.9623
CA00022323_novel01	0.908885	0.505566	3.79159	0.480819	0.798519	0.983487	1.37839	2.73206	0.297156	0.0875437	0.330537	0.804966	0.119229	0.457609	0.935306	1.37213	5.42593	2.83605	3.15365	0.497644	2.63617	4.23161
CA00022351_novel07	0.843625	0	0	0	0	0	0	0	0	0	0	0.514902	0	0	0	0	0	0	0	0	0	0
CA00022351_novel11	29.7568	23.9072	22.1492	0.00751295	2.50381	6.94341	4.02773	9.28016	13.9788	3.21584	4.31592	16.3063	11.2517	5.86731	0	0	9.50025	0.0760411	3.77739	1.14274	9.72852	2.98212
CA00022351_novel12	43.2329	0	21.4508	12.7408	13.7762	0	4.35547	0	5.18409	0	0	43.645	4.1569	3.13558	6.17991	0	12.884	12.52	4.97399	8.61473	19.6072	0
CA00022378_novel08	1.84622	1.35918	1.11803	1.2097	2.23938	4.04348	1.53225	2.92772	2.59177	2.90863	2.17319	2.95667	2.34356	1.10075	1.03916	0.922446	2.96554	1.35829	1.98771	0.899307	3.39525	1.70636
CA00022436_novel01	0.116116	0.478981	0.119699	0.031137	0	0	0	0.420192	0.059789	0	0.0570801	0	0	0	0.0434997	0.0871094	0.0364886	0.0498119	0	0	0.0413009	0
CA00022439_novel09	0.354201	0.123206	0.174722	0.332925	0.0604385	0	0.572948	0	0.19459	0.302624	0.182325	0.137151	0.102998	0	0.0624239	0.248453	0.282809	0.224555	0.243358	0	0.178654	0
CA00022445_novel14	4.57194	0	0	0	0	0.837553	0	0	0	0	0	0	0.0890162	0	0	0	0	0	0	0	0	0
CA00022445_novel15	5.42832	0.0287997	0.131273	0	0	0	0	0.193819	0	0	0.0925385	0	0.626077	0.187425	0	0	0.120444	0	0	0	0	0
CA00022445_novel17	0	0	0	0	0	0	0	0	0	0	0	0	0	0	0	0	0	0	0	0	0	0
CA00022491_novel01	0	0.0335274	0	0	0	0	0	0	0	0	0	0	0	0	0	0	0	0	0	0	0	0
CA00022530_novel02	0.0627752	0.0471649	0	0.0504334	0	0	0	0	0	0	0	0	0.135893	0.0940577	0	0	0	0	0	0	0	0
CA00022581_novel02	0.152642	0.180985	0	0	0	0	0	0	0	0.109915	0	0.0633925	0	0	0	0	0	0	0	0	0	0
CA00022586_novel03	0.735239	1.87858	0	4.76248	1.6482	2.59581	5.15963	0	16.4627	0	0	0	0	0	0	1.22225	0	0	0.00865076	2.33621	0.963491	0
CA00022586_novel05	0.824898	1.03195	2.05543	1.364	1.73807	0	0.578536	1.1662	9.69922	1.51321	0.390802	3.29469	1.08256	0	0	5.7e-05	0.358841	0.000235805	0	0.380683	1.4945	0.445131
CA00022628_novel02	0	0	0	0	0	0.072418	0	0.0219515	1.1187	0.27134	0	0.000207254	0	0	0	0.175586	0	1.47e-05	0	0	0	0.00481334
CA00022660_novel19	5.52148	6.76239	8.28876	6.63027	4.79923	5.23641	10.8274	5.88002	4.57126	5.23673	2.84797	12.0026	0.0157778	1.52625	3.16035	5.11323	7.03997	5.56595	2.17692	5.82473	3.84488	3.57416
CA00022666_novel12	0	6.62597	1.1324	0	0	0	0	0	17.449	0	0	0	0	0	0	0	7.55095	0	0	0	12.3615	0
CA00022668_novel02	1.84155	0.148303	1.9858	2.18893	0.00316825	0.00406628	0.93478	0.393842	0.938786	0	0.00638402	0.22133	1.31428	0.011978	0	0.000666289	3.18507	1.50436	5.08902	1.08551	0.750186	0.00101049
CA00022670_novel02	0	0	0	0	0	0	0	0	0	0	0	0	0	0	0	0	0	0	0	0	0	0
CA00022671_novel02	1.1324	5.38946	4.43388	5.7742	7.08513	12.183	4.70612	11.2467	7.28223	10.137	5.95374	4.38374	8.40617	6.61727	6.89898	1.10367	2.70506	4.80474	5.35995	0.747934	4.81023	3.8812
CA00022692_novel01	4.30884	11.2898	25.3035	14.4971	9.44879	29.4902	80.0368	16.2074	29.6931	95.5381	30.6935	16.4941	25.5862	31.7291	3.93518	1.98132	16.4834	7.83662	16.4617	18.6726	13.9394	18.8693
CA00022692_novel02	19.524	47.5586	19.0742	33.5625	32.5989	89.1997	109.079	33.3556	20.9432	82.5563	33.7379	34.0827	17.3939	43.897	9.18393	37.5004	6.26065	19.2904	0	52.2689	26.6086	24.1136
CA00022744_novel03	0.269371	0.0704793	0.0635077	0.0755186	0	0	0.156825	0.0953316	0.0604893	0	0.0342591	0.108866	0.0289128	0.0351266	0.0346874	0.104806	0.014362	0	0.164454	0.0187118	0.0496995	0.204226
CA00022800_novel59	0	0	0.113631	0	0	0	0	0	0	0	1.36806	0	0	0	0	0	0	0	0.813233	0.492854	0	2.04484
CA00022814_novel06	18.5795	7.03152	26.7154	0	0	0.689679	22.3102	10.4505	9.42407	0	5.26985	5.81287	0	0	0	0	0.0142996	0	1.17847	7.54032	19.0496	11.4424
CA00022909_novel01	0.0178541	0.0536417	0	0	0	0.0331718	0.0340541	0.0367937	0.0367299	0.0648787	0	0	0.0220945	0	0	0	0.0891246	0.0919277	0.0226005	0	0	0.0284626
CA00022915_novel05	5.64521	0.649701	0	0	0.0251094	0	0.203986	0.172842	0.0798963	0	0.0310928	0	1.44694	0	0.261084	0.000647821	0.0904927	0.269976	0.381884	0.0760881	0	0.510695
CA00022920_novel07	0	0	1.44056	0	0	0	0	0	0	0	0	0	0	0	0	0	0	0	0	0	0	0
CA00022930_novel01	0.135694	0.135406	0.062776	0	0	0	0	0	0.0466591	0	0.0447386	0.144291	0	0	0	0	0.287281	0	0.228537	0	0.0643117	0
CA00022964_novel10	2.26037	4.3317	0.83004	12.8257	7.21725	0	6.21962	0	8.39412	15.3888	0	2.61566	1.07948	8.38514	7.91098	5.70934	0.0535172	0	2.81202	15.801	2.6564	10.9446
CA00022982_novel07	0	0	0	0	0	0	0	0	0	0	0	0	0	0	0	0	0	0	0	0	0	0
CA00022986_novel04	0	0	0	0	0	0.191122	0	0	0.223881	0	0.0946693	0	0.0628181	0	0	0	0	0	0	0	0	0
CA00022987_novel04	0	0	0	0	0	0.119734	0	0	0	0.800073	0	0	0.11993	0.741259	2.37486	0.0196443	0	0	1.19736	6.424	0.000235994	0.000269842
CA00022999_novel07	0	0	0	0	0.105781	0.345569	0	0	0.144697	4.09999	0.701695	2.49128	0	0	0	0	0	0	0	0	1.908	0
CA00023008_novel30	3.35955	0.0417657	4.33542	1.65236	5.69171	5.40764	5.06336	3.45778	6.41612	7.35288	5.44229	5.90207	3.79329	3.08906	7.20604	0.394277	3.26232	1.61155	5.37299	7.33964	5.60067	2.36105
CA00023011_novel03	0.0450226	0.0897137	0.0988728	0.0630159	0.0176706	0.142874	0.195714	0.0301609	0.0446426	0.162523	0.161319	0.0622241	0.233109	0.176013	0.0451751	0	0.0901877	0	0	0	0.0425031	0.0933056
CA00023011_novel04	0	0.126411	0.772998	0.0629057	0	0.440988	0.664736	0.703562	0.000652564	0.0969148	1.89027	0.0767006	0	0.00135156	0	0	0.255334	0	0.698862	0	0.0744646	0
CA00023021_novel02	0	0.0185134	0	0	0	0	0	0	0	0	0	0	0	0.0122118	0	0	0	0	0	0	0	0
CA00023021_novel03	0	2.29072	0	0	0	0	0	0	0	0	0	0	0.0781045	0.257857	0	0	0	0	0.140662	0	0	0
CA00023023_novel03	0.0429635	0.0643275	0	0.0461519	0	0	0.164736	0	0.0886183	0	0	0.0456024	0.106839	0	0	0	0.0544947	0.0737047	0	0	0	0.136457
CA00023060_novel04	0	0	0.800319	0	0	0	0	0	0	0	0	0	0	0	0.831188	0	0	0	0.314877	0	0	0
CA00023074_novel01	1.11185	6.13313	58.4922	5.19628	62.1609	2.11152	2.52113	14.2685	2.53669	0	2.92984	0	19.2321	26.1992	76.6545	375.143	33.0775	264.943	117.89	453.22	150.327	203.718
CA00023107_novel08	2.56191	2.21948	2.90284	4.61916	4.12938	6.19657	7.62463	4.04302	4.15941	6.11828	6.40052	3.71258	3.46896	1.55459	3.37914	0.843476	2.09938	0.535617	0.0121313	4.64979	3.28034	3.14615
CA00023125_novel16	0	0	0	0	0	0	0	0	0	0	0	0	0	0.931614	0	0	0	0	0	0	0	0
CA00023146_novel01	3.2335	3.26627	3.13208	2.45552	7.42767	7.42496	2.98638	5.50185	4.19644	0.95068	17.0214	5.31742	6.10963	6.08093	5.69711	2.20394	1.44836	2.12029	0.92709	2.77925	1.05257	3.83094
CA00023155_novel01	1.20931	0.31861	0.118778	0.0534011	0.0458448	0	0.0475064	0.0769502	0.0897164	0	0.0121823	0.0904206	0.878516	0.808775	0.148379	0.355784	0.0465145	0.299587	0.0631523	0	0.0532478	0
CA00023170_novel02	0.758252	0.131487	0.0993573	0.327978	0.0178829	3.6843	0.111176	0.150101	0.254895	0.84721	0.0285194	0.605331	0.108203	0.145614	0	0.0218987	0.163433	0.125139	0.147703	0	0.0830329	0
CA00023174_novel09	0	0	0	0	0	0	0	0	0	0	0	0	0	0	0	0	0	0	0	0	0	0
CA00023177_novel03	0.0814725	0	0.234558	0.168043	0.180321	0.140762	0	0	0.165256	0	0.147739	0.158627	2.13292	1.91386	0.11717	0.114893	0	0.131627	0.577663	0.123875	0.746041	0.578431
CA00023177_novel04	9.05108	14.0074	26.6145	7.15244	16.0856	14.2907	14.1206	23.0826	25.48	11.5209	11.1947	12.9838	26.4869	26.0194	2.88481	6.84702	8.33225	3.62404	6.09213	20.49	15.9154	7.48591
CA00023201_novel08	0	0	0	0	0	0	0	0	0	0	0	0	0	0	0	0	0	0	1.40681	0	0	0
CA00023214_novel06	0.550786	0	0.225768	0	0	0	0.202331	0	0.221124	0.640882	0	0	0	0	0	0	0	0	0	0	0	0
CA00023256_novel05	0	1.41129	0.756707	0	0	0.589521	0.981889	0.821498	0.374196	2.25881	3.49763	1.4644	0	0.361834	0.457978	0.108391	1.86731	0	0	0	0.418827	0.864592
CA00023262_novel01	6.57001	8.0529	23.3638	15.2022	12.7222	8.60497	13.7505	14.4999	8.19561	4.06895	6.06996	8.82038	1.07488	3.25022	29.0008	6.53265	9.75993	5.83598	9.13392	17.2539	6.20891	7.02634
CA00023348_novel20	0	0	0	0	0	0	0	0	0	0	0	0	0	0	0	0	0	0	0	0	0	0
CA00023357_novel03	4.64757	9.831	10.8934	15.7642	7.18307	17.0252	36.323	16.4836	17.0284	43.9985	8.44762	9.05102	10.0939	6.51067	1.02997	3.61707	6.56128	1.02457	2.87768	2.87379	10.949	7.29039
CA00023417_novel03	0	0	0	0	0	0	0	0	0	0	0	0	0	0	0	0	0	0	0	0	0	0
CA00023449_novel10	0.955018	0	0	0	0	0	3.45e-06	0	0.125176	0	0.0481803	1.74e-06	0.103752	0.0384947	0	0.0421718	0	0	0	0	0	0
CA00023451_novel08	0	0	4.48268	2.50066	0	2.85338	2.36702	0.866528	3.35643	4.21752	0.585927	3.49818	0	0	0	0	0	0	0	0	0	0.347417
CA00023459_novel08	0	0	0	0	0	0	0.650296	0	0	0	0	0	0	0	3.5251	0	0	0	3.43854	0.193624	5.61673	0
CA00023489_novel05	1.50173	2.27281	0.871239	1.22817	1.48032	1.27464	3.27266	3.65868	1.95497	2.47534	3.989	2.35823	1.80808	1.06922	2.31586	0	2.58363	1.01315	0.349376	1.30603	2.40205	1.16863
CA00023489_novel06	0	1.44368	1.75599	0.52708	0	0	1.30759	0	1.45523	0.387543	1.07383	1.07278	0	0	0	0	0	0	0.000678892	0.284938	1.01289	0
CA00023548_novel10	0.118848	0	0	0	0	0	0	0	0	0	0	0	0	0	0	0	0	0	0	0	0	0
CA00023548_novel14	0	0	0	0	1.03465	0	0	0	0	0	0	0	0	0	0	0	0	0	0	0	0	0
CA00023557_novel06	0.236164	0.076032	0	0	0	0	0	0	0	0.0612854	0	0	0.0417463	0.0337104	0	0	0	0.028952	0.0640648	0	0	0.026896
CA00023560_novel03	0	0	0.154694	0	0	0	0	0.000346152	0.000280819	0	0.00048245	0	6.97e-05	0	0	0	0.000693886	0	0.000119945	0.852708	0.000207271	2.99e-05
CA00023574_novel04	0	0	0.0950889	0.0129154	0	0	0	0.0496249	0.0179137	0	0.0117843	0.0874521	0	0	0.0774616	0	0.0299936	0	0.0439527	0	0.0343441	0
CA00023574_novel05	0	0	0.0112918	0	0	0	0	0	0.144962	0	0	0	0	0	0.159731	0	0	0	0.156065	0	0	0
CA00023574_novel10	0	0	0	0	0	0	0	0	0	0	0	0	0	0	0	0	0	0	0	0	0	0
CA00023574_novel12	0	0	0	0.00691969	0	0	0	0	0	0.00224345	0	0	0	0.830166	0	0.69511	2.20298	0.0174233	1.66846	0.217713	0	0
CA00023574_novel13	2.07528	2.67176	2.28072	1.34494	0.921923	5.40351	2.84923	1.61736	13.0583	2.76103	1.55899	14.5789	1.73895	0.000363146	0.000516315	0.64819	3.81269	0.275324	3.28376	2.23455	4.67322	0.877635
CA00023594_novel05	0	0	0	0	0	0	0	0	0	0	0	0	0	0	0	0	0	0	0	0	0	0
CA00023624_novel12	0	0	0	0	0	0	0.0652101	0	0	0.997805	0	0	0	0	0	0	0	0	0	0	0	0
CA00023636_novel02	0	0	0	0	0	0	0	0	0	0	0	0	0	0	0	0	0	0	0	0	0	0
CA00023689_novel11	0	0	0	0	0	0	0.47161	0	0	0	0.113663	0.100297	0	0	0	0	0.107387	0	0	0	0	0
CA00023708_novel05	0	0	0	0	0	0	0	0	0	0	0	0	0	0	0	0	0	0	0	0	0	0.130424
CA00023746_novel01	0	0	2.11984	0	0	1.71369	5.88707	0	1.03436	1.59907	1.66324	0	0	1.72859	0	0	2.15455	0	0	0	2.02132	1.7141
CA00023778_novel03	0	0.240432	0	0	0	0	0	0	0	0	0	0	0	9.2e-05	0	0	0	0	0	0	0	0
CA00023782_novel11	0	0	0.380479	0	0	0	0	0	0	0	0	0	0	0	0	0	0	0	0	0	0	0
CA00023782_novel12	3.04019	21.2262	0	2.63614	0	40.0786	0	12.4101	8.50229	15.1695	0	0	0	3.15772	21.4944	3.03199	11.0423	5.07645	5.68483	23.7372	83.9216	0.0217254
CA00023820_novel06	0	0	0.107986	0	0	0.145149	0	0	0	0	0	0.0413166	0	0	0	0	0	0	0	0	0	0
CA00023820_novel09	0.860614	0	0.514382	0.135249	0.0543676	0.147233	0	0.302195	0.394543	0.179031	0.0965786	0.653273	0.0475202	0.0619712	0	0	0.229229	0.0572092	0.115163	0	0.254545	0
CA00023821_novel21	0.427279	0	0	0.666706	0.381206	0	0	0	0.368224	0.16183	0	0.378103	0.00097305	0.224997	0	0	0	0.229057	0.368345	0.208118	0.257673	0.138733
CA00023823_novel01	0.494603	0.556747	0.203425	2.35979	0.0608108	0.275714	3.07029	0.357496	0.789136	0.629976	0.218474	1.31943	0	0	0	0.14846	0.0929967	0	0	0	0.175954	0
CA00023836_novel03	0.024201	0	0.0311497	0	0.15785	0.000388308	0	2.29099	3.22111	0	0	0	0	0.157302	0	0	0.109776	0	0	0.00351131	0	0
CA00023844_novel05	0	0	0	0	0	0	0	0	0	0	0	0	0	0	0	0	0	0	0	0	0	0
CA00023844_novel09	4.98748	10.8428	14.3563	8.4825	7.35912	6.00938	7.56138	0.180137	27.7835	24.4767	18.1449	2.78433	7.16335	8.81502	0.129695	1.7882	3.52923	0	0	2.75825	7.88436	1.49154
CA00023847_novel05	0	0	0	0	0	0	0	0.342461	0	0	0	0	0	0	0	0	0	0	0	0	0	0
CA00023847_novel06	0	0	0	0	0	0	0	0	0	0	0	0	0	0	0	0	0	0	0	0	0	0
CA00023857_novel01	0	0	0	0	0	3.94145	0	0	2.39436	0	5.21575	9.27981	2.41871	2.42436	0	0	3.46663	0	0	0	0	0
CA00023891_novel07	0	0	0	0	0	0	0	0	0	0	0	0	0	0	0	0	0	0	0	0	0	0
CA00023925_novel06	0	0	1.25258	0	0	0.236914	0	1.83837	0.263373	0.0785687	1.24334	0.583039	0	0	0	0	0	0	0	0.0955649	0	0.220787
CA00023967_novel01	0	0	0	0	0	0	0.401086	0	0	0.509664	0.138454	0	0	0	0	0	0	0	0.0874475	0	0	0.219407
CA00024056_novel04	0	0	0	0	0	0	0.483316	247.683	0.509679	0	6.01e-05	0	7.69942	36.6634	0.000684996	1.71146	0	0.00678502	0	0	0	0
CA00024066_novel09	0	0	2.01462	2.61135	2.1695	0	2.31364	1.29178	16.1216	2.25992	0.523952	6.83681	0.065545	0.910194	0.819713	0	0	0	0.00264017	0	1.56315	0
CA00024074_novel05	0.0063897	0	1.19062	0.113066	0.00168437	0.0810481	0	0.142815	0.263933	0.0856845	0	0.213304	0	0	0.369746	0	0	0.0716451	0.435948	0.235296	0.217813	0.165808
CA00024092_novel03	2.29314	2.48068	2.99665	2.31348	1.15154	1.71998	5.0251	0.994091	1.47608	1.89974	1.16729	1.36341	2.15677	1.82167	3.4222	0.92699	1.75319	1.28969	2.00488	2.0919	1.34106	2.58996
CA00024117_novel04	0	0	0	0	0	0	0	0.15087	0	0	0	0	0	0	0	0	0	0	0	0	0	0
CA00024123_novel03	0	0	0	0	0	0.282421	0	0	0	0	0	0	0	0	0	0	0	0	0	0	0	0
CA00024128_novel02	1.72888	2.40437	5.04083	3.12882	4.66413	9.76487	3.92685	11.8266	6.33489	7.31269	4.1404	1.25747	8.99251	6.75303	2.50502	1.82036	2.87726	1.1637	3.50358	3.74471	1.70477	0
CA00024134_novel16	0	0	0.483434	0	0	0	0	0	0	0	0	1.49273	0	0	0	0	0	0	0	0	0	0
CA00024142_novel02	0.421101	0.000113638	0.892565	0.918969	0.000825554	0.00938787	1.69369	1.15221	0.778424	0.482254	0.009337	1.54282	0.223254	0.577773	0.000309012	0.00518321	4.53e-05	0.000123429	1.34466	0.465518	1.41302	0.273054
CA00024152_novel02	0	0	0.660244	0	0	0.0943116	1.91299	0	0	0	0	0	0	0.106747	0	0	1.27218	0	0	0	0.691558	0
CA00024155_novel02	0	0.00603773	1.04456	0	0	0	0	0	0.244177	0	0.0237142	0.40257	0	0.232859	0	0	0	0	0	0	0	0.376022
CA00024227_novel01	0.0375018	0	0.0256159	0.0602755	0.0460402	0	0.0357713	0	0	0	0.0183652	0	0	0	0.0559443	0	0.0936551	0	0.0474681	0	0.106755	0
CA00024254_novel05	0.360589	0	0.307584	0	0	0	0	0	0.375475	0	0.190134	0	0	0.184944	0	0	0.317416	0	0	0	0	0.771747
CA00024269_novel17	0	0	0	0.0275289	0	0	0	0	0	0	0	0	0	0	0	0	0	0	0	0	0	0
CA00024270_novel12	0.632067	1.19472	10.1732	3.1038	0	1.21794	0	10.4282	9.02564	5.24057	0.0905424	6.49538	0	0	0	0	0	0	0	0	3.15462	0
CA00024365_novel02	0	1.21046	0	0	0	0	2.75888	0	0	0	2.68555	0	1.24188	2.01681	0	0	0	0	0	0	0	0
CA00024448_novel02	0	0	0	0	0	0	0	0	0	0	0	0	0	0	0	0	0	0	0	0	0	0
CA00024448_novel03	0	0	0	0	0	0	0	0	0	0	0	0	0	0	0	0	0	0	0	0	0	0
CA00024448_novel23	1.71285	0.968842	3.91989	2.29573	1.43465	2.69573	4.13322	1.86613	2.28081	0.773845	4.00217	3.88494	1.21664	2.34749	1.21978	0.200877	2.60288	2.1372	4.85762	3.24921	7.86257	5.08091
CA00024508_novel05	0	0	0.0359402	0	0	0	0	0	0.0269781	0	0.0257242	0	0	0	0.117601	0	0	0	0	0	0.186352	0
CA00024508_novel11	0.00580085	0	0.712563	1.53492	1.6213	0.00033808	6.182	2.37699	10.1241	6.97941	0.224556	14.3626	0	0	0	0	0	0	0.492375	0	5.9806	0.0215711
CA00024509_novel08	0.0778687	1.346	1.93029	0	0	0	0	2.79992	1.05806	0	0	0	0	0.934687	0.620271	0	0	0	0.684693	0.522671	3.63193	0
CA00024536_novel06	0.00191406	0	0	0	0	0	0	0	0	0	2.0303	0	0	0	0	0	0	0	0	0	0	0
CA00024537_novel03	0	10.23	4.72277	0.0142658	0.0103426	0	4.59573	0	4.131	4.7438	2.55292	2.1754	0.00307353	0.803987	0	0	0	7.01874	13.4497	0	6.44789	0
CA00024537_novel04	0	0	0.165784	0	0	0	0	0	0.118951	0	0	0	0	0	0	0	0	0	0	0	0.649273	0.359655
CA00024545_novel11	3.18787	2.90353	5.54976	3.45541	2.89813	2.47515	5.49382	3.0117	6.18721	5.31549	0.165085	4.91888	0.92323	1.08768	0	0.937253	5.70498	0	3.87461	4.08557	9.00662	3.2916
CA00024548_novel05	0	0	5.20925	0.354073	0	0	0	0.0044251	0.327792	0	1.49276	0	0.00035556	0	0	0	0	0	0	0	0	0
CA00024548_novel06	0.0868555	0	0.159146	0.00514852	0	0	0	0.709323	1.67931	1.34002	0.0692284	0.608367	0	0	0	0	0	0	0.932498	0	1.89303	0
CA00024548_novel09	0.000181798	0.00293635	0.101676	0	0	0	0	0	0.0680318	0	0	0	0	0	0	0	0	0	0.000276833	0	0	0
CA00024569_novel02	0.36893	0.0436173	0	0	0	0	0	0	0	0	0.0229813	0	0	0	0	0	0.0880052	0	0.0592728	0	0.0381429	0.149214
CA00024573_novel04	0.345763	0.380638	0.915535	1.13665	0.481587	0.214152	0.792222	0.380624	0.687978	0.419273	0.135674	0.746547	0	0.0230695	0.551217	0.38058	0.577254	0.276904	0.612502	0.146705	0.426441	0.257022
CA00024573_novel09	0	0.0220736	0.438993	0.0398875	0	0.0143138	0.171645	0	0	0	0	0.0654426	0	0	0	0.0261852	0.0362892	0	0.436055	0	0	0
CA00024585_novel03	0	0.823621	0.647238	0	0	5.3031	0	0	0	0	0.0189898	0	0	0	0	0.167274	0.366609	0.720346	0.0384101	0	0	0.375101
CA00024585_novel04	3.32799	0.804293	0.66979	0.150488	3.58e-06	20.697	0.1207	4.04835	0.0650007	0.114991	0.0436985	0	1.05697	1.7022	0.378668	0.356263	1.15203	0.866237	0.239387	0.100419	0.27861	0.702701
CA00024588_novel03	0	0	0	0.0284118	0	0	0	0	0	0	0	0	0	0	0	0	0	0	0	0.0419518	0	0
CA00024648_novel02	0	0.24254	0.655392	0.0117801	0.133948	3.8937	0.00238901	1.94174	0.64468	0	0.0390045	0.12331	0.759537	0	0	0	0	0	0	0.172157	0.989146	0.383847
CA00024778_novel08	0.0215848	0.0324193	0	0	0	0	0	0	0.044422	0	0.0423278	0.0450493	0	0	0.0644831	0	0.054003	0	0.10926	0	0.0921562	0.0687806
CA00024782_novel05	0.0168362	0.0505966	0	0.0541102	0	0	0.0321283	0.0346912	0.0692823	0	0.0164781	0.140031	0	0	0	0	0.0419943	0	0	0	0	0
CA00024782_novel06	0	0	0.623422	0.00282239	0	0	0	0	0	0	1.45193	0	0	0.226354	0	0	0.000432951	0	0.589452	0	0	0
CA00024794_novel02	0.000243086	3.53e-05	0.432655	0.000286899	2.78e-05	0.00015083	0.000624431	0	4.44e-05	3.78e-05	0.336271	0.000767502	0	0.0383454	0.000355627	0	8.01e-05	0	0.000171144	0.0323699	1.48466	0
CA00024794_novel03	0	1.15218	0.227183	0.408925	0	0	3.71233	0.0393606	2.86253	0	1.45724	1.64583	0	0	0	0	0	0	0.610478	0	1.79338	3.27648
CA00024813_novel04	1.05077	4.20418	7.32866	3.27415	4.40669	3.8275	7.97895	3.55877	5.11245	2.50962	8.37401	7.3981	1.23568	0.763493	0.1335	0	1.9119	0.356622	1.12898	3.56813	4.46069	0.872836
CA00024824_novel01	0	0	0	0	0	0	0	0	0	0	0	0	0	0	0	0	0	0	0	0	0	0
CA00024840_novel05	0.659989	0.500972	0.655913	0.62405	0.764838	0.857007	1.15451	0.310726	1.27188	0.54111	0.874642	0.634629	0.36552	0.58181	1.07878	0	0.180608	0	0.574435	0	0	0.24335
CA00024840_novel06	102.602	146.294	335.531	192.567	229.951	219.691	240.71	159.266	497.844	208.813	166.709	405.6	201.686	232.019	168.506	0	209.392	40.4882	226.101	93.8997	172.229	90.7218
CA00024845_novel04	0.234496	0.0875948	114.507	4.54095	4.28874	1.9619	0.45102	39.6361	0.484477	0.429788	1.92314	1.44936	0	0.829175	97.8126	0.351167	4.0568	0	8.80294	2.61312	3.49901	13.9314
CA00024862_novel03	0.0627636	0.105471	0	0.10957	0.0772982	0.116637	0.0648372	0	0.0323311	0.394455	0.0969651	0.102862	0.131357	0.193103	0.0953932	0	0.0424309	0.107697	0.0856328	0	0	0
CA00024887_novel09	0	0	0.594304	0.00691652	0.0023219	0.0861207	0.577927	1.07231	0	1.73412	4.9366	0.000189504	0	0.0563801	0	0	0.791994	0	0.551069	0.000727022	0.71923	0
CA00024887_novel10	0	0	0	0	0	0	0	1.06598	0	0	0	0	0	0	0	0	0	0	0	0	0	0
CA00024887_novel11	7.82264	0	2.81969	0	0	0	0.576882	0.455141	0.785132	0	1.76334	0	2.26948	0	0	0	0	0	0.45656	0.114999	0	0
CA00024907_novel01	3.21149	2.57384	12.7503	7.54295	6.7638	12.4551	13.8544	10.2909	16.7198	11.4668	5.88585	27.2594	1.01564	2.89664	10.0822	3.19062	5.23144	1.83339	6.71468	5.33133	10.6173	11.3178
CA00024951_novel06	11.6385	12.9463	16.105	6.30835	4.03515	4.35574	7.39885	19.1514	10.6793	5.1024	8.97106	14.2263	1.02751	9.93977	0.641767	0	5.13281	0	7.17709	4.7554	8.84156	0
CA00024988_novel02	0	0	7.37339	1.42183	0	0	1.94385	0	0	0	0	0	0	0	0	0	2.44544	0	1.40423	1.94507	0	0
CA00025015_novel10	0	0	0	0	0	0	0	0.134622	0	0	0	0	0	0	0	0	0	0	0	0	0	0
CA00025016_novel01	0	0	0	0	0	0	0	0	0	0	0	2.12e-06	0	0	0	0	0	0	0	0	0	0
CA00025016_novel04	0.01548	0	0	0	0	0.086279	0	0	0.0159167	0	0	0.0160744	0	0	0	0	0	0.026569	0	0	0.0440719	0
CA00025034_novel07	1.32217	3.89663	1.49997	0.0810542	0.581435	0	0.085252	1.47313	0.461413	0.723262	3.6504	0.483192	1.28829	0.401752	0.507953	0	1.66374	0.105559	0.986229	0.00337173	1.65285	0.332998
CA00025049_novel06	0	11.9391	30.0071	0	3.5656	0	1.71672	3.41071	11.4372	23.4686	5.90528	4.47272	5.26337	3.04118	9.82949	4.35462	1.24644	5.03395	9.34297	6.53184	11.6071	0.535512
CA00025068_novel02	13.7435	3.09336	7.59514	5.64749	4.53195	16.7449	12.9271	5.55576	1.65001	1.95178	10.0903	2.799	1.47553	1.85292	1.07794	2.12601	5.30828	1.62324	5.97128	3.27303	7.04365	4.35944
CA00025074_novel02	0	0	0	0	0	0	0	0	0	0	0	0	0	0	0	0	0	0	0	0	0	0
CA00025075_novel14	0	0	0	0	0	0	0	0	0	0	0	0	0	0	0	0	0	0	0	0	0	0
CA00025118_novel16	0	0	2.39497	0	0	0	0	0	0	0	0	0	0	0	0	0	0	0	0	0	0	0
CA00025118_novel22	0	0	0.29457	0.17037	0	0.196383	0.101515	0.110022	0.109061	0	0	0.169527	0.0658037	0	0.319981	0.158255	0.337175	0.0905962	0.333394	0	0.600642	0.167519
CA00025118_novel23	0	0.0694349	0.515497	0.0997036	0.114704	0	0.178063	0.192903	0.1436	0	0.0918393	0.0987623	0	0	0.210217	0.208602	0.53085	0.0795883	0.234398	0	0.395808	0.147292
CA00025118_novel25	2.30312	5.88416	24.5112	8.48476	7.33465	5.97725	7.25009	8.76952	17.6556	5.5714	2.59041	8.72073	0.0809684	0	0	0	8.44905	0	0.759703	5.48852	20.9291	0
CA00025120_novel09	0.681665	1.13314	0.13499	2.52176	1.06285	0.274463	1.17637	0	0	0	0	0.171689	0.908871	1.80183	0	3.48603	2.81563	2.73034	4.00077	0	0	4.03808
CA00025140_novel03	0	0	5.94995	0	0	0	0	0	0	19.3773	51.3165	0	0.693421	0	0	0	0.112998	0	32.2512	30.3054	0	11.3265
CA00025141_novel05	0	0	165.414	0	0	0	0	0	46.7839	23.3849	4.96973	0	0.674659	0	0	0	0	0	72.0428	115.562	206.208	74.3684
CA00025143_novel01	2.9106	1.98516	2.32535	4.52553	1.22821	4.97732	6.02715	1.91848	7.50296	2.49072	1.40058	11.6877	0.537879	0.898758	2.70852	0.515716	2.62576	0.650142	4.18422	0.833053	5.00418	3.53547
CA00025184_novel03	1.48424	2.19124	3.74544	2.58285	1.6537	4.41353	7.09307	3.61529	3.2703	3.36148	2.16647	4.72719	1.5954	0.166848	0.193142	0.600964	3.78569	1.22247	3.05984	2.62459	4.05678	2.72199
CA00025201_novel05	0	0	0.000753843	0	0	0	0	0.00491742	0.162995	0.88765	0	0	0.000331392	0.543471	0	0	0	0	0.000432501	0	1.17746	0
CA00025239_novel05	0	0	0.0955653	0.0371847	0.0427067	0	0	0	0	0	0	0	0	0	0	0	0	0	0	0	0	0
CA00025239_novel08	1.11751	1.60487	7.1037	1.54688	7.62556	1.98193	5.50413	5.35255	4.27392	3.28903	5.67082	3.47953	3.59437	2.48967	3.65033	0.75058	1.36375	0	3.31295	4.68452	5.49478	2.14322
CA00025248_novel07	2.40494	0.946226	4.17568	0.960608	0	1.34004	0.511539	1.6907	4.97712	5.09661	21.0924	2.48136	0.0473871	0	0	0	0.000949097	0	1.62088	2.3053	1.6011	0
CA00025249_novel03	0	0	0	0	0	0	0	0	0	0	0	0	0	0	0	0	0	0	0	0	0	0
CA00025270_novel04	2.34651	0	0	0.0687268	0	0	0	0.364652	0	0.109355	0	0	0.322057	0.490146	0	0	0	0	0	0	0	0
CA00025286_novel04	1.32604	5.42613	23.4117	15.6329	21.9995	13.611	7.50022	12.4036	90.7372	7.99565	2.77308	53.4321	6.05344	2.22008	4.70555	2.18254	0.676435	1.65148	13.8167	6.59873	21.4571	5.77082
CA00025290_novel06	0.1469	0.110329	0.250789	0.452519	0.067621	0.034116	0.385294	0.113545	0.151108	0.0667321	0.0539579	0.248471	0.136353	0.091773	0.328652	0.0827077	0.275072	0.0630374	0.232437	0	0.0784076	0.146351
CA00025290_novel09	0	0	0.958445	0	0	0	0	0.355085	0	0.547189	0	0	0	0	0	0	0	0	0	0	0	0
CA00025301_novel03	0	0	0	0	0	0	0	0	0	0	0	0	0	0	0	0	0	0	0	0	0	0
CA00025301_novel04	0.87976	0	0	0	0	0	0	0	0	0	0	0	0	0.0070675	0	0	6.7966	0	0.48198	0	0	0
CA00025308_novel02	0	0	0	0	0	0	0	0	0	0	0	0	0.0290953	0	0	0	0	0	0	0	0	0
CA00025308_novel03	0	0	0	0	0	0	0	0	0	0	0	0	0	0	0	0	0	0	0	0	0	0
CA00025318_novel04	0	0	0.000364318	0.0107342	0.0272544	0	0	0.0810014	0.00607028	0	0	0	0.0485149	0	0	0.0916968	0	0	0	0	0.0157747	0.0424665
CA00025321_novel02	0	0	0	0	0	0	0	0	0	0	0	0	0	0	0	0	0	0	0	0	0	0
CA00025331_novel02	0	0	0	0	0	0	0	0	5.27e-05	0	0	0	0	0.105208	0	0.00233896	0	0	0	0	0	0.00961083
CA00025333_novel01	32.1403	17.2148	30.8716	31.4067	40.7725	73.5541	24.1301	23.8992	43.6991	52.8124	32.5163	44.9203	12.9904	6.67673	39.0528	16.3125	21.2328	22.6857	30.5665	44.0906	32.2288	25.5162
CA00025357_novel02	0	0.653008	1.22692	0	0	1.96241	0	0.000648794	0	0	0.205918	0	0	0.0581227	0	3.2355	0.717189	3.95057	0.237584	0	0	0
CA00025370_novel02	0.0689913	0	0.0466078	0.22133	0.0842108	0.060013	0.0707176	0	0.105738	0	0	0.0350682	0	0	0.0530175	0	0.0882799	0.0661383	0.448318	0	0.198587	0.121026
CA00025397_novel01	3.0731	0.450793	0.773732	0.485198	0.253526	0.381704	1.1807	0.596727	1.31288	0.599975	0.121687	1.14866	0.510511	1.0867	0.556868	1.1084	1.82114	1.43673	0.674687	0.261479	0.784219	1.38912
CA00025397_novel04	0	0	0	0	0	0	0	0	0	0	0	0	0	0	0	0	0	0	0	0	0.0576873	0
CA00025397_novel05	0	0	0	0	0	0	0	0	0	0	0	0	0	0	0	0	0	0	0	0	0	0
CA00025404_novel01	0	0.000387444	6.79594	0.186841	0	3.28116	3.39005	7.48104	0.671283	8.52483	0.288234	0.881234	0.00580785	0.00298545	0	0	3.36354	0	5.66232	4.57383	4.88312	0.000709513
CA00025407_novel09	5.70315	1.55671	9.86138	2.24407	0.67271	1.37591	3.11594	2.9801	4.50953	1.30686	4.23304	3.57499	2.82572	0.723675	0	0	0	0	0.855955	0.450398	3.57554	0
CA00025410_novel26	0	0	1.8401	0	0	0	0	3.39643	0	0	2.34981	0	0.486395	2.62103	0	0	0	0	5.89115	0	0.0239968	0
CA00025436_novel22	2.80867	4.00257	0.257039	0.435935	0.29201	0.159172	0.0774645	0.142478	0.37704	0.433447	0.0853952	0.191302	0.431977	0.454139	0	0	0.307644	0	0.0519183	0.0682167	0.128332	0.066825
CA00025436_novel23	1.91417	2.8813	0.4162	10.0457	3.53861	2.31534	4.30967	2.8964	15.0464	2.00039	1.74911	7.65513	0.284437	1.00182	1.32012	0.85526	4.42807	0.837843	6.49718	0.496409	5.65754	2.85552
CA00025443_novel03	0.538802	0.499016	0.767196	0.183095	0.423353	0.725508	0.870958	0.940212	0.812937	1.09304	0.939656	0.701397	0	0	0	0.00741158	0.529576	0	0	0	0	0
CA00025455_novel06	0	0	0.313074	0	0	1.58679	0.567544	2.87773	0.0780332	0	0	0	0	0.270481	0	0	0	0	0	0.511203	0	0
CA00025462_novel12	2.41154	3.04401	0	0.841683	0.754804	2.27603	0.438266	0.524403	1.2123	1.67838	3.73213	4.10783	0.395539	0.944504	1.2479	0.849998	1.15644	0	0.712678	0.83909	0.00378192	0
CA00025467_novel07	1.68414	0.943492	0.872909	0.673258	0.807721	1.5341	2.44016	0.452789	0.682778	1.23127	0.588546	0.757603	2.7495	1.88132	1.91769	0.0575622	0.700048	5.17063	6.8509	1.17613	1.43474	4.5523
CA00025477_novel04	0	0	0	0.753082	0	0	0.331766	0	0	0	0.566462	0	0.201815	0.158051	0.234776	0	0	0	0	0.235914	0	0
CA00025480_novel03	0.0694018	0	0	0	0.0476583	0	0	0	0.0802029	0	0.0467537	0.0732323	0	0	0	0	0.0603019	0.123435	0.0642743	0.0298634	0	0.05984
CA00025489_novel11	0	0	160.022	30.3295	0	0	0	22.0021	0	0	0	0	0	2.18081	0	0	0	0	4.88392	0	5.58467	0
CA00025510_novel07	4.07576	0	0.0763175	0	0	3.44e-06	0	0	0	0.270744	0	0	1.6873	0.842834	0	0	0	0	0	0	0	0
CA00025514_novel13	0	0	0	0	0	0	0	0	0	0	0	0	0	0	1.09803	0	0	0	0	0	0	0.0190496
CA00025516_novel02	0.0582047	0	0	0.125719	0.0720095	0.325747	1.55558	0.11866	0	0.424045	0.171093	0.0612025	0	0.117246	0.0881211	0	0.506018	0	0.0747706	0.0915368	0	0.0939291
CA00025521_novel02	1.4098	0.862986	0	0.506346	0.573168	0	0.624182	0.710759	0	0.00578172	0	0.257504	0.920257	0.947468	1.45218	0	0.0339651	0	0.000291091	0.226727	0	0
CA00025532_novel06	2.46398	1.56067	18.6458	6.2559	13.0189	3.9119	10.5388	9.88421	42.7872	118.772	7.33862	8.84939	16.7205	26.5637	6.4331	0	2.73475	0.253878	13.4707	6.35746	13.8142	7.63265
CA00025539_novel07	0	0	0	0.124271	2.0412	0	0	0	1.32509	0	0	0.00351517	0.699583	0	3.38642	0	0	2.87028	0.301853	0	3.24965	0.0332555
CA00025539_novel08	2.91171	3.68863	11.7129	9.80536	7.42785	5.06118	9.39457	6.11183	15.4328	9.53742	11.5225	12.8394	3.74314	1.73952	13.038	2.83575	3.21995	4.11097	3.44636	1.53942	5.97419	3.33265
CA00025549_novel10	0	0	0	0	0	0	0	0	0	0	0	0	0	0	0	0	0	0	0	0	0	0
CA00025559_novel01	0.360828	0.973335	0.0498045	0	0	0	0	0	0	0.131629	0	0	0	0.0362367	0	0	0	0	0.0456108	0	0	0
CA00025559_novel09	0.431538	0	3.22e-05	0.002004	0.293237	0.0864176	0.189576	0.0358358	0.0589381	1.49322	0	0	0	1.19018	0.150347	0.214963	0.00619713	0	0.222087	0.106606	0.0536909	0
CA00025563_novel02	0	0	0	0	0	0	0	0	0	0	0.0827404	0	0	0	0	0	0	0.0481547	0.0354948	0	0.0798554	0
CA00025563_novel10	0	0	0	0	0	0	0	0	0	0	0	0	0	0	0	0	0	0	0	0	0	0
CA00025612_novel13	3.68592	0	17.1131	7.28791	6.21774	12.3745	11.5323	15.9362	6.00037	2.78788	3.20776	0.0193379	4.64497	8.93898	0.342739	0	5.61297	0	4.0052	0.12461	20.3387	9.14277
CA00025626_novel05	0	1.08661	0	0	1.54009	16.5414	0	0	0	0.177837	0.826761	0	0	0	0	2.35508	0.972828	0	0	0	0	7.27382
CA00025668_novel05	0.156612	0	0.387006	0.00123935	0	0	0.00112569	0	0.00138338	0	0	4.21e-05	0	0	0	0	0	0	0	0	0	0
CA00025680_novel04	0.455973	1.6411	9.92747	0.0418494	1.90431	3.64	2.22804	2.78562	1.0204	2.50373	5.02275	3.87066	0.000338051	0.792734	0	0	1.22633	0	0	0	0.00187673	0
CA00025681_novel05	0	0	0	0	0	0	0	0	0	0	0	0	0	0	0	0	0	0	0	0	0	0
CA00025685_novel08	1.8236	4.8423	3.51336	3.54756	3.61161	1.88275	2.22334	1.79861	8.4459	1.42089	3.65247	3.86353	9.69801	6.58152	0.849982	1.64084	1.14996	0.741309	1.89401	2.3582	1.96626	1.78414
CA00025686_novel01	2.01937	4.91284	5.91656	6.92255	12.0705	7.04273	4.79493	8.71448	27.4391	6.37254	10.424	25.1548	2.51946	2.07586	6.71122	3.18734	5.13274	6.37847	10.4378	7.56667	10.454	8.90732
CA00025686_novel02	0	0.396749	0	0.482342	0.682557	0.755349	0.160649	0.181275	3.11221	0.611472	0.337803	2.14561	0.104844	0.0826559	0.961345	0.13816	0.42718	0.152161	0.551369	0.40546	0	0.136895
CA00025691_novel12	3.39706	0.512701	4.46481	0.117982	0.375929	24.0792	0.479294	3.05116	6.42525	0.362049	0.345197	4.27447	3.16463	2.69033	1.25287	0.624839	1.26062	0.38745	2.35158	1.70258	4.52486	0.209356
CA00025698_novel06	0.120374	0	0	0.425508	0	0.333674	0	0	0	0	0.673918	0	0.559812	0.363065	0	0.165734	0	0	0	0	0	0
CA00025699_novel06	0	0	0	0	0	0	0	0	0	0	0	0	0	0	0	0	0	0	0	0	0	0
CA00025725_novel14	0.252333	0	1.98982	0.276848	0	0	0.505271	0	0	0	0	0	0	0	0	0	0.368119	0.430154	0	0	0	0
CA00025738_novel02	0	0.080106	0	0	0	0	0	0	0	0	0	0.11471	0	0	0	0	0	0	0	0	0	0
CA00025738_novel03	0.211233	0	0.000542938	0	0	0	0	0	0	0.000560746	0.146406	0	0	0	0	0	0	0	0	0.826743	0	0
CA00025760_novel04	0	0	0.0537256	0	0	0	0	0	0	0	0	0	0	0	0	0	0	0	0	0	0	0
CA00025804_novel01	0.157195	0.0337143	0.0307455	0.0240715	0.0551887	0	0.0857452	0	0.0693305	0	0.088098	0.140702	0	0	0.067109	0.0674159	0.140539	0	0.142081	0	0	0
CA00025827_novel01	0	0	0	0	0	0	0	0	0	0	0	0	0	0	0	0	0	0	0	0	0	0
CA00025863_novel08	0.157129	0	19.9353	0	0	0	0	2.24692	0	0	0	0	0	0	0	0	0	0	0	0	0	0
CA00025881_novel01	0.0340607	0.636368	0	0.0731181	0	0	0	0	0	0.124199	0.234848	0	0	0	0	0	0	0	0.172245	0	0	0.054164
CA00025883_novel03	0.0270823	0	0.480673	0	0	0	0	0	1.31255	2.69805	0	0	0	0.0708361	0	0	0	0	0	0.323727	0.721958	0
CA00025924_novel05	0.0320196	0	0.0440847	0.0343514	0	0.0594981	0.0612428	0	0	0	0	0.0673891	0	0.0321182	0.240194	0.0480284	0.0403212	0.0549405	0.28338	0	0.182182	0.0509416
CA00025925_novel02	0.0187374	0.0281444	0.127985	0.0602317	0.138018	0	0	0.0386242	0.0385505	0	0.0183517	0.136566	0	0	0.0559036	0	1.54418	0	0.996111	0	0.506719	0.0298665
CA00025928_novel01	0	0	0	0	0	0	0	0	0.0494085	0	0	0	0	0.0482379	0	0	0	0	0.120943	0	0.204225	0
CA00025928_novel03	0	0	0.0914802	0.0712418	0	0	0	0	0	0	0	0	0	0	0	0	0.167353	0	0.0419701	0	0	0
CA00025940_novel01	0	0	0	0	0	0	0	0	0	0	0	0	0	0	0	0	0.0444633	0	0	0	0	0
CA00025951_novel03	0	0	0	0	0	0	0	0	0	0	0	0	0	0	0	0	0	0	0	0	0	0
CA00025952_novel02	0	0	0	0	0	0	0	0	0	0	0	0	0	0	0	0	0	0	0	0	0	0
CA00025952_novel04	0.413415	0	2.9663	1.57428	4.5538	3.98618	3.47645	2.23007	3.05418	0	0.483505	5.90791	2.94398	1.19996	3.05124	3.17975	1.00456	4.29283	1.74152	3.38637	3.11097	3.7826
CA00026037_novel01	4.3367	6.35875	15.0833	11.2103	12.369	9.12505	9.54928	10.4457	11.8895	16.1753	3.12151	8.63918	7.811	7.5127	15.3737	3.92285	7.01802	4.02971	8.04227	10.7591	6.54395	4.90075
CA00026037_novel02	3.22864	5.65455	4.35323	10.4849	8.23067	8.21626	7.16106	4.14911	8.90057	12.2422	3.27032	9.40057	6.0538	4.94987	10.1901	2.62476	6.26198	0.452198	4.8659	7.76952	4.55872	4.82004
CA00026045_novel02	0.111279	1.14054	1.70485	1.84992	0	1.92763	0.627847	0.294796	0.363973	1.61934	0	9.16884	0.0861889	0.305678	0	1.19276	0	0.108859	0.65053	0.182496	1.82337	0.56257
CA00026047_novel05	0	0	0	0	0	0	0	0	0	0	0	0	0	0	0	0	0	0	0	0	0	0
CA00026047_novel06	0	0	0	0.0316124	0	0	0	0	0	0	0	0	0	0	0.0883412	0	0	0	0	0.0937915	0	0
CA00026072_novel08	1.19794	8.38694	1.36369	5.12841	4.538	107.899	10.1706	11.8681	2.93865	0.126914	0.36768	14.436	1.00807	0.812854	25.2779	2.15883	2.44701	2.22894	0	2.52664	3.03841	10.3637
CA00026106_novel02	1.07363	0.385816	3.31593	1.37157	1.56822	0.118617	0.959401	2.59315	0.96827	1.07864	3.20718	1.39761	4.55964	9.1328	0	2.80791	1.048	0	0	0	6.93436	0
CA00026107_novel02	0	0	0	0	0	0	0	0	0	0	0	0	0	0	0	0	0	0	0	0	0	0
CA00026113_novel05	3.61643	0	2.70384	0	0	0	0	0	0	0	0	0	0	0	0	0	0	0	0	0	0	0
CA00026117_novel03	3.32802	4.85003	30.6474	0	2.92855	11.9323	0	0	19.7497	32.3449	4.78677	0	0	0.876628	0	0	0	0	5.48274	6.66669	5.06632	6.4698
CA00026125_novel03	0	0.137942	3.79836	2.17713	0	0	1.07542	0.867949	0	8.15771	0	0	0	0.0117653	0	0	0	0	0	0.0267305	3.93999	0
CA00026125_novel05	1.59967	0	0.424051	0	0	0.136524	0	3.94264	4.95552	0	1.5537	0.870728	2.03725	0	0.0301584	0	0	0	3.53606	0.00206096	0	0
CA00026126_novel02	13.0017	19.4486	21.0887	9.90719	18.8982	32.2785	17.6636	20.4592	17.1087	15.5649	13.4076	15.9371	10.1633	12.6282	2.89761	13.1454	14.6479	11.7704	9.67785	10.8502	11.92	13.7611
CA00026127_novel08	0	0	0	0.0127644	0	0	0	0.430447	0	0	0	0	0	0	0	0	0	0	0.0745578	0	0.148045	0
CA00026140_novel05	0	0	0	0	0	0	0	0	0	0	0	0	0	0	0	0	0	0	0	0	0	0
CA00026142_novel05	0.00453516	0.00989757	24.6793	0.0137956	0.00235081	6.25051	5.19653	7.43333	5.71683	0.00226892	1.51851	4.65285	0.000468389	1.71617	0.000661391	0	2.01107	0	10.7744	5.49508	11.0086	0
CA00026156_novel06	0	0	0.0137044	0	0	0	0.0475304	0	0	0	0	0.0681073	0	0	0.0149787	0.0373705	0	0	0.0441823	0	0	0
CA00026156_novel12	0	0	0	0.0751419	0.0830267	0	0	0	0	0	0.0684503	0.0362556	0	0	0	0	0	0.0625869	0	0	0.10357	0
CA00026156_novel15	0	0	0	0	0	0.220776	0	0	0.061322	0	0	0	0	0	0	0	0.152202	0	0	0	0.168696	0.0940258
CA00026175_novel03	15.9632	19.1706	34.1413	27.8356	31.4222	19.0067	11.9187	27.0663	45.4104	29.5829	61.556	21.0556	35.367	23.926	20.828	19.831	17.374	14.5561	20.1404	29.5556	20.5714	11.1833
CA00026175_novel04	0	0	11.0437	5.65765	3.5213	4.4954	0	12.9068	5.59961	0	13.5286	4.67942	0	3.13881	7.88427	0	0	0	2.59413	0	3.17449	0
CA00026184_novel10	0.225048	12.4399	0.116367	0	0.297555	0	0.00160494	0	0	0.0330507	0	0	0.00498844	1.77675	0	0	0	0	0.693241	0	0	0.253586
CA00026186_novel04	0.259356	0	0	0.186536	0	0.160808	0.501777	0	0.179198	0	0.173774	0.190203	0.216772	0	0.133885	0	0	0	0	0	0	1.09115
CA00026187_novel02	0	0	0	0	0	0	0	0	0	0	0	0	3.79206	2.46631	0	0	0	0	0	0	0	0
CA00026214_novel02	6.86218	13.9699	18.0925	12.6881	24.7094	15.6026	11.2995	10.5377	27.0895	13.6863	18.1347	10.8175	26.8305	12.4035	23.1978	12.2596	9.31345	8.93362	10.7317	14.8715	9.80418	10.0766
CA00026216_novel11	0	0	1.49732	0	0	0.030847	1.22103	0.474631	0.00188749	0.0789472	0	0	0	0	1.49325	0	0	0	0	0	2.1801	0
CA00026225_novel03	2.85558	0.752129	27.1978	10.1856	0.327427	0.72927	35.3264	12.7216	3.4295	26.1627	148.708	7.32592	65.5418	43.6003	0.00058827	1.65973	10.5194	50.5174	26.8556	36.2361	5.94794	26.2532
CA00026225_novel04	7.15826	0	5.96551	0	0	0.763821	0	0.00657347	10.3976	7.80845	0	0.0347667	0	0	0	0	0	0	0	0	0	0
CA00026237_novel03	0.144731	0	0.0499501	0	0.0892266	0.336239	0	0.074993	0.111868	0.131996	0.0356679	0.0764019	0	0.036338	0.21756	0	0.548302	0.0620794	0.137209	0	0.102929	0.345118
CA00026251_novel01	0.0807804	0	0	0	0	0.381999	0.226564	0.950075	0	0	0	0	0	0	0	0	0	0	0	0	0	0
CA00026255_novel25	0.600663	0	0	0	0.0310603	0	0	17.8787	0	0	0	1.31626	0	0	0	0.563763	1.36694	14.4816	0	2.80555	0.814736	0.337762
CA00026263_novel15	0	0	10.6008	0	0	0	0	0	0	0	0	0	0	0	0	0	0	0	0	0	0	0
CA00026269_novel13	0.14451	0.0126762	2.09237	0.0782159	1.0857	1.93082	0.901852	0.721366	1.73437	1.39403	0.425747	1.07705	0.0415163	0.64862	0	0	0.000417354	0	1.39462	0.676433	2.56607	1.48503
CA00026299_novel04	29.9004	26.3938	19.7073	6.81344	9.57213	0.992255	3.18995	7.98178	5.73751	25.108	15.5175	3.32857	3.36754	2.43238	10.4795	2.28421	6.468	2.14629	9.85234	7.15168	12.8536	4.10579
CA00026310_novel07	0	0	0	0	0	0	0	0	0	0	0	0	0	0	0	0	0	0	0	0	0	0
CA00026310_novel08	0	0	0	0	0	0	0	0	0	0	0	0	0	0	0	0	0	0	0	0	0	0
CA00026319_novel02	0.0143338	0	0.0195348	0.0153554	0	0.0266298	0	0.029521	0	0	0	0	0	0	0	0	0.0357034	0	0.0181494	0	0.0408106	0.045726
CA00026338_novel04	0	0	0.334977	0	0	0	0	1.86656	0	0	0	0	0	0	0	0.357235	0	0	1.07671	0	0	0.725563
CA00026356_novel11	0	0	0	0	0	0	0	0	0	0	0	0	0	0	0	0	0	0	0	0	0	0
CA00026379_novel04	0.0595886	0	0	0.302044	0	0	0	0.640861	0	1.83549	0	0	0	0	0	0	0	0	0	0	0	0
CA00026380_novel01	0	0	0	0	0	0	0	0	0	0	0	0	0	0	0	0	0	0	3.30684	0	0	0
CA00026472_novel03	0.106107	174.235	0.305734	0	0.133154	0	0.20609	0	0	0	0	0	29.2593	24.2257	0	0	0	0	0	0	0	0
CA00026498_novel03	0.00737232	8.47671	26.3376	9.78125	8.88034	12.1521	16.4077	13.0477	19.9999	50.6869	6.12333	9.40302	6.26565	0.114575	6.95887	0	11.8016	6.06848	6.60624	16.7385	12.1188	3.56684
CA00026499_novel17	0	0	21.7814	0	0	2.22609	0	7.41595	0.934162	2.61585	8.36043	0.618091	0	0	0	0	3.65379	0	0	0	19.185	0
CA00026504_novel24	0	0	10.0418	0	0	2.59974	1.40154	5.84034	5.36805	8.16966	3.69967	1.55529	0.255695	0	0	0	1.9262	0	1.21856	4.48453	6.19655	0
CA00026529_novel09	0	0	12.0905	0	6.77489	6.17527	1.91071	2.50286	11.5949	38.5661	1.18726	1.54656	0	0	0	0	2.55169	0	5.81046	4.28814	14.1883	0.142656
CA00026553_novel03	8.59453	11.2805	14.34	3.21929	0	46.2394	3.50437	58.0246	2.85193	2.56663	5.86807	9.802	15.0351	11.2191	0	12.6638	15.5172	9.73955	17.3389	8.5122	17.5428	14.6712
CA00026579_novel47	0	0	21.7388	0	0	0	0	0	30.0025	0	0	0	0	4.66583	0	0	0	0.0109111	50.4721	78.9132	30.3216	25.1887
CA00026579_novel48	0	0	0	0	0	0	0	0	0	0	0	0	0	0	0	0	0	0	14.0968	0	0	0
CA00026600_novel10	0.00375991	0	0	0.00843258	0	0	0	0	0	0	0.00760656	0	0.0247483	0	0.077111	0.00411084	0	0	0.0718605	0	0	0
CA00026600_novel15	1.94442	3.18709	4.30147	2.35248	0	4.85558	3.59977	4.29608	2.9367	2.71453	5.61334	6.2783	0.575866	1.66026	5.12888	1.61208	3.75901	1.49854	4.3987	0.00448886	3.96396	2.94894
CA00026602_novel07	0.0675311	0	0.0465235	0	0	0	0	0	0	0	0	0	0	0	0	0	0	0	0	0	0	0
CA00026685_novel19	0.246038	0	0.790949	0	0	0	0	0	0	0	0	0	0.27394	0	0	0	0	0	0	0	0	0
CA00026713_novel05	0	0	0	0.0994044	0	0	0	0	0	0	0	0.00020743	0	0	0	0	0.12067	0	0	0	0	0
CA00026730_novel02	0	0	0	0	0	0	0	0	0	0	0	0	0	0	0	0	0	0	0	0	0	0
CA00026730_novel11	0.0423134	0.0571031	0.151642	0	0.0439857	0	0	0	0	0	0	0	0	0	0	0	0	0	0	0	0	0
CA00026746_novel01	205.756	106.76	276.318	103.037	45.4656	75.395	153.594	157.842	95.7563	54.1959	31.3501	136.415	45.54	55.8242	240.584	89.775	300.689	103.099	255.417	62.3617	329.16	596.267
CA00026746_novel02	0	0	0	0	0	0	0	0	0	0	0	0	0	0	0	0	0	0	0	0	0	0
CA00026746_novel03	0	0	0	0	0	0	0	0	0	0	0	0	0	0	0	0	0	0	0	0	0	0
CA00026746_novel04	60.4289	26.2522	227.201	68.3739	31.9148	42.4194	48.2938	123.931	30.4828	19.3838	10.3126	73.759	14.902	15.9084	67.6308	8.45527	197.187	9.85045	234.958	48.1066	167.183	101.027
CA00026746_novel05	1.32863	0.344055	6.19279	1.00047	0.58052	0.93941	1.0874	1.36602	0.590185	2.61999	0.378124	1.58868	0	0.527231	3.51841	0.591708	7.2848	0.771038	12.9521	0.727944	7.32218	0.919622
CA00026746_novel06	0.802189	0.111757	5.66882	1.82159	0.253698	0	0	3.10663	0.0765538	0	0.0584977	1.00601	0.147938	0.181095	0.644209	0	4.17605	0.0775202	23.8373	2.8115	5.20741	0.525814
CA00026746_novel07	72.1485	42.733	39.619	21.1313	7.31401	18.2685	69.5439	23.0751	30.6172	12.3368	9.27462	22.6666	23.7707	17.5258	39.9747	30.148	40.0799	33.256	0	1.99025	37.9543	154.585
CA00026746_novel08	0	0	0	0	0	0	0	0	0	0	0	0	0	0	0	0	0	0	0	0	0	0
CA00026746_novel09	0	0	0	0	0	0	0	0	0	0	0	0	0	0	0	0	0	0	0	0	0	0
CA00026746_novel10	3.83583	18.1225	0	0	0	12.7296	30.2287	0	5.01548	5.58841	0	7.97753	17.0461	2.61595	0	9.49286	0	12.6983	0	0	0	37.7882
CA00026746_novel11	0	0	0	0	0	0	0	0	0	0	0	0	0	0	0	0	0	0	8.41864	0	0	0
CA00026746_novel12	0	0	0	0	0	0	0	0	0	0	0	0	0	0	0	0	0	0.125379	0	0	0	0
CA00026746_novel13	0	0	0	0	0	0	0	0	0	0	0	0	0	0	0	0	0	0	0	0	0	0
CA00026746_novel14	0	0	0	0	0	0	0	0	0	0	0	0	0	0	0	0	0	0	0	0	0	0
CA00026746_novel15	0	0	0	0	0	0	0	0	0	0	0	0	0	0	0	0	0	0	0	0	0	0
CA00026746_novel16	0	0	0	0	0	0	0	0	0	0	0	0	0	0	0	0	0	0	0	0	0	0
CA00026746_novel17	0.336358	0.233623	0.0911289	0.139693	0	0	0.197626	0.271014	0	0	0.0987871	0.122232	0	0	0.579488	0.456271	0.241284	0.0846201	0.464279	0.118801	0.84294	0.932315
CA00026746_novel18	0	1.49111	9.31171	1.50682	3.12792	3.32189	1.35249	7.57753	0.483708	0	0	3.897	0	0	0.7737	0	13.9076	0	2.14985	2.40585	0.279722	1.15053
CA00026746_novel19	0	0	0	0	0	0	0	0	0	0	0	0	0	0	0	0	0	0	0	0	0	0
CA00026746_novel20	0	0	0	0	0	0	0	0	0	0	0	0	0	0	0	0	0	0	0	0	0	0
CA00026746_novel21	0	0	0	0	0	0	0	0	0	0	0	0	0	0	0	0	0	0	0	0	0	0
CA00026746_novel22	0	0	0	0	0	0	0	0	0	0	0	0	0	0	0.142194	0	0	0	0	0	0	0
CA00026746_novel23	0	0	0	0	0	0	0	0	0	0	0	0	0	0	0	0	0	0	0	0	0	0
CA00026746_novel24	0	0	0	0	0	0	0	0	0	0	0	0	0	0	0	0	0	0	0	0	0	0
CA00026746_novel25	0	0	0	0	0	0	0	0	0	0	0	0	0	0	0	0	0	0	0	0	0	0
CA00026746_novel26	0	0	0	0	0	0	0	0	0	0	0	0	0	0	0	0	0	0	0	0	0	0
CA00026746_novel27	0	0	0	0	0	0	0	0	0	0	0	0	0	0	0	0	0	0	0	0	0	0
CA00026746_novel28	0	0	0	0	0	0	0	0	0	0	0	0	0	0	0	0	0	0	0	0	0	0
CA00026746_novel29	0	0	0	0	0	0	0	0	0	0	0	0	0	0	0	0	0	0	0	0	0	0
CA00026746_novel30	0	0	0	0	0	0	0	0	0	0	0	0	0	0	0	0	0	0	0	0	0	0
CA00026746_novel31	0	0	0	0	0	0	0	0	0	0	0	0	0	0	0	0	0	0	0	0	0	0
CA00026746_novel32	0	0	0	0	0	0	0	0	0	0	0	0	0	0	0	0	0	0	0	0	0	0
CA00026746_novel33	0	0	0	0	0	0	0	0	0	0	0	0	0	0	0	0	0	0	0	0	0	0
CA00026746_novel34	0	0	0	0	0	0	0	0	0	0	0	0	0	0	0	0	0	0	0	0	0	0
CA00026746_novel35	0	0	0	0	0	0	0	0	0	0	0	0	0	0	0	0	0	0	0	0	0	0
CA00026746_novel36	0	0	0	0	0	0	0	0	0	0	0	0	0	0	0	0	0	0	0	0	0	0
CA00026746_novel37	0	0	0	0	0	0	0	0	0	0	0	0	0	0	0	0	0	0	0	0	0	0
CA00026757_novel05	0.0396101	0	0	0	0	0	0	0	0	0	0	0	0	0	0	0	0	0	0	0	0	0
CA00026776_novel10	0	0.0929756	0	0	0	0	0	0	0	0	0	0	0	0	0	0	0	0	0	0	0	0
CA00026783_novel02	0	0	0	0	0	0	0	0	0	0	0	0	0	0	0	0	0	0	0	0	0	0
CA00026783_novel04	0	0	0	0	0	0	0	0	0	0	0	0	0	0	0	0	0	0	0	0	0	0
CA00026845_novel01	0.152035	0	0.0297232	0.0465588	0	0	0.041459	0	0.0223498	0	0	0	0	0.0217295	0	0	0	0	0.0824549	0	0	0.103811
CA00026851_novel15	0.0601976	0.0902844	0.206983	0.0645759	0.0741434	0.055935	0.115113	0	0.0310311	0.219319	0	0.0948858	0.0373354	0.0603645	0.0451547	0.135472	0.113581	0	0.0761282	0	0.214106	0.191571
CA00026859_novel05	0	0	0.553762	0	0	0	0	0.000612638	0.0659874	0	0	0	0	0	0	0	0	0	0	0	0	0
CA00026881_novel04	2.8665	2.81847	14.2804	1.50326	10.4743	3.76052	5.82249	9.86643	17.0497	13.7746	7.0289	4.25826	0	1.4292	0.937815	0	0	0.386813	0.608516	3.21803	12.5134	0
CA00026881_novel05	2.6107	0	0	0	0	0	0	0	0	0	0	0	0	0	0	0	0	0	0	0	0	0
CA00026946_novel01	0	0	0	0	0	0	0	0	0	0	0	0.0483571	0	0	0	0	0	0	0	0	0	0
CA00026949_novel05	0	0	0	0.0776223	0.0891643	0	0.276894	0	0	0	0	0	0	0	0	0	0	0	0.045705	0	0	0
CA00026953_novel01	0.995058	4.78449	7.50542	0.000196514	0.00043072	0.00440781	4.13002	2.89021	1.78794	0	0.310049	3.09415	0.000220058	0.277993	0	0	0.0214177	0	2.53097	5.17682	19.3098	0.00284086
CA00027022_novel14	0	0	0	0.170846	0	0	0	0	0.361497	0	0	0	0	0	0	0	0	0	0	0	0	0
CA00027060_novel03	3.28936	3.18141	7.25012	3.07446	2.91867	7.80314	63.5142	6.14429	4.67437	116.691	2.92161	6.15585	3.44986	16.3206	0	0	9.66659	0	1.48413	2.91478	4.793	6.62126
CA00027065_novel10	0	0	0	0.0854692	0	0	0	0	0	0	0	0	0	0	0	0	0	0	0	0	0	0
CA00027071_novel14	0	0	0	0	0.0104046	0	0	0	0	0	0.0358249	0	0	0	0	0	0	0	0	0	0	0
CA00027110_novel10	1.89119	0	3.85653	0.105496	0	0	1.83944	0	2.58474	4.07485	0.347544	0.559569	0	0	2.68784	0	0.494413	0	4.02643	0	1.20521	0
CA00027115_novel03	0.0732823	0.0367227	0	0	0	0	0	0	0	0	0	0	0	0	0.0181684	0	0	0	0	0	0	0
CA00027137_novel06	0	0	0.00145313	0	0	0	0	0	0	0	0	0	0	0	0	0	0	0	0	0	0	0
CA00027148_novel03	0.435381	0.059288	0	0.212497	0.0976874	0.0735642	0	0	0	0	0	0	1.27871	0.676356	0	0.237381	0	0	0.0500176	0.0629913	0.619179	0.0628879
CA00027150_novel05	8.48851	7.54024	13.4455	13.7928	8.0284	17.265	13.035	10.7988	12.7911	7.63553	4.59452	33.5922	4.41329	5.85512	12.3885	15.3039	10.796	4.72262	16.7332	8.84215	14.1223	9.36619
CA00027150_novel06	0	0	0	0	0	1.87332	0	0	0	0	0	0	0	0	0	0	0	0	0	0	0	0
CA00027155_novel01	0.948762	1.42762	2.39592	3.76206	1.82948	4.90691	1.92331	3.06138	3.6236	1.32969	1.36838	3.5658	0	1.10591	1.01395	0	1.22693	1.04821	1.54685	2.16802	0.500042	0.825244
CA00027181_novel12	13.4294	14.6093	27.6978	5.60163	10.4593	11.5792	12.7605	22.6538	13.1299	25.5373	14.8257	12.7785	13.7632	10.6478	15.7295	8.39157	10.1873	9.98898	10.2329	18.239	12.8869	7.17722
CA00027197_novel02	9.66619	13.7264	40.4111	27.5338	19.8288	22.8298	22.4513	30.7968	17.7236	8.62984	8.33376	30.8132	15.4372	8.88199	11.9332	23.7836	17.2779	25.4277	61.7424	60.6249	107.089	43.6757
CA00027199_novel01	0.332117	0.0830444	0.34209	0.267139	0.0681054	0	0.105789	0.17162	0.142488	0.201563	0.108786	0.174125	0	0	0.0828966	0.124587	0.34758	0.0474921	0.315065	0	0.551301	0.308382
CA00027201_novel05	0	2.64051	10.7264	45.7168	0	0.972708	9.52768	0.96721	12.2187	0	0.74754	0	0	26.8037	0	9.57496	0	0	13.5275	70.0195	0	80.2338
CA00027208_novel04	0	0	0	0	0	0	0	0	0	0	0	0	0	0	0	0	0	0	0	0	0	0
CA00027242_novel12	0	0	0	0	0	0	0	0	0	0	0	0	0	0	0	0	0	0	0	0	0	0
CA00027259_novel05	0	0	0.560128	0	0	0	0	0.379879	0	0	0	0	2.46856	1.65327	0	0	0	0	0	0	0	0
CA00027327_novel16	0.466315	0	0	0.0611197	0.486925	0.166017	0	0.180498	0.373197	0.192462	0	0.269962	0.238007	0	0	0.513775	0	0.0476669	0.455146	0	0.323239	0
CA00027327_novel30	0	0	4.84748	0	0	0	0.590032	1.3748	2.88056	0	1.36742	0	0	0	0	0	0	0	0	0	0	0
CA00027330_novel02	0.906333	1.1645	6.60307	14.8259	2.86765	0	8.69901	1.63587	0.00880727	1.36445	0.821374	6.0368	0	0	0	0	0.0137645	9.29829	0	2.20464	11.6858	0
CA00027333_novel04	0.130111	0.302788	0	1.20702	0.000403527	0.141011	1.08782	0.000235073	0.539371	0.231909	0.0751129	0.729103	0.080796	0.0764124	0	0.143988	0.0736365	0.470638	0.247254	0.386935	0	0.354789
CA00027333_novel07	0	0	0	0	0	0.415278	0	0	0	0	0.120722	0	0	0	0	0	0	0	0	0.381706	0	0
CA00027360_novel03	2.06721	2.24866	3.96674	2.56085	2.78172	0.654599	7.37618	9.39777	6.40935	10.7257	5.92722	7.41117	0	0	1.58707	1.26516	7.63453	0.0480138	3.68045	6.40016	3.86133	4.16156
CA00027402_novel04	0	0	0	0	0	0	0	1.36582	0	0	0	0	0	0	0	0	0	0	0	0	0	0
CA00027414_novel02	0.000726993	0.988018	0.876153	0.45844	0.344791	0.0256513	7.72e-06	0.320799	0.689739	0.77445	1.95738	0.18284	3.63038	2.54554	0.735449	0.011783	0	0	0.136191	0.725862	1.05847	0.160998
CA00027414_novel03	5.48761	2.8233	3.36639	0.439817	0.366099	0.407511	0.969728	1.33691	0.15575	1.46366	3.21548	1.91439	1.27076	0.73733	0	0.0468517	0.143124	0	2.32655	0	0.00153343	0.203259
CA00027434_novel12	0	0	0.807101	0	0	0	0	0	0	0	0	0.668656	0	0	0	0	0	0	0	0	0	0
CA00027444_novel06	0	0	0	0.138782	0	0.227925	0.673728	0	0	0	0	0.144663	0	0	0.193047	0	0	0	0	0	0	0
CA00027454_novel08	0	0	7.56009	0	0	5.01621	0	0	2.2819	4.57897	1.63417	3.09571	0	0	5.37048	0	0	0	0	0	4.16782	0
CA00027455_novel16	0.23605	0.245264	0.450687	0	0	0	0.0625935	0.270925	0.0719115	0	0	0.172223	0.0406408	0.0339673	0	0	0.0437369	0.112275	0	0.0520646	0.167259	0.156116
CA00027455_novel18	0	1.58216	6.51895	1.46804	0.438447	0	4.63364	4.28469	0	0	0	0	1.93877	0.688896	0	0	0	0	1.20079	0	0.496716	0
CA00027461_novel15	0.00365336	1.46974	0	0.586497	2.31353	3.08224	51.4384	0.853197	0.241515	57.8083	3.60448	0	0	1.94041	0.732772	0	0.00729335	2.05265	0.843379	0.801796	0	0
CA00027467_novel04	31.8249	12.5344	33.3288	19.6396	33.2086	21.5909	13.5127	20.7854	34.7007	48.1634	4.18436	9.04617	25.1936	22.5706	6.38881	0	17.5551	3.241	30.5278	26.7116	51.9733	8.48399
CA00027480_novel03	2.09263	18.5224	37.3104	8.17507	7.8347	8.24563	1.77307	41.9516	11.1159	150.196	5.30145	16.9368	1.82885	4.46149	15.1348	0.264488	8.5627	0	15.6651	10.1491	9.78903	4.45182
CA00027555_novel14	6.48099	3.56098	1.57708	1.84533	1.49723	4.39332	1.39654	2.18381	2.08873	3.01127	6.99275	0.93658	2.03197	2.47676	2.00184	2.31459	3.00341	4.11313	2.4341	1.65	3.67895	0.738487
CA00027558_novel12	0	0	5.66458	0	0	0	0	0	0	0	0	0	0	0	0	0	0	0	0.00202053	0	0	0
CA00027560_novel07	0.112118	0	0.309749	0.0401218	0	0	0.0715676	0.0774788	0	0	0.0368599	0	0.0464191	0	0	0	0	0	0.141716	0	0	0.0594007
CA00027560_novel13	0	0	8.37473	0.234748	0	2.85688	4.68944	0	0.757877	0	0	0	2.8228	0	0	0	0	0	0	0.63441	0	0
CA00027560_novel14	0	0	0	2.61738	0	0	0	0	0	0	0	0	0	0	0	0	0	0	0	0	0	0
CA00027567_novel28	0.506601	0.0435285	0	0	0	0.324885	0	0	0	0	0	0	0	0	0	0	0	0.271664	0	0	0	0.125351
CA00027578_novel04	0	0	0	0	0	0	0	0	0	0	0	0	0	0	0	0	0	0	0	0	0	0
[truncated: 9,743 more rows]
