# Supplementary material for: Global tissue transcriptomic analysis to improve genome annotation and unravel skin pigmentation in goldfish
Source: Sci Rep. 2021 Jan 19;11:1815. doi: 10.1038/s41598-020-80168-6 (PMC7815744; doi:10.1038/s41598-020-80168-6)
Supplement: Supplementary file 1 — Supplementary Information. [file 41598_2020_80168_MOESM1_ESM.zip › Supplementary Information/Table_S13-lncRNAskinExpression.xlsx]

## Sheet: skinlncRNA
transcript_id	skin1-BS	skin2-BS	skin3-CS	skin4-CS	skin5-RS	skin6-RS	skin7-WS	skin8-WS
CA00000009_novel06	2.3095	85.8891	0	2.76236	0	2.04733	11.2473	0
CA00000011_novel03	2.12164	5.79231	3.99465	8.7467	7.3764	2.06965	5.4949	1.92326
CA00000024_novel01	0	0.048085	0	0	0	0	0.0456001	0
CA00000042_novel01	0	0	0.16698	0.111272	0.409162	0	0	0
CA00000058_novel06	0	0.546683	0	5.54618	5.92631	4.75977	6.38335	9.04696
CA00000064_novel05	0	0	0.0724036	0	0.109295	0	0.0819705	0
CA00000064_novel08	0	0.597042	0	0.00767707	0	0.621987	1.1902	0.637903
CA00000068_novel06	0	0	0	0	0.216995	0	0	0.39483
CA00000071_novel03	126.888	11.5936	12.0594	6.8525	17.6248	16.791	13.4539	5.55079
CA00000112_novel04	0	0	1.48348	0	0	0	0	0
CA00000137_novel02	0	0.149386	0.131826	0	0	0	0	0.15748
CA00000143_novel02	5.86309	4.46583	2.00689	1.49481	3.39628	3.83004	8.15381	5.69305
CA00000228_novel08	0	0	0	0	0	0	4.0733	0
CA00000233_novel03	0	0.0217531	0	0	0	0	0.0212879	0
CA00000250_novel04	0	0	0	0	1.28017	2.11093	0	0
CA00000263_novel03	0	0	0	0	0	0	0	0.0880627
CA00000270_novel02	0	0	0.0909968	0	0	0	0	0.089421
CA00000276_novel06	0	0	0	0.706618	2.57999	0	4.54207	0
CA00000301_novel05	8.99137	4.40394	17.7909	25.6726	9.78038	26.0629	39.2317	25.5581
CA00000307_novel03	0	6.88964	0	3.37251	0	0	1.66174	1.7894
CA00000403_novel08	3.64801	0	1.06722	0	0	0	0	0
CA00000406_novel97	0	0	0	0.104473	0	0	0	0
CA00000453_novel13	0.155537	0	0	0.083624	0.411049	0.208483	0.363048	0.0572144
CA00000456_novel28	0	0	0	0	0.651862	2.3373	7.67863	0.000957882
CA00000481_novel03	0.00212892	0.0329124	0	0	0.483849	0.878402	0	0.0240111
CA00000490_novel08	0	0	0.0182724	0	0	0	0	0
CA00000495_novel07	0	0	0.0690132	0	0	0	0	0
CA00000495_novel13	0	0	0	0	0	0	0.516813	0
CA00000511_novel03	0	0	0.000780631	0	3.60026	0	4.41628	3.38547
CA00000512_novel07	0.0577042	0.0194149	0.305537	0.0887509	0.327385	0.041129	0.147227	0.082491
CA00000512_novel09	1.67459	0.0935427	1.63518	1.47909	2.71189	2.82204	3.78401	1.02798
CA00000512_novel10	0.179611	0.0641971	0.209317	0.152887	0.414271	0	0.30583	0.0788582
CA00000539_novel04	0	0	0	0	1.56643	0	0.621911	0
CA00000545_novel08	0	0	0	0	1.00555	0.650585	1.01147	0.483058
CA00000547_novel01	0.414469	0	0.324224	0	0.200573	0	0	0
CA00000548_novel09	0	21.2187	0	0	0	0	0	0
CA00000560_novel06	0	0	0.679755	0	0.186199	0	0.281208	0
CA00000567_novel01	7.92755	7.16254	0	17.167	3.89488	0.936711	2.17465	8.12211
CA00000575_novel02	0	0	0.358771	0	1.12303	0.00162722	4.62549	0
CA00000591_novel16	0	0	0	0	3.28116	0	0	0
CA00000609_novel05	25.8353	12.3543	9.36459	11.7611	8.63596	23.3094	12.4733	9.92605
CA00000629_novel09	0	0	0.375133	0	1.28942	0	0.209595	0.145287
CA00000635_novel11	0.579208	0	0.0652926	0	0.228367	0.0962211	0.255573	0.0935548
CA00000645_novel08	0	0	0	0	0	0	0.065809	0
CA00000672_novel22	0	0	0.48329	0.196743	0.0966076	0	0.543575	0.303697
CA00000674_novel03	0	0.00102199	0	1.65048	1.51629	1.37332	2.11322	1.34037
CA00000696_novel06	2.59522	1.55343	0.952586	1.86058	5.71787	0.026856	5.18542	1.60722
CA00000787_novel01	0.303337	0.100477	0.0428105	0.289718	0.465803	0.159899	0.714661	0.915612
CA00000822_novel05	0	0	0.41782	0	0.228439	0	0.639431	0
CA00000877_novel01	0.0917197	0.0231163	0	0	0	0.0244898	0	0.024549
CA00000878_novel01	0	0.00851478	0	0	0.00256124	0	3.97e-05	0
CA00000885_novel05	0.295992	0.000153444	0.241855	0	0.00219094	0.490572	1.65025	0.000558798
CA00000886_novel01	0.564132	0.0562441	0.616261	0	0.663674	0.0596899	0.533449	1.49032
CA00000911_novel02	0	0	1.24805	0	0.841037	0.635975	1.37429	1.12953
CA00000933_novel09	0.293799	0	0.123721	0.0833397	0	0.0773495	0.276343	0.0771089
CA00000937_novel07	0	0	0	0	0	0	1.84862	0
CA00000952_novel01	0.332629	0	0	0	1.34869	0	0.920341	0
CA00000961_novel01	0.257267	0.969048	0.848593	0	0	0.258271	0.523658	0
CA00000989_novel13	0.0600464	0	0.056333	0	0.128365	0	0.085332	0
CA00000990_novel03	0.035642	0.0715597	0.179191	0.122731	0.0904876	0.037932	0.135696	0.151875
CA00000992_novel15	0.0318037	0	0	0	0.0721225	0.00257002	2.22546	2.3342
CA00000992_novel16	3.1658	2.9266	8.4688	2.94562	9.51177	5.42006	9.67629	0.0263802
CA00000992_novel17	2.08345	0	0.327668	0	5.04929	0.0342368	0	0
CA00000998_novel04	0	2.55597	2.16606	0.351118	1.23035	0	8.01421	0.116606
CA00001002_novel02	0.242544	0	0	0.170431	0.0141508	0.017964	0	0.313147
CA00001028_novel02	7.07623	4.43166	6.35461	5.53939	4.38599	8.16402	5.27153	5.3696
CA00001064_novel03	1.28e-06	0	1.16e-06	0	0	0	0	0
CA00001064_novel04	0.114689	0	0.10043	0.135571	0	0	0.000702498	0.13001
CA00001064_novel05	0.106216	0	0.0803494	0.10075	0	0.00737507	0.251768	0.294075
CA00001067_novel01	0	0.47381	0.134576	0.0904131	0	0.0839068	0.299703	0.250756
CA00001070_novel08	0	9.06905	0	4.67924	10.4144	15.5869	5.28341	1.14572
CA00001138_novel02	0.144693	0	0.205394	0.0946751	0.365197	0	0.0672584	0.32763
CA00001169_novel03	15.0972	6.10984	8.63518	8.86293	16.7262	7.74995	19.0543	10.4368
CA00001175_novel02	0	0.0703064	0	1.50201	0	0	0	0
CA00001198_novel03	0	0	0.0872088	0.132312	0.0898646	0	0.0962146	0.220734
CA00001231_novel03	0.20631	0	0.221917	0	0.0574374	0	0.199219	0.208256
CA00001311_novel06	0.308643	0.278249	0.258679	0.311457	0.390006	0.162557	0.358267	0.248217
CA00001322_novel05	0	0	1.16444	0	6.68577	0.922502	1.81114	2.05075
CA00001331_novel07	1.36062	0	0	0	0	0	0	0
CA00001342_novel15	3.79529	3.21148	5.68497	2.55322	3.36384	6.96707	3.63289	5.54568
CA00001395_novel02	13.292	2.42131	11.4344	4.49204	8.11005	14.8544	8.80744	11.7701
CA00001429_novel01	0.31021	0.57285	1.35472	0.329993	0	4.61854	2.18297	1.19877
CA00001466_novel03	0.052618	0	0.0748248	0.184837	0.245007	0.0460027	0.107021	0.221817
CA00001471_novel05	4.7483	0.862497	0	0.0128873	6.6518	6.50611	0	0
CA00001496_novel09	0	3.90302	2.04535	0	0	0	0	0
CA00001513_novel02	1.79793	4.37566	3.76861	2.62291	8.64867	0.610036	8.68065	0.998323
CA00001513_novel03	0	0	0	0	0	0	0	4.04971
CA00001557_novel07	0	0	0.476908	0	0.477417	0.00753009	1.77159	0
CA00001557_novel08	0	0.0769806	0	0	0	0	1.40904	0.259825
CA00001563_novel02	0	0	0	0	0	0	0.0617828	0
CA00001596_novel08	0	0	0	0	0.19583	0.247493	0.55176	0
CA00001602_novel07	20.9547	2.37123	35.9069	11.0058	42.8725	88.8702	48.9673	42.1703
CA00001606_novel02	25.0289	7.16871	2.94849	1.02779	3.62734	6.75882	2.30649	0.939673
CA00001608_novel01	0	10.9746	0	1.28023	0	0	0	0
CA00001612_novel04	0	0	20.8487	0	0.117034	0	10.0943	12.5106
CA00001616_novel01	1.25566	0	3.01801	0	3.16739	0.31135	6.89737	3.93826
CA00001617_novel01	0	0	0.285477	0	0.095153	0	0.16061	0.0598763
CA00001651_novel02	0	0	0.0543897	0	0	0.0448668	0	0
CA00001677_novel06	0.158748	0.306708	0.757593	0.456915	0.443123	0	1.84265	0.876491
CA00001728_novel04	0	0	2.4387	0	2.59711	0.617749	0	0.200231
CA00001735_novel01	0.144869	0.148348	1.9554	0.350192	2.63857	0.548392	1.02082	1.98756
CA00001739_novel01	9.23925	0.810628	2.58856	2.18625	2.39129	2.39674	2.85578	1.77955
CA00001774_novel03	0.460961	0.00808403	0.610837	0	2.44405	0	0.0758251	0
CA00001775_novel03	0	0	0	0	0	0.0283123	0.968213	2.30081
CA00001783_novel02	0.732557	1.30034	3.07395	1.28134	3.71823	2.19404	3.47609	3.46964
CA00001783_novel04	0	0	0	0	0.0769063	0	0.0172917	0.0387583
CA00001790_novel04	4.80423	2.81964	0	4.83089	5.36698	1.87745	7.5512	3.38335
CA00001801_novel04	4.63995	1.40738	15.0797	5.30968	23.4317	2.50051	25.3624	2.47847
CA00001810_novel03	0	0	0.940127	0	1.33658	0.0912043	0.848468	0.354739
CA00001827_novel11	1.30873	4.38368	10.2392	8.62667	19.1188	4.18443	27.7443	18.1755
CA00001827_novel16	0	0	0	0	0	0	0.480447	0
CA00001828_novel02	0	0	0	0	0	0	0.0471612	0.0527284
CA00001875_novel04	0.210751	0.139438	0.336332	0	0.352533	0	0.26456	0.221507
CA00001922_novel01	6.93127	23.8749	15.7448	18.9299	5.58249	15.0059	11.2721	18.5467
CA00001922_novel02	0.12301	0.308252	0.55624	0.141405	0.418723	0.7135	0.528581	0.655223
CA00001922_R1	0	2.72264	0	0	0	0	0	0
CA00001927_novel06	0	0	0	0.858917	0.163124	0	2.32214	0
CA00001953_novel03	0.421409	0.723037	1.23581	1.46245	1.30128	0.689199	0.833774	1.07162
CA00001953_novel04	0.000769421	0	9.36e-05	0.000361753	0.216778	0.38698	0.0501601	0
CA00001956_novel02	0	0	0.611539	0	0	0	0.491303	0
CA00002016_novel04	0	0	0	0	0.727783	0.0054834	0	0
CA00002031_novel01	0	0	0.423869	0	0.536842	0	0.151424	0.1679
CA00002050_novel02	0.197302	0	0.0553364	0	0.165274	0.0694069	0.0620085	0.0692462
CA00002071_novel01	0.0247973	0	0.0622416	0.0285559	0.21063	0	0.0947328	0.238758
CA00002088_novel07	19.8675	17.733	28.3172	18.4469	88.8223	45.4419	90.4184	36.8498
CA00002134_novel01	0.292593	0.0959388	0	0	0.0808331	0	0.0910531	0.608675
CA00002259_novel01	2.9152	1.87293	7.62973	2.17247	9.99584	5.50712	1.81031	11.6617
CA00002263_novel01	0.109882	0	0	0	0	0.047269	0	0
CA00002379_novel08	36.9533	30.9442	46.1541	34.0138	46.0495	62.3168	53.25	39.1903
CA00002419_novel05	0.636969	3.20605	2.63772	2.2845	2.84429	2.23776	2.69856	3.70835
CA00002427_novel03	0	0	0.586534	0	0.0385923	0	0.702737	0
CA00002437_novel07	0	0	0	0	0	0	0.490586	0
CA00002582_novel08	0	0	0	0.000187619	0.0678801	0	0.0509014	0
CA00002628_novel04	0	3.36e-06	0	0	0	0	0	0
CA00002756_novel01	0	0	0	1.80092	0	0	1.80028	0
CA00002782_novel04	0	0	0	0	0	0	0.17756	0
CA00002790_novel05	0	0	0	0.321801	0	0	0	0
CA00002790_novel25	0.0434528	0.0488246	0.12185	0	0.0803605	0.0895271	0.199501	0.0588454
CA00002790_novel47	0	0	0.121321	0	0.0612457	0	0	0
CA00002811_novel04	1.52767	0.00226948	4.23674	0	0	0	9.0872	1.16576
CA00002823_novel02	0	0	0	0	0	0	8.58079	0.98379
CA00002895_novel09	0	0	0	0	0	0.0481061	3.05648	0
CA00002896_novel01	1.5477	0.357156	0.284892	0	1.07936	0.0986846	1.10951	0.220491
CA00002912_novel02	0.69067	0.38937	0.377982	2.85e-05	0.00615086	0	0.279933	0.112915
CA00002931_novel06	0	0	0	0	0	0.171415	0	0
CA00002932_novel01	0.125352	0.2444	0.425373	0.420297	0.308805	0.260277	0.81219	0
CA00003042_novel04	6.02e-05	0	0.000345672	9.88e-05	0.516184	1.70403	0.99803	2.21895
CA00003063_novel08	3.10613	3.35644	1.05903	1.59429	3.94463	2.41584	0	2.18475
CA00003083_novel01	114.009	17.0408	36.5665	8.59472	25.1658	125.657	33.0152	33.048
CA00003085_novel04	0	0	0	0	0	1.02888	1.87139	1.26303
CA00003085_novel06	0	0	0.0036356	0	0	1.27785	0	0
CA00003093_novel01	0	0	1.17103	0	0	0	0	0
CA00003114_novel03	0.272378	0	0	0.0115922	0.0116612	0.247862	0.404434	0.214693
CA00003136_novel02	0	0	0	0	0.030368	0	0.0170697	0
CA00003137_novel04	0	0	0	0.697783	0	0	0	0
CA00003137_novel08	0.238776	0	2.19976	0.0837254	1.69184	0.908215	4.13566	0.704817
CA00003156_novel09	3.3199	1.73969	0.136432	1.13679	1.91192	2.58497	10.3233	0
CA00003176_novel06	0	0	1.45129	0	2.07894	0.510649	3.80507	0
CA00003176_novel07	0.727801	0.174222	0.933626	0.400133	0.880136	0.37211	2.9802	1.83375
CA00003177_novel03	0.498238	2.58e-05	0.296691	0.551153	0.458683	0.0866738	0.761363	0.0596384
CA00003177_novel04	0.162776	0.989036	0.27427	0.171915	0.425128	0.248328	1.76297	0.0036025
CA00003183_novel06	0.558147	0	0.118764	0	1.17751	2.40194	0.79125	0.000930835
CA00003223_novel01	0.0589447	0.0296459	0.148004	0.0677642	0.149922	0.0314141	0	0
CA00003290_novel03	0.1048	0	0	0	0	0	0	0
CA00003322_novel09	3.60084	1.60428	8.45305	5.68203	6.74765	7.46563	16.781	7.64927
CA00003330_novel02	0	0	30.04	0	20.3263	78.5462	142.124	35.4426
CA00003345_novel09	1.13528	2.4786	0	3.46306	0	0	0	0
CA00003353_novel06	0	0	0	0.595351	0.0379692	0	0.917417	0.361784
CA00003354_novel09	2.12884	4.58832	0.98926	0.00646799	0.00314453	3.2025	1.36056	0
CA00003382_novel01	24.0521	11.5362	15.126	10.8066	46.253	10.0436	45.1384	36.6928
CA00003406_novel12	0	0	0.0211439	0	0.0667368	0	0.0724517	0
CA00003410_novel04	0	0	0.618378	0.162471	1.43597	0	0.51355	2.13814
CA00003410_novel06	0	0	1.98247	0	0	0.578374	0	0.103003
CA00003431_novel05	2.04348	1.21331	1.93966	1.88169	2.38458	1.93704	2.58738	1.03704
CA00003431_novel06	4.89e-05	0.428823	3.44366	0	2.6803	0.63203	3.81908	1.27216
CA00003445_novel04	0.386764	0	0	0	0	0	0	0
CA00003447_novel01	0.221612	0.0552553	0.977535	0	0.0931445	0.175912	0.419249	0.409976
CA00003447_novel03	2.4988	1.00547	2.47106	1.4958	1.00995	7.82414	4.29345	0
CA00003447_R1	35.1928	5.97047	22.3962	10.0364	5.60425	22.1326	5.78929	9.57885
CA00003469_novel11	0.197159	0.5669	0.90232	0.32403	1.84715	0.69086	1.16559	1.35833
CA00003469_novel13	0.49204	0.277242	1.92577	0.434447	2.52209	0.204611	3.67125	2.89125
CA00003481_novel08	12.1002	4.48606	12.4037	10.4847	17.2419	10.7108	32.2335	14.9596
CA00003508_novel04	0.00821197	0	0.00121076	0.422196	0.487194	0	0.398014	0.000275077
CA00003532_novel14	0	0	0	0	0	0	0	2.0757
CA00003540_novel05	0.0953671	0	0	0	0	0	0.00784255	0
CA00003544_novel24	0.683821	0	1.4402	0.0513695	1.68885	0.200494	0.642853	0.58468
CA00003561_novel01	0	0	0	0	0	0	0	14.4721
CA00003573_novel03	0	0	0	0	0.43931	0	0.373477	0
CA00003604_novel08	0.000145291	0.0482834	0	0	0.0003267	0	0	0
CA00003619_novel02	0.936522	0	0	0	0.640583	0	0.228202	0.143511
CA00003670_novel01	0	0.429414	0	0	0	0	0	0
CA00003700_novel11	0	0	0.781024	0	0	0.201445	0	0
CA00003729_novel01	289.715	0	66.0359	0	69.466	382.339	0	588.274
CA00003729_novel03	7890.17	0	617.14	0	490.647	1501.82	4.07464	3906.02
CA00003729_novel04	22.5309	0	19.5127	0	2.40326	0	0	0
CA00003732_novel03	0	0	0	0	0.0515349	0	0	0
CA00003783_novel03	43.6231	2.63998	0.12153	1.86859	2.35493	5.05327	9.41619	3.44002
CA00003790_novel02	7.03129	0	1.68021	0.0134825	0	7.79361	5.98381	2.61122
CA00003882_novel02	0	0	4.08073	0	8.03035	0	3.73631	0.535439
CA00003895_novel10	0	0	0	0	0.954003	0	0	0
CA00003902_novel01	163.191	485.518	2432.98	655.835	6682.46	965.926	5335.15	1104.74
CA00003918_novel08	0.00585278	0.494337	1.01126	0	1.05695	0.638662	1.60488	0.418513
CA00003928_novel13	0	0	0	0	0	0	0.0192853	0
CA00003941_novel01	0	0.0695955	0	0	0.0586514	0	0.0660226	0
CA00003955_novel03	0	0.796518	0.418393	0	0.595904	1.08722	2.03155	1.34394
CA00003963_novel09	0	0.0632125	0	0.0723379	0	0	0	0
CA00003966_novel02	0.277305	0	0	0.689039	0.182717	0.0197053	0	0
CA00003972_novel05	9.50443	14.419	11.1102	13.1418	10.0621	9.96823	13.1879	4.4088
CA00003972_novel06	6.84869	13.0821	7.86231	16.6318	6.88838	7.7823	9.35239	11.867
CA00003972_novel07	0	0	0	0	0	1.413	0	0
CA00003975_novel08	3.2211	14.4264	10.6054	17.964	8.94762	6.01183	16.0229	5.38497
CA00003995_novel01	0.425759	0	0.939222	0	0.410795	0	0	0
CA00004004_novel03	0	7.64765	0.125269	0	3.73743	20.5146	3.55005	6.72784
CA00004007_novel05	2.80805	0	2.54868	0	0	0.506699	1.42731	1.82024
CA00004023_novel01	0.0680745	0	0.141327	0	0.114609	0	0.0662581	0.141016
CA00004030_novel05	0	0	0	0	0.132979	0	0	0
CA00004033_novel14	0	0	0	0	0	0.170509	0	0
CA00004041_novel27	0	0	0	0	0.176327	0	4.01423	0
CA00004042_novel20	0	0.0344314	0	0	0	0.036499	0	0.0365422
CA00004043_novel07	0	0	0.127577	0.0746095	0.0154713	0	0.0687277	0.0901471
CA00004046_novel04	0	0	0.00377231	0	8.75401	6.32976	13.4524	4.10022
CA00004053_novel08	0	0	0	0	0	0	19.1234	0
CA00004054_novel25	8.4817	8.74266	6.11427	4.95573	8.3827	2.45253	7.96888	7.19684
CA00004069_novel05	0.41654	0	0.477989	0.147632	1.28164	0.0275886	2.95918	0.000145705
CA00004099_novel28	1.1377	0.00401514	0.0516673	1.55683	0	0.256536	1.1431	0.608533
CA00004126_novel01	10.9519	68.3621	33.4432	145.833	24.8548	33.8601	16.8824	10.5993
CA00004135_novel07	0	0	0	0	0	0	53.9906	0.818133
CA00004202_novel03	0	2.25554	0.271986	0.484312	0.246307	0	0	0.144655
CA00004214_novel10	0	0	0	0	0.0703489	0	0.118702	0.0885305
CA00004235_novel03	8.74775	2.86149	3.30072	2.55008	1.54713	3.97827	5.35163	3.36399
CA00004242_novel11	0	0	11.2077	0	1.2356	8.32593	0.224203	0
CA00004245_novel07	47.8132	5.66836	23.6482	7.75554	28.566	63.3999	29.4939	48.3407
CA00004261_novel04	0	0.138582	0	0	0	0	0	0
CA00004282_novel15	0	1.93425	0	0	0	0.000611692	1.89427	0
CA00004287_novel02	0	0	0	0	0	0.20694	0	0
CA00004287_novel05	0	0	0	0	0	0	4.66308	0
CA00004289_novel02	0	0	0	0	15.6791	0	0	0.00276445
CA00004319_novel04	0	0	0	0	0.0416535	0	0	0
CA00004342_novel01	1.94451	0	1.58286	0.0157372	3.83569	1.19344	9.1823	1.61135
CA00004351_novel02	0	0	13.3349	0	0	7.84677	0	21.2254
CA00004392_novel30	0	0	0	0	1.66788	0	0.251124	0
CA00004454_novel06	0	0	0	0	0.0840486	0	0	0
CA00004474_novel01	0	0.132778	3.89457	0.222686	1.46129	0.245942	2.33561	0.294525
CA00004523_novel02	0	0	0	0	0	0.373535	0	0
CA00004553_novel06	0	0	0	0	0	0	0.334725	0
CA00004553_novel10	0	0	0	0.279921	0	0.265804	0.828433	0.970998
CA00004559_novel02	1.49038	1.33055	3.12566	1.85549	1.76135	2.34948	3.48138	1.86216
CA00004561_novel04	4.52527	0.730894	1.39752	0.356697	3.69628	0.908536	3.84982	1.31525
CA00004568_novel06	247.322	51.8723	5.29244	123.232	3.2414	9.60831	27.6606	25.2356
CA00004587_novel06	0	0	0	0	0	0.0861253	0.0752484	0.117664
CA00004604_novel11	9.32441	0.013843	5.42733	2.45241	4.08998	1.1082	7.72681	0
CA00004611_novel01	889.573	1821.79	2202.5	2108.38	1965.26	2415.19	2190.41	1765.1
CA00004611_R1	1.99434	0	23.7045	1.51311	8.87832	8.18342	7.69102	0
CA00004674_novel02	0.155006	0	0.130639	0	0	0	0.145616	0.0812342
CA00004698_novel02	4.5231	2.05145	0.754478	0.989979	1.53129	1.49923	4.30298	1.23714
CA00004718_novel02	0.0705305	0	0	0.087796	0	0	0	0
CA00004732_novel30	0	0	0	0	0	0	0	0.874759
CA00004732_novel31	0	0	0	0	1.12584	0	0	0
CA00004736_novel06	0	0	0	0.0123039	0	0	2.99887	0.775038
CA00004743_novel12	0	0	1.00365	0	0	0	2.60176	0
CA00004757_novel01	3.35437	2.42195	3.42336	4.43595	4.44649	6.05465	4.67142	3.3102
CA00004759_novel03	2.75026	0.000304932	7.49248	3.81851	7.84256	6.03177	9.28775	2.79348
CA00004774_novel07	0.745157	0.284177	1.07207	0.326004	0.752449	1.62135	0.432279	0.324636
CA00004774_novel08	1.5246	0	0	1.43446	0	2.83362	0	0
CA00004798_novel03	0	0	0	0.188314	0	0	0	0
CA00004800_novel02	0	0	0	0	0.158867	0	0	0
CA00004826_novel11	1.7075	4.34457	10.0259	0.0306095	0	3.29828	10.9037	0
CA00004831_novel07	0	0.194577	1.40393	0.223564	0.654884	0	0.36981	1.02233
CA00004857_novel02	0.176382	0.0721573	1.45208	2.02022	0	0	0	0.290507
CA00004908_novel02	0	0.0411842	0.275687	0.14128	0	0.043669	0.039051	0.131058
CA00004909_novel06	0	0.0399313	0	0	0	0	0	0
CA00004912_novel01	23.1104	8.68071	23.8459	8.17049	4.5682	19.0181	20.889	37.7557
CA00004916_novel20	0	0	0	0	0.576417	0	0.343049	0
CA00004923_novel14	0	0	2.73057	0	3.88668	0	122.251	0
CA00004924_novel03	4.08934	1.73842	4.84916	2.24564	15.6187	0	47.5902	3.35021
CA00004924_novel10	0	0	0	0	10.4929	3.17655	12.9122	4.1542
CA00004985_novel09	0	0	0	0	0.0136857	0	0	0
CA00005005_novel09	0	0	0	0	66.8472	0	116.661	0
CA00005005_novel12	42.5734	0	290.462	0	229.15	158.603	406.866	180.297
CA00005008_novel05	0	0	0.0500236	0	0	0	0.0569716	0.0318959
CA00005014_novel03	25.6473	0	4.4676	0	0	33.3602	31.1299	7.79083
CA00005025_novel05	12.0763	4.22378	8.91865	3.44399	18.7866	9.0691	12.6401	15.7722
CA00005033_novel03	0	0	0	0	0.0640365	0	0	0.0804466
CA00005057_novel07	0.0677276	0.0444024	0.0971303	0	0	0	0.0436328	0
CA00005103_novel11	0	0	0	0	0	1.95489	0	0.0343183
CA00005104_novel26	0	0	0.372814	0	0.312943	2.95089	3.33701	0
CA00005113_novel10	0.705406	1.27475	0.336642	3.16182	2.36107	0.999311	0.412804	2.38214
CA00005122_novel04	2.92166	1.4889	0.292238	3.29482	4.20591	1.4151	4.10149	2.93353
CA00005196_novel04	0	0.0690461	0	0	0	0	0.0271026	0.141515
CA00005204_novel07	0	0	0.939494	0	0	0.293418	0	0
CA00005261_novel06	0	0	0	0	0	9.11e-05	0	0
CA00005296_novel02	28.1608	1.01262	3.00588	0.877001	8.5715	15.7078	23.0129	7.54298
CA00005301_novel01	445.906	297.96	784.247	289.827	322.762	692.629	728.535	506.965
CA00005332_novel08	0	0	0.000729799	0.241842	0.396252	0	0.985828	0
CA00005373_novel10	0.0360727	0.216558	0.140892	0.110927	1.00244	0.75013	0.735678	1.51768
CA00005378_novel01	0	0	0	0	0	0	0	0.374428
CA00005404_novel04	5.0768	6.35094	8.29123	0	3.70833	0.219848	15.4102	2.80238
CA00005404_novel05	0	0	0.241569	0	1.26878	14.2693	20.6468	12.7746
CA00005405_novel07	10.4323	1.50145	3.94254	1.42045	3.86394	1.23674	8.72949	4.19907
CA00005457_novel05	0.0585352	0	0.0713712	0	0	0	0	0.0618622
CA00005470_novel04	0	0.78938	0	0.688788	0.190157	0.48631	0	0
CA00005470_novel06	0	0	0.109681	0	0.13278	0.239452	1.09895	0
CA00005472_novel02	1.0009	0.179392	1.53653	0.20546	4.45907	0.667516	2.21311	0.664158
CA00005475_novel08	0.0637628	0	0	0	0	0	0.0303803	0
CA00005546_novel04	0	0.00741604	0	0	0	0.00138986	0	0.00168374
CA00005547_novel04	0.0031169	1.12304	3.13124	0	3.91697	1.08913	1.82908	2.6249
CA00005549_novel02	0	0	0.125352	0	0	0	0	0
CA00005561_novel12	0	3.37104	2.53182	0	0	4.7544	2.83737	0
CA00005653_novel05	11.0848	10.571	10.99	2.26333	0	0	19.6408	27.0113
CA00005656_novel12	0	0	0	0	0	0	10.9168	0
CA00005656_novel13	0	0	0	0.477125	0	0	0	0
CA00005658_novel03	0	0	0	0	0	0	0	1.26205
CA00005674_novel01	0	0	0.416243	0.477042	0	0	0	0
CA00005694_novel06	0	0	0.0278431	0	0.0563012	0	0.0316633	0
CA00005694_novel09	4.34873	1.55966	4.39164	3.1005	3.39624	1.15861	5.32864	1.47626
CA00005757_novel24	0.33725	0.148865	0.272488	0.653947	0.135542	0	0.808384	0.349194
CA00005768_novel06	11.5476	2.49234	2.84626	3.15998	6.41059	2.75535	7.12162	2.80122
CA00005850_novel02	7.83428	1.30793	4.3649	0	5.98033	0.757272	5.6251	5.05657
CA00005853_novel03	0.673271	0.690684	2.34267	1.18437	0.000439309	0.00786465	0.972347	2.43149
CA00005880_novel02	0.00232376	0.373098	0.986583	0.493621	0.679845	0.139223	0.563124	1.4844
CA00005900_novel01	0	0	0.132998	0	0	0.0344508	0.0249953	0
CA00005914_novel01	1.68954	0	0	0.829524	0.602546	0.793256	2.77455	0
CA00005935_novel12	0.169111	0	0	0	0.863465	0.37134	0.074413	0
CA00005935_novel14	1.71033	0.36739	0.121196	0.750342	0.439502	0.00168586	0.670189	0.878289
CA00005956_novel03	0	0.156935	0.021733	0	0	0.138572	0.0247953	0.27772
CA00005956_novel06	0	0	0	0	0.0394234	0	0.0443518	0
CA00006010_novel09	0	0.000592921	0	0	0	0	0	0
CA00006045_novel17	0	0	3.15842	0	2.19614	4.29458	11.367	0
CA00006048_novel03	0.435128	0	0.49191	0	5.34e-05	0.00101289	0.333801	4.42e-05
CA00006063_novel14	0.485548	0	5.12426	1.45603	0	4.36017	0	0
CA00006143_novel06	0.225927	0.223858	0.190344	0.256264	1.00611	0.0792781	0.566353	1.65904
CA00006143_novel07	0.191857	0	1.16748	0.531375	2.39338	0.444873	4.04604	0.261749
CA00006143_novel08	3.7712	0	0	0	0.161533	0	10.5255	1.22899
CA00006156_novel04	0	0	0.0344888	0.219802	0.404165	0.0538253	0	0.304339
CA00006179_novel01	0.0450563	0	0.438607	0.0510892	0.332178	0.0465409	0.543166	0.324563
CA00006189_novel12	1.55786	0	0.788354	0	0	3.33625	4.21859	1.13031
CA00006194_novel08	0	0	0	0	0.360067	0	6.05462	0.257557
CA00006270_novel02	0	0	0	0	0.146661	0	0.851294	0
CA00006357_novel04	0	0	0	0	0.0993372	0	0	0
CA00006380_novel05	0	0	0	0.10234	0	0	0	0
CA00006380_novel06	8.33e-05	0.958511	0	0.000322965	0	8.4e-05	0	4.81e-05
CA00006380_novel07	0.126395	0	0.760688	0.36775	0.409443	0.87025	1.01e-05	0.531495
CA00006418_novel08	0	0	0	0	0	4.04492	2.34009	1.74529
CA00006418_novel09	10.7037	1.58256	0	0	2.88003	0	5.1401	1.70455
CA00006428_novel08	1.42182	0.174034	0.268569	0	2.29043	3.33802	6.04371	5.45434
CA00006429_novel01	0.0897436	0	0	0	4.55557	0	15.1313	0
CA00006440_novel03	21.3283	7.32767	1.75294	1.91882	2.00014	13.0231	15.1762	8.41501
CA00006454_novel06	0	0	0	0	1.12026	2.29644	8.29045	0
CA00006454_novel07	63.4534	23.99	14.3154	11.0634	21.2802	52.3779	45.3176	14.0824
CA00006455_novel05	2.94268	0	2.43633	0	0.285372	0.159031	3.23201	1.14136
CA00006458_novel02	0.000323211	0	0.249662	0.984248	2.87667	1.21367	0.662656	0.750897
CA00006473_novel02	0.0609475	0	0.102494	0.0694279	0.818194	0	1.20857	0.0642911
CA00006474_novel16	0	0	0	0.0041986	0.369592	0.795545	1.43892	1.30181
CA00006474_novel17	0.107658	0	1.79158	0	1.89352	7.70962	8.95649	3.32836
CA00006474_novel18	0	0	3.2004	0	10.3713	0	7.39816	0
CA00006474_novel19	1.01078	0	2.0108	0	1.77771	1.57973	2.89594	0
CA00006495_novel06	0.300442	0	0.0672374	0	0.000617316	1.83914	2.23126	1.79811
CA00006498_novel04	0	0	0.10936	8.83e-05	0	0	4.61e-05	0.00141709
CA00006501_novel07	0	0	0.108363	0	3.76851	0	3.7633	0.825232
CA00006518_novel02	0	0	2.00484	0.346431	1.01159	0	0.572942	0.942906
CA00006518_novel05	0	0	0	0	0.60804	0	0	0
CA00006533_novel07	78.8689	8.38423	1.87634	71.6435	0	2.3242	0	16.2135
CA00006537_novel01	13.2687	1.87546	6.68395	1.69769	13.6094	6.01269	8.66767	20.311
CA00006540_novel19	0.0937388	0.298476	0.225121	0	3.03057	2.9758	4.60155	0.727692
CA00006545_novel03	3.32885	1.90375	3.90274	3.04568	2.56332	1.47113	4.28567	3.2639
CA00006545_novel04	0.0727596	0.972555	3.00472	1.48282	2.0741	0.951436	2.84214	1.16993
CA00006588_novel01	0.590171	0.820589	0.514069	0.315026	1.84128	0.881399	7.03336	0.859118
CA00006592_novel10	0.423885	0.382024	0.626084	0.0933262	0.577578	0.124841	1.12567	1.64291
CA00006592_novel11	0	1.20442	0.000250977	0.00123761	0	0	0.0033782	0
CA00006593_novel18	0.370064	0.0911532	0	0	0.34638	0	0.0865232	0.101388
CA00006609_novel02	0	0	0	0	0	0.00101753	0.213336	0
CA00006626_novel05	9.27046	2.16639	3.34457	4.0771	4.61684	2.82583	9.16359	3.51169
CA00006627_novel02	0	0	0.14349	0	0	0	0	0
CA00006636_novel01	0	0	0.150985	0	0	0	0.113093	0.0631753
CA00006658_novel06	0	0	0	0	0	0	0.00108258	0
CA00006675_novel01	0.24632	0.388144	0	0.754457	0.214138	0.492392	0.39822	0.272639
CA00006685_novel04	1.34392	0	8.9657	0	0	0	0	5.0934
CA00006710_novel13	2.88135	0	0.425834	1.69904	1.34999	0.731606	4.25186	1.69942
CA00006728_novel02	2.23018	0	2.86913	0.216037	1.94649	0.982802	2.58088	2.3745
CA00006728_novel03	74.1578	7.59177	19.7554	6.72545	66.1876	31.3258	37.8187	35.706
CA00006747_novel03	0.21389	0	0.380408	0	0.144456	0	0.121875	0
CA00006749_novel04	0	0.00113592	0.261288	2.46952	0.643307	0.938087	0	0.956325
CA00006821_novel18	0	0	0	0	3.12733	0	0	0
CA00006914_novel03	1.14453	0	2.44322	14.33	30.8631	4.99793	26.3825	0.556418
CA00006917_novel03	0	0.138391	0	0	0.00023605	0	0.187599	0.584684
CA00006917_novel04	21.2188	1.09019	10.7407	4.36131	13.8821	2.14356	16.4615	10.5534
CA00006931_novel06	0	0.351019	0.280414	0	0	0	1.67847	0
CA00006934_novel01	1.47641	3.0017	14.8416	4.6639	16.9477	13.9555	32.8899	19.6971
CA00006986_novel08	3.94682	0	5.94898	0	2.68788	5.50314	7.43427	4.86804
CA00007044_novel08	0	0	0	0	0	0.105403	0	0
CA00007058_novel03	0	0	0.000137776	0.00040938	2.86e-05	0.000119156	0.107356	0.600825
CA00007058_novel05	0	0	0.173371	2.43688	0.929382	0.340926	0.600687	0
CA00007080_novel08	0	0	0	0.045316	0.0333513	0	0	0
CA00007080_novel13	0.728368	0.124333	0.518354	0.270827	0.549218	0.636794	0.805074	0.54082
CA00007106_novel06	0	0	4.254	0	0	0	0	0
CA00007131_novel01	0.182197	0	0.191092	0	0	0	0.38897	0.193344
CA00007133_novel03	0.000210099	0.000108119	0.846128	0.1765	1.11553	0.153489	0.395359	1.44088
CA00007150_novel13	11.3882	0	14.4676	13.6234	60.411	8.67362	80.0098	6.87897
CA00007180_novel06	0	0.00747208	7.81458	0	6.3807	8.39453	5.1442	5.4429
CA00007191_novel01	5.29316	2.35471	10.2646	4.39637	6.63263	1.38143	10.8738	11.6866
CA00007201_novel05	1.23033	0	0.269684	0	0.637644	4.16362	4.59991	0.010275
CA00007210_novel96	0	0	0	0	61.538	3.34403	56.4887	15.6153
CA00007210_novel97	4.28813	102.517	9.28984	280.924	12.0492	10.7527	20.4386	17.8656
CA00007210_novel98	0.490388	0.897264	0	12.7368	0	0	0	0
CA00007215_novel03	1.40876	0	0	0	3.01769	0.576995	6.8686	0
CA00007227_novel01	0	0	0.313348	0.137785	0.127827	0	0.342218	0.253718
CA00007264_novel07	0	0	0	0	0.282528	0	0	0
CA00007280_novel02	0	0	0	0	0.00045441	0.210977	0	0
CA00007314_novel06	0.0388914	0	11.19	0	7.96332	4.2633	5.39714	14.4898
CA00007316_novel04	0	0	0	0	0.0432021	0	0	0
CA00007345_novel04	0	0	0	0	0.0279152	6.55056	1.54628	2.98802
CA00007353_novel06	17.6026	15.4249	10.1978	12.2051	13.3343	19.6656	10.7	8.98864
CA00007369_novel19	0	0	0	0	0	0	0.000189113	0
CA00007414_novel23	0	0	0	0	1.17515	7.94323	0	0
CA00007483_novel13	0	0	0	0	0	0	0.252393	0.852804
CA00007493_novel13	0	0	0.0987737	0	0	9.78e-05	0	0
CA00007523_novel01	1.13465	0.397183	1.63425	0.538046	0.35256	0.181801	0.433691	0.717474
CA00007530_novel01	2.26959	3.28143	1.13566	1.71899	2.50991	5.77671	0.852876	2.4957
CA00007563_novel26	1.90113	0	0	0	1.11275	4.90102	3.18284	0
CA00007601_novel02	0	4.16787	4.23933	1.625	4.73235	0	0	1.4438
CA00007607_novel08	0	5.98464	0	0	0	0	0	0
CA00007607_novel09	10.4087	0	54.4594	0	22.9861	55.68	70.1161	22.7326
CA00007622_novel02	0	0	1.02132	0	1.29017	0.705956	0.842291	0.472468
CA00007637_novel02	0	0	0.030733	0	0	0	0	0
CA00007665_novel21	0	0	0	0	0.378154	0.534011	0	0
CA00007684_novel04	0	0	0.0301864	0	0	0	0	0
CA00007697_novel03	0.0524366	0.0532653	0.13572	0.152475	0.165405	0.0587446	0.0784545	0.0293413
CA00007738_novel10	0.208623	0.171647	0.779367	0.435715	0.465421	0.111439	0.897757	0.83334
CA00007738_novel15	0.623264	0.470214	0.740802	1.50604	0	0	0	0
CA00007743_novel08	0	0	0	0	31.3149	0	0	7.98042
CA00007760_novel107	0.490281	0	0	0	12.3549	0	8.60141	0
CA00007766_novel05	0	0.0566479	0	0	0	0.0601201	0	0.0600392
CA00007806_novel06	0.457771	0	2.73099	0.720428	0.627097	0.160476	0.228383	1.07621
CA00007822_novel07	0.984467	0	0.127779	0	0.00058685	0.820338	3.67894	2.44819
CA00007827_novel12	0	0.9355	3.68156	1.1418	2.52548	0	5.68148	0
CA00007828_novel07	81.9932	11.6897	14.8144	14.7968	10.7382	35.3728	27.9821	17.5164
CA00007867_novel09	10.7087	6.03041	7.72103	0	0	0	0	0
CA00007877_novel04	0	0	0.954889	1.16494	0	3.24387	2.65749	2.30243
CA00008019_novel06	1.51392	14.038	18.58	12.1926	17.7963	24.3606	17.9426	16.9665
CA00008022_novel17	0	0.0205047	0.37382	0.0468662	0.24728	0	0.400952	0.0519835
CA00008022_novel20	0	0.0927085	0	0.0640948	0	0.0121139	0.356876	0.0161837
CA00008070_novel03	0	101.969	0	19.9114	0	5.05609	34.2119	44.1326
CA00008151_novel04	0	0	0	0	0.105721	0	0	0
CA00008151_novel05	0	0	0.144778	0.187136	0.274538	0.173986	0	0.686782
CA00008157_novel03	0.238345	0.0413911	0.144553	0	0.150897	0	0.0352363	0.0551812
CA00008158_novel06	0.00676277	0	0	0	0	0.251608	0	0
CA00008176_novel02	9.75999	2.5094	1.36002	9.48127	13.1232	4.94831	11.7403	2.26099
CA00008177_novel14	0.958283	0	0	0	0	0.734782	13.5747	0
CA00008196_novel02	0	1.86624	0	0	0	0	0	0
CA00008206_novel08	0	0.191754	0	1.74223	0.105585	0	0.0132392	5.11104
CA00008209_novel04	7.55936	0	6.94488	0	0	0	0	0
CA00008269_novel08	0.465536	0	0	0.172614	0.257572	0	0.198407	0.0861439
CA00008284_novel07	0.158173	0	0	0	0	0	0	0
CA00008285_novel08	0	0	0	0	0	0	0.0494807	0
CA00008286_novel24	1.71985	0	4.02274	0	5.01137	3.71292	17.1765	7.31435
CA00008306_novel04	0	0	0.312687	0	0.52866	0.969488	4.04519	0.107532
CA00008309_novel05	0	0.472767	1.19618	0	0.409457	0.159539	0.257154	0
CA00008324_novel01	0	0.0364106	0	0	0	0	0	0
CA00008367_novel15	0	0	0	0.0177477	0	0	0	0
CA00008379_novel06	1.86994	0	5.86635	3.01988	11.3374	4.41009	16.7066	4.41758
CA00008385_novel03	0.302854	0	0	0.0495724	0	0	0	0.045944
CA00008433_novel10	0	0	0.0324822	0	0.0327573	0	0.0368452	0.0412287
CA00008447_novel05	0	0	0	0	3.95839	0	0	0
CA00008455_novel01	0	0	0.314068	0	0.154348	0	0	0.0969104
CA00008556_novel09	0	0	0	0	0.614283	0	0.000132085	0
CA00008585_novel05	0	0	0	0	0.0047879	0	0	0
CA00008614_novel02	0	0	0	0	3.52751	0	0	0
CA00008637_novel18	13.7261	4.04262	13.2414	4.82166	15.6396	4.63958	12.2521	15.8696
CA00008641_novel02	0	0	0	0	2.59099	0	0	0
CA00008655_novel04	7.6555	0.200648	0.845185	0	0.895152	0.800447	0	0.227607
CA00008683_novel07	0	0	0	0	0.252349	0.35775	0.170685	0
CA00008685_novel02	0	0	0	0	0	0	1.83305	0
CA00008703_novel11	0	0	0.276717	0.289822	0.212932	0.889275	3.23223	0.0758776
CA00008711_novel07	0.032253	0	0.0270128	0	0.109305	0	0.0307314	0
CA00008713_novel04	0	0	0	0	0.0423697	0	0	0
CA00008765_novel04	0.000367622	1.04288	1.81432	0.928108	0.812083	0	0.549791	0.162275
CA00008784_novel05	0	0	0	0	2.06018	0	0	0
CA00008785_novel09	0.00801017	3.66194	7.47197	3.30585	4.45973	5.6553	6.61518	4.48011
CA00008854_novel12	3.09676	0	0	0	0	0	0	0.338833
CA00008903_novel11	0.236913	0	0.0613569	0	0	0	0	0
CA00009004_novel02	15.2727	3.14444	2.40965	3.38494	2.68249	3.83255	2.81471	1.23776
CA00009024_novel08	0	0	0.111895	0.294075	0	0	0	0.270597
CA00009024_novel36	0.31391	0	0.905673	0.635166	0.409168	0	0.745747	2.20693
CA00009070_novel09	2.49018	2.48972	0.77692	0.442618	1.26187	0.774657	3.25391	2.23239
CA00009104_novel04	0.31997	0	0.0295577	0	2.82841	6.00518	4.20567	0
CA00009105_novel07	0	0	0	0.289839	0	0.0582894	0	0
CA00009113_novel23	68.7125	222.467	103.008	165.314	132.714	294.171	128.095	143.054
CA00009128_novel35	0	0	0.764632	0	0	0	1.78905	5.39662
CA00009144_novel15	0	0.0343322	0.256468	0.118211	0.0609656	0.239863	0.249814	0.00755317
CA00009144_novel16	0	0	0	0.140777	0	0.355841	0	0.106418
CA00009154_novel01	0	0	0	0	0	1.2962	0	0.249523
CA00009179_novel10	3.26936	4.53543	5.92444	22.062	6.28469	6.31024	15.5735	3.29921
CA00009210_novel03	0.941134	0	1.68614	0	0	0	0	0
CA00009274_novel11	14.1941	3.33062	0	0	0	0	0	9.65136
CA00009293_novel05	0	0	0.0477781	0	0.0648577	0.0814722	0.0729089	0.0204261
CA00009293_novel08	0.243471	0	0.136098	0.0465168	0.205708	0.086251	0.308502	0.258868
CA00009297_novel04	0	0	0.000676012	0	1.55526	0.00150043	0	0.00166977
CA00009359_novel06	0.0464571	0	0	0	0	0	0	0
CA00009368_novel16	0	0	0	0	0	0	0.288643	0
CA00009376_novel11	0.267702	0	2.48571	0	2.15803	0.986337	2.17795	0.540141
CA00009382_novel08	0.203265	0	0	0	0.0855716	0	0.0962738	0
CA00009436_novel21	0	0.259605	0.592041	0	0.218759	0	0.164231	0.0915742
CA00009436_novel26	0	0	0	0	0.379188	0	2.38347	0
CA00009466_novel04	10.2714	0.671946	9.07257	8.18157	17.2061	5.13198	12.2161	11.248
CA00009545_novel04	0	0	0	0	0	0	0	0.152603
CA00009545_novel13	1.33433	0	1.17619	0	2.27178	0	6.65981	1.17471
CA00009571_novel03	0.052938	0	0.0444633	0	0.133612	0	0.15034	0.0560158
CA00009576_novel04	0	0	0	0	0	0	0.0271756	0
CA00009578_novel08	0	0	0	0	0	0	2.71069	0
CA00009605_novel05	0.202272	1.14218	0.967878	0.0708835	0.33385	0.203478	0.0025646	0.217661
CA00009615_novel04	0	0	0	0.520161	0	1.75077	0	0
CA00009675_novel12	4.99177	2.8931	4.58942	9.87848	1.69057	3.25215	4.80738	3.42581
CA00009747_novel01	2.25078	2.28916	0.021025	16.5339	6.9627	9.82016	3.72402	13.1025
CA00009761_novel02	0	0	1.08071	0	1.49128	2.97684	6.04825	1.82906
CA00009765_novel02	3.79352	1.58269	4.69261	3.83212	4.75579	6.39458	4.16913	3.2519
CA00009793_novel01	0	0	0	0	0	36.7557	89.085	28.5159
CA00009801_novel02	0	0	0	0	0.136141	0	0	0
CA00009821_novel01	0.512063	0.120042	1.00699	0.347082	0.401881	0.326009	0.195871	1.82641
CA00009846_novel01	0	0	0.267705	0	0	0	0	0
CA00009857_novel07	0	0	0	0	5.08886	12.479	25.3784	0
CA00009893_novel10	0	0	0	0	0	0	1.96108	0
CA00009916_novel88	29.1672	4.29196	0	18.5576	0	0	0	5.16885
CA00009917_novel26	0	0.0539371	0.329954	0.166794	0.222931	0	0	0.263552
CA00009927_novel02	12.0225	2.99225	8.65694	4.71521	5.12964	5.75211	14.2301	6.97405
CA00009965_novel05	0.218776	0.000132657	0	0	0.488728	0	1.03636	1.21786
CA00009965_novel07	0	0	0	0	0	0	0	1.48542
CA00009985_novel02	0	0	0.351266	0	0.0787171	0.0524133	0.195672	0
CA00010028_novel14	0	0	0.282894	0	0	0	0.463787	0.146629
CA00010028_novel16	0	0	0.168732	0	0	0	0	0
CA00010028_novel18	5.85326	0.318539	2.35304	1.16385	7.7103	0.34125	6.82911	1.4992
CA00010028_novel25	194.602	9.89897	27.9413	18.7077	219.711	35.311	164.522	21.1067
CA00010038_novel04	0	0	4.24477	0	0	0	8.91586	0.00815976
CA00010081_novel03	0.604012	0.7406	1.49387	0.968994	2.02517	0.227731	2.69084	1.66354
CA00010081_novel04	2.68946	5.92083	0	8.65512	21.1851	4.85707	25.3072	4.72045
CA00010147_novel05	0	12.1833	0	2.55345	0	9.10287	0	10.857
CA00010170_novel12	0	0	0	0	0	0	1.63693	2.75395
CA00010189_novel03	0	0	0.128057	0	0.710472	0.0812356	0.326913	0.12194
CA00010226_novel01	0	0.0910472	0	0	0	0	0	0
CA00010237_novel11	0	0	0.0746473	0	0	0	0	0
CA00010253_novel07	0	0	0	1.3306	1.03434	1.22131	0	0.884572
CA00010273_novel04	0	0	0	0	0	0	0.00731684	0
CA00010276_novel05	0	0	0	0	0	0	0	0.131001
CA00010283_novel02	0.662833	0	0.334463	0.147963	0.527112	0	0.528426	0
CA00010307_novel06	0	0	0.0953163	0	0.126843	0.0624431	0.0241847	0.0303767
CA00010321_novel01	0	0	11.7715	0	2.36618	0	0	0
CA00010350_novel07	0	0	0	0	1.42673	22.9681	0.0391706	0
CA00010350_novel08	0	0	2.6888	0	1.46359	0	3.41633	2.47859
CA00010361_novel04	0.425464	0.00669719	0	0	0.0395457	0	0.0839467	0
CA00010378_novel03	0.117737	0	0	0.0325887	0	0	0	0
CA00010380_novel04	4.56246	1.32529	11.1485	1.46459	7.72988	2.49412	10.8644	4.11044
CA00010393_novel02	0	0	2.46e-05	0	0	0	0	0
CA00010393_novel03	0.327376	0	0.034287	0	0	0	0	0
CA00010404_novel01	0	0	0.196188	0	0.095378	0	0.107484	0
CA00010408_novel05	0.717498	0	0	0.174402	1.43795	0	0	0
CA00010439_novel07	13.9968	12.0098	26.3755	25.7666	23.4982	58.8634	58.0024	50.8749
CA00010469_novel16	0.102373	0.153385	0.988599	0.467832	1.46503	0.108491	0.533334	0.975584
CA00010500_novel03	0.00291122	0.039773	0.247724	0.000100127	0.421949	0.453979	0.262647	0.24262
CA00010526_novel10	0.0469864	0	0	0.0469277	0.043241	0	0.182906	0
CA00010552_novel04	0	0.141824	0	0	0	0	0	0.111757
CA00010594_novel02	0	0	0	0	0	0	0	0.108118
CA00010627_novel04	0	0	0	0	0.159409	0	0	0
CA00010639_novel01	0	0	0	0	0.0230486	0	0	0
CA00010643_novel01	9.9693	7.48823	12.1559	9.05619	20.0619	6.12966	11.3123	10.3761
CA00010684_novel11	0.0357019	0	0.423814	0	0.967285	0	0.626386	0.0337175
CA00010687_novel01	0	0	0	0.137312	0.100897	0	0.113723	0
CA00010692_novel06	357.959	5.72022	126.046	7.12148	96.9566	47.1718	168.197	55.1018
CA00010692_novel07	0	0	507.454	0	140.158	115.473	369.353	138.285
CA00010692_novel08	4264.92	171.635	996.402	42.3437	947.76	608.504	1722.02	872.08
CA00010697_novel18	0	0	4.35196	0	1.30919	3.1561	6.65911	1.1906
CA00010699_novel06	9.85709	2.6952	16.2835	3.58394	14.4844	5.57206	28.4739	4.53259
CA00010699_novel07	17.8076	0.933829	1.83971	0	10.2123	6.17621	16.7151	14.0913
CA00010703_novel10	0.29675	0.0192441	0.238211	0	0	0	0.246812	0
CA00010703_novel11	2.26596	9.66e-05	0.709229	0	0.114169	0	0.0766403	0.200248
CA00010720_novel01	2.61201	0.390908	0.475881	0.458393	0.464897	0.841803	0.850508	0.978336
CA00010721_novel02	0	0	0	0	0.0760955	0	0.436933	0.000333964
CA00010729_novel11	0	2.26377	3.08395	0	0	0	1.66741	0
CA00010786_novel04	0	0	0	0	0.696652	0	0	0
CA00010787_novel05	0.000539249	0	0	0	0	0	0	0
CA00010790_novel03	0.244618	0.252814	1.07951	0.927075	0.884073	0	1.10519	0.855473
CA00010799_novel05	3.97128	0	1.55699	4.30851	5.32296	0	10.3718	0.694478
CA00010807_novel03	1.95101	0.104064	1.06199	0.169607	1.96828	0.242758	0.502558	0
CA00010807_novel04	2.01376	0.686409	0.466536	0.446303	1.47304	0	1.67807	0
CA00010810_novel06	0	0	0.476307	0	0	0.0334516	0	0
CA00010823_novel01	0.0258153	0	0	0.0297191	0	0	0	0.0552139
CA00010862_novel12	2.48839	0	0	0	0.507679	0	0	0
CA00010862_novel13	0	0	1.16134	0.331735	0.325317	1.0266	0.458067	0.204131
CA00010864_novel02	0.516005	0	0.624772	0	0.356541	0	0	0
CA00010871_novel23	0	0	1.03585	0	1.1724	0	0	0.00161476
CA00010916_novel03	0.204609	0.200956	1.81681	0.543315	0.954484	0.256856	1.99326	1.48704
CA00010918_novel04	0	0	0	0	0	0	7.75782	1.86185
CA00010923_novel02	275.974	178.106	294.176	154.202	270.983	351.489	506.81	255.347
CA00010946_novel13	0	0	1.29777	0	0.856532	0.222514	0	0
CA00010956_novel05	0.0187317	0	0.125275	0.0432223	0.175382	0	0.0537734	0
CA00010973_novel03	0	0	0	0	0	0	0	0.146333
CA00010987_novel08	0	0	0	4.66261	9.5069	5.56623	0	2.61188
CA00010987_novel09	0	0	0	0.00520915	0	0.000275973	0	0
CA00011016_novel07	0.108929	0	8.47524	0	0.158235	0.382922	0.227503	1.01377
CA00011039_novel07	7.69842	3.87028	4.75673	3.46819	2.57142	5.30124	3.81641	1.85488
CA00011039_novel08	0	0	0.000141273	0.000915284	0.0702923	0.700624	0	0.949967
CA00011082_novel11	0	0	2.87224	0	0.201067	0	7.86087	0
CA00011092_novel01	0	0	0	0.0562569	0.0427593	0	0.0485399	0
CA00011096_novel02	2.871	1.27205	2.5493	1.58087	4.37891	6.86385	2.40063	3.32835
CA00011101_novel05	0	0	0	0	0	0	0.412107	0
CA00011105_novel05	0	0.0932721	0.39246	0	0.385929	0.0574524	5.65e-05	0.310138
CA00011123_novel05	0.0130303	0	3.8242	0	3.60963	0.833677	4.70986	0.697959
CA00011135_novel07	0	0	0.172618	0.117432	0.173052	0	0.0973437	0
CA00011137_novel03	0	0	0	0	23.1551	3.05102	17.3406	3.86486
CA00011207_novel02	0.0820611	0.041116	0	0	0.0346593	0	0.0389868	0
CA00011221_novel01	0	0	0	0	0	0	0.0815755	0
CA00011257_novel03	0.891995	0	0	0	0	0.0990733	1.59628	0
CA00011257_novel04	3.88976	148.457	13.7432	38.034	41.7318	24.0343	30.3101	14.9442
CA00011272_novel02	0	0.459914	0.474458	0	3.09618	1.50164	0.881933	0.956819
CA00011285_novel01	0	0	0	0	0.158921	0	0.0446979	0.0999684
CA00011302_novel01	0	0	0	0	1.54774	0	7.14821	0
CA00011348_novel01	0	0	0	0	0	0	0	0.0369761
CA00011349_novel01	10.4678	0.288365	2.83276	0.0456931	2.94948	5.11704	6.99658	2.10621
CA00011361_novel01	0	0	0.630334	0	0	0	1.45805	1.28604
CA00011404_novel02	5.23856	3.11945	0.582258	0	0	0.0012551	0	0.00170585
CA00011404_novel03	0	0	0	0	0.00954471	0	0	0
CA00011413_novel28	0	0	0.0586583	0	0	0	0	0
CA00011413_novel39	0.640868	0	0	0	1.84332	0	0	0
CA00011424_novel02	0.963165	0	0.651063	0	0.479159	0	0.179906	0.100229
CA00011474_novel05	0	5.86044	0	0	3.44687	0	0.965604	4.47799
CA00011507_novel08	0	4.8084	19.4751	0	13.2021	22.6703	41.6559	10.3701
CA00011546_novel03	70.5613	1.68926	51.5555	5.32566	27.9788	14.0069	21.3421	10.1569
CA00011562_novel68	0	0	0	0	3.01486	0	1.9705	0
CA00011563_novel04	0.471041	0	0	0	0	0	0	0
CA00011570_novel03	0.0518997	0	0	0	0.238529	0	0	0
CA00011602_novel18	0.0920911	0	0	0.0680554	0.000610036	0.126266	0.0489403	0
CA00011606_novel07	5.19661	8.88832	11.458	10.5312	21.403	9.19361	18.1944	20.6699
CA00011606_novel08	4.78453	5.97228	5.8562	2.74619	6.05667	4.01958	18.5694	5.62891
CA00011615_novel06	1.98379	0	0	0	0	0	0	0
CA00011634_novel12	0	0	0	0	0	0	0	0.000404584
CA00011645_novel06	0	0.0341451	0.107625	0.0728076	0	0	0	0
CA00011645_novel07	0	1.1e-05	0	0	0	0	0	0
CA00011707_novel12	0	0	0	0	0	0	0.0170423	0
CA00011707_novel13	0.0195014	0	0.0978311	0	0.066379	0	0	0
CA00011711_novel02	2.66072	0.336018	8.56853	0.480021	8.46222	4.62682	10.7565	4.96203
CA00011714_novel02	0	0.685438	0.635046	0	10.7053	0	0.0130063	0.965117
CA00011717_novel04	1.88888	5.00277	0	0.633114	0	0	0	4.94222
CA00011782_novel01	14.6091	2.3106	1.69498	0.936892	3.25893	2.69074	5.57661	2.127
CA00011807_novel02	0.679919	0.71024	0.865427	0.820868	0.641025	0.763123	0.533005	0.537647
CA00011812_novel06	0	0.0512544	0	0	0	0	0	0
CA00011815_novel26	0	0	0	0	0.0463766	0	0	0
CA00011815_novel39	12.2085	0	11.5639	6.3345	17.6356	14.9424	24.7153	11.8366
CA00011815_novel40	10.8741	1.11547	0	9.75226	13.0311	15.4868	55.0491	19.0747
CA00011829_novel09	15.7916	4.50936	1.95983	1.81753	4.55789	0.17877	3.58596	0.189257
CA00011858_novel02	0.0425426	0	0	0	0	0	0.0808109	0
CA00011858_novel06	0	0.556485	0	0	0	0.148259	0	0
CA00011905_novel01	12.0734	1.6531	5.11983	3.07536	7.53384	7.19465	2.76274	6.45182
CA00011912_novel11	0	0	0	0	0.335258	0	0	0
CA00011942_novel12	149.519	273.685	382.292	269.523	224.359	149.782	332.594	707.009
CA00011942_novel14	9.30389	0.73568	15.4976	0.779635	17.2913	5.25733	21.5431	4.13823
CA00011958_novel01	0	0	0.181808	0	0	0.11207	0	0.222622
CA00012090_novel06	3.34107	3.30541	3.49027	3.30448	0.852316	6.47415	4.14702	4.9027
CA00012122_novel04	0.250996	1.21194	3.02353	0	6.98444	1.6492	9.38046	0.596008
CA00012163_novel06	0	0.0790147	0.222213	0	0	0	0.00363188	0
CA00012213_novel08	1.14544	0.346573	7.77499	0.399875	13.12	0	9.59264	14.4681
CA00012226_novel03	0	0	0	2.39602	0	2.49684	1.72958	3.06835
CA00012242_novel05	0	0	0	0	0	0	0.0433055	0
CA00012245_novel01	0	0	11.9068	0	0	0	0	3.79942
CA00012251_novel11	0	1.1104	0	1.07986	1.26731	0	1.15689	0
CA00012251_novel13	0	1.71361	0.420273	0.939029	0.772805	0	0	1.62715
CA00012280_novel02	0	0.54798	0	0.00068434	0	1.0017	0	1.74352
CA00012290_novel04	0.0658233	0	0	0	0.0551373	0	0	0
CA00012294_novel03	1.77195	0.985341	0.493501	0.0295252	1.8256	1.08292	2.0902	1.11132
CA00012302_novel09	0	0	0	0.206708	0	0.0451185	0.0439689	0.0183697
CA00012316_novel09	0	0	0	0.163825	0.0603072	0	0	0.0757774
CA00012317_novel03	12.7626	0	1.44102	1.02934	0.180193	2.58432	0.0876076	0
CA00012332_novel08	0	0	0	0	0	0	3.06358	0
CA00012336_novel01	0	0	0.0614509	0	0	0.0522748	0.0467713	0
CA00012336_novel20	0.662034	0	0	0	0	0.327216	0	0
CA00012349_novel03	0	0	1.72114	0	5.71031	1.93659	79.0504	3.58099
CA00012380_novel01	0	0	1.03978	0	0	0	0.837616	0.887749
CA00012385_novel01	3.09613	0	0	2.80367	2.05179	0	0	0
CA00012386_novel08	0.000275286	0	0	0	0.768896	0	0	0
CA00012386_novel09	0.800261	0.955413	1.71239	1.69924	1.67638	3.94637	2.35289	1.35883
CA00012386_novel14	0.0799016	0	0	0.10273	0.229524	0.251975	0.284624	0.0127266
CA00012398_novel04	2.05753	0.71243	4.40812	1.42796	4.03425	3.1994	5.19043	3.02574
CA00012442_novel04	3.65858	0	0.743644	0	1.43487	0.304816	0.347582	0.538113
CA00012442_novel05	0	0	1.00902	0	0.0113119	0	0	1.06858
CA00012442_novel06	2.06805	0	0	0.0878463	0	0.000670258	0	0.000299122
CA00012451_novel03	0	0.0751719	0.394939	0.11342	1.29177	0.102367	1.30081	0.180528
CA00012451_novel06	0.0009382	0	0.388735	0	7.06951	0	2.29233	5.9299
CA00012454_novel02	0	0.654376	0	2.10748	0	2.01925	2.43674	1.58339
CA00012463_novel21	0.000647707	0	2.11e-05	0	0.190999	0.504583	0	0
CA00012470_novel03	0	0	0	0	3.03639	0	0	0
CA00012480_novel01	191.997	0.160143	0	18.2137	70.1981	0	312.785	199.289
CA00012490_novel05	6.794	0	2.90085	0	3.8179	0	0	0
CA00012523_novel02	10.5806	12.2638	18.5569	18.4906	25.5383	40.6482	29.862	36.0267
CA00012544_novel06	0	0	0	0.446827	0.278266	0.0749756	0.419447	1.24712
CA00012561_novel05	0.343414	0	0.101552	0.150027	0.739556	0	0.488751	0.966041
CA00012563_novel05	0.0321324	0	0.134557	0	0.0816757	0	0.0306177	0.0342773
CA00012597_novel22	0	0	0	0	3.24254	0	4.07874	0
CA00012624_novel02	1.05958	0.78037	2.19915	1.28783	1.63536	1.21789	3.92069	1.29203
CA00012626_novel06	12.8584	1.47565	5.72532	5.9708	5.44542	4.97486	0.00978021	2.11691
CA00012650_novel04	0	0	0.370192	0	1.36988	0	0	0
CA00012695_novel03	0	7.5291	0	0	0	0	0	3.26652
CA00012705_novel10	0	0.606534	0	0	0	4.37282	0	0.0902357
CA00012705_novel11	0	0	0	0.0171635	0.931466	0	0	3.15909
CA00012739_novel03	0	0	0	0	0	0.000122401	0	0
CA00012763_novel02	0.286137	0.122105	0.335358	0.0464869	0.138618	0.12485	0.14992	0.25186
CA00012791_novel01	0.143664	0.0285292	0.747109	6.18e-05	1.3407	0.0344609	1.34762	0.670735
CA00012807_novel02	0	0	0.0613967	0	0	0	0	0.0765452
CA00012826_novel04	0.0754567	0.0190432	0	0.0435247	0.0160562	0	0.0180505	0.0202285
CA00012826_novel05	1.06331	0.564334	0.226839	0.356422	0.122775	0.071832	0.814684	0.258572
CA00012831_novel05	0	0.849345	0	0.10693	4.72785	2.81237	3.69788	4.1388
CA00012874_novel03	0.441639	0	1.09487	0.14857	2.02174	1.32908	2.43345	1.34565
CA00012891_novel09	0.194175	0	0.0871841	0	0.174743	0.182709	0.294916	0.329685
CA00012901_novel10	0	0	0	0	1.34897	0.126272	0.408666	0.558304
CA00012901_novel11	1.94972	0	0.550495	1.49646	0	0.44584	1.82366	0.427208
CA00012903_novel04	0.630134	0	2.1582	2.5649	3.64232	0.310958	2.81666	1.55962
CA00012917_novel18	0	0.00832928	0.1474	0	0.211378	0.0943008	0	0
CA00012917_novel19	0.527752	0.289941	0	0.435362	0	0.00256575	0	0
CA00012928_novel03	3.34731	0.502746	3.83077	2.19406	1.88354	4.15091	3.99268	4.55679
CA00012929_novel01	0.0768224	0	0.0621039	0	0	0.0858715	0.0713972	0.341087
CA00012931_novel15	0	0	154.484	0	160.79	114.054	497.33	0
CA00012956_novel14	0	0	8.20523	0.863772	7.8748	2.59435	10.5012	5.79077
CA00012956_novel15	5.62873	2.67283	5.11763	3.37395	4.53176	6.55604	16.7081	7.74987
CA00012986_novel03	0	0	0	0.000310724	0.635595	0	0.0273744	0
CA00012989_novel26	0.166687	0	0.434992	0.0649876	0	0.0250061	0.222846	0.127066
CA00012990_novel04	0	0	0	0	0.000106623	0	0	0
CA00012992_novel01	0.00274013	0	2.26953	0.00306158	33.9711	54.2662	44.0771	15.1342
CA00013001_novel12	0	0	0	0	0	0	0.00436587	0
CA00013014_novel34	0	0	0	0	0	0	1.0677	0
CA00013070_novel08	2.27451	0	2.06823	0	0.884322	0.474617	2.59354	0.757026
CA00013160_novel11	0.063998	0	0	0	0.0479386	0	0	0.16497
CA00013160_novel16	37.6638	16.9856	22.1013	20.4774	41.5164	14.2846	34.4283	31.6887
CA00013187_novel14	4.47828	0	0	1.62639	6.4723	3.22989	1.72058	5.12095
CA00013201_novel01	0.691335	0.853497	0	1.07445	0.532823	0.768887	1.9925	0.966295
CA00013280_novel15	0	0	0	0	4.68996	0	0	4.70475
CA00013282_novel22	0	0	0	0	0	0	4.46732	0
CA00013286_novel01	0.855892	1.22261	1.51447	3.71637	2.09652	1.81711	8.23949	2.63552
CA00013333_novel04	0.0958391	0	0.00981534	0	0	0	0	0
CA00013380_novel02	0	0.979265	0	0	0	0	0.407178	0
CA00013391_novel03	1.05021	1.11271	2.10744	0.19466	5.20745	5.75294	9.71537	4.89034
CA00013392_novel02	0.0562873	0.233355	0.165276	0.289324	0.344662	0.214769	0.485163	0.359488
CA00013392_novel04	0.0447954	0.118742	0.387643	0.234394	0.224577	0	1.07877	0.256963
CA00013404_novel03	9.55167	3.7214	2.3269	0.886851	9.27135	8.42831	18.0992	6.21774
CA00013406_novel07	0.0705271	1.57827	0	0.505742	0.0943136	1.17432	4.25606	4.03457
CA00013406_novel08	0	0	0	0	0	0	0.00417411	0
CA00013416_novel01	0	0	3.5081	0	3.75462	8.48699	7.93146	8.28607
CA00013450_novel04	0.186322	0	0.382759	0.000218376	0.188634	0.358218	0.279264	0.178179
CA00013450_novel05	0.623159	0.115765	0.69773	0.246491	0.548937	0.788727	1.47573	0.17228
CA00013466_novel14	17.845	4.40821	0	0	0	0.3184	6.82971	2.66828
CA00013469_novel03	0.075395	0.0334411	0.121794	0	0.187795	0	0.394842	0.0435008
CA00013493_novel01	1.00828	0.839535	1.01393	3.90645	1.41899	0	3.28325	0.870686
CA00013563_novel32	2.12599	0	3.67262	0	4.29973	0.217755	17.2042	0.1201
CA00013569_novel05	0.626042	0.667191	3.50233	1.46715	3.91151	5.86033	4.0275	3.54165
CA00013574_novel01	0.523704	0.847565	1.19304	0.669314	1.77477	3.13275	1.28765	1.34884
CA00013577_novel05	0	0	0	0	0.000286739	0.00127922	0.413471	0.00045753
CA00013606_novel01	0.526136	0	0	0	0.215583	0	0.972152	0
CA00013642_novel04	0.0562733	1.00424	0.675163	1.6308	1.13884	0.259328	1.56575	0.758026
CA00013650_novel02	0	0.340884	0	2.02152	0	0	0	0
CA00013651_novel03	0.0538972	0	0	0.0615261	0.0453296	0	0	0
CA00013652_novel04	0.501965	0.020261	0.671536	0	0.307508	0	0.153642	0.172163
CA00013675_novel03	15.8833	1.18851	13.061	4.42348	26.3157	16.2068	64.944	20.6345
CA00013710_novel04	1.87743	0	5.8745	0	1.29484	12.7505	10.4648	5.25944
CA00013713_novel01	0.132221	0.187132	0.238001	0.0500156	0.0343027	0.128976	0.0828845	0.0455973
CA00013714_novel01	0	0	0	0.401639	0	0.375707	1.76996	0
CA00013726_novel12	3.7001	1.0882	7.19285	0.318007	0.742745	1.69195	9.99226	2.9758
CA00013729_novel02	0	0.417059	1.42453	0	0.210871	0	0.0791498	0
CA00013729_novel05	4.66679	2.95976	1.55709	1.35749	0	9.08996	5.90349	5.59682
CA00013734_novel03	0.16974	1.63802	0.486506	0.0222473	0	0.000551565	0.517549	2.26627
CA00013747_novel04	0	0	0	0	7.05e-05	0	0.299308	7.3e-05
CA00013793_novel05	0	0	0	0	0.179723	0	5.03885	0
CA00013825_novel04	0	0	1.75101	0	1.36423	0	5.38774	0.53882
CA00013834_novel12	105.259	5.68782	5.14443	3.61874	24.7176	14.1327	22.0738	4.20752
CA00013858_novel03	0	0	0.0743193	0	0	0	0.0420467	0.187988
CA00013903_novel02	0	1.42602	3.68847	5.65618	2.58579	0	0.424455	6.47997
CA00013904_novel05	0	0	0.0262858	0	0.0797507	0	0.0896774	0
CA00013904_novel12	0.227924	0.0752624	1.02429	0.258478	0.951373	0.399765	0.714048	0.318718
CA00013905_novel05	0.076185	0	0.572831	0	0.654126	0	0.59246	0.102809
CA00013905_novel06	0.273085	0	1.40546	0.197861	0.782298	0.183996	2.20489	0.806241
CA00013993_R1	376.567	952.821	1395.94	983.586	972.556	955.639	1417.25	974.61
CA00014019_novel02	0	0	0	0	0.458252	0	1.50967	0
CA00014026_novel03	0	0	0	0	0.4284	0	0	0
CA00014029_novel01	0.327673	5.56437	15.8547	1.0718	5.00319	21.1884	16.5247	14.4339
CA00014071_novel01	3.77716	2.548	4.09295	4.22656	5.49698	13.1793	10.5476	6.40755
CA00014100_novel02	0.0201228	0	0.0168234	0	0.0171281	0	0.0384898	0
CA00014100_novel03	0.0402875	0	0	0	0	0	0	0
CA00014101_novel08	0.178144	0.368981	0.851568	0	1.29013	0	0.712314	0.270972
CA00014101_novel12	2.19145	0	2.06255	0	1.98181	2.04643	2.09903	1.40773
CA00014113_novel06	0.40504	7.72391	0	3.31481	0	0	0	0.309288
CA00014156_novel10	0	0	0	0	0	0	2.08319	0
CA00014156_novel11	1.93475	2.56092	11.9328	6.79471	4.65977	0.456684	2.13671	4.82447
CA00014164_novel10	10.9325	1.1486	0.00662253	3.72339	8.58449	5.68853	6.57805	7.25014
CA00014221_novel14	0	0	0	0	0.00180967	0	0.0298755	0
CA00014239_novel16	0	0	1.11276	0	3.2095	1.07893	2.77221	0
CA00014262_novel03	5.76e-05	0	0	0	0	0	0	0
CA00014264_novel05	0	0.168902	0.0741018	0	0.843216	0.851438	1.16031	0.651552
CA00014264_novel06	0	0	0	0	0	0	25.724	0
CA00014270_novel02	3.57265	1.8145	3.26239	0.555186	3.44954	1.56882	5.00104	1.86678
CA00014291_novel01	3.0279	2.33322	15.3928	0	4.01612	5.71074	2.4266	2.43544
CA00014293_novel05	0	0	0	0	0.781097	0	1.23305	0
CA00014294_novel03	1.52036	0	3.85822	0	5.90251	0.00366275	8.81396	5.28053
CA00014299_novel10	3.64223	2.12049	0	2.41934	4.34021	2.43266	4.29468	3.64376
CA00014348_novel03	0	0	0	0	0	0	0.0696535	0
CA00014353_novel29	0	0	0	0	5.0956	0	103.848	13.4476
CA00014365_novel03	0.577799	0.20677	1.62661	0.378335	2.54477	0.0438532	2.1567	1.75478
CA00014365_novel06	0.0420568	0	0.0352712	0	0.0710277	0	0.199746	0.0893815
CA00014439_novel01	0.262846	0.261264	1.82453	0.224246	0.935857	0.346784	1.42501	1.24549
CA00014439_novel13	0	0	0	0	0.368662	0.475603	0	1.82192
CA00014452_novel04	0	0	0.545279	0	1.20812	0.156142	0	1.46002
CA00014488_novel02	0.0541995	0	0.0226811	0.0311857	0	0	0	0
CA00014542_novel06	2.736	0.259908	1.61108	0.000362504	1.63394	2.84391	5.39033	0
CA00014555_novel06	0.289325	0	0.112175	0	0.0519497	0	0.0345655	0
CA00014555_novel07	2.53324	0	3.88202	1.91317	20.6182	7.68399	12.7232	7.86178
CA00014555_novel08	0	0	0.00408932	0	0.00160268	0	0.00123501	0
CA00014555_novel09	0	0	0	0	0	0	0	0.0206904
CA00014555_novel10	15.4735	0	5.78159	1.18087	21.2632	4.35423	30.6472	11.2156
CA00014555_novel11	0	0	0	0	0	0	0	2.06006
CA00014567_novel02	0	0	0	0	0	0.000156435	0.645063	0
CA00014572_novel12	0	0	0	0	0	0	0	0.20522
CA00014573_novel05	0.0664678	0	1.18666	0.456929	2.01335	0.212304	2.0852	1.38161
CA00014622_novel04	0	0	0.0753616	0.430502	0	0.0389085	0	0.000291
CA00014624_novel07	6.79862	5.46664	4.75884	5.48056	5.8449	9.06894	9.11431	5.09057
CA00014674_novel41	0	0	0	0	0	0	12.3675	0
CA00014676_novel03	0	0.442618	1.5234	0.904426	1.84288	0.512675	2.38557	0.493053
CA00014705_novel03	0.0761686	0	0.202208	0.176848	0.327992	0	0.204986	0.0818084
CA00014705_novel04	0.197053	0.0898426	0	0.028483	0.197286	0	0	0.299164
CA00014716_novel17	0.0893161	0	0	0	0	0	0	0
CA00014716_novel19	8.05718	25.3222	0	4.4219	11.9724	30.235	0.214067	0
CA00014804_novel12	0	0	0	0	4.20696	0	61.2312	0
CA00014823_novel31	0	0.0394807	0	0.45345	0.379618	0.169992	1.68129	0
CA00014842_novel12	0.0523002	0	0.0439182	0	0	0	0.0990465	0
CA00014845_novel11	3.30173	0	1.22591	0	0	0	20.2711	0
CA00014845_novel12	0	0	0	0	38.518	0	56.9357	0
CA00014886_novel04	0	0	0	0	0.543964	0	0	0
CA00014900_novel06	0	1.545	0	0	0.448101	1.56504	0	0.299623
CA00014914_novel03	3.10386	0	0.919007	1.63599	0	1.61617	1.2325	1.52695
CA00014944_novel01	0.0851549	0	0.0691187	0	0.0371377	0	0	0
CA00015004_novel02	0.407067	0.38019	0.40318	0.259471	1.81091	0	1.88088	0.238199
CA00015005_novel02	0	2.54533	7.50826	4.7488	7.26323	2.52438	5.65929	6.31355
CA00015007_novel43	0	0	0	0	9.04226	31.6842	38.92	14.3726
CA00015076_novel03	0.0530634	0	0.514399	0.172679	0.98719	0.209759	1.35347	0.502008
CA00015089_novel10	0.323805	0	1.09782	0.304777	0.458019	0.569914	0	0.0044725
CA00015134_novel01	0.667514	0.909974	1.68728	0.556185	2.7372	0.907919	1.97595	1.1595
CA00015143_novel06	26.3167	0	110.093	0	279.209	221.541	291.212	0
CA00015151_novel10	0	0	0	0	0	0	0	0.133719
CA00015175_novel10	0.126417	0	0	0	0.216948	0	0.0498975	0.263011
CA00015194_novel06	0.140124	0.0405418	0.289449	0.0243798	0.124969	0	0.295759	0.217723
CA00015200_novel03	0	0.0494321	0.266799	0.0282502	0.29173	0.0261882	0.210869	0.078738
CA00015222_novel04	0	0	0.96675	0.485356	0	0	0.765578	0
CA00015226_novel05	0	0	0	0	0	0	9.33278	0
CA00015240_novel01	0	0	0	0	0	0	0.0566315	0
CA00015269_novel01	0	0.648467	0	0	1.63984	7.88067	83.4687	18.8393
CA00015270_novel01	0	0	0	0	0	0	0.0500743	0.0560845
CA00015271_novel08	0	0	0.632393	0	0	3.64597	3.6872	0
CA00015290_novel08	0.338493	2.79348	4.80061	1.47967	2.58002	5.42996	6.48515	1.32402
CA00015328_novel01	0	0	0	0	0.0470028	0	0	0
CA00015376_novel01	0	0	0	0	0	0	0	0.140986
CA00015393_novel06	3.16698	0	0	2.86502	0	2.99192	0	0
CA00015409_novel02	2.81032	0	2.74416	0.00419867	3.76904	5.82564	3.72781	3.56277
CA00015489_novel06	2.90309	0	1.74814	0	1.43987	5.61889	4.76989	4.37152
CA00015492_novel07	1.0628	1.72597	0	0	4.69429	4.08926	9.26726	0.761734
CA00015549_novel06	0.140166	0	0	0	0	0	0	0.143406
CA00015557_novel27	1.78294	0.806846	0.332737	0.90092	1.13885	0	0.2957	1.10654
CA00015590_novel05	0	0	0.0467619	0	0.0158713	0.0199382	0	0.039992
CA00015592_novel04	0	0	1.82564	0	1.24135	0.00616798	0	0
CA00015594_novel01	1.9547	1.63187	0	0	2.06797	2.7406	6.37389	2.5386
CA00015671_novel03	0	0	0	0	0	0	0.0302102	0
CA00015675_novel10	0	0	0.204859	0	0.239034	0	0.139327	0
CA00015681_novel06	0.375817	0.41027	1.5265	0.0911549	0.872896	1.08232	1.95495	0.613345
CA00015767_novel09	1.34109	0	0.154715	0	0.419445	0	0.667866	0
CA00015837_novel01	6.35588	4.19397	11.5028	8.92892	13.2997	13.9053	15.6916	4.38137
CA00015849_novel02	0	0	0	0	0	0.970738	0	0
CA00015879_novel04	10.9495	8.29316	7.44943	14.315	6.3634	17.26	10.2134	5.88213
CA00015894_novel08	0	0	0.144778	0.145584	0	0	0.154899	0
CA00015904_novel01	0.0345666	0	0	0	0	0	0	0
CA00015910_novel11	3.23055	2.88964	4.24416	4.12758	9.13354	3.97217	10.7419	7.45614
CA00015943_novel05	0	0	5.25216	0	1.28047	12.4274	5.26382	0
CA00015954_novel03	0.779817	0	4.36893	0.000715851	1.70643	6.87468	8.58414	0.000629799
CA00015990_novel05	0	0	0	0	1.07646	0	0	0
CA00016050_novel05	1.20551	0.00256215	1.45439	0.046555	2.5053	0	4.05175	0.498358
CA00016053_novel08	1.91284	0	3.71796	2.03885	1.29454	0	0.709896	0
CA00016057_novel11	0	0	0	2.83709	0	1.95095	0	7.14289
CA00016063_novel20	0	0	0.0467441	0.0321258	0	0	0	0
CA00016064_novel03	0	0	0.0604098	0	0	0	1.40161	0
CA00016088_novel01	0	0	0.0598468	0	0.060959	0	0.034265	0
CA00016117_novel02	3.11117	1.21281	0	2.70688	0	0	0.629634	0
CA00016156_novel22	0	0	0.0492373	0	0	0	1.90297	0
CA00016160_novel13	4.10019	0.103272	3.06501	0.00371676	2.21006	1.59002	3.70009	0.241854
CA00016160_novel14	0	0	0	0	2.59666	2.38832	9.66951	0.283105
CA00016161_novel05	0.999538	4.71363	0.101851	4.50753	3.16853	0	1.97582	5.06098
CA00016166_novel04	0	0	0.442543	0	0	0.000645062	0.769825	0
CA00016189_novel05	0	0	0.929534	0.0795138	0	0.755772	0	0.187208
CA00016246_novel04	0	0	0	1.82e-05	0	0	0.0232387	0
CA00016276_novel09	25.2186	8.11611	11.7607	11.0697	14.6949	20.6637	22.2386	8.18834
CA00016277_novel05	0	0	0	0	0.124536	0	0.0900722	0
CA00016282_novel72	0	0	763.932	0	1582.12	4346.94	1697.14	1118.04
CA00016307_novel08	0	0	0	0	1.33198	0	1.94212	0
CA00016307_novel10	0	0	12.0779	0	5.94116	5.73455	22.9083	4.96586
CA00016309_novel02	9.88185	4.56155	6.10325	6.62646	4.94536	20.0103	2.09697	6.10805
CA00016309_novel04	0.141072	0.531135	2.30491	1.05263	2.89545	0.225223	5.00226	2.17941
CA00016331_novel01	0	0.121821	0	0	0	0	0	0
CA00016342_novel02	0	0	0	0	51.4828	18.0678	126.548	28.576
CA00016369_novel15	0	0	1.37799	0	5.27607	1.58866	2.81898	0.00677645
CA00016399_novel08	1.86219	0	0	0	0	0	0	0
CA00016429_novel08	0	0.555312	0	0	0	0.172955	2.30835	0
CA00016440_novel01	0.688703	2.16593	2.5765	2.5052	2.53832	0.692122	2.65752	2.25799
CA00016462_novel06	0.0168607	0.888173	0	2.05546	0.475505	0.0533235	0.374638	0.206986
CA00016477_novel09	0.454422	0.0454721	0.228779	0	0.306627	0.192915	0.73302	0.144676
CA00016477_novel11	0	0	0.211033	0	0.929938	0	0.410634	1.67663
CA00016484_novel01	1.3675	1.11073	12.1867	0	0	9.67137	2.20232	3.45847
CA00016500_novel08	0	0	0	0	0	0.465528	0.0173005	0
CA00016519_novel05	0	0	0	0	0	0.050032	0.332632	0
CA00016528_novel01	0	0	0	0	0.0321532	0	0	0
CA00016557_novel03	0	0	0.30969	0.353645	0.689334	0	0.293877	0
CA00016598_novel04	0	0	0.0890497	0	0.089198	0	0	0
CA00016598_novel07	0	0	0.391129	0	0.139733	0	1.39495	0.0449678
CA00016600_novel01	0	0	0.0305149	0	0	0	0	0
CA00016618_novel04	0	0	1.29621	0	2.07962	0.903245	3.29611	0.34975
CA00016663_novel01	0	0.581303	0.122032	0.720326	0.163328	0.102777	0.091878	0.256835
CA00016680_novel05	0	0	0.589732	0.0482099	0.00141596	0.143997	0.011569	0.350554
CA00016680_novel06	0.0688699	0.168302	0.35935	0.315358	0.697991	0.243491	0.888838	0.634215
CA00016681_novel06	0	0	0	0	0	0	0.019048	0
CA00016698_novel02	0.0851787	0	0.934195	0	0.496214	0	0.957915	0.445085
CA00016706_novel03	0	0	0	0	0.00434553	0	0	0
CA00016710_novel03	0.449415	0	0	0	0	0	0.352117	0
CA00016873_novel02	0.915246	1.67277	1.71511	2.23168	2.03878	0.875842	1.95022	3.16586
CA00016873_novel03	0	0	0	0	89.7659	248.311	212.96	68.6584
CA00016874_novel01	0	1.46552	2.53372	0.403194	2.52438	0.864983	3.26669	4.70239
CA00016892_novel09	0	0	0	0	0.270315	0.0435546	0	0.0758308
CA00016939_novel04	0	0	1.1932	0.480493	2.15674	0.176159	2.77526	4.68008
CA00016961_novel08	6.3416	3.56615	4.26025	2.85628	3.33834	7.10634	3.90112	1.94604
CA00017047_novel01	6.07913	6.93332	13.0034	3.17504	6.41295	8.86335	7.78958	4.80505
CA00017052_novel12	1.34474	1.6388	0	2.24965	0	1.67201	2.08263	0.827799
CA00017128_novel04	0.200758	0	0.125679	0	0.0390293	0	0.208451	0
CA00017139_novel03	0	4.25163	0	0	0	6.68652	3.10368	0
CA00017158_novel03	0	0	0.000100334	0.0109401	0	0.130236	0.000260232	0
CA00017159_novel20	254.908	132.764	103.393	98.3662	106.162	187.283	103.759	48.1515
CA00017233_novel03	0.693777	0.355935	0.000885265	0	1.04989	0.212808	3.08057	0.043179
CA00017251_novel13	0	0	3.40071	0	4.80254	10.7761	0	15.9311
CA00017306_novel01	0	0	1.49363	0	14.2376	1.82978	16.8982	15.2668
CA00017338_novel04	0.172352	0	0	0	0	0.661872	0.984481	0
CA00017348_novel01	0	0.0788481	0.342915	0.0450544	0.216056	0.0417591	0.242901	0.146566
CA00017355_novel02	0	0.418945	0	0	0	0	0	0.800423
CA00017375_novel19	0	0	1.78227	0	1.39092	0	0	0
CA00017375_novel20	0	0	0	0	0.00159666	0.0721904	1.00927	0
CA00017391_novel11	0	0	0.204646	0	0.249684	0	0.640649	0
CA00017408_novel13	1.61961	0	6.35003	0	3.48715	0.534502	9.46459	5.96318
CA00017422_novel01	9.63277	1.65839	5.4602	4.05096	4.18787	8.20597	5.51939	2.17779
CA00017424_novel05	0.401192	0.000508109	0.0432513	0	0.00214785	0.000634896	0	0.294292
CA00017424_novel06	4.76005	1.479	2.81569	2.16015	2.5139	0.690645	3.35225	1.58416
CA00017432_novel02	0.159453	0.293724	0.642722	0.199726	0.5341	0.764417	0.201286	0.0959247
CA00017442_novel03	0	0.0481173	0.199699	0	0.101414	0.0254884	0.0456109	0.0766418
CA00017503_novel05	0.408321	0	0.203875	0.0910921	0	0.0272541	0.319622	0
CA00017641_novel05	0	0	0	0	0	0	0.310648	0
CA00017671_novel09	5.30903	7.07348	10.5534	9.64257	8.48552	15.1601	12.7255	7.16283
CA00017676_novel11	6.43977	3.17784	5.77591	5.35287	11.0925	5.63163	10.976	5.65445
CA00017690_novel03	0	0	0	0.571178	0	0	0	0
CA00017723_novel03	0	0	0	2.59804	12.4748	0.0626777	3.04486	1.20761
CA00017725_novel02	0	0	0	0	0.0442221	0	0	0
CA00017736_novel01	0	0.114757	0.449312	0	1.80973	0.0342581	1.39243	0.0686109
CA00017739_novel09	0	0.0454773	0	0	0	0	0	0
CA00017761_novel01	0	0	0	0	0.0702116	0	0	0
CA00017769_novel04	0	0.0992745	0.176497	0	0.0024764	0	0	0.13674
CA00017783_novel01	1.43093	0.874336	6.13182	1.41386	7.79644	0.632294	5.82686	3.58516
CA00017791_novel01	93.0923	73.1248	130.179	67.3765	46.2419	184.315	90.473	102.435
CA00017791_novel02	18.3515	10.7702	44.9471	15.3143	18.3127	22.8563	60.6048	42.261
CA00017804_novel03	0.200477	0	0.0593534	0	0.859492	0.366852	0	0
CA00017820_novel12	0.166403	0	2.3499	0.160952	0	0	0.36288	2.67467
CA00017839_novel09	0.441089	0	0.6505	0	0.0182922	0	0	0
CA00017843_novel01	2.20462	2.51279	1.22933	4.75418	0.777382	2.62e-05	0.489399	0.553696
CA00017843_novel02	0.407549	0.163265	0.247962	0.672621	0.128565	0.104244	0.275344	0.251121
CA00017845_novel05	0	0	0.000553507	0	0	0	0	0
CA00017847_novel04	0.532988	0.707865	1.04545	0.472471	1.19322	0.438283	2.29398	0.812649
CA00017875_novel18	0	0	0	0.420056	6.86243	0	13.2488	0
CA00017891_novel03	0.188075	0	0	0	0	0	0	0
CA00017906_novel08	0	0	0	0	11.8612	0	7.61322	0
CA00017914_novel08	0	0	0.0355446	6.75005	0	2.30081	0	7.3767
CA00017942_novel15	0	0	34.4245	0	0	0.275352	0	1.07558
CA00018067_novel02	0	0	0	0	0	0	0.000223961	0
CA00018110_novel07	0.776994	0.00285827	0.833232	0.292223	0.393425	0	0	0
CA00018198_novel02	0	0	0	0.437152	0.160187	0	0.54254	0.200091
CA00018207_novel102	0	0	0	0.810596	0	0	0	0
CA00018221_novel02	0	0	0	0	0	0	2.20826	0
CA00018225_novel13	0.404615	1.52038	1.32154	0.659433	2.78842	2.44958	9.27301	1.31343
CA00018230_novel20	0	0	47.9568	0	29.1873	47.7179	25.0371	4.74283
CA00018243_novel03	0	0	0	0	1.67178	0	0	0
CA00018253_novel04	0	0	0	0	0	0	1.15753	0
CA00018256_novel01	0.146201	0	0.0733575	0	0.0485168	0	0.0277421	0.0322522
CA00018256_novel02	0.926292	0.390228	1.24265	1.29502	0.41008	0.107319	0.44871	0.399803
CA00018283_novel01	0	0.708273	0	0	0.597481	3.1451	2.06293	2.20402
CA00018286_novel08	0.0582837	0	0.195957	0	0.0489585	0	0	0
CA00018327_novel01	13.1986	11.657	34.3672	6.90639	31.3559	31.2409	16.1055	13.7617
CA00018377_novel01	2.96374	2.53506	0	4.41142	0	0.699354	1.22577	0
CA00018378_novel01	0	0	0	0	0	0	0	14.9202
CA00018422_novel01	0.105189	0	0.000124011	0	0.243888	0.372328	0.622658	0.167078
CA00018471_novel04	0.00813698	12.5762	11.6246	4.88669	29.8493	2.98332	23.3868	13.3045
CA00018503_novel02	0	0.57849	1.67632	0	0.410072	0.296159	0.361431	2.22708
CA00018525_novel02	0	0.324217	0.0836032	0	0.398729	7.41e-05	0.360549	0.440173
CA00018526_novel01	0	0	0	0	0	0	0.050007	0
CA00018577_novel02	0	0	0	0	0	1.38623	0	4.69014
CA00018581_novel02	17.179	0.566845	3.77508	1.77154	2.2847	0.98352	3.06671	2.04575
CA00018582_novel03	0	0	0	0	0	0.0947729	0.0808661	0
CA00018594_novel06	8.75e-05	0.178409	1.98564	0.17597	0	1.06473	0.973331	0
CA00018596_novel03	0	0	0	0	0	0	2.32965	0
CA00018636_novel02	5.71841	1.83586	3.80768	2.07733	0.867037	4.05344	4.4278	0.835722
CA00018636_novel03	2.50962	0	0	0.426944	0.365149	0.379625	0	1.19168
CA00018686_novel02	0	0	0	0	0.0219167	0	0.0492924	0
CA00018717_novel07	0.783307	0.381684	0.921963	0.30357	1.0016	0.99435	1.0523	1.18171
CA00018727_novel02	0	0	10.3606	0	0	0	0	0
CA00018775_novel04	6.217	0.00584149	7.48216	0.577626	6.50862	3.72103	9.78984	2.05601
CA00018776_novel02	0.677902	1.22675	0.777352	1.8249	1.189	0.260451	1.16361	0.844923
CA00018782_novel03	0	0	0	0	22.3658	0	18.6769	0
CA00018787_novel04	0.0477918	0.192538	0.473156	0.111291	0.0445288	0.172636	0.574049	0.678123
CA00018801_novel08	0	0	0.000406397	0.00146826	0.00157837	1.22144	5.8856	1.4286
CA00018825_novel09	0.454062	0	0.613847	0	2.28923	8.94e-05	3.95374	0.00461877
CA00018845_novel03	0.0338177	0.0339696	0	0	0	0	0	0
CA00018869_novel03	0.0291419	0	0	0	0	0	0.0277944	0
CA00018878_novel20	1.85102	0	0.251335	0	0	0	0.801151	0.86158
CA00018929_novel05	0	0	0	0	1.21272	0	0	0
CA00018936_novel02	0.197459	0.136607	0.292424	0	0.406735	0.0697665	0.664049	0
CA00018948_novel01	0	0	0	0	26.1974	56.6007	37.1191	30.2498
CA00018956_novel01	0	0	0	0	0.0910385	0	0	0
CA00018968_novel12	1.66938	0.297577	2.00236	0.221209	0.449839	0	2.28624	1.2129
CA00018976_novel02	0.651578	0.13372	0	0.30808	0	0.132884	0.485267	0.626785
CA00018978_novel03	0	0	0	0	0.00182404	1.24827	0.587414	0
CA00018997_novel02	0	0	2.75476	0	3.5875	3.40316	3.12827	5.65779
CA00018999_novel01	2.0233	3.95786	3.51439	2.97014	4.70267	2.27335	2.70811	3.02428
CA00019004_novel01	0	0	0	0	0	2.45004	0	0
CA00019028_novel02	0	0	0	0	0	0.460252	0	0
CA00019032_novel12	0.0355434	0	0.0297409	0	0.0300396	0	0.0337871	0
CA00019065_novel01	0.0897321	0	0	0	0	0	0	0.0482557
CA00019065_novel03	35.8439	6.86313	0.618531	22.1437	0	1.10387	0.493099	2.96005
CA00019101_novel02	0.00412146	0	3.1739	0	4.26897	9.69651	8.39293	1.85778
CA00019109_novel04	0	0.197746	0	0.179129	0.0555474	0	0.125053	8.75e-06
CA00019111_novel06	0	0	0.000614338	0	0	0	0.561416	0
CA00019121_novel12	0.85597	0	0	2.78603	0	0	1.83119	0
CA00019129_novel03	1.54998	1.54843	1.89245	1.3321	1.72314	2.41599	3.84998	2.12428
CA00019175_novel07	0	0	0	0	0	0	0.263842	0
CA00019175_novel11	0	0	0.251315	0	0	0	0	0
CA00019180_novel06	0	0.0199073	0	0	0	0	0	0
CA00019214_novel04	0	0	0.295727	0	0.000834872	0	0	0
CA00019214_novel05	0.0759269	0	0	0	0	0	0	0
CA00019214_novel15	0.0689636	0.0346287	0.0577766	0	0	0	0	0
CA00019270_novel05	0	0	0	0	0	0.647916	0	0
CA00019270_novel06	0	0	0	0	0	2.20023	0	0
CA00019271_novel01	0	0	0.0268441	0	0.0271583	0	0	0
CA00019283_novel11	0.0808772	0	0	0	0	0	0	0
CA00019283_novel12	1.34566	1.69349	2.30243	1.7214	5.94866	2.08516	2.87946	3.05872
CA00019283_novel13	0.101082	0.0444782	7.9244	3.08585	9.56371	3.37636	6.01192	2.60764
CA00019286_novel04	0	0	0	0	0	0	0.121249	0.205968
CA00019290_novel27	0	1.767	0.649305	0.706214	0	0.0254877	0.0824701	0.151055
CA00019305_novel05	1.58833	2.04455	1.64753	1.94295	2.08489	1.78805	10.018	3.7221
CA00019363_novel02	0	0	0	0	0	0.174731	0	0
CA00019391_novel03	0	0	4.24578	0	0	0	7.08511	0
CA00019411_novel03	0	0	1.61577	0	0.124901	0	0	0
CA00019540_novel01	0.0879892	0.308301	0.738124	0.151113	0.297005	0.0934226	0	0.934292
CA00019620_novel11	0	0	0	0	0	0	0.855062	0
CA00019643_novel04	7.39319	0.498105	3.25713	0.436967	3.15397	2.31996	1.08644	4.1089
CA00019682_novel04	0.286837	0	0.389353	0.2226	0.751871	0.609242	1.28497	0.28607
CA00019707_novel02	0.237655	0.141207	0.758573	0.993203	1.0039	0.287403	1.04592	0.311988
CA00019721_novel01	0.284086	0.0704693	0.239202	0.080665	0.23755	0	0.0668525	0.149254
CA00019787_novel01	0.0299891	0.152822	0.377317	0.0346958	0.460638	0.0319526	0.718683	0.322218
CA00019787_novel08	0	0	0	0	0	0	0.0117981	0
CA00019820_novel01	3.86457	2.55018	3.06907	2.27551	5.69196	3.93611	5.0297	3.06693
CA00019820_novel02	0	0	0	1.11325	0	0	0	0
CA00019854_novel06	2.38118	0	0	0	1.19048	0	11.8495	1.02569
CA00019865_novel06	0	1.37812	0	2.4085	5.76707	3.37666	12.1079	8.45558
CA00019890_novel02	0.655091	0.233749	0.102298	1.02911	0.656719	0.0484443	0.50631	0.403879
CA00019965_novel18	0.192831	0	0	0	0	0	0	0.00211777
CA00019965_novel27	0	0	0	0	0	0	0	0.224281
CA00020001_novel01	1.27488	0.921718	0.515157	0.486082	0.995047	0.915354	0.784415	0.362749
CA00020035_novel03	0	0	0	0	0	0	0.0259295	0
CA00020063_novel02	0.0604912	0.302566	1.97604	0	0.254736	3.30779	1.60767	0.990125
CA00020160_novel02	0.265567	0	0.670449	0.151015	0.055613	0	0.0625818	0.4193
CA00020161_novel18	0	0	0.118156	0	0	0	0	0.100516
CA00020192_novel03	0	0	0.100185	0	0.0958449	0	0.112608	0
CA00020317_novel03	0.294251	0	0.617152	0	0	0	0.40799	0
CA00020354_novel01	0	0	0	0	0.452016	0	0.275814	0.789622
CA00020381_novel02	0	0	0.819291	0	0	0	0	0.445842
CA00020391_novel01	0	0	0	0.415729	0	0.432275	0.3717	0.425542
CA00020396_novel02	0	0	1.2286	0	0	0.233587	0	0
CA00020419_novel14	0	0	1.20764	2.41688	0.61165	0	0	0
CA00020432_novel12	0	0	0.202349	0	0	0.237474	0	0
CA00020432_novel13	1.15189	3.97844	5.3609	7.09569	7.52904	6.7048	5.01813	4.42992
CA00020450_novel04	0.0519422	0	3.47176	0.00101936	3.69122	5.34361	3.96882	4.99277
CA00020481_novel05	0	0	0	0	0.0333509	0.0419503	0.187576	0
CA00020481_novel09	0	0	0	0	0.038777	0.0487949	0	0
CA00020500_novel05	0.180618	0.418721	0.222823	0.374867	0	0	0.22387	0
CA00020503_novel02	0.081791	0.0929318	0.0778425	0	0	0	0	0.118525
CA00020506_novel09	730.651	61.107	0	39.3708	0	0	1.36493	16.6714
CA00020509_novel05	0	0	0	0	0.136466	0	0	0
CA00020565_novel03	0	1.08269	0.947726	0.129206	0.0949679	0.599978	0.107021	0
CA00020611_novel02	11.1234	1.82745	3.60876	2.60532	2.02065	3.21594	5.01573	1.25593
CA00020611_novel03	52.7342	12.5494	14.3144	17.1179	8.37261	5.17603	9.12562	8.12732
CA00020618_novel01	0.909908	0.986656	1.07557	0.821839	1.43597	1.62111	1.27679	0.759038
CA00020619_novel04	0	0	0	0.0627743	0	0	0.0520398	0
CA00020626_novel26	0	0	0.107859	0.0665057	0.113178	0.115235	0.11208	0.11515
CA00020636_novel01	8.19305	14.4415	15.5193	16.5233	10.6179	7.83734	18.3307	12.9021
CA00020647_novel03	0	0	1.46111	0	7.5198	3.13697	5.5679	0
CA00020674_novel06	0	0.364009	0	0	0	2.06861	0.218097	0.789842
CA00020683_novel01	0	0	0	0	0.897893	1.19185	0	0
CA00020757_novel05	0.578168	0.255818	0.432301	0.0954426	0.130739	0.085596	0.574938	0.505571
CA00020790_novel03	0.124679	0	0.0348519	0	0.0350999	0	0	0
CA00020815_novel18	0	0	0	0	6.17499	0	16.7707	5.10235
CA00020829_novel07	0	0	0.261983	0	0.0519836	0.131667	0	0.168351
CA00020839_novel04	0.0283514	0	0	0	0	0	0	0.0302888
CA00020845_novel06	5.15994	1.80741	10.5476	2.92167	12.587	4.41349	13.1179	6.53396
CA00020882_novel02	0	0	0.125109	0	0	0	0.0941434	0
CA00020909_novel09	0.0934652	0.0239506	0	0	0	0.0334869	0.0301357	0.0254343
CA00020909_novel10	0.111	0	0	0	0	0.0738762	0.0651762	0
CA00020909_novel15	0	0	8.63e-05	0	0	0	9.47e-05	0
CA00020909_novel17	0.0592688	0	0	0	0	0	0	0
CA00020909_novel20	0	0	0	0	0.0608044	0	0	0
CA00020909_novel24	0.130135	0	0.109158	0.0496743	0.0366128	0	0.205934	0.0460713
CA00020909_novel25	0.084011	0	0.0693658	0.0903987	0.0697279	0	0	0.0941074
CA00020918_novel05	0	0	1.8315	0	1.22524	0	0.693076	1.40103
CA00020953_novel08	0.332444	0.876931	2.35873	0.57782	1.01049	0.667689	0.73102	0
CA00020976_novel05	0.270519	0.757063	1.46323	0.0113849	0.362447	0	0.783123	0.268972
CA00020981_novel11	0	0	0	0	0.817358	0.590497	0	1.82591
CA00020982_novel02	0	0	0	0	0	0	0	0.0120633
CA00020989_novel60	0	0	0	0	2.90699	2.7902	1.17668	1.96042
CA00020992_novel02	0.249706	0.00045767	0.537387	2.91e-05	0.524524	0.507662	0.256859	0
CA00020994_novel06	0.899664	0	0.816191	0.00214355	0	0.0889449	1.24353	0.206099
CA00021003_novel01	0	0	9.89155	0	0.695929	0	0	0
CA00021034_novel10	0.125746	0.38871	1.16214	0	1.09171	1.0557	1.47217	0.163471
CA00021062_novel06	12.8824	8.26228	6.2654	5.61936	6.6067	23.1431	10.415	8.89776
CA00021072_novel02	0.0529161	0	0.0885496	0	0.112275	0.0282225	0.0504988	0
CA00021072_novel04	5.02677	0.437264	2.52539	0.000265881	2.13586	5.08771	2.94725	4.99476
CA00021072_novel05	2.07793	0	1.22615	0	0.153986	2.02803	3.14834	0
CA00021089_novel11	0	0.395914	0	0	0	0	0	0
CA00021090_novel10	0	0	0	0	0	0	1.26493	0
CA00021115_novel03	0.115869	0.808246	0.925171	0.132122	2.14099	0	2.57359	0.917761
CA00021151_novel04	0	0	0.0149827	0	0	0.0191704	0	0
CA00021154_novel16	6.32959	1.016	1.40864	1.18249	3.00849	6.5171	2.57201	0.0306746
CA00021156_novel02	1.58619	0.0737847	0	0	1.08726	0	1.5974	0.792141
CA00021166_novel18	0.206798	0	0.174075	0	0.0136057	0	0.259715	0.144981
CA00021248_novel01	1.58346	3.44057	0.80964	0.279977	0	0	0	0
CA00021248_novel02	0	0.155876	0.264891	0	0	0	0.0657543	0.292359
CA00021248_novel04	0	0	0.213254	0	0	0	0	0
CA00021252_novel01	0.396698	0	0	0.164506	0	0	0	0.214427
CA00021284_novel06	0	0	0	0	0.00627554	0	0	0
CA00021284_novel07	0.261291	0	0.165812	0.425081	0.291148	0	1.14711	0.045192
CA00021314_novel06	0	0.0953566	0.163799	0	0	0	0.0904997	0.100835
CA00021337_novel01	0	0	0.197528	0	0.0552753	1.28e-05	0.0622158	0.0177498
CA00021339_novel04	0.56327	0	1.49785	0.942959	0.000385889	1.35579	1.86081	0
CA00021347_novel04	1.55359	0	5.62099	3.79636	10.7502	3.06502	3.08335	6.39363
CA00021349_novel07	0	0	0	3.21621	0	3.46483	0	0
CA00021361_novel35	1.27841	0	4.64782	0.883135	5.73534	3.70037	7.21696	6.04003
CA00021361_novel36	0	0.353108	0	0	0	0	0	0
CA00021405_novel04	1.53512	1.0442	0.339783	0.401836	0	0	0	0.726669
CA00021431_novel01	17.5658	9.03695	2.64276	6.57818	6.60122	4.20641	9.15456	8.89805
CA00021434_novel04	0	0.514268	0.000193684	0	0	0.194877	1.12169	0.0851125
CA00021434_novel07	6.16347	0.332289	2.35268	2.20026	5.33895	6.15551	1.63903	3.1309
CA00021444_novel05	0	0	0	0	0.822383	0.526488	3.44159	0
CA00021448_novel37	0	0	0	0	0	5.53432	7.81323	2.61594
CA00021449_novel05	0.894149	0	1.01101	0.0550227	1.17403	1.89144	3.6703	1.1428
CA00021461_novel20	7.75912	6.89306	7.31773	7.42525	1.86653	4.71308	6.87376	1.46789
CA00021509_novel01	30.2882	11.2859	18.0169	11.9608	13.5967	30.3289	7.78806	22.7656
CA00021526_novel03	0	0.677309	0.714189	0.787626	0.595452	0.145789	0.12545	0.37334
CA00021536_novel02	3.76923	3.56725	2.39625	1.16245	2.75314	2.62592	0	3.54625
CA00021539_novel09	0	0	0	0	0	0	0	0.150652
CA00021584_novel09	0	0	0	0	4.17442	0	0.0985196	2.24615
CA00021620_novel03	2.05456	1.2064	1.876	1.01493	4.24445	0.593454	1.3389	3.32687
CA00021624_novel03	0.0300364	0.105211	0.5251	0.0310729	0.473587	0.295182	1.35519	0.201428
CA00021628_novel02	1.72198	0.787634	0.561167	0.427651	0.843924	1.65191	0.638531	1.12306
CA00021666_novel06	0.244496	0.0805889	0	0.184545	0.0679088	0	0.0764649	0
CA00021676_novel01	0.174587	0	0	0	0	0	0	0
CA00021726_novel01	0	0.601157	1.14562	0.346431	1.77028	3.55756	1.71883	1.25721
CA00021766_novel06	0	0	0	0	0	0	0.000527364	0
CA00021771_novel08	0.0785574	0	3.55631	0	3.14585	2.94895	4.84778	4.15148
CA00021773_novel02	0	0	0	0	0	0	0.363644	0
CA00021779_novel04	3.40809	0	2.15624	1.09499	3.91908	6.64496	4.36924	1.75665
CA00021793_novel05	0	0	0.0503891	0	0	0	0	0
CA00021912_novel08	0	0	0	0	0	0	170.605	22.9617
CA00021965_novel02	0	0	0.0809008	0	0	0	0	0
CA00022024_novel02	0	0	1.72279	0	3.88329	0	3.10224	0.957915
CA00022040_novel03	9.8424	8.87578	73.3067	14.0641	158.484	194.052	176.607	164.347
CA00022061_novel28	4.71178	8.9868	15.8822	11.3001	17.8922	8.19526	32.0719	13.7367
CA00022083_novel03	0	0	0.040076	0.0412431	0.203102	0	0	0
CA00022099_novel15	0	0	0	0	0.0745954	0	0	0
CA00022107_novel16	3.62469	0	2.70528	0	0	6.87476	6.40202	0
CA00022107_novel17	0	0	0	0	0	0	0.366529	0.0848035
CA00022114_novel02	0	0	0	0	3.62234	0	0	4.39873
CA00022136_novel16	3.98769	0.9264	10.47	6.09391	3.78037	5.90407	21.3755	6.0738
CA00022145_novel03	0	0	0	0	8.46007	0	0	0
CA00022205_novel06	0	0	0	0.00518769	0.0400124	0.557404	0.701674	0.000238714
CA00022209_novel07	0.135435	0	0.0966497	0	0.111969	0	0	0
CA00022211_novel02	0	0	0	0.000959721	1.78234	0	0.605561	2.68806
CA00022230_novel05	0	0	0.152948	0	0.0587759	0	0	0
CA00022233_novel07	0	0	1.01427	0	0	0	0	0
CA00022239_novel02	0.040728	0	0.170753	0	0	0.0432825	0.116109	0.0433012
CA00022242_novel05	0.0595393	0	0.128559	0	0	0	0	0.00222575
CA00022248_novel08	22.6894	5.42001	19.7133	0.00400018	15.2836	20.608	31.4051	29.0175
CA00022268_novel10	16.0172	1.04786	2.99223	6.63069	3.3676	11.2178	6.08243	5.08957
CA00022270_novel14	1.76499	0.000358013	0.000472439	0	0.178641	0.0992377	5.21597	0
CA00022284_novel02	0	0	0	0	0	0	0	0.000723779
CA00022319_novel04	0	0	0	0	18.1169	0	0	18.9623
CA00022323_novel01	0.935306	1.37213	5.42593	2.83605	3.15365	0.497644	2.63617	4.23161
CA00022351_novel11	0	0	9.50025	0.0760411	3.77739	1.14274	9.72852	2.98212
CA00022351_novel12	6.17991	0	12.884	12.52	4.97399	8.61473	19.6072	0
CA00022378_novel08	1.03916	0.922446	2.96554	1.35829	1.98771	0.899307	3.39525	1.70636
CA00022436_novel01	0.0434997	0.0871094	0.0364886	0.0498119	0	0	0.0413009	0
CA00022439_novel09	0.0624239	0.248453	0.282809	0.224555	0.243358	0	0.178654	0
CA00022445_novel15	0	0	0.120444	0	0	0	0	0
CA00022586_novel03	0	1.22225	0	0	0.00865076	2.33621	0.963491	0
CA00022586_novel05	0	5.7e-05	0.358841	0.000235805	0	0.380683	1.4945	0.445131
CA00022628_novel02	0	0.175586	0	1.47e-05	0	0	0	0.00481334
CA00022660_novel19	3.16035	5.11323	7.03997	5.56595	2.17692	5.82473	3.84488	3.57416
CA00022666_novel12	0	0	7.55095	0	0	0	12.3615	0
CA00022668_novel02	0	0.000666289	3.18507	1.50436	5.08902	1.08551	0.750186	0.00101049
CA00022671_novel02	6.89898	1.10367	2.70506	4.80474	5.35995	0.747934	4.81023	3.8812
CA00022692_novel01	3.93518	1.98132	16.4834	7.83662	16.4617	18.6726	13.9394	18.8693
CA00022692_novel02	9.18393	37.5004	6.26065	19.2904	0	52.2689	26.6086	24.1136
CA00022744_novel03	0.0346874	0.104806	0.014362	0	0.164454	0.0187118	0.0496995	0.204226
CA00022800_novel59	0	0	0	0	0.813233	0.492854	0	2.04484
CA00022814_novel06	0	0	0.0142996	0	1.17847	7.54032	19.0496	11.4424
CA00022909_novel01	0	0	0.0891246	0.0919277	0.0226005	0	0	0.0284626
CA00022915_novel05	0.261084	0.000647821	0.0904927	0.269976	0.381884	0.0760881	0	0.510695
CA00022930_novel01	0	0	0.287281	0	0.228537	0	0.0643117	0
CA00022964_novel10	7.91098	5.70934	0.0535172	0	2.81202	15.801	2.6564	10.9446
CA00022987_novel04	2.37486	0.0196443	0	0	1.19736	6.424	0.000235994	0.000269842
CA00022999_novel07	0	0	0	0	0	0	1.908	0
CA00023008_novel30	7.20604	0.394277	3.26232	1.61155	5.37299	7.33964	5.60067	2.36105
CA00023011_novel03	0.0451751	0	0.0901877	0	0	0	0.0425031	0.0933056
CA00023011_novel04	0	0	0.255334	0	0.698862	0	0.0744646	0
CA00023021_novel03	0	0	0	0	0.140662	0	0	0
CA00023023_novel03	0	0	0.0544947	0.0737047	0	0	0	0.136457
CA00023060_novel04	0.831188	0	0	0	0.314877	0	0	0
CA00023074_novel01	76.6545	375.143	33.0775	264.943	117.89	453.22	150.327	203.718
CA00023107_novel08	3.37914	0.843476	2.09938	0.535617	0.0121313	4.64979	3.28034	3.14615
CA00023146_novel01	5.69711	2.20394	1.44836	2.12029	0.92709	2.77925	1.05257	3.83094
CA00023155_novel01	0.148379	0.355784	0.0465145	0.299587	0.0631523	0	0.0532478	0
CA00023170_novel02	0	0.0218987	0.163433	0.125139	0.147703	0	0.0830329	0
CA00023177_novel03	0.11717	0.114893	0	0.131627	0.577663	0.123875	0.746041	0.578431
CA00023177_novel04	2.88481	6.84702	8.33225	3.62404	6.09213	20.49	15.9154	7.48591
CA00023201_novel08	0	0	0	0	1.40681	0	0	0
CA00023256_novel05	0.457978	0.108391	1.86731	0	0	0	0.418827	0.864592
CA00023262_novel01	29.0008	6.53265	9.75993	5.83598	9.13392	17.2539	6.20891	7.02634
CA00023357_novel03	1.02997	3.61707	6.56128	1.02457	2.87768	2.87379	10.949	7.29039
CA00023449_novel10	0	0.0421718	0	0	0	0	0	0
CA00023451_novel08	0	0	0	0	0	0	0	0.347417
CA00023459_novel08	3.5251	0	0	0	3.43854	0.193624	5.61673	0
CA00023489_novel05	2.31586	0	2.58363	1.01315	0.349376	1.30603	2.40205	1.16863
CA00023489_novel06	0	0	0	0	0.000678892	0.284938	1.01289	0
CA00023557_novel06	0	0	0	0.028952	0.0640648	0	0	0.026896
CA00023560_novel03	0	0	0.000693886	0	0.000119945	0.852708	0.000207271	2.99e-05
CA00023574_novel04	0.0774616	0	0.0299936	0	0.0439527	0	0.0343441	0
CA00023574_novel05	0.159731	0	0	0	0.156065	0	0	0
CA00023574_novel12	0	0.69511	2.20298	0.0174233	1.66846	0.217713	0	0
CA00023574_novel13	0.000516315	0.64819	3.81269	0.275324	3.28376	2.23455	4.67322	0.877635
CA00023689_novel11	0	0	0.107387	0	0	0	0	0
CA00023708_novel05	0	0	0	0	0	0	0	0.130424
CA00023746_novel01	0	0	2.15455	0	0	0	2.02132	1.7141
CA00023782_novel12	21.4944	3.03199	11.0423	5.07645	5.68483	23.7372	83.9216	0.0217254
CA00023820_novel09	0	0	0.229229	0.0572092	0.115163	0	0.254545	0
CA00023821_novel21	0	0	0	0.229057	0.368345	0.208118	0.257673	0.138733
CA00023823_novel01	0	0.14846	0.0929967	0	0	0	0.175954	0
CA00023836_novel03	0	0	0.109776	0	0	0.00351131	0	0
CA00023844_novel09	0.129695	1.7882	3.52923	0	0	2.75825	7.88436	1.49154
CA00023857_novel01	0	0	3.46663	0	0	0	0	0
CA00023925_novel06	0	0	0	0	0	0.0955649	0	0.220787
CA00023967_novel01	0	0	0	0	0.0874475	0	0	0.219407
CA00024056_novel04	0.000684996	1.71146	0	0.00678502	0	0	0	0
CA00024066_novel09	0.819713	0	0	0	0.00264017	0	1.56315	0
CA00024074_novel05	0.369746	0	0	0.0716451	0.435948	0.235296	0.217813	0.165808
CA00024092_novel03	3.4222	0.92699	1.75319	1.28969	2.00488	2.0919	1.34106	2.58996
CA00024128_novel02	2.50502	1.82036	2.87726	1.1637	3.50358	3.74471	1.70477	0
CA00024142_novel02	0.000309012	0.00518321	4.53e-05	0.000123429	1.34466	0.465518	1.41302	0.273054
CA00024152_novel02	0	0	1.27218	0	0	0	0.691558	0
CA00024155_novel02	0	0	0	0	0	0	0	0.376022
CA00024227_novel01	0.0559443	0	0.0936551	0	0.0474681	0	0.106755	0
CA00024254_novel05	0	0	0.317416	0	0	0	0	0.771747
CA00024270_novel12	0	0	0	0	0	0	3.15462	0
CA00024448_novel23	1.21978	0.200877	2.60288	2.1372	4.85762	3.24921	7.86257	5.08091
CA00024508_novel05	0.117601	0	0	0	0	0	0.186352	0
CA00024508_novel11	0	0	0	0	0.492375	0	5.9806	0.0215711
CA00024509_novel08	0.620271	0	0	0	0.684693	0.522671	3.63193	0
CA00024537_novel03	0	0	0	7.01874	13.4497	0	6.44789	0
CA00024537_novel04	0	0	0	0	0	0	0.649273	0.359655
CA00024545_novel11	0	0.937253	5.70498	0	3.87461	4.08557	9.00662	3.2916
CA00024548_novel06	0	0	0	0	0.932498	0	1.89303	0
CA00024548_novel09	0	0	0	0	0.000276833	0	0	0
CA00024569_novel02	0	0	0.0880052	0	0.0592728	0	0.0381429	0.149214
CA00024573_novel04	0.551217	0.38058	0.577254	0.276904	0.612502	0.146705	0.426441	0.257022
CA00024573_novel09	0	0.0261852	0.0362892	0	0.436055	0	0	0
CA00024585_novel03	0	0.167274	0.366609	0.720346	0.0384101	0	0	0.375101
CA00024585_novel04	0.378668	0.356263	1.15203	0.866237	0.239387	0.100419	0.27861	0.702701
CA00024588_novel03	0	0	0	0	0	0.0419518	0	0
CA00024648_novel02	0	0	0	0	0	0.172157	0.989146	0.383847
CA00024778_novel08	0.0644831	0	0.054003	0	0.10926	0	0.0921562	0.0687806
CA00024782_novel05	0	0	0.0419943	0	0	0	0	0
CA00024782_novel06	0	0	0.000432951	0	0.589452	0	0	0
CA00024794_novel02	0.000355627	0	8.01e-05	0	0.000171144	0.0323699	1.48466	0
CA00024794_novel03	0	0	0	0	0.610478	0	1.79338	3.27648
CA00024813_novel04	0.1335	0	1.9119	0.356622	1.12898	3.56813	4.46069	0.872836
CA00024840_novel05	1.07878	0	0.180608	0	0.574435	0	0	0.24335
CA00024840_novel06	168.506	0	209.392	40.4882	226.101	93.8997	172.229	90.7218
CA00024845_novel04	97.8126	0.351167	4.0568	0	8.80294	2.61312	3.49901	13.9314
CA00024862_novel03	0.0953932	0	0.0424309	0.107697	0.0856328	0	0	0
CA00024887_novel09	0	0	0.791994	0	0.551069	0.000727022	0.71923	0
CA00024887_novel11	0	0	0	0	0.45656	0.114999	0	0
CA00024907_novel01	10.0822	3.19062	5.23144	1.83339	6.71468	5.33133	10.6173	11.3178
CA00024951_novel06	0.641767	0	5.13281	0	7.17709	4.7554	8.84156	0
CA00024988_novel02	0	0	2.44544	0	1.40423	1.94507	0	0
CA00025016_novel04	0	0	0	0.026569	0	0	0.0440719	0
CA00025034_novel07	0.507953	0	1.66374	0.105559	0.986229	0.00337173	1.65285	0.332998
CA00025049_novel06	9.82949	4.35462	1.24644	5.03395	9.34297	6.53184	11.6071	0.535512
CA00025068_novel02	1.07794	2.12601	5.30828	1.62324	5.97128	3.27303	7.04365	4.35944
CA00025118_novel22	0.319981	0.158255	0.337175	0.0905962	0.333394	0	0.600642	0.167519
CA00025118_novel23	0.210217	0.208602	0.53085	0.0795883	0.234398	0	0.395808	0.147292
CA00025118_novel25	0	0	8.44905	0	0.759703	5.48852	20.9291	0
CA00025120_novel09	0	3.48603	2.81563	2.73034	4.00077	0	0	4.03808
CA00025140_novel03	0	0	0.112998	0	32.2512	30.3054	0	11.3265
CA00025141_novel05	0	0	0	0	72.0428	115.562	206.208	74.3684
CA00025143_novel01	2.70852	0.515716	2.62576	0.650142	4.18422	0.833053	5.00418	3.53547
CA00025184_novel03	0.193142	0.600964	3.78569	1.22247	3.05984	2.62459	4.05678	2.72199
CA00025201_novel05	0	0	0	0	0.000432501	0	1.17746	0
CA00025239_novel08	3.65033	0.75058	1.36375	0	3.31295	4.68452	5.49478	2.14322
CA00025248_novel07	0	0	0.000949097	0	1.62088	2.3053	1.6011	0
CA00025286_novel04	4.70555	2.18254	0.676435	1.65148	13.8167	6.59873	21.4571	5.77082
CA00025290_novel06	0.328652	0.0827077	0.275072	0.0630374	0.232437	0	0.0784076	0.146351
CA00025301_novel04	0	0	6.7966	0	0.48198	0	0	0
CA00025318_novel04	0	0.0916968	0	0	0	0	0.0157747	0.0424665
CA00025331_novel02	0	0.00233896	0	0	0	0	0	0.00961083
CA00025333_novel01	39.0528	16.3125	21.2328	22.6857	30.5665	44.0906	32.2288	25.5162
CA00025357_novel02	0	3.2355	0.717189	3.95057	0.237584	0	0	0
CA00025370_novel02	0.0530175	0	0.0882799	0.0661383	0.448318	0	0.198587	0.121026
CA00025397_novel01	0.556868	1.1084	1.82114	1.43673	0.674687	0.261479	0.784219	1.38912
CA00025397_novel04	0	0	0	0	0	0	0.0576873	0
CA00025404_novel01	0	0	3.36354	0	5.66232	4.57383	4.88312	0.000709513
CA00025407_novel09	0	0	0	0	0.855955	0.450398	3.57554	0
CA00025410_novel26	0	0	0	0	5.89115	0	0.0239968	0
CA00025436_novel22	0	0	0.307644	0	0.0519183	0.0682167	0.128332	0.066825
CA00025436_novel23	1.32012	0.85526	4.42807	0.837843	6.49718	0.496409	5.65754	2.85552
CA00025443_novel03	0	0.00741158	0.529576	0	0	0	0	0
CA00025455_novel06	0	0	0	0	0	0.511203	0	0
CA00025462_novel12	1.2479	0.849998	1.15644	0	0.712678	0.83909	0.00378192	0
CA00025467_novel07	1.91769	0.0575622	0.700048	5.17063	6.8509	1.17613	1.43474	4.5523
CA00025477_novel04	0.234776	0	0	0	0	0.235914	0	0
CA00025480_novel03	0	0	0.0603019	0.123435	0.0642743	0.0298634	0	0.05984
CA00025489_novel11	0	0	0	0	4.88392	0	5.58467	0
CA00025514_novel13	1.09803	0	0	0	0	0	0	0.0190496
CA00025516_novel02	0.0881211	0	0.506018	0	0.0747706	0.0915368	0	0.0939291
CA00025521_novel02	1.45218	0	0.0339651	0	0.000291091	0.226727	0	0
CA00025532_novel06	6.4331	0	2.73475	0.253878	13.4707	6.35746	13.8142	7.63265
CA00025539_novel07	3.38642	0	0	2.87028	0.301853	0	3.24965	0.0332555
CA00025539_novel08	13.038	2.83575	3.21995	4.11097	3.44636	1.53942	5.97419	3.33265
CA00025559_novel01	0	0	0	0	0.0456108	0	0	0
CA00025559_novel09	0.150347	0.214963	0.00619713	0	0.222087	0.106606	0.0536909	0
CA00025563_novel02	0	0	0	0.0481547	0.0354948	0	0.0798554	0
CA00025612_novel13	0.342739	0	5.61297	0	4.0052	0.12461	20.3387	9.14277
CA00025626_novel05	0	2.35508	0.972828	0	0	0	0	7.27382
CA00025680_novel04	0	0	1.22633	0	0	0	0.00187673	0
CA00025685_novel08	0.849982	1.64084	1.14996	0.741309	1.89401	2.3582	1.96626	1.78414
CA00025686_novel01	6.71122	3.18734	5.13274	6.37847	10.4378	7.56667	10.454	8.90732
CA00025686_novel02	0.961345	0.13816	0.42718	0.152161	0.551369	0.40546	0	0.136895
CA00025691_novel12	1.25287	0.624839	1.26062	0.38745	2.35158	1.70258	4.52486	0.209356
CA00025698_novel06	0	0.165734	0	0	0	0	0	0
CA00025725_novel14	0	0	0.368119	0.430154	0	0	0	0
CA00025738_novel03	0	0	0	0	0	0.826743	0	0
CA00025804_novel01	0.067109	0.0674159	0.140539	0	0.142081	0	0	0
CA00025881_novel01	0	0	0	0	0.172245	0	0	0.054164
CA00025883_novel03	0	0	0	0	0	0.323727	0.721958	0
CA00025924_novel05	0.240194	0.0480284	0.0403212	0.0549405	0.28338	0	0.182182	0.0509416
CA00025925_novel02	0.0559036	0	1.54418	0	0.996111	0	0.506719	0.0298665
CA00025928_novel01	0	0	0	0	0.120943	0	0.204225	0
CA00025928_novel03	0	0	0.167353	0	0.0419701	0	0	0
CA00025940_novel01	0	0	0.0444633	0	0	0	0	0
CA00025952_novel04	3.05124	3.17975	1.00456	4.29283	1.74152	3.38637	3.11097	3.7826
CA00026037_novel01	15.3737	3.92285	7.01802	4.02971	8.04227	10.7591	6.54395	4.90075
CA00026037_novel02	10.1901	2.62476	6.26198	0.452198	4.8659	7.76952	4.55872	4.82004
CA00026045_novel02	0	1.19276	0	0.108859	0.65053	0.182496	1.82337	0.56257
CA00026047_novel06	0.0883412	0	0	0	0	0.0937915	0	0
CA00026072_novel08	25.2779	2.15883	2.44701	2.22894	0	2.52664	3.03841	10.3637
CA00026106_novel02	0	2.80791	1.048	0	0	0	6.93436	0
CA00026117_novel03	0	0	0	0	5.48274	6.66669	5.06632	6.4698
CA00026125_novel03	0	0	0	0	0	0.0267305	3.93999	0
CA00026125_novel05	0.0301584	0	0	0	3.53606	0.00206096	0	0
CA00026126_novel02	2.89761	13.1454	14.6479	11.7704	9.67785	10.8502	11.92	13.7611
CA00026127_novel08	0	0	0	0	0.0745578	0	0.148045	0
CA00026142_novel05	0.000661391	0	2.01107	0	10.7744	5.49508	11.0086	0
CA00026156_novel06	0.0149787	0.0373705	0	0	0.0441823	0	0	0
CA00026156_novel12	0	0	0	0.0625869	0	0	0.10357	0
CA00026156_novel15	0	0	0.152202	0	0	0	0.168696	0.0940258
CA00026175_novel03	20.828	19.831	17.374	14.5561	20.1404	29.5556	20.5714	11.1833
CA00026175_novel04	7.88427	0	0	0	2.59413	0	3.17449	0
CA00026184_novel10	0	0	0	0	0.693241	0	0	0.253586
CA00026186_novel04	0.133885	0	0	0	0	0	0	1.09115
CA00026214_novel02	23.1978	12.2596	9.31345	8.93362	10.7317	14.8715	9.80418	10.0766
CA00026216_novel11	1.49325	0	0	0	0	0	2.1801	0
CA00026225_novel03	0.00058827	1.65973	10.5194	50.5174	26.8556	36.2361	5.94794	26.2532
CA00026237_novel03	0.21756	0	0.548302	0.0620794	0.137209	0	0.102929	0.345118
CA00026255_novel25	0	0.563763	1.36694	14.4816	0	2.80555	0.814736	0.337762
CA00026269_novel13	0	0	0.000417354	0	1.39462	0.676433	2.56607	1.48503
CA00026299_novel04	10.4795	2.28421	6.468	2.14629	9.85234	7.15168	12.8536	4.10579
CA00026319_novel02	0	0	0.0357034	0	0.0181494	0	0.0408106	0.045726
CA00026338_novel04	0	0.357235	0	0	1.07671	0	0	0.725563
CA00026380_novel01	0	0	0	0	3.30684	0	0	0
CA00026498_novel03	6.95887	0	11.8016	6.06848	6.60624	16.7385	12.1188	3.56684
CA00026499_novel17	0	0	3.65379	0	0	0	19.185	0
CA00026504_novel24	0	0	1.9262	0	1.21856	4.48453	6.19655	0
CA00026529_novel09	0	0	2.55169	0	5.81046	4.28814	14.1883	0.142656
CA00026553_novel03	0	12.6638	15.5172	9.73955	17.3389	8.5122	17.5428	14.6712
CA00026579_novel47	0	0	0	0.0109111	50.4721	78.9132	30.3216	25.1887
CA00026579_novel48	0	0	0	0	14.0968	0	0	0
CA00026600_novel10	0.077111	0.00411084	0	0	0.0718605	0	0	0
CA00026600_novel15	5.12888	1.61208	3.75901	1.49854	4.3987	0.00448886	3.96396	2.94894
CA00026713_novel05	0	0	0.12067	0	0	0	0	0
CA00026746_novel01	240.584	89.775	300.689	103.099	255.417	62.3617	329.16	596.267
CA00026746_novel04	67.6308	8.45527	197.187	9.85045	234.958	48.1066	167.183	101.027
CA00026746_novel05	3.51841	0.591708	7.2848	0.771038	12.9521	0.727944	7.32218	0.919622
CA00026746_novel06	0.644209	0	4.17605	0.0775202	23.8373	2.8115	5.20741	0.525814
CA00026746_novel07	39.9747	30.148	40.0799	33.256	0	1.99025	37.9543	154.585
CA00026746_novel10	0	9.49286	0	12.6983	0	0	0	37.7882
CA00026746_novel11	0	0	0	0	8.41864	0	0	0
CA00026746_novel12	0	0	0	0.125379	0	0	0	0
CA00026746_novel17	0.579488	0.456271	0.241284	0.0846201	0.464279	0.118801	0.84294	0.932315
CA00026746_novel18	0.7737	0	13.9076	0	2.14985	2.40585	0.279722	1.15053
CA00026746_novel22	0.142194	0	0	0	0	0	0	0
CA00026845_novel01	0	0	0	0	0.0824549	0	0	0.103811
CA00026851_novel15	0.0451547	0.135472	0.113581	0	0.0761282	0	0.214106	0.191571
CA00026881_novel04	0.937815	0	0	0.386813	0.608516	3.21803	12.5134	0
CA00026949_novel05	0	0	0	0	0.045705	0	0	0
CA00026953_novel01	0	0	0.0214177	0	2.53097	5.17682	19.3098	0.00284086
CA00027060_novel03	0	0	9.66659	0	1.48413	2.91478	4.793	6.62126
CA00027110_novel10	2.68784	0	0.494413	0	4.02643	0	1.20521	0
CA00027115_novel03	0.0181684	0	0	0	0	0	0	0
CA00027148_novel03	0	0.237381	0	0	0.0500176	0.0629913	0.619179	0.0628879
CA00027150_novel05	12.3885	15.3039	10.796	4.72262	16.7332	8.84215	14.1223	9.36619
CA00027155_novel01	1.01395	0	1.22693	1.04821	1.54685	2.16802	0.500042	0.825244
CA00027181_novel12	15.7295	8.39157	10.1873	9.98898	10.2329	18.239	12.8869	7.17722
CA00027197_novel02	11.9332	23.7836	17.2779	25.4277	61.7424	60.6249	107.089	43.6757
CA00027199_novel01	0.0828966	0.124587	0.34758	0.0474921	0.315065	0	0.551301	0.308382
CA00027201_novel05	0	9.57496	0	0	13.5275	70.0195	0	80.2338
CA00027327_novel16	0	0.513775	0	0.0476669	0.455146	0	0.323239	0
CA00027330_novel02	0	0	0.0137645	9.29829	0	2.20464	11.6858	0
CA00027333_novel04	0	0.143988	0.0736365	0.470638	0.247254	0.386935	0	0.354789
CA00027333_novel07	0	0	0	0	0	0.381706	0	0
CA00027360_novel03	1.58707	1.26516	7.63453	0.0480138	3.68045	6.40016	3.86133	4.16156
CA00027414_novel02	0.735449	0.011783	0	0	0.136191	0.725862	1.05847	0.160998
CA00027414_novel03	0	0.0468517	0.143124	0	2.32655	0	0.00153343	0.203259
CA00027444_novel06	0.193047	0	0	0	0	0	0	0
CA00027454_novel08	5.37048	0	0	0	0	0	4.16782	0
CA00027455_novel16	0	0	0.0437369	0.112275	0	0.0520646	0.167259	0.156116
CA00027455_novel18	0	0	0	0	1.20079	0	0.496716	0
CA00027461_novel15	0.732772	0	0.00729335	2.05265	0.843379	0.801796	0	0
CA00027467_novel04	6.38881	0	17.5551	3.241	30.5278	26.7116	51.9733	8.48399
CA00027480_novel03	15.1348	0.264488	8.5627	0	15.6651	10.1491	9.78903	4.45182
CA00027555_novel14	2.00184	2.31459	3.00341	4.11313	2.4341	1.65	3.67895	0.738487
CA00027558_novel12	0	0	0	0	0.00202053	0	0	0
CA00027560_novel07	0	0	0	0	0.141716	0	0	0.0594007
CA00027560_novel13	0	0	0	0	0	0.63441	0	0
CA00027567_novel28	0	0	0	0.271664	0	0	0	0.125351
CA00027581_novel01	0	0	0	0	0	0.660784	0.000107659	0
CA00027618_novel08	0.0975311	0	0	0	0.242517	0.10203	0	0.101463
CA00027619_novel06	0.124755	0.0431244	0.108362	0	0.107389	0	0	0
CA00027619_novel07	0.0149196	0	0	0	0.00547632	0	0.133267	0
CA00027619_novel12	1.92683	0.00135418	2.25375	0.808431	1.47792	1.92924	4.8947	1.09618
CA00027635_novel04	0	0	0.0454984	0	0.0147827	0	0.0512517	0
CA00027639_novel03	0	0	0.822535	1.30794	1.97912	1.31047	1.7184	1.94993
CA00027661_novel01	32.7363	22.4691	30.3197	28.6227	20.2386	12.0142	26.1106	14.4368
CA00027661_novel04	0.297911	0.174711	0.54373	0.0791859	0.151526	0	0.0885547	0.183751
CA00027684_novel02	0	0	0.05267	0	0	0	0.0591042	0
CA00027709_novel12	0	0	0	0	0	0.35792	0	0
CA00027709_novel13	0	0	0	0	28.2575	0	0	0
CA00027713_novel30	0	0	0	0	0	0	2.33208	0
CA00027759_novel08	0.000775685	1.07133	1.44997	1.23375	2.9656	0.105154	1.5572	1.76926
CA00027791_novel09	0.174794	0	0	0	8.56598	11.6277	6.75291	0
CA00027818_novel12	0.680429	0	0.0960488	0	0	0	0.21071	0
CA00027826_novel01	0.0536109	0.0360919	0.291603	0.0412442	0.136937	0.0191131	0.10263	0.0383404
CA00027867_novel13	0	0	0	0	0	0.285219	0	0
CA00028003_novel10	0.0835432	1.04755	0	0	0	0	3.19452	0.0224908
CA00028005_novel09	0	0	0.123246	0.196245	0	0	0	0
CA00028072_novel02	0	0	0	0	8.6e-05	0	0.00804893	0.000108619
CA00028116_novel01	1.09169	0	0.28334	0.190015	0.0699153	0.176357	0.393644	0.614607
CA00028139_novel01	0.0483391	0	0	0	0	0	0.0916517	0
CA00028142_novel03	0.220988	0.110201	0.0464182	0.189117	0.147041	0	0	0
CA00028143_novel04	0	0.0379211	0.0633685	0	0	0	0.107876	0
CA00028156_novel12	5.71269	2.28558	0	1.10637	3.57243	3.69479	0.241609	1.09289
CA00028163_novel02	0.210698	7.54986	0	4.80508	3.36755	0	2.44545	6.09808
CA00028197_novel06	0	0	0	0	0.0688259	0	0.0774996	0
CA00028208_novel09	0	0	123.695	0	66.4425	154.551	142.265	33.8884
CA00028208_novel10	0	0	0	0	4.10283	0	4.37203	4.59215
CA00028214_novel05	1.08512	0	15.5605	1.64949	0	1.78369	13.6343	0.956787
CA00028258_novel02	0	0	2.05853	0.000213167	1.0136	2.03079	0	1.36381
CA00028263_novel08	0.0408278	0	0	0	0	0	0	0
CA00028292_novel06	0	0	0	0	0.0501332	0	0	0
CA00028325_novel04	0	0	0	0	0	0	0	0.175752
CA00028330_novel05	0.722872	0.834335	0.878285	0	0	0	0.466741	0.0769894
CA00028336_novel11	0	0	0.290032	0.0971681	0.0714996	0	0.241551	0.0897823
CA00028336_novel12	0.398102	0	0.241259	0	0.0199265	0.000233247	0.637282	0
CA00028391_novel05	0	0.00901479	0	0.368521	0	0	0	0
CA00028392_novel01	0	2.90451	7.11656	1.09593	0	0	4.97387	3.27277
CA00028401_novel04	0.0375592	0	0.047069	0.0216521	0.0827606	0	0.071837	0
CA00028402_novel02	0	0	0	0	0.366277	0	0	0
CA00028413_novel01	0.540604	0.98151	4.33666	0	3.31242	3.1292	1.26299	1.76524
CA00028444_novel01	0	0	0.461628	0	0	0	0	0
CA00028477_novel03	7.56068	24.2674	64.9915	54.5477	75.4951	36.3366	49.7542	94.4573
CA00028493_novel09	12.9948	0	0	0	1.19343	8.97339	10.2105	0.0218957
CA00028518_novel06	0	0	0	0	0	0	0.0751528	0
CA00028520_novel02	20.1519	6.78226	10.0021	4.74769	10.8645	9.53489	15.0891	10.2778
CA00028547_novel04	0.0330021	0.0980046	0.584673	0.155063	0.783697	0.22601	0.322589	0.371134
CA00028566_novel01	11.3871	4.57316	18.3764	11.108	16.9326	13.9333	9.2069	13.7963
CA00028582_novel01	0.0256356	0	0	0	0	0	0.0244774	0.0565434
CA00028585_novel03	0	0	0.00051114	0.000142634	0.0101678	1.49773	0.9169	0
CA00028647_novel03	0	0	0.700255	1.45932	2.12044	2.08149	0.761647	0
CA00028650_novel04	0	0	0.000530414	0	0	1.54903	1.11274	0
CA00028706_novel05	0	0	1.08704	0	0	4.63073	2.51777	1.34069
CA00028708_novel07	0.635182	0.677303	0.5996	0.0044786	0	0	0	2.08816
CA00028716_novel04	0.840719	0.296504	0.510424	0.169205	0.63597	0	2.68401	0.444878
CA00028761_novel15	3.22592	3.60757	2.64368	1.80403	2.57859	0.725164	7.49796	4.23221
CA00028771_novel07	0	4.54e-05	1.23692	0	0.8166	0.531162	0.403916	0.571722
CA00028798_novel20	0	0	0.907996	0	0.362284	0.00141694	0	0
CA00028817_novel01	0	0.0643619	0	0	0	0.0373692	0	0.299264
CA00028887_novel01	0.438873	0.297555	0.0848467	0.307153	0.168812	0	0.189221	0.11807
CA00028887_novel07	0.544798	0.762635	0.672564	1.42278	1.58555	0	0.44379	0
CA00028887_novel08	0	0.221066	1.79379	0.0196389	0	0	0	1.17388
CA00028893_novel01	4.42156	3.19679	5.59947	1.13901	0.463696	0	7.28848	2.53493
CA00028929_novel01	0.132549	0	0.055767	0	0	0	0	0.0697666
CA00028929_novel02	0	0	0.0470588	0	0.0470737	0	0	0
CA00028945_novel06	0	0	0	0	0	0	31.0544	0
CA00028945_novel07	0	0.152876	1.0235	0.174702	0.45552	0	1.08931	0.770338
CA00028947_novel06	12.1109	6.21194	7.89694	0.180939	32.2183	5.34071	34.1697	14.453
CA00028953_novel14	0	0	0.647398	0	0	0	0.522124	0
CA00028970_novel04	4.5644	4.78834	1.50229	3.01375	10.8143	15.6502	10.206	8.68462
CA00029065_novel15	0	0	0.00883379	0	0	0	0	0
CA00029073_novel04	0.000762941	0	5.01995	0.771058	4.98421	1.07513	5.73014	2.74569
CA00029088_novel32	0	0	0	0	0.00488023	2.51804	24.4694	0
CA00029088_novel33	0	0	0.701876	0	0	0	0	0
CA00029115_novel06	1.08753	3.36364	3.68731	1.9977	4.11361	0.838628	6.75903	2.17886
CA00029121_novel04	0	0	1.78129	0.179625	3.5185	0.74172	2.77573	0.47083
CA00029139_novel16	0.106034	0.0529205	0	0	0	0	0.0443894	0
CA00029183_novel02	0	0	0	0	0.0478281	0	0.026891	0
CA00029183_novel03	0.0205766	0	0.0172049	0	0.105013	0	0.0983863	0
CA00029232_novel14	0	0	0.341906	0	0.461966	0	0.35793	0
CA00029295_novel09	0	0.166844	0	0	0	0	0.257912	0
CA00029311_novel03	13.8634	18.8498	0	11.0615	2.86853	12.9251	0	9.48593
CA00029312_novel06	0	0.000169816	0.00254578	0	0.0230553	0.448811	0	0.00557438
CA00029323_novel07	13.4745	0	1.9878	0.567047	9.51664	6.60622	0	5.27561
CA00029323_novel08	0	0	0	0	0	0	18.1272	0.0200939
CA00029330_novel10	0	0	0	0	0	0	0.431707	0.00857402
CA00029330_novel11	0	0	0	0	0	0	0	1.53488
CA00029361_novel01	0	0.0702167	0.410131	0	0.414353	0	0.565879	0.111773
CA00029392_novel08	0.0428437	0	0	0	0	0	0.122014	0
CA00029396_novel28	77.8008	3.59015	75.8257	16.225	47.611	95.1254	164.146	52.6557
CA00029412_novel05	0	0.145974	0	0.142505	0.461188	0	0.185513	0.098842
CA00029415_novel02	0	0.0326372	0	0	0	0.0345858	0	0.0346325
CA00029449_novel03	0.389915	3.06e-05	0	0.000283466	0.142991	0.306003	0.00139214	1.08779
CA00029510_novel15	0.127298	0	1.20249	0	3.28216	2.16049	1.81613	0.155847
CA00029513_novel03	0	0.0177564	0.0146958	0	0	0.0188062	0	0
CA00029584_novel06	0	0.316793	2.51293	0.149024	0	0	0	0
CA00029615_novel04	0	0	0	0	0.102555	0	0	0
CA00029631_novel04	0	0	0	0	0	0.0629584	0	0
CA00029638_novel05	1.09164	0.776369	0.244078	0.749859	2.59247	2.12489	2.95256	0.474708
CA00029641_novel06	12.6311	2.46673	7.69419	2.86742	7.19074	6.88329	15.8835	5.91448
CA00029677_novel19	0	0	0	0	0.0903053	0	0	0
CA00029701_novel05	4.04929	0	5.16199	1.54451	6.60614	4.04445	7.46836	4.04178
CA00029765_novel14	2.22869	6.03523	5.06004	5.52638	7.18192	3.84235	10.2242	2.4381
CA00029819_novel02	0.227115	0	0.0808381	0.0464297	0.103103	0	0.0385099	0.10788
CA00029831_novel03	0	0	0	0	0	0.000782568	0	0
CA00029831_novel04	0	0	0	0	0	8.88e-05	0	0
CA00029866_novel01	0	0	0	0	0.091221	0	0	0
CA00029867_novel07	0	0	0	0.124371	0.365718	0	0.309067	0
CA00029952_novel01	0	0.159382	0.14129	0	0	0	0	0
CA00029975_novel01	0	0.309311	0.686011	0	0.220738	0.173168	0.152689	0.50816
CA00029984_novel02	0	0	0	0	0	0	0.440966	0
CA00029987_novel01	0.391261	1.77977	1.90913	5.10711	3.67529	0.827346	0.747679	8.10558
CA00029987_novel02	0.136335	0.748022	12.3736	0.00521588	18.2234	2.36131	33.6594	0.141117
CA00029987_novel13	0	0	0.845565	0.215951	4.11446	0.40236	2.85884	1.58161
CA00029987_novel37	0	0	0	0	0	0	72.0776	3.50269
CA00029988_novel03	1.6192	3.22587	2.09892	4.74144	4.25056	3.39333	5.12944	5.90359
CA00029994_novel03	0	0.0391103	0	0	0	0	0	0
CA00030029_novel13	0.382627	1.35458	3.30996	0.000409736	1.48368	0	3.03175	0.247504
CA00030037_novel02	0	0.159588	0.946165	0	0	0.275352	0.24429	0
CA00030094_novel01	2.7e-05	0.678291	1.8982	0.580725	2.73386	1.28774	2.48296	2.0774
CA00030112_novel04	0	0	1.00373	0	0	0	5.12743	0
CA00030123_novel03	1.66534	0	0	0	0	0	0	2.33367
CA00030153_novel04	0	0	0.367421	0	5.39462	3.92945	10.4225	0
CA00030192_novel06	0.932104	0.21617	0.312814	0	0.816677	0.216353	0.768037	0.794116
CA00030195_novel20	4.15202	0	0.234205	0.749938	0.00803113	6.4226	2.33456	0.00520665
CA00030205_novel01	0.0916382	0	0.128807	0.113534	0.0529918	0.115835	0.0311815	0.0369071
CA00030221_novel01	0	0.252394	0	1.05754	0	0	0.739958	2.23779
CA00030226_novel06	8.12033	0	0	0	0	1.57845	3.16903	0.753274
CA00030336_novel20	1.94053	1.78396	2.43194	2.83485	2.86555	7.51392	3.94429	3.49139
CA00030347_novel01	6.19129	6.08199	2.66656	5.09646	2.02485	7.42482	2.60167	3.65636
CA00030363_novel02	0	0	0	0.182135	0.229442	0	0	0
CA00030426_novel02	0	3.9e-06	3.58e-06	0	3.23e-06	0	0	0
CA00030567_novel05	0	0	0	0	0	0.311375	0.851973	0
CA00030579_novel04	0	0	1.241	0	0.892822	0	1.01024	0.833463
CA00030587_novel01	0.152213	0	0.209437	0.239757	0	0	0	0
CA00030587_novel02	0	0	0	0	0.106774	0	0.132871	0
CA00030587_novel03	0.404855	0	0.0587748	0	0	0	0	0
CA00030596_novel02	0	0	0.0610457	0	0	0	0	0
CA00030597_novel04	0	0.0004229	0	0	1.92533	0.796845	1.78599	0.298647
CA00030608_novel02	0	0	0	0	0	0	0.215349	0
CA00030632_novel13	1.04248	0.285167	11.1644	0.0446783	2.9724	6.8151	11.1951	3.28993
CA00030668_novel05	0	0	0	0.17332	2.88697	0	0	0.281962
CA00030668_novel08	5.88891	0.40908	4.23541	2.00153	2.61061	2.13407	7.7986	4.75712
CA00030679_novel11	0.0616865	0.182663	0.177355	0	0.112889	0	0.0981412	0
CA00030703_novel17	0	0.15746	0.378668	0	0.722197	0.0654725	1.01852	0.216079
CA00030736_novel06	0	0	0	0	0	0	0	0.0627658
CA00030736_novel41	0	0	23.9484	0	6.10811	11.7882	23.9391	0
CA00030736_novel43	26.4311	0	0	0	0	0	0	0
CA00030856_novel08	1.83553	0	4.38288	0.000528361	3.3588	2.56072	5.48291	6.21265
CA00030895_novel01	0	1.05775	0	0	1.0002	0	0	0
CA00030896_novel02	0.471952	0.200908	1.92494	0.0766856	1.7548	2.20726	2.61059	1.06925
CA00030897_novel12	0	0	0.0456023	0	0.184969	0	0.182012	0
CA00030925_novel04	0	0	0.0140473	0	0	0	0	0.0571788
CA00030926_novel06	14.503	8.21961	13.9167	13.9992	33.8823	64.7581	60.5678	44.7817
CA00030987_novel20	0.0186818	0	0	0	0	0	0.0178777	0
CA00030987_novel26	0	0	1.69353	0	2.43999	1.60808	1.60912	0
CA00030991_novel08	0	0	2.23532	0	0	2.00655	0	2.69627
CA00031073_novel02	0.0972862	0	0.0408318	0	0.0409836	0	0.0922194	0
CA00031149_novel14	0	0	0	0	0	0	5.72567	0
CA00031151_novel03	0.245542	0.360336	0.18846	0.108365	0	0	0.65067	0
CA00031161_novel10	0	0	0	0	2.20936	4.53648	0	1.98887
CA00031225_novel02	0.0478282	0.720503	0.59977	0	0.855921	0.337399	0	0.0315699
CA00031242_novel04	0	1.54092	0	1.24691	1.46118	1.07773	0	3.34377
CA00031247_novel08	0	0	7.86e-05	0	0	4.54e-05	0.000338521	0
CA00031259_novel04	0	0	0.45322	0	0	0	3.10603	0.634404
CA00031261_novel02	3.21e-05	0	0	0	0.000165287	0	0	0
CA00031270_novel01	39.7096	35.0029	26.1123	18.6801	12.9758	36.8657	27.3316	10.6331
CA00031275_novel16	0.198074	0.00741542	1.88481	0	0	0.486147	0.560008	0.000846532
CA00031276_novel01	0	0.137968	0.316495	0.19718	0.145386	0.0365632	0.196213	0.0732097
CA00031410_novel01	0	2.59669	2.54347	2.9918	4.12697	3.10191	2.96562	3.62234
CA00031412_novel10	1.39158	0	0	0	0	0	0	0
CA00031479_novel02	0	0	0	0	0	2.16786	0	0.0236004
CA00031486_novel08	0.0986131	0	0	0	0	0.104531	0	0
CA00031486_novel10	0.28896	0.870222	4.12567	1.71395	4.73417	0.124408	2.71921	4.61409
CA00031491_novel11	0.0174396	0	4.02662	0	3.81949	5.34133	3.96666	1.69107
CA00031512_novel04	3.4093	0.0417413	2.3428	0	1.83725	1.13335	3.28191	1.71692
CA00031545_novel16	0.173759	0	0	0	0	0	0	0
CA00031546_novel08	62.3485	37.4941	70.2937	38.7489	48.0825	85.1796	61.9099	68.8182
CA00031546_novel11	0	0	0	0	0	0	133.694	0
CA00031612_novel03	0	0	0.00118897	0	0.409663	0	0	0.205638
CA00031629_novel02	0	0.0200516	0	0	0	0	0.0190236	0
CA00031634_novel04	0.000140443	0	0	0	0.789034	0	0	0.318991
CA00031653_novel04	0.10802	0	0	0	0	0	0	0
CA00031653_novel06	0	0	0	0	0	0	0.0247341	0
CA00031653_novel17	0	4.38791	0	0	2.33387	1.73136	0	1.8731
CA00031656_novel19	0	0	1.62243	0	1.16988	1.05134	1.1985	0.916449
CA00031674_novel01	0.74242	0.697201	1.06907	1.06938	1.36914	1.74299	1.10553	0.975266
CA00031680_novel09	0	0.000167198	0	0	0.426928	0	0	0
CA00031683_novel04	67.6508	26.9224	62.1012	20.0565	76.8002	130.044	86.8779	53.7718
CA00031698_novel05	0	0	0	0	0	0.0100718	0	0.0162066
CA00031703_novel12	0.135773	0.0960563	0	0.0725672	0	0.102159	0	0.0352638
CA00031747_novel03	0	0	0	0.287114	0	0.725558	10.1228	0
CA00031788_novel14	193.223	79.2728	587.71	280.729	0	53.8476	53.7023	75.2821
CA00031792_novel01	0.000454095	0	0.875144	0	0.000211005	0	1.98496	0.199454
CA00031795_novel02	28.7593	9.44981	5.74391	9.91583	8.81971	3.77392	6.20559	3.10112
CA00031799_novel10	6.38984	4.02673	9.29266	0.276588	12.2552	5.86759	15.2889	8.20654
CA00031883_novel15	0.0887237	0.158523	2.2405	0.144474	2.5636	0	0.946578	2.94799
CA00031938_novel07	0	0	0.00643573	0	0	0	0	0
CA00031945_novel02	0.305093	0.589681	3.11775	0.676588	0.620756	0.471621	0.980224	0.932453
CA00031954_novel03	2.76165	2.78714	4.92172	1.3416	2.56445	0.735089	0.216874	6.43956
CA00032032_novel08	0	0	0	0	0	0	0.933053	3.89944
CA00032075_novel04	0	0	0	0	0	0.295676	0	0
CA00032078_novel06	6.59988	7.46302	0	0	0	10.4212	16.5845	21.0117
CA00032097_novel04	0	0	0	0.285137	0	0	0	0
CA00032110_novel05	0	0	0	32.1148	79.335	5.0128	0	66.908
CA00032110_novel06	8.91253	234.667	188.431	79.3774	97.3507	11.5472	612.793	108.493
CA00032140_novel04	0	0	0	2.52381	0.857598	0	0	0
CA00032146_novel04	67.2063	24.5911	550.965	0	543.782	787.207	1633.81	701.563
CA00032148_novel05	0	0	0	0	0.0679933	0	0	0.0477695
CA00032150_novel20	0	0.394528	0	0	0	0	0	0
CA00032150_novel26	0.194329	0.299857	0.0829748	0.333311	0.241615	0	0.275563	0
CA00032150_novel34	0	0	0.036815	0	0	3.23504	0	0
CA00032178_novel03	0.000205073	0.737686	1.32252	0.927382	2.07312	0.479652	2.23587	0.316813
CA00032198_novel05	0	0.0375621	1.39427	0.191493	0.511976	0	0.000567093	1.28615
CA00032206_novel01	0	0	0	0	1.78e-05	0	0	2.73e-05
CA00032211_novel19	37.3274	0	18.949	2.23978	4.31748	12.7607	8.87944	16.4013
CA00032220_novel12	28.6637	0	38.0485	0	9.65673	36.805	65.9265	0
CA00032222_novel13	0	0	0.0346052	0	0	0	0	0
CA00032240_novel05	0.269254	0.133742	0.0566489	0.0765336	0.0563579	0	0.12687	0
CA00032240_novel15	0	0	0	0	0.423502	1.45332	1.37393	2.18479
CA00032243_novel11	4.0589	0.394271	1.65066	1.08116	1.79293	1.29628	4.80163	4.14103
CA00032253_novel12	0	0	0	0	0	0	0	1.21171
CA00032253_novel13	1.18565	0	2.30964	0	0	0.476248	7.61357	0.249143
CA00032263_novel16	3.30535	0.249918	0.593424	5.13238	0.107501	0.270845	0	0.854832
CA00032286_novel02	5.45961	4.9019	36.5968	12.2061	19.7154	4.91013	27.2679	22.7313
CA00032294_novel06	11.7027	0.499072	14.6907	4.26526	28.405	9.75594	41.4862	21.8511
CA00032334_novel01	0	1.64378	0.322686	2.03187	2.40013	2.00697	1.89961	2.06326
CA00032357_novel02	0	0	0	0	0	0	0.0388445	0.0434588
CA00032374_novel06	0	0	0	0	0.887569	0	0	1.30297
CA00032379_novel07	0	0	0.143939	0	0	0.0896511	0.0799916	0
CA00032379_novel12	0	0	0.607242	0	0.144044	0	0	0
CA00032423_novel09	0.000702352	0	3.2002	0.331292	1.65699	0.765079	3.01708	2.27472
CA00032436_novel01	1.01683	1.5171	3.2608	1.15741	4.36857	1.07376	2.63828	5.62554
CA00032452_novel01	0.155776	0.0771115	0	0.176557	0	0.0819225	0	0
CA00032505_novel02	1.05398	0.000385656	2.10048	1.39808	3.40452	5.00868	7.44738	1.07314
CA00032514_novel01	0	0	0	0.263539	0.0646615	0.0815209	0.0728012	0
CA00032520_novel02	0.285569	0	0.566604	0	1.49507	2.69267	3.54475	2.1134
CA00032570_novel12	0	0	0	0	0	0	125.943	0
CA00032608_novel17	17.3856	1.38787	2.87248	3.22084	8.1754	18.744	6.09265	3.20605
CA00032640_novel05	0.277061	4.47367	2.65795	5.87751	0.137251	0.423841	16.1829	0
CA00032670_novel01	0	0	0.629774	0	0.113876	0	0.0640902	0.715591
CA00032686_novel05	0.395665	0	0.676805	0.322312	1.97416	0	0	0.835183
CA00032706_novel01	2.88745	0	3.35035	0	1.52519	1.95745	6.69923	1.40176
CA00032710_novel02	0.247479	0.464809	0.855258	0.267358	0.195604	0	0.884434	0.243832
CA00032723_novel07	0.0428491	0	0	0	0.108519	0	0.0813988	0.0455223
CA00032732_novel01	0.0328126	0	0	0	0	0	0	0.0102667
CA00032732_novel02	0	0	1.09349	0	0	0.0574593	0.296635	0
CA00032732_novel07	0.358981	1.35713	1.11355	0	1.17438	0.706101	2.13978	1.28107
CA00032733_novel01	5.89035	1.42791	3.36602	1.7293	4.72396	3.2411	4.58864	2.12775
CA00032749_novel04	0.213786	0	0	0	0.283334	0	0.249515	0.169631
CA00032751_novel02	0	0	10.0288	0.655082	3.11875	0	0	0
CA00032782_novel03	0	0	0	0	0	0	0.0347146	0
CA00032789_novel04	0.0432472	0.0432907	0.217584	0.198039	0.291934	0	0.0821009	0.321431
CA00032805_novel03	0	0	0	0	0.289118	0	0	0
CA00032807_novel08	0	0.0706595	0	0	0.119095	0	0.0670357	0
CA00032807_novel14	8.59868	0.0106594	9.63014	2.00875	9.66205	5.81312	17.3442	4.64701
CA00032813_novel02	0	0	0	0	1.69839	3.25781	13.4877	0
CA00032918_novel09	0	0	0	0	0.245339	0	4.67596	0
CA00032918_novel11	0	0	0	0	0	0.145262	0	0
CA00032945_novel02	62.5383	90.6565	264.869	221.431	700.034	48.7605	450.936	199.44
CA00032945_novel03	8.48311	32.4471	145.409	61.6844	186.434	15.1875	217.304	86.6898
CA00032945_novel04	40.8588	12.7559	8.83885	74.9516	128.683	10.6764	121.108	34.8882
CA00032947_novel01	0.332804	0	0.311094	0.222137	0.866728	0.499075	0.22367	0.698048
CA00032968_novel01	0	0	0	0	0.111981	0	0	0
CA00032974_novel24	0	0	3.27921	0	0	0	13.0094	0
CA00033085_novel07	0	0	0	0	0.0797403	4.16061	0.246547	0.154959
CA00033103_novel14	0.0200734	0	0.0167851	0	0.0170781	0	0	0
CA00033131_novel16	0	0	0	0	0	0.00288999	0	0
CA00033131_novel19	0	0	4.24267	0	6.67038	1.87629	5.41999	0
CA00033131_novel20	16.4388	3.27893	2.59662	4.40803	17.7331	9.40473	20.7085	5.52743
CA00033146_novel02	92.5751	6.8404	1.38624	7.86187	7.60174	10.2431	14.6556	7.01749
CA00033158_novel03	0	0	0	0	0	0	10.0758	0
CA00033159_novel07	0	0	0	0	1.23074	0	4.69465	0
CA00033168_novel02	0	1.03683	0	0	0	0	0	0
CA00033203_novel03	1.42249	0	0.716494	0	0	0	2.06234	0
CA00033207_novel01	0	0	0.172675	0	0	0.204848	0	0
CA00033210_novel08	0	0	0	1.10899	3.89197	0	7.86871	0
CA00033241_novel18	0	0	0	0	0	0	0.00790386	0
CA00033256_novel03	0	0	0.070836	0	0	0	0	0
CA00033272_novel02	2.48328	0	2.05825	1.29777	6.954	2.89354	5.00834	5.59111
CA00033342_novel08	0	0	1.74557	0.118736	0.0445112	0.319185	0.817247	0
CA00033401_novel05	0	0	0.134167	0	0.28336	0.108438	0.317524	0.319634
CA00033410_novel16	0	0	0	0	0.609659	0	0	0
CA00033441_novel03	0	0	0.262123	0	0	0	0	0
CA00033443_novel02	0.311563	0.197685	0.0651136	0	0.0836818	0.137681	0.126049	0.0809925
CA00033477_novel09	0	0	0	0	0	0.130799	0	0.139658
CA00033559_novel01	1.92323	5.27071	2.62694	3.39535	1.96929	1.77135	2.67439	2.81541
CA00033559_novel13	1.56083	3.59052	2.19196	0.953459	3.64076	2.43789	2.37693	1.62657
CA00033560_novel17	2.94559	1.73545	0	0	0.823856	0.42856	4.06789	1.14649
CA00033562_novel03	0.195737	0.0798407	0	0	0	0	0	0.507069
CA00033568_novel10	3.89015	4.81783	2.77366	7.58211	3.68346	1.31734	6.20633	3.81752
CA00033642_novel03	0	0	0	0	0.19714	0	0	0
CA00033642_novel04	0	0.855974	1.1341	0	5.98823	2.57637	1.35278	2.24772
CA00033663_novel04	0	0	0	0.79298	0	0	0	0.477555
CA00033688_novel01	0.218311	0.206754	0.750943	0.475322	0.348073	0.663579	0.786403	0.651639
CA00033696_novel10	0.0783643	0.0509879	0.0425229	0.090076	0.17656	0.108048	0.317463	0.272968
CA00033700_novel11	0.613719	4.62725	2.48437	1.53023	4.96442	3.05929	2.72699	4.48211
CA00033759_novel02	249.644	182.314	10.4815	199.533	58.8117	42.3849	72.7928	128.022
CA00033803_novel08	3.29109	0	1.24536	0.0504936	1.06166	0.0572392	3.57232	3.02588
CA00033850_novel27	0.154259	0.152947	1.57474	0	2.62111	0	0.752679	0.324622
CA00033912_novel09	0	0	0.0498058	0	0.0994373	0	0.055976	0
CA00033912_novel20	6.84302	0	0.00964741	0	5.37468	8.32861	7.61074	5.49397
CA00033912_novel21	5.53836	0	4.214	0	3.92163	2.56469	19.5104	0
CA00033932_novel08	371.958	51.7875	184.759	95.3437	573.814	357.012	587.067	303.004
CA00033949_novel03	0	0	0	0	0	0.00701009	0	0
CA00033973_novel03	0	0	0.0418927	0.0570295	0	0	0.047281	0.0528618
CA00033988_novel01	0	0	0.807749	0	1.10586	0	0.0189539	1.71969
CA00033996_novel01	2.75114	0	2.40635	0.0373367	1.02218	1.22253	3.24317	0.222023
CA00034039_novel02	0	0	0	0	0	0.0757981	0	0
CA00034062_novel05	1.06173	0.000350459	0.218844	0	1.33228	0.683284	0.512012	0.711385
CA00034140_novel01	0.256951	0.447159	0.00041832	0.000435641	0	0.00036726	0.0605954	0.203028
CA00034164_novel04	0	0	0	0	0	0	0.0103301	0
CA00034196_novel06	0	0	1.76996	0	0	0	0	0
CA00034244_novel02	0.361107	0	1.91103	0	5.47635	1.18724	1.68353	1.26956
CA00034279_novel09	0.00743469	0.156213	39.1467	0	0.275256	0.000793125	0.720779	18.9586
CA00034298_novel02	0.085179	0	0	0	0	0	0	0
CA00034300_novel06	0.144295	0	0	0	0	0	0	0
CA00034330_novel03	0.954828	0.222387	0.281854	0.32233	0	0.0243805	0.0110706	0.000384532
CA00034382_novel01	0	0	0.864895	0	0	0	0.533176	0
CA00034382_novel02	0	0	0.0115392	0.0122015	0.0122318	0.014936	0	0.0118374
CA00034383_novel01	0	0	0.000426538	0	0.0571558	0	0	3.81e-05
CA00034417_novel15	0	0	7.21506	0	0	11.3061	10.1816	2.48021
CA00034444_novel03	0	0	0.413715	0	2.43213	2.33031	0.272274	1.31213
CA00034483_novel01	0	0	0	0	0	0	1.8322	0
CA00034511_novel03	0	0	9.88235	0	7.70274	8.3134	17.1729	6.06302
CA00034581_novel03	0	0.0341768	0.0285054	0	0.028818	0	0	0
CA00034635_novel09	0	0	1.10805	0	2.8552	0.276362	2.82244	2.06268
CA00034666_novel06	0	0	2.35932	0	4.54874	5.49658	2.84118	0.0395971
CA00034670_novel03	0	1.1742	0	0	0	0.777599	0	0
CA00034675_novel06	0	0	6.67374	0	0	0	0	1.27573
CA00034681_novel02	0	0	0	0	4.07877	3.39302	11.3694	4.60352
CA00034684_novel03	1.19468	0	0	0.635469	0.000510719	0.601757	3.16153	0.40012
CA00034690_novel05	3.22604	5.90985	0	2.03479	0.00325454	0	0	0
CA00034738_novel01	0	0	0.0421666	0.0573943	0	0	0	0
CA00034825_novel03	14.6306	28.8246	30.1139	43.3477	9.74134	4.25754	32.405	4.97825
CA00034826_novel01	9.18072	11.9367	16.477	4.8365	8.41412	7.99552	0.923037	3.37028
CA00034827_novel06	0	0	0.243947	0.0384896	0.400468	0.305231	0.842493	0.830646
CA00034838_novel02	0	0.616478	0	0.560127	0	0	0	0.138774
CA00034846_novel10	0.00291669	0	1.77988	0	1.92289	2.74301	0.659229	2.08097
CA00034867_novel33	0.304934	0	0	0	0	0	0	0
CA00034867_novel34	0.0480294	0	0	0	0	0	0	0
CA00034867_novel61	0.878084	0.0511014	0	0.221255	0	0	0	0.0670918
CA00034867_novel62	12.8311	0	0	0	0	0	0	0
CA00034867_novel69	29.4575	0	28.0304	0	18.4077	14.752	70.378	7.69819
CA00034867_novel70	0	0	0	0	0	0	61.0274	13.7727
CA00034877_novel12	0	0.0640368	0.216697	0	0.053973	0.0680082	0.364462	0.0678407
CA00034954_novel01	0.0826899	0.0277445	0	0	0	0	0	0
CA00034980_novel05	0	0.100272	1.27386	0.0625811	0.782157	0.254091	0.582884	0.565177
CA00035010_novel04	16.7428	6.46783	4.61495	4.37038	8.62251	7.08301	3.63097	1.11978
CA00035019_novel03	0.00162329	0	1.40182	0	1.28038	3.19919	10.0455	0
CA00035057_novel02	0.265853	0.120731	1.81457	2.09006	0.433898	3.05281	1.47753	1.41892
CA00035129_novel05	0.124472	0.0918299	0.0779404	0	0	0	0	0.103549
CA00035211_novel20	0	0	0	0	0	0.96893	0.00125812	2.92765
CA00035231_novel03	0.0240793	0.0242657	0.040289	0.0277351	0.0818327	0	0.0690081	0
CA00035256_novel05	0	0.0737761	0.10098	8.4e-05	0	0	0	0
CA00035288_novel02	0.0185608	0	0.0155161	0	0	0	0	0
CA00035363_novel03	0.657721	0	0.248023	1.48203	0	3.23345	0	0.957293
CA00035471_novel04	0	1.64751	0	0	3.02962	0	0	1.75397
CA00035501_novel02	0	0	0.032609	0.0224933	0.0331895	0	0	0.0627197
CA00035546_novel02	0	0.0026148	0.00109449	0	0	0	0	0.000979396
CA00035647_novel02	0	5.24e-05	0	0	0	0	0	0
CA00035686_novel04	0.240334	0.000997876	0.00138238	0	8.01e-05	1.69e-05	0	0.000110323
CA00035726_novel14	0.86177	0	0.792955	0	0	0.641752	2.551	0
CA00035751_novel04	0.0951571	0	0	0	0.311196	0.0952624	0.17806	0.273408
CA00035765_novel04	0	0.214638	0.138316	0.839717	0.521243	0.269457	0.5089	0.479922
CA00035786_novel05	0.0576752	0.0820042	4.1866	0.0657645	0.125055	0.218625	0.0545167	3.22679
CA00035788_novel06	1.23556	0	0.66361	0.464209	1.37613	0.33293	2.76564	2.09536
CA00035863_novel10	0	0	0.906732	0	0.0164758	1.47501	0	0.0866376
CA00035940_novel20	0.0411178	0	0.0937876	0	0.300042	0	0	0.174406
CA00035968_novel04	1.82215	0.00782011	5.55862	0.0215723	2.91368	0.30842	6.28882	2.6763
CA00035985_novel05	0	0	0	0	0	0.203269	0	2.96115
CA00035990_novel03	2.36894	0.113507	2.78828	0.77937	1.63771	2.07038	4.65987	3.32421
CA00035996_novel09	0	0	0	0.318707	2.23336	1.0473	0	1.24621
CA00035998_novel16	1.75939	0	0	0.000902975	0	0.895763	2.20018	1.47539
CA00036012_novel05	0	0	0.186704	0	0.678816	0	0	0.0775353
CA00036035_novel11	19.3931	7.57321	26.7002	0	2.7397	0	11.3343	14.2452
CA00036065_novel01	0	0	0	0	0	0	0.0167622	0.0375732
CA00036094_novel05	0	0	0	0	0.000383008	0	2.21003	0.00165329
CA00036179_novel04	0	0	0	0	0.0647624	0	0	0
CA00036179_novel05	0	0	0	0	0.0565008	0.0712121	0	0
CA00036251_novel02	0.109357	0.104143	0.050127	0.186775	0.24449	0	0	0.34066
CA00036262_novel06	0	0	0	0	0	0	0.033824	0
CA00036264_novel02	0.393812	0	0	0.0892611	0.0657023	0	0.147917	0
CA00036275_novel02	0	0.849241	4.5873	0	1.65314	0.348106	0.531715	0.000619799
CA00036287_novel01	0.699894	0.458049	2.22409	0.59884	2.21972	1.42883	3.12876	2.79164
CA00036291_novel06	0.195614	0	0.377348	0.320023	0	0	0	0
CA00036300_novel23	82.5703	0	0	0	0	0.0188273	0	12.7924
CA00036329_novel03	0.237021	0	0.539757	0	0.421868	0	0	0.0122393
CA00036335_novel02	0	0.210655	0.090904	0	0	0	0.0999789	0.111424
CA00036338_novel02	0	0	0	0	2.64405	5.88053	10.1843	0
CA00036379_novel04	2.16111	6.15962	3.89286	7.61951	0.657887	2.81622	4.04935	2.2202
CA00036457_novel02	0.955999	0.310225	0.0485832	0.131821	0.124296	0.0748577	0.707071	0.982169
CA00036471_novel04	1.86163	0.953985	3.88008	3.41921	3.00971	4.34168	12.2155	7.15051
CA00036474_novel01	4.6421	2.44772	2.50461	0	1.87542	0.380825	1.1023	0.592602
CA00036496_novel07	0	1.9185	0.373159	0.00094651	0.489807	2.03026	1.65493	0
CA00036496_novel08	3.62262	0.0639811	3.11093	2.30064	2.84183	7.14254	6.25883	2.1948
CA00036519_novel07	0.554005	0.346741	0.472186	0.270924	1.74177	1.78083	1.20313	1.92647
CA00036519_novel09	1.23227	0.205233	3.99308	0	3.46435	2.62119	5.81953	0.444674
CA00036690_novel05	0.23295	0	4.45561	0	4.16574	2.30179	2.29145	0.880559
CA00036693_novel02	0	0	0	0	2.77257	0	2.95589	0
CA00036695_novel07	0	0	0	0	2.01126	3.59336	2.97462	0
CA00036700_novel07	0.533444	0	0.918029	0.000749732	0.435116	0.802336	2.44092	0.838552
CA00036749_novel03	0.0404392	0	0.0692362	0.0462856	0.035761	0	0.137036	0.183309
CA00036773_novel12	0	0	2.33534	0	5.08017	2.62655	0	0.460307
CA00036804_novel06	0.832229	1.30706	2.87246	2.09369	3.09911	1.70882	2.97044	0.00668011
CA00036817_novel04	0	0	0.611556	0	0	0	0	0
CA00036897_novel03	0	0	0	3.8421	48.8814	114.528	57.7786	33.1729
CA00036906_novel06	3.30847	3.68558	6.52031	5.05165	3.39756	4.02308	4.8514	6.49433
CA00036909_novel01	2.32053	0	0.630332	0	7.18601	7.82349	11.7316	10.9661
CA00036928_novel01	0	0	0.0494764	0	0	0	0	0
CA00036940_novel13	0	0	0.105691	0	0	0	0.0592928	0
CA00036964_novel01	49.662	11.7096	13.9164	6.89752	7.23058	12.7996	13.8832	11.0488
CA00036977_novel01	14.5072	0.0237241	24.0545	2.33268	23.8189	27.6278	22.151	21.1511
CA00037069_novel09	11.0452	0	1.29879	0	2.3685	2.75315	6.20072	3.65058
CA00037104_novel09	0	0.332498	8.33e-06	0	0	0	0.0793799	0
CA00037108_novel01	0.000410073	0	0.00269292	0.246182	0.283405	0.144197	0.187683	0
CA00037172_novel01	45.1987	0	9.43262	0	0.0535405	0	7.31562	0
CA00037218_novel12	0.331865	0	0.0176111	0	0.962212	0.0973995	0.673287	0
CA00037223_novel01	0.991914	0	0	0.508616	0	0	0	0
CA00037236_novel03	0.166328	0	0.726109	0.127937	1.82489	0.0988141	1.68017	0.515335
CA00037260_novel30	0	0.029874	0	0	0	0	0	0
CA00037262_novel02	0	0.101949	0	0	0.156103	0.000823835	0.997628	0
CA00037285_novel02	0	0	0	0.538745	0	0	0	0
CA00037285_novel03	0.473807	1.15982	0.54669	0.63365	0.204638	0	0.320822	0
CA00037285_novel04	0	0.209448	0	0	0	0	0	0
CA00037314_novel01	0	0	0	0.390997	0	0	0	0
CA00037331_novel01	0	0.634892	0.610204	1.0981	0	0	0	0
CA00037385_novel11	0.00533027	0	0	0	0	0	0	0
CA00037398_novel02	27.643	19.3362	58.0752	13.3946	17.2099	5.30252	33.8538	11.5193
CA00037486_novel11	0.0172589	0	0	0	11.2844	0	0.691133	2.71291
CA00037495_novel14	3.43298	0	0	0	72.8836	0.643206	78.8941	1.53977
CA00037550_novel05	3.82019	1.05285	7.00704	0	3.66109	12.1158	3.15432	6.12048
CA00037557_novel01	0.45554	1.37553	2.18326	1.72115	1.92784	0.947926	2.23468	1.89119
CA00037567_novel03	0.000216423	0	0	0.141685	3.49367	4.90472	3.0826	2.57012
CA00037615_novel01	0.246949	0.246774	0.663388	0.282279	0.291209	0	0.561665	0.523322
CA00037657_novel37	5.05667	0	5.22692	6.47	6.24204	8.93866	3.72505	0.848281
CA00037657_novel39	0	0	0	3.07092	2.71983	1.57064	0	2.52781
CA00037657_novel40	0	3.79947	7.60495	0	12.5389	8.6516	10.9187	4.99415
CA00037707_novel10	0	0	0.809829	0.689328	0	0	1.2768	0
CA00037724_novel05	0.391981	0	0	0	0	1.1119	0	0
CA00037733_R1	1.05463	2.57045	1.54711	0.370519	2.43292	0.692385	1.22568	1.6784
CA00037815_novel12	0	0	0	0	0	0	0.170003	0
CA00037816_novel02	0.216968	6.77541	1.06744	4.97895	8.92663	12.94	5.57717	7.1276
CA00037850_novel02	0.936714	0	2.62572	0	7.76e-05	0	0	0.363254
CA00037857_novel06	0.113409	0	0	0	0	0	0	0
CA00037857_novel08	0	1.36415	4.12009	1.74942	5.25181	1.83531	3.5912	2.8052
CA00037870_novel07	17.4674	3.95014	10.9344	1.31301	5.02717	9.21408	4.4327	3.03573
CA00037873_novel06	0	0	0.185897	0	0	0	0	0
CA00037873_novel08	0	0	0	0	0	0	0	0.0229394
CA00037895_novel01	26.0484	133.611	324.595	234.969	647.26	1315.54	771.919	1778.6
CA00037972_novel01	0	0	0	0	0	0.04888	0	0
CA00037975_novel10	0	0	0	0	0	0	0	0.0486739
CA00037975_novel14	0	0	0	0	1.07649	0.565612	1.53101	0
CA00037987_novel19	0	0.458542	1.53075	0.481635	0	0.205738	0	0
CA00037989_novel12	13.7064	0	5.61569	0	5.3232	3.44092	2.68237	0
CA00037999_novel05	0.543411	0	3.221	0	4.05981	5.85211	0	3.42578
CA00038003_novel02	0.0609927	0	0	0	0	0	0	7.77e-05
CA00038057_novel10	1.02469	1.1036	0.525762	1.11085	2.78288	1.6951	2.34133	0.63622
CA00038078_novel01	0	0	0.0309691	0	0	0	0	0
CA00038109_novel14	0	0	0	0	0	1.59119	0	0
CA00038134_novel03	0	0	0	0.012267	0.00628426	0.00852606	0.00393012	0.829912
CA00038175_novel04	0.00220093	0	0	0	0	0	0.00184434	0
CA00038175_novel07	0.37943	0	0	0	0	0	0.574395	0
CA00038175_novel08	1.25048	1.77824	4.98263	0.66713	6.22287	5.48915	6.39587	6.36247
CA00038220_novel02	0	0	0	1.09221	0.212397	0	0.770512	0.016044
CA00038240_novel155	0	0	0	0	18.7682	9.44471	13.2563	0.0330684
CA00038240_novel156	2.93759	48.2706	7.97376	371.913	12.3734	2.17747	15.733	6.20746
CA00038278_novel01	0	0.266355	0.81569	0	0	0.425735	0.37942	0
CA00038281_novel02	0	0.226611	2.7014	2.18232	0.436685	2.2577	0.494981	1.39421
CA00038417_novel03	0	0.214413	0	0	0	0.000178118	0.000334985	0.206516
CA00038420_novel01	0	0	0	0	0	0.105795	0	0
CA00038465_novel05	0.554436	1.82094	2.18497	1.45995	2.14804	0.774422	2.50571	2.69646
CA00038472_novel06	6.45135	0	0.516484	0.301757	0.644469	2.06372	1.15159	1.23113
CA00038508_novel01	0	0	0.396569	0	0.33357	0	0	0
CA00038536_novel05	0	0	0	0	0.0302724	0	0	0
CA00038548_novel03	0	0	0	0	0	0.049033	0	0
CA00038549_novel01	0	0	0	0	25.6444	0.00237589	0	0
CA00038557_novel10	0	0	1.00051	0	0	0	0	0
CA00038557_novel11	0	0	0	0	0.255209	0	0	0
CA00038567_novel07	0.0828093	0	0.0347206	0.0948951	0	0	0.0393506	0
CA00038577_novel07	0	0	3.42476	0	13.7212	0	10.1661	2.01809
CA00038613_novel03	0	0	0	0	0.000496612	0	0	0
CA00038621_novel04	0	0	0.0248129	0	0.000587385	0	0.0601923	0
CA00038621_novel05	0	0.0508233	0	0	0	0	0.0334739	0.0539076
CA00038621_novel21	9.1607	11.6885	11.9962	9.79097	19.2573	13.6231	25.734	18.66
CA00038625_novel05	0.0540114	0	0.34018	0.24389	0	1.48997	0.595513	2.41693
CA00038651_novel02	0.33801	0.39315	1.60942	0.0642666	1.46748	0.238417	0.799028	0.535769
CA00038661_novel01	0.241947	0.323344	0.0676208	0.647081	0.238498	0.171434	0.0383246	0.0857579
CA00038695_novel18	0	0	0.250795	0	0.327731	0.103426	0.18459	0.205671
CA00038699_novel01	4.03714	2.24263	3.51384	5.56996	5.47311	5.39566	3.98761	1.68118
CA00038720_novel03	0	0	0	0	0.0404096	0	0	0.0508357
CA00038720_novel11	0	0	0	0	0.00820905	0	0	0
CA00038728_novel01	0.485012	0.319775	13.6667	0.931523	14.5562	0.539046	11.3197	3.03066
CA00038728_novel06	0.149873	0	0	0	3.70829	0	0	0
CA00038728_novel07	1.36945	0	0	0	0	2.59981	0	0
CA00038728_novel09	0.374349	0.133755	5.8868	0.267261	10.8389	0.419021	9.29534	1.03738
CA00038728_novel20	0	0	12.8391	4.69737	43.765	10.8556	41.2519	21.5685
CA00038754_novel01	0	0	11.711	0	0	1.53779	0.451428	0.978922
CA00038772_novel04	4.97523	3.43072	4.40513	2.15616	8.57725	1.76681	6.82876	3.97524
CA00038832_novel01	3.18268	13.3034	0	9.55737	2.49217	9.61463	2.52781	10.0355
CA00038851_novel03	0	0	0.103791	0	0	0	0.0295366	0
CA00038867_novel10	46.0813	5.06012	4.0249	14.827	1.12495	1.17988	0.595036	1.7021
CA00038917_novel11	0	0	0	0	0	0	0.155798	0.168894
CA00038917_novel29	0	0	0	0	0.115697	0	0	0
CA00038934_novel04	0.0819654	0.731535	1.42679	0.785613	1.36608	0.786611	2.69603	1.38632
CA00038943_novel03	0.661323	0.452494	0	0.210902	0.204838	0.223721	0.308178	0.218797
CA00038943_novel04	0	0	0	0	0	0	1.98185	0
CA00038943_novel05	0	0	0	0.0726898	0	0	0	0
CA00038963_novel02	1.07476	0.360259	1.18633	0.48533	1.84652	0.613577	2.42311	0.564703
CA00038968_novel34	0	0	0	0	8.4537	6.62493	122.86	28.0937
CA00038989_novel04	2.10808	2.111	2.31152	2.48208	2.85712	7.96768	3.04783	1.93806
CA00039056_novel04	0	0	0	0	0	0	0	0.64787
CA00039079_novel02	0	0	0.0569702	0	0.117079	0.0736125	0.0329203	0.0368482
CA00039112_novel07	0	0	0.622686	0	0	0	0	0.00199917
CA00039123_novel01	0	0	0.0352466	0	0.0179235	0	0.0403025	0
CA00039133_novel01	0.0919646	0	0.0776589	0.103799	0	0	0	0.191719
CA00039209_novel05	0	0	0	0	0.0452061	0	0	0
CA00039232_novel02	0	0	2.31798	0	5.77868	7.58099	6.60808	0
CA00039237_novel13	0.086565	0	0.0726074	0	0	0	0.0410994	0.0459693
CA00039237_novel14	0.247303	0.0615295	0.0519906	0.0704106	0.259288	0	0	0.0651941
CA00039237_novel15	0.473045	0	0.501118	0	0.282402	0.614918	5.09707	2.2542
CA00039275_novel11	0	0	0	0	0	0	0.166373	0
CA00039282_novel01	0	0	0	0	0.0338162	0	0	0
CA00039320_novel08	0	0	0	0	0.263845	0	0.000701617	0.174128
CA00039330_novel03	6.99765	1.76826	6.40055	3.11975	10.5727	8.54492	12.979	6.35362
CA00039334_novel03	2.95123	20.2955	0.150948	2.22979	4.68959	4.73269	0	9.21464
CA00039369_novel23	0.460098	0.0510547	0	0.116806	0.0430583	0.0541694	0.338963	0.054153
CA00039480_novel08	0.0923066	0	0.126003	0.082735	0	0	0.411441	0.159771
CA00039487_novel12	0	0	0	0	0	0	12.0044	0
CA00039491_novel06	0	0	0.349469	0.360505	0	0	0	0.458899
CA00039494_novel02	0	0.371263	0.0965295	0	0.0527482	0	0.0666616	0.0620203
CA00039519_novel01	0.0501247	0	0	0	0.0422108	0	0	0
CA00039529_novel02	3.05537	3.19447	11.0944	17.8728	92.8217	54.1051	87.5309	222.143
CA00039529_novel03	0.301616	0.818122	2.09292	1.78765	3.83717	2.95735	7.73989	11.4553
CA00039532_novel03	2.22893	0	1.84963	0.706441	12.3029	26.1441	31.1517	3.68442
CA00039542_novel02	0	0	0	0	1.79156	0	0	0.308519
CA00039546_novel11	0	0	0	0	0.00206534	0	0.0172616	0
CA00039546_novel12	0	0.0723073	0.0661218	0	0	0	0	0.0946387
CA00039547_novel02	36.1639	16.9997	46.4709	15.942	11.6397	58.9264	29.4619	31.2643
CA00039557_novel01	1.40213	44.5981	0	75.6449	12.5896	6.62387	18.7321	62.454
CA00039583_novel02	0	0	1.46844	0	0.799705	0	0.00503581	0.000780581
CA00039596_novel03	30.8551	33.9509	135.701	18.7985	96.3202	117.802	152.378	91.7145
CA00039610_novel01	1.94238	0.512524	1.08672	0.47044	1.77189	0.395669	7.02622	1.07293
CA00039630_novel02	0.0956421	0.10347	0.23795	0	0	0.204953	0.0970209	0.102018
CA00039687_novel01	0	0.054002	0	0	0.0476999	0	0.0512165	0.0572439
CA00039696_novel03	2.26527	5.48094	0	0	0	0	9.38608	4.20245
CA00039737_novel10	0.239382	0	0	0	0	0	0.366781	0
CA00039820_novel01	5.78775	6.09716	2.44905	7.61838	6.7839	1.73741	3.40046	5.76495
CA00039820_novel03	7.14081	4.28501	4.02518	3.50068	2.82746	1.73404	2.43352	4.0436
[truncated: 5,938 more rows]
