# Supplementary material for: Global tissue transcriptomic analysis to improve genome annotation and unravel skin pigmentation in goldfish
Source: Sci Rep. 2021 Jan 19;11:1815. doi: 10.1038/s41598-020-80168-6 (PMC7815744; doi:10.1038/s41598-020-80168-6)
Supplement: Supplementary file 1 — Supplementary Information. [file 41598_2020_80168_MOESM1_ESM.zip › Supplementary Information/Table_S14-skindifflncRNA.xlsx]

## Sheet: skindifflncRNA
transcript_id	gene_id	locus	skin1.BS	skin2.BS	skin3.CS	skin4.CS	skin5.RS	skin6.RS	skin7.WS	skin8.WS
CA00003902_novel01	CA00003902	LG37:10304136-10361377	163.191	485.518	2432.98	655.835	6682.46	965.926	5335.15	1104.74
CA00004126_novel01	CA00004126	LG28:16411277-16412265	10.9519	68.3621	33.4432	145.833	24.8548	33.8601	16.8824	10.5993
CA00006934_novel01	CA00006934	LG1:8648082-8652353	1.47641	3.0017	14.8416	4.6639	16.9477	13.9555	32.8899	19.6971
CA00009761_novel02	CA00009761	LG38:5939374-5939667	0	0	1.08071	0	1.49128	2.97684	6.04825	1.82906
CA00010862_novel13	CA00010862	LG49:10322632-10323822	0	0	1.16134	0.331735	0.325317	1.0266	0.458067	0.204131
CA00012245_novel01	CA00012245	LG23:13502702-13503015	0	0	11.9068	0	0	0	0	3.79942
CA00012931_novel15	CA00012931	LG14:19913250-19916318	0	0	154.484	0	160.79	114.054	497.33	0
CA00014365_novel03	CA00014365	LG8:20651783-20653947	0.577799	0.20677	1.62661	0.378335	2.54477	0.0438532	2.1567	1.75478
CA00016282_novel72	CA00016282	LG23:6244799-6249459	0	0	763.932	0	1582.12	4346.94	1697.14	1118.04
CA00017942_novel15	CA00017942	LG22:24670667-24671184	0	0	34.4245	0	0	0.275352	0	1.07558
CA00018283_novel01	CA00018283	LG36:8857174-8857491	0	0.708273	0	0	0.597481	3.1451	2.06293	2.20402
CA00027201_novel05	CA00027201	LG13:22114644-22117113	0	9.57496	0	0	13.5275	70.0195	0	80.2338
CA00037895_novel01	CA00037895	LG17:21916086-21917194	26.0484	133.611	324.595	234.969	647.26	1315.54	771.919	1778.6
CA00038968_novel34	CA00038968	LG45M:662988-670087	0	0	0	0	8.4537	6.62493	122.86	28.0937
CA00043592_novel09	CA00043592	tig00214604_arrow:512136-516821	0	0	32.7962	0	242.467	219.882	419.663	131.281
CA00045741_R1	CA00045741	LG15:722704-725122	1.45757	7.09409	1.46144	11.5189	21.1859	3.34141	16.8729	13.2033
CA00048173_novel02	CA00048173	tig00025783_arrow:486659-540637	2.61199	9.06075	21.393	16.7783	1.31435	11.9851	0	0
CA00049355_novel01	CA00049355	LG32:661464-662406	12.2753	23.1205	53.914	32.4191	46.7907	53.494	89.9603	16.6534
CA00052430_novel01	CA00052430	LG47:6476275-6481923	1.86274	2.37391	4.32666	2.18055	6.85644	1.89811	8.8929	6.56508
CA00052973_novel01	CA00052973	LG4:23465968-23466976	106.235	10.452	18.4125	11.7013	32.5237	55.9193	29.539	49.8491
CA00061375_novel02	CA00061375	tig00037688_arrow:3483-5963	92.4654	1.0521	2.10358	1.18668	4.22699	1.15825	6.65903	1.41076
CA00062964_R1	CA00062964	tig00023612_arrow:262003-263145	0.571342	39.4685	1.95692	2.92478	0.918777	0.58295	0	3.06165
CA00066839_novel02	CA00066839	tig00214737_arrow:34220-39266	2.77973	1.91732	2.19366	16.4746	59.4661	19.1691	41.3573	8.71492
CA00069832_R1	CA00069832	tig00032588_arrow:39909-46618	1.17154	92.3675	3.82527	12.1526	0.914309	39.9688	8.27805	31.2549
CA00073551_novel04	CA00073551	LG37:6929065-6941088	3.67306	2.52245	19.0345	10.66	21.1983	3.23953	31.6111	17.129
Novelgene0011_novel01	Novelgene0011	tig00012924_arrow:15556-16079	4.5849	4.02733	27.5986	8.40177	10.5909	22.6796	4.07287	9.23331
Novelgene0524_novel01	Novelgene0524	LG28B:4904921-4905592	58.2659	12.1278	22.6924	10.1989	18.5533	4.92431	19.4782	15.4649
Novelgene0924_novel01	Novelgene0924	tig00001753_arrow:435016-436373	39.707	17.0036	13.6604	22.0513	13.0009	4.22303	13.3987	7.98779
Novelgene0995_novel01	Novelgene0995	tig00013463_arrow:16948-22199	19.4833	8.47441	6.86802	0	0	0	0	0
Novelgene10033_novel01	Novelgene10033	LG36:13368871-13369451	0.450545	6.81311	3.87869	7.58826	58.2435	41.0145	6.88429	58.137
Novelgene10128_novel01	Novelgene10128	LG37:5433754-5434671	0	0	47.2044	0	0	0.947656	0	8.23036
Novelgene10174_novel01	Novelgene10174	LG37:8083400-8085963	5.98524	0.734947	5.31988	0.0763878	7.18145	0.106232	0.380073	0.141822
Novelgene10415_novel01	Novelgene10415	LG34:13605495-13605969	0	0.298312	0.567831	0.687596	0	0	1.42146	1.24785
Novelgene10490_novel01	Novelgene10490	LG34:18823455-18825009	1.64433	1.34563	13.2789	0.803303	4.04345	2.04921	2.0532	14.7563
Novelgene10497_novel01	Novelgene10497	LG34:19697987-19700741	9.18846	0	0.668324	0.609711	2.44009	0.323051	0.650025	1.98015
Novelgene10819_novel01	Novelgene10819	tig00214657_arrow:520161-520541	0	4.13923	0.948916	0	1.54809	21.0229	0	0
Novelgene10927_novel01	Novelgene10927	tig00215202_arrow:85765-87369	38.9061	0.84519	14.4292	0.12907	0.976657	6.31134	1.06996	1.73371
Novelgene10976_novel01	Novelgene10976	tig00002951_arrow:534153-537886	0	0	0.129522	0.0254971	0.583074	0.0709006	0.67671	1.37418
Novelgene11094_novel01	Novelgene11094	tig00013616_arrow:163553-163824	1.38556	13.4915	34.1639	0	0	0	27.8835	2.33371
Novelgene11113_novel01	Novelgene11113	LG25:39764-40086	3.20123	0.679865	0	0	1.71991	0	8.56784	0.70529
Novelgene11572_novel01	Novelgene11572	LG24:20946913-20947877	1.06385	0.417392	4.50079	3.22827	2.2857	2.55351	6.73525	1.98509
Novelgene11657_novel01	Novelgene11657	LG27:7701439-7702651	3.28282	0.523828	0.467941	0.401027	0	0	0.165936	0.183779
Novelgene11669_novel01	Novelgene11669	LG27:8403624-8404001	0	0	2.42259	0	1.96873	1.52859	0	1.45984
Novelgene11835_novel01	Novelgene11835	LG27:21879151-21880737	0.286666	0.628584	3.22832	0.588431	3.70858	1.27361	4.28174	3.75492
Novelgene11903_novel01	Novelgene11903	LG27:30796673-30798882	0.0784407	2.9101	5.19498	0.134908	7.29313	0.0416978	7.49491	4.67295
Novelgene11920_novel01	Novelgene11920	LG26:622003-623931	0.731804	0.915233	4.91234	0.732753	3.54879	6.31	4.46971	6.06657
Novelgene11964_novel01	Novelgene11964	LG26:5835883-5836275	164.187	18.511	38.092	17.9156	37.308	71.0555	48.2301	22.406
Novelgene12126_novel01	Novelgene12126	LG26:23714334-23715564	189.413	44.5276	23.5688	40.1529	26.2325	53.341	36.7147	24.6918
Novelgene12251_novel01	Novelgene12251	LG21:8668747-8670455	0.315469	1.15471	0.883176	2.10154	2.78712	0.0556915	4.5796	3.116
Novelgene12379_novel01	Novelgene12379	LG21:21535049-21535953	0	0	21.0241	3.63873	0.573093	0	16.5765	2.27558
Novelgene12413_novel01	Novelgene12413	LG21:26059398-26060290	28.6933	8.19203	4.50327	5.81913	8.35893	5.15895	0	21.6917
Novelgene12415_novel01	Novelgene12415	LG21:26065722-26066584	13.9834	5.79351	2.72893	6.36506	0.305014	2.95617	0	4.46038
Novelgene12538_novel01	Novelgene12538	LG20:11548326-11548936	2.90137	8.07359	23.3061	10.4092	27.6833	14.9493	23.4014	23.5972
Novelgene12583_novel01	Novelgene12583	LG20:16480732-16483456	27.8956	4.56489	4.32297	0.107234	0.105435	0	5.83957	0.0663763
Novelgene12610_novel02	Novelgene12610	LG20:20716938-20722198	0.267827	0.299323	0.573049	0.239526	0.428985	0.158611	1.92964	0.667267
Novelgene12837_novel01	Novelgene12837	LG23:16881413-16882874	0	1.06859	1.91331	1.22285	0.90061	0.533863	3.87562	3.79603
Novelgene12888_novel02	Novelgene12888	LG22:3894654-3896374	4.55458	9.60722	6.30786	7.8836	2.00552	1.08533	5.60529	1.12726
Novelgene12951_novel01	Novelgene12951	LG22:9551037-9569514	0.685746	1.64338	3.06369	1.35863	7.46039	1.08667	5.48582	6.3457
Novelgene13132_novel01	Novelgene13132	LG22:33753042-33754357	1.36318	2.13514	2.23542	1.05906	2.09926	0.60473	0	0
Novelgene13199_novel01	Novelgene13199	LG29:6765145-6765771	0	0	7.83821	6.308	0	15.5814	7.9188	12.5435
Novelgene13470_novel01	Novelgene13470	LG28:10348907-10351070	0	0	0.235684	0	0	0.256095	0	6.06392
Novelgene13489_novel01	Novelgene13489	LG28:12515644-12518923	0.254919	1.27305	1.58398	1.04852	3.73419	1.24262	3.38051	3.56327
Novelgene13645_novel01	Novelgene13645	tig00005421_arrow:72912-75078	5.81372	2.1301	4.30292	0.965154	1.28742	1.02281	5.60199	5.62825
Novelgene13651_novel01	Novelgene13651	tig00003137_arrow:44094-45598	0.183131	0.789985	0.872585	2.22514	4.66067	3.22532	5.18759	2.70439
Novelgene13783_novel01	Novelgene13783	tig00216047_arrow:333397-334725	0	0	1.91007	0	0	0	0	0
Novelgene13820_novel09	Novelgene13820	chrM:994-16508	1.26271	9.6627	0	0	0	0	0	0
Novelgene13822_novel14	Novelgene13822	chrM:994-16508	0	0	0	0	156.184	432.284	0	0
Novelgene14043_novel01	Novelgene14043	LG50:17776411-17778365	0.315316	0.766343	2.07861	1.23738	3.03989	1.96032	3.84727	2.19928
Novelgene14132_novel01	Novelgene14132	tig00013485_arrow:12989-15614	1.13358	0.846265	2.52276	0	0	0	0	0.0690864
Novelgene14209_novel01	Novelgene14209	tig00214221_arrow:35319-36500	0.737373	0.324015	1.17453	0.927492	0	0.344315	0	0
Novelgene14411_novel01	Novelgene14411	LG43:1600128-1603362	0	0	0.0215948	0	0	0	3.94231	0.0275977
Novelgene1464_novel01	Novelgene1464	LG49:6398788-6399784	48.7082	5.30499	6.89338	4.58705	7.5898	15.1191	5.5102	7.40696
Novelgene14762_novel01	Novelgene14762	LG42:16389163-16390860	0.158923	1.05751	2.40267	2.29859	0.178269	3.31019	13.4896	0.448427
Novelgene14853_novel01	Novelgene14853	LG41:6355287-6358011	0.590876	0.812926	1.27606	0.714891	2.63588	0.364522	4.09066	1.1284
Novelgene15184_novel01	Novelgene15184	LG40:15781000-15782059	3.01089	1.29721	5.96079	0	0	0	14.1574	0
Novelgene15222_novel01	Novelgene15222	tig00007248_arrow:31956-32484	1.06051	45.834	39.0561	21.0996	28.3552	0.797064	1.17896	1.29857
Novelgene15403_novel01	Novelgene15403	LG46:19054659-19056986	3.21952	0	1.24055	0	0.0313025	0.0393679	0	0
Novelgene15658_novel01	Novelgene15658	LG44:8001723-8002353	5.31171	3.56294	12.4775	6.46289	17.8395	6.01215	22.1029	11.8334
Novelgene15660_novel01	Novelgene15660	LG44:8046336-8047909	4.22605	3.23061	12.2128	4.62045	14.4896	8.32708	14.7189	11.0662
Novelgene15704_novel01	Novelgene15704	LG44:13003702-13007048	0.13272	0.466701	0.972746	0.571692	2.16392	0.212013	2.81289	1.34446
Novelgene15848_novel02	Novelgene15848	LG48:9142874-9147380	0	0	0	0	76.3124	34.7402	297.108	29.386
Novelgene16114_novel01	Novelgene16114	tig00026889_arrow:85148-85629	18.9101	4.6502	6.06153	3.34885	1.95632	1.56258	0	2.73638
Novelgene16280_novel01	Novelgene16280	tig00023612_arrow:111362-115049	15.4957	1.4689	1.03194	1.60904	5.24144	0.643503	0	5.62377
Novelgene16464_novel01	Novelgene16464	LG11:18127443-18128710	0.576463	0.189107	3.3283	0.433238	4.70034	2.81538	0.897362	0.699923
Novelgene16509_novel02	Novelgene16509	tig00007704_arrow:11727-17356	12.5342	4.91665	37.1585	6.43805	3.33829	9.10198	35.1808	28.2772
Novelgene16812_novel01	Novelgene16812	LG7:18380942-18382025	0.321588	7.40197	249.661	12.2833	216.231	189.495	153.205	200.968
Novelgene16912_novel01	Novelgene16912	tig00016310_arrow:25943-26597	14.3243	12.7803	33.4043	14.9338	94.5473	499.981	37.0378	234.932
Novelgene16956_novel01	Novelgene16956	LG42:11286293-11290895	0.762855	0.375433	2.65872	1.07525	6.88129	2.09626	9.17646	5.75795
Novelgene17021_novel01	Novelgene17021	LG46:18563808-18565321	6.67387	0	0.185047	0.469118	0	1.09145	0	0
Novelgene17137_novel01	Novelgene17137	LG39:3571905-3573554	0	0.521737	0.97418	0	0	0	0.496713	1.09314
Novelgene1800_novel01	Novelgene1800	tig00017094_arrow:17139-18553	0	2.02475	2.32213	0.224245	3.30274	4.99313	0.247828	0.276756
Novelgene1827_novel01	Novelgene1827	tig00026304_arrow:20081-20499	10.4904	2.26653	2.99462	1.30861	0	0	2.52672	0
Novelgene1831_novel01	Novelgene1831	tig00009404_arrow:29838-30925	16.3367	15.3257	4928.25	21.0589	32.8372	31.7447	4476.91	43.9002
Novelgene2031_novel01	Novelgene2031	tig00006755_arrow:0-457	1.39385	0.637445	7.66322	0	0	0	0.303931	0.333017
Novelgene2355_novel01	Novelgene2355	tig00033335_arrow:68812-69737	2.47315	6.71292	5.23589	8.82835	0.0927089	1.99107	5.95468	10.8129
Novelgene2454_novel01	Novelgene2454	LG18:2214132-2216740	1.43529	0.721149	2.92343	0.599618	7.18484	1.04234	8.73286	1.70477
Novelgene2875_novel01	Novelgene2875	LG19:20026153-20026623	0	0	2.88938	0	0	0	0	0
Novelgene3200_novel01	Novelgene3200	LG14:26194673-26195300	10.1102	18.6986	37.3884	20.6142	28.1444	22.407	60.8636	31.3835
Novelgene3227_novel02	Novelgene3227	LG14:29164769-29171942	0	190.048	0	0	285.289	66.8846	323.645	429.631
Novelgene3766_novel01	Novelgene3766	LG16:19063913-19065514	0.793837	1.75235	11.8648	2.2636	10.7199	1.67976	9.86493	11.4432
Novelgene3840_novel01	Novelgene3840	LG16:27388017-27388808	0	0	0	0.155382	0.45641	0	1.15793	0.428747
Novelgene3893_novel01	Novelgene3893	LG17:4356198-4356760	0	0	1.23003	0	0.75349	1.19837	1.91604	0.704737
Novelgene3988_novel01	Novelgene3988	LG17:12131392-12132698	0.723502	1.50689	5.05722	4.18901	11.9129	3.0486	11.8451	5.39487
Novelgene4058_novel01	Novelgene4058	LG17:18267951-18270210	5.58458	4.06675	6.89339	3.50961	2.19922	0.772877	1.85523	4.68124
Novelgene4185_novel01	Novelgene4185	LG10:6511856-6515155	1.85058	0.827389	0.0245921	0.0675601	0.348766	0.0626319	0.560281	0.0941071
Novelgene4277_novel01	Novelgene4277	LG10:15997104-15998412	4.26069	7.73557	35.0297	6.72297	18.712	1.36936	26.8406	10.2392
Novelgene4308_novel01	Novelgene4308	LG10:19968870-19970644	10.366	2.46326	2.99971	0.632551	2.58474	1.22667	2.19303	1.59901
Novelgene4332_novel01	Novelgene4332	LG11:857563-857898	0	0	0	0	0	0.677744	1.18852	1.91512
Novelgene4464_novel01	Novelgene4464	LG11:14870975-14872184	9.628	6.06228	19.855	10.8169	31.4475	12.799	17.0317	17.2504
Novelgene4498_novel01	Novelgene4498	LG11:18165830-18166191	0	1.03053	5.45545	0	3.9038	6.7586	0	0
Novelgene4575_novel01	Novelgene4575	LG12:6616874-6618182	9.96568	0.429754	1.27712	0.573912	8.93346	0.83683	18.7544	1.36523
Novelgene4612_novel01	Novelgene4612	LG12:10453632-10456799	0.475142	0.0531613	0.64062	0.486131	0.851558	0.506972	2.6962	2.62467
Novelgene4683_novel01	Novelgene4683	LG12:17455053-17456966	42.2707	2.16975	7.58977	2.85128	8.79448	1.61592	9.7625	5.53238
Novelgene4979_novel01	Novelgene4979	LG13:25609362-25609912	0.49338	3.70746	12.7865	9.32935	16.3815	5.46161	22.0452	17.5038
Novelgene5603_novel01	Novelgene5603	LG8:23182075-23182341	192.729	101.726	335.421	83.8452	227.703	595.17	315.726	155.308
Novelgene5844_novel01	Novelgene5844	LG9:21619178-21619800	2.40966	0.764685	4.13315	1.53752	29.2908	3.88255	17.9912	4.22139
Novelgene5998_novel01	Novelgene5998	LG2:3665796-3666251	0	0	1.23769	0.370519	1.0813	1.38477	0.30642	1.34272
Novelgene6013_novel01	Novelgene6013	LG2:4816844-4817701	0	0	0.634919	0	0	0.12953	1.38585	0.642094
Novelgene6142_novel01	Novelgene6142	LG2:17759037-17760193	18.7675	4.07419	6.10523	0.460835	4.5541	0.353464	8.04736	3.87138
Novelgene6163_novel01	Novelgene6163	LG2:19717047-19717330	0	0	0	0	11.6057	0	0.964126	6.09322
Novelgene6344_novel01	Novelgene6344	LG3:6542484-6542772	138.351	3.71219	32.3463	7.56484	48.6886	137.293	30.0826	164.606
Novelgene6419_novel01	Novelgene6419	LG3:14063492-14065324	0.145472	0.0484718	1.05828	0.221776	7.59945	1.28551	2.71207	2.46713
Novelgene6424_novel01	Novelgene6424	LG3:15839462-15841107	0	0	0	1.3791	0	1.04662	17.1492	6.62106
Novelgene6425_novel01	Novelgene6425	LG3:15942999-15944040	2.16531	13.2185	184.392	334.535	0.654171	741.162	679.378	363.451
Novelgene6480_novel01	Novelgene6480	LG3:21127001-21127982	0.311863	0.408177	1.93445	1.05226	4.12668	2.71395	6.39258	1.40221
Novelgene6649_novel01	Novelgene6649	LG1:10128098-10130904	0.120424	7.05486	0.0252073	1.17687	0.204208	0.0320895	0.172232	0.353554
Novelgene7072_novel01	Novelgene7072	LG6:20994150-20995122	2.10455	0.826008	3.47185	0.236609	4.78435	1.86743	8.72243	5.23827
Novelgene7688_novel01	Novelgene7688	LG4:12302439-12305818	0.246157	0.471235	1.31807	0.425226	1.42189	0.972281	1.71632	1.55385
Novelgene7847_novel02	Novelgene7847	LG4:28720157-28721493	6.48388	4.93926	0.931925	0	0.0804446	1.1194	3.589	0.910776
Novelgene8115_novel01	Novelgene8115	LG5:26647859-26649333	0	0.746538	2.10336	0	0	0	2.89151	0.659141
Novelgene8167_novel01	Novelgene8167	LG5:32869358-32869644	12.6603	0	0	0	0.802258	1.07195	9.31969	4.9158
Novelgene8466_novel01	Novelgene8466	LG38:4326558-4327191	6.68882	3.93798	15.1754	6.46289	25.9383	9.81984	24.0637	12.8195
Novelgene8716_novel01	Novelgene8716	LG39:2139952-2140307	265.349	119.41	62.9413	120.325	73.9373	33.4156	57.7068	62.8538
Novelgene8853_novel01	Novelgene8853	LG32:4467538-4467820	0	0	35.1855	24.2196	0	1.12285	0	16.4282
Novelgene8938_novel01	Novelgene8938	LG32:13486124-13488005	0.376363	0.517545	1.06601	0.484333	2.49851	0.24954	2.85552	2.7941
Novelgene9709_novel01	Novelgene9709	LG31:13363997-13367634	0.128433	0.15523	0.666314	0.118289	0.872475	0.301542	1.7168	0.879061
Novelgene9729_novel01	Novelgene9729	LG31:14616638-14619096	0	0	0.0291758	0.119942	0.353738	0.0741371	0.928301	1.11327
Novelgene9733_novel01	Novelgene9733	LG31:14956130-14956874	0	0	1.81869	1.69147	0	0.628828	1.12026	0
Novelgene9781_novel02	Novelgene9781	LG31:18477521-18477937	0	0	0	0	4.17096	0.412624	6.92467	0.397549
Novelgene9917_novel01	Novelgene9917	LG36:2531983-2532596	0	0	0.705803	0	0.493601	0.208966	0.743241	1.2328

## Sheet: BSvsCS
transcript_id	gene_id	locus	CS	BS	log2.fold_change.	p_value	q_value
Novelgene8167_novel01	Novelgene8167	LG5:32869358-32869644	0	6.33017	Inf	0.00055	0.0149955
CA00061375_novel02	CA00061375	tig00037688_arrow:3483-5963	1.64513	46.7587	4.82896	0.00195	0.0398322
CA00062964_R1	CA00062964	tig00023612_arrow:262003-263145	2.44085	20.0199	3.03598	5e-05	0.00193679
Novelgene12583_novel01	Novelgene12583	LG20:16480732-16483456	2.2151	16.2302	2.87324	0.0001	0.00363119
Novelgene10497_novel01	Novelgene10497	LG34:19697987-19700741	0.639018	4.59423	2.8459	0.0001	0.00363119
Novelgene16280_novel01	Novelgene16280	tig00023612_arrow:111362-115049	1.32049	8.48228	2.68338	0.00245	0.0471862
Novelgene6649_novel01	Novelgene6649	LG1:10128098-10130904	0.601041	3.58764	2.5775	0.0014	0.0312849
CA00069832_R1	CA00069832	tig00032588_arrow:39909-46618	7.98893	46.7695	2.54949	0.0003	0.00921443
Novelgene4575_novel01	Novelgene4575	LG12:6616874-6618182	0.925518	5.19772	2.48954	0.00135	0.0304304
Novelgene1464_novel01	Novelgene1464	LG49:6398788-6399784	5.74021	27.0066	2.23414	5e-05	0.00193679
Novelgene4683_novel01	Novelgene4683	LG12:17455053-17456966	5.22052	22.2202	2.08961	0.0003	0.00921443
CA00052973_novel01	CA00052973	LG4:23465968-23466976	15.0569	58.3434	1.95415	0.0009	0.0221941
Novelgene12126_novel01	Novelgene12126	LG26:23714334-23715564	31.8608	116.97	1.87629	0.00135	0.0304304
Novelgene12413_novel01	Novelgene12413	LG21:26059398-26060290	5.1612	18.4427	1.83727	0.0004	0.0116224
Novelgene11964_novel01	Novelgene11964	LG26:5835883-5836275	28.0038	91.3491	1.70577	0.00105	0.0250457
Novelgene4277_novel01	Novelgene4277	LG10:15997104-15998412	20.8763	5.99813	-1.79928	0.0003	0.00921443
CA00037895_novel01	CA00037895	LG17:21916086-21917194	279.782	79.8297	-1.80931	0.0003	0.00921443
Novelgene3988_novel01	Novelgene3988	LG17:12131392-12132698	4.62312	1.11519	-2.05157	0.0016	0.0345423
Novelgene0011_novel01	Novelgene0011	tig00012924_arrow:15556-16079	18.0002	4.30611	-2.06356	0.00165	0.0353548
Novelgene10490_novel01	Novelgene10490	LG34:18823455-18825009	7.04112	1.49498	-2.23568	0.00035	0.0104328
Novelgene11572_novel01	Novelgene11572	LG24:20946913-20947877	3.86453	0.740623	-2.38348	0.0026	0.0493808
Novelgene3766_novel01	Novelgene3766	LG16:19063913-19065514	7.06421	1.27309	-2.47219	0.0002	0.0065908
Novelgene6425_novel01	Novelgene6425	LG3:15942999-15944040	259.464	7.69189	-5.07605	5e-05	0.00193679
Novelgene16812_novel01	Novelgene16812	LG7:18380942-18382025	130.972	3.86178	-5.08385	5e-05	0.00193679
Novelgene1831_novel01	Novelgene1831	tig00009404_arrow:29838-30925	2474.65	15.8312	-7.28831	5e-05	0.00193679
CA00010862_novel13	CA00010862	LG49:10322632-10323822	0.746539	0	#NAME?	5e-05	0.00193679
CA00012245_novel01	CA00012245	LG23:13502702-13503015	5.95342	0	#NAME?	0.0008	0.0202151
CA00017942_novel15	CA00017942	LG22:24670667-24671184	17.2123	0	#NAME?	5e-05	0.00193679
Novelgene10128_novel01	Novelgene10128	LG37:5433754-5434671	23.6022	0	#NAME?	5e-05	0.00193679
Novelgene12379_novel01	Novelgene12379	LG21:21535049-21535953	12.3314	0	#NAME?	5e-05	0.00193679
Novelgene13199_novel01	Novelgene13199	LG29:6765145-6765771	7.0731	0	#NAME?	5e-05	0.00193679
Novelgene13783_novel01	Novelgene13783	tig00216047_arrow:333397-334725	0.955036	0	#NAME?	5e-05	0.00193679
Novelgene2875_novel01	Novelgene2875	LG19:20026153-20026623	1.44469	0	#NAME?	0.0008	0.0202151
Novelgene8853_novel01	Novelgene8853	LG32:4467538-4467820	29.7025	0	#NAME?	5e-05	0.00193679
Novelgene9733_novel01	Novelgene9733	LG31:14956130-14956874	1.75508	0	#NAME?	5e-05	0.00193679

## Sheet: RSvsCS
transcript_id	gene_id	locus	CS	RS	log2.fold_change.	p_value	q_value
CA00027201_novel05	CA00027201	LG13:22114644-22117113	0	41.7735	Inf	0.002	0.0406013
Novelgene15848_novel02	Novelgene15848	LG48:9142874-9147380	0	55.5263	Inf	0.0024	0.0464255
Novelgene3227_novel02	Novelgene3227	LG14:29164769-29171942	0	176.087	Inf	0.0018	0.0376098
Novelgene6163_novel01	Novelgene6163	LG2:19717047-19717330	0	5.80284	Inf	0.0005	0.0138901
Novelgene9781_novel02	Novelgene9781	LG31:18477521-18477937	0	2.29179	Inf	0.0003	0.00921443
Novelgene16912_novel01	Novelgene16912	tig00016310_arrow:25943-26597	24.169	297.264	3.62051	5e-05	0.00193679
Novelgene10033_novel01	Novelgene10033	LG36:13368871-13369451	5.73347	49.629	3.1137	5e-05	0.00193679
Novelgene6419_novel01	Novelgene6419	LG3:14063492-14065324	0.640026	4.44248	2.79516	0.00075	0.0191883
Novelgene5844_novel01	Novelgene5844	LG9:21619178-21619800	2.83533	16.5867	2.54843	0.0005	0.0138901
Novelgene4575_novel01	Novelgene4575	LG12:6616874-6618182	0.925518	4.88515	2.40007	0.0016	0.0345423
Novelgene6344_novel01	Novelgene6344	LG3:6542484-6542772	19.9556	92.9908	2.2203	0.00175	0.0368092
CA00066839_novel02	CA00066839	tig00214737_arrow:34220-39266	9.33412	39.3176	2.07459	0.0008	0.0202151
CA00037895_novel01	CA00037895	LG17:21916086-21917194	279.782	981.399	1.81054	0.0001	0.00363119
CA00052973_novel01	CA00052973	LG4:23465968-23466976	15.0569	44.2215	1.55432	0.00015	0.00518472
Novelgene4058_novel01	Novelgene4058	LG17:18267951-18270210	5.2015	1.48605	-1.80745	0.0016	0.0345423
Novelgene12888_novel02	Novelgene12888	LG22:3894654-3896374	7.09573	1.54543	-2.19895	0.00255	0.0486456
Novelgene2355_novel01	Novelgene2355	tig00033335_arrow:68812-69737	7.03212	1.04189	-2.75475	0.00205	0.0413292
CA00012245_novel01	CA00012245	LG23:13502702-13503015	5.95342	0	#NAME?	0.0008	0.0202151
Novelgene11094_novel01	Novelgene11094	tig00013616_arrow:163553-163824	17.082	0	#NAME?	5e-05	0.00193679
Novelgene13783_novel01	Novelgene13783	tig00216047_arrow:333397-334725	0.955036	0	#NAME?	5e-05	0.00193679
Novelgene15184_novel01	Novelgene15184	LG40:15781000-15782059	2.9804	0	#NAME?	5e-05	0.00193679
Novelgene1827_novel01	Novelgene1827	tig00026304_arrow:20081-20499	2.15161	0	#NAME?	0.0001	0.00363119
Novelgene2031_novel01	Novelgene2031	tig00006755_arrow:0-457	3.83161	0	#NAME?	5e-05	0.00193679
Novelgene2875_novel01	Novelgene2875	LG19:20026153-20026623	1.44469	0	#NAME?	0.0008	0.0202151

## Sheet: WSvsCS
transcript_id	gene_id	locus	CS	WS	log2.fold_change.	p_value	q_value
CA00018283_novel01	CA00018283	LG36:8857174-8857491	0	2.13348	Inf	0.00145	0.0321013
Novelgene11113_novel01	Novelgene11113	LG25:39764-40086	0	4.63657	Inf	5e-05	0.00193679
Novelgene3227_novel02	Novelgene3227	LG14:29164769-29171942	0	376.638	Inf	0.00185	0.0383897
Novelgene6163_novel01	Novelgene6163	LG2:19717047-19717330	0	3.52867	Inf	0.0008	0.0202151
Novelgene8167_novel01	Novelgene8167	LG5:32869358-32869644	0	7.11775	Inf	5e-05	0.00193679
Novelgene9781_novel02	Novelgene9781	LG31:18477521-18477937	0	3.66111	Inf	5e-05	0.00193679
Novelgene6424_novel01	Novelgene6424	LG3:15839462-15841107	0.689552	11.8851	4.10735	5e-05	0.00193679
Novelgene4575_novel01	Novelgene4575	LG12:6616874-6618182	0.925518	10.0598	3.4422	5e-05	0.00193679
Novelgene10033_novel01	Novelgene10033	LG36:13368871-13369451	5.73347	32.5106	2.50343	5e-05	0.00193679
Novelgene16912_novel01	Novelgene16912	tig00016310_arrow:25943-26597	24.169	135.985	2.49222	0.0003	0.00921443
Novelgene6344_novel01	Novelgene6344	LG3:6542484-6542772	19.9556	97.3445	2.28631	0.00145	0.0321013
Novelgene4612_novel01	Novelgene4612	LG12:10453632-10456799	0.563376	2.66043	2.23949	0.00055	0.0149955
CA00037895_novel01	CA00037895	LG17:21916086-21917194	279.782	1275.26	2.18841	5e-05	0.00193679
Novelgene16956_novel01	Novelgene16956	LG42:11286293-11290895	1.86699	7.46721	1.99986	0.00115	0.0269083
CA00052973_novel01	CA00052973	LG4:23465968-23466976	15.0569	39.6941	1.3985	0.0008	0.0202151
Novelgene10927_novel01	Novelgene10927	tig00215202_arrow:85765-87369	7.27913	1.40184	-2.37645	5e-05	0.00193679
Novelgene10128_novel01	Novelgene10128	LG37:5433754-5434671	23.6022	4.11518	-2.5199	0.0002	0.0065908
CA00004126_novel01	CA00004126	LG28:16411277-16412265	89.6382	13.7409	-2.70564	5e-05	0.00193679
Novelgene10174_novel01	Novelgene10174	LG37:8083400-8085963	2.69813	0.260947	-3.37013	0.00025	0.00792371
Novelgene15222_novel01	Novelgene15222	tig00007248_arrow:31956-32484	30.0779	1.23877	-4.60173	0.00025	0.00792371
CA00048173_novel02	CA00048173	tig00025783_arrow:486659-540637	19.0856	0	#NAME?	5e-05	0.00193679
Novelgene13132_novel01	Novelgene13132	LG22:33753042-33754357	1.64724	0	#NAME?	5e-05	0.00193679
Novelgene13783_novel01	Novelgene13783	tig00216047_arrow:333397-334725	0.955036	0	#NAME?	5e-05	0.00193679
Novelgene14209_novel01	Novelgene14209	tig00214221_arrow:35319-36500	1.05101	0	#NAME?	5e-05	0.00193679
Novelgene2875_novel01	Novelgene2875	LG19:20026153-20026623	1.44469	0	#NAME?	0.0008	0.0202151
Novelgene4498_novel01	Novelgene4498	LG11:18165830-18166191	2.72772	0	#NAME?	0.0008	0.0202151

## Sheet: BSvsRS
transcript_id	gene_id	locus	RS	BS	log2.fold_change.	p_value	q_value
Novelgene0995_novel01	Novelgene0995	tig00013463_arrow:16948-22199	0	13.9789	Inf	5e-05	0.00193679
Novelgene11094_novel01	Novelgene11094	tig00013616_arrow:163553-163824	0	7.43853	Inf	0.00015	0.00518472
Novelgene11657_novel01	Novelgene11657	LG27:7701439-7702651	0	1.90332	Inf	5e-05	0.00193679
Novelgene13820_novel09	Novelgene13820	chrM:994-16508	0	5.4627	Inf	0.0016	0.0345423
Novelgene14132_novel01	Novelgene14132	tig00013485_arrow:12989-15614	0	0.989923	Inf	5e-05	0.00193679
Novelgene15184_novel01	Novelgene15184	LG40:15781000-15782059	0	2.15405	Inf	5e-05	0.00193679
Novelgene1827_novel01	Novelgene1827	tig00026304_arrow:20081-20499	0	6.37847	Inf	5e-05	0.00193679
Novelgene2031_novel01	Novelgene2031	tig00006755_arrow:0-457	0	1.01565	Inf	0.00155	0.0337033
Novelgene6649_novel01	Novelgene6649	LG1:10128098-10130904	0.118149	3.58764	4.92436	0.00145	0.0321013
CA00062964_R1	CA00062964	tig00023612_arrow:262003-263145	0.750864	20.0199	4.73674	0.00035	0.0104328
Novelgene7847_novel02	Novelgene7847	LG4:28720157-28721493	0.599921	5.71157	3.25104	0.0025	0.0479362
Novelgene16114_novel01	Novelgene16114	tig00026889_arrow:85148-85629	1.75945	11.7802	2.74316	0.0012	0.0277854
Novelgene4185_novel01	Novelgene4185	LG10:6511856-6515155	0.205699	1.33899	2.70254	0.00235	0.0456747
Novelgene12415_novel01	Novelgene12415	LG21:26065722-26066584	1.63059	9.88847	2.60035	0.00215	0.042804
Novelgene10927_novel01	Novelgene10927	tig00215202_arrow:85765-87369	3.644	19.8757	2.44741	5e-05	0.00193679
Novelgene6142_novel01	Novelgene6142	LG2:17759037-17760193	2.45378	11.4208	2.21859	0.00155	0.0337033
Novelgene4683_novel01	Novelgene4683	LG12:17455053-17456966	5.2052	22.2202	2.09385	0.00025	0.00792371
Novelgene8716_novel01	Novelgene8716	LG39:2139952-2140307	53.6765	192.379	1.84159	0.0001	0.00363119
Novelgene13645_novel01	Novelgene13645	tig00005421_arrow:72912-75078	1.15511	3.97191	1.7818	0.0013	0.0295554
Novelgene4308_novel01	Novelgene4308	LG10:19968870-19970644	1.90571	6.41463	1.75104	0.00125	0.0286791
Novelgene0924_novel01	Novelgene0924	tig00001753_arrow:435016-436373	8.61198	28.3553	1.7192	0.0003	0.00921443
Novelgene4058_novel01	Novelgene4058	LG17:18267951-18270210	1.48605	4.82566	1.69924	0.00245	0.0471862
Novelgene0524_novel01	Novelgene0524	LG28B:4904921-4905592	11.7388	35.1969	1.58416	0.0025	0.0479362
Novelgene5603_novel01	Novelgene5603	LG8:23182075-23182341	411.436	147.228	-1.48262	0.00145	0.0321013
Novelgene4464_novel01	Novelgene4464	LG11:14870975-14872184	22.1232	7.84514	-1.49569	0.0009	0.0221941
CA00049355_novel01	CA00049355	LG32:661464-662406	50.1424	17.6979	-1.50245	0.00235	0.0456747
Novelgene15660_novel01	Novelgene15660	LG44:8046336-8047909	11.4083	3.72833	-1.61349	0.00095	0.0231742
Novelgene8466_novel01	Novelgene8466	LG38:4326558-4327191	17.8791	5.3134	-1.75056	0.0015	0.0329076
Novelgene2454_novel01	Novelgene2454	LG18:2214132-2216740	4.11359	1.07822	-1.93175	0.0008	0.0202151
Novelgene0011_novel01	Novelgene0011	tig00012924_arrow:15556-16079	16.6353	4.30611	-1.94979	0.00255	0.0486456
Novelgene12538_novel01	Novelgene12538	LG20:11548326-11548936	21.3163	5.48748	-1.95774	0.00095	0.0231742
Novelgene3766_novel01	Novelgene3766	LG16:19063913-19065514	6.19982	1.27309	-2.28389	0.0003	0.00921443
Novelgene11835_novel01	Novelgene11835	LG27:21879151-21880737	2.49109	0.457625	-2.44454	0.00175	0.0368092
Novelgene11920_novel01	Novelgene11920	LG26:622003-623931	4.9294	0.823518	-2.58154	0.0002	0.0065908
Novelgene3988_novel01	Novelgene3988	LG17:12131392-12132698	7.48073	1.11519	-2.74589	5e-05	0.00193679
CA00006934_novel01	CA00006934	LG1:8648082-8652353	15.4516	2.23905	-2.78679	0.00175	0.0368092
Novelgene16956_novel01	Novelgene16956	LG42:11286293-11290895	4.48877	0.569144	-2.97946	0.001	0.0241244
Novelgene13651_novel01	Novelgene13651	tig00003137_arrow:44094-45598	3.943	0.486558	-3.01861	0.0011	0.0259938
Novelgene6480_novel01	Novelgene6480	LG3:21127001-21127982	3.42031	0.36002	-3.24798	0.0026	0.0493808
Novelgene16464_novel01	Novelgene16464	LG11:18127443-18128710	3.75786	0.382785	-3.2953	0.0022	0.0435146
Novelgene5844_novel01	Novelgene5844	LG9:21619178-21619800	16.5867	1.58717	-3.38549	0.00045	0.0127877
CA00037895_novel01	CA00037895	LG17:21916086-21917194	981.399	79.8297	-3.61984	5e-05	0.00193679
Novelgene10033_novel01	Novelgene10033	LG36:13368871-13369451	49.629	3.63183	-3.77242	0.00015	0.00518472
CA00066839_novel02	CA00066839	tig00214737_arrow:34220-39266	39.3176	2.34853	-4.06535	5e-05	0.00193679
Novelgene16912_novel01	Novelgene16912	tig00016310_arrow:25943-26597	297.264	13.5523	-4.45514	5e-05	0.00193679
Novelgene6425_novel01	Novelgene6425	LG3:15942999-15944040	370.908	7.69189	-5.59158	5e-05	0.00193679
Novelgene16812_novel01	Novelgene16812	LG7:18380942-18382025	202.863	3.86178	-5.7151	5e-05	0.00193679
CA00012931_novel15	CA00012931	LG14:19913250-19916318	137.422	0	#NAME?	0.00085	0.0212206
CA00016282_novel72	CA00016282	LG23:6244799-6249459	2964.53	0	#NAME?	0.0009	0.0221941
CA00038968_novel34	CA00038968	LG45M:662988-670087	7.53932	0	#NAME?	0.0012	0.0277854
CA00043592_novel09	CA00043592	tig00214604_arrow:512136-516821	231.174	0	#NAME?	0.00255	0.0486456
Novelgene11669_novel01	Novelgene11669	LG27:8403624-8404001	1.74866	0	#NAME?	0.0004	0.0116224
Novelgene13199_novel01	Novelgene13199	LG29:6765145-6765771	7.7907	0	#NAME?	5e-05	0.00193679
Novelgene13822_novel14	Novelgene13822	chrM:994-16508	294.234	0	#NAME?	0.0007	0.018171
Novelgene3893_novel01	Novelgene3893	LG17:4356198-4356760	0.975931	0	#NAME?	0.0001	0.00363119
Novelgene5998_novel01	Novelgene5998	LG2:3665796-3666251	1.23303	0	#NAME?	0.0006	0.0160989
Novelgene6163_novel01	Novelgene6163	LG2:19717047-19717330	5.80284	0	#NAME?	0.00055	0.0149955
Novelgene9781_novel02	Novelgene9781	LG31:18477521-18477937	2.29179	0	#NAME?	0.00015	0.00518472

## Sheet: WSvsRS
transcript_id	gene_id	locus	RS	WS	log2.fold_change.	p_value	q_value
Novelgene10415_novel01	Novelgene10415	LG34:13605495-13605969	0	1.33466	Inf	5e-05	0.00193679
Novelgene11094_novel01	Novelgene11094	tig00013616_arrow:163553-163824	0	15.1086	Inf	5e-05	0.00193679
Novelgene14411_novel01	Novelgene14411	LG43:1600128-1603362	0	1.98495	Inf	5e-05	0.00193679
Novelgene15184_novel01	Novelgene15184	LG40:15781000-15782059	0	7.07872	Inf	5e-05	0.00193679
Novelgene17137_novel01	Novelgene17137	LG39:3571905-3573554	0	0.794927	Inf	0.00145	0.0321013
Novelgene1827_novel01	Novelgene1827	tig00026304_arrow:20081-20499	0	1.26336	Inf	0.0023	0.0449825
Novelgene8115_novel01	Novelgene8115	LG5:26647859-26649333	0	1.77533	Inf	5e-05	0.00193679
Novelgene6424_novel01	Novelgene6424	LG3:15839462-15841107	0.523308	11.8851	4.50535	0.00045	0.0127877
Novelgene2355_novel01	Novelgene2355	tig00033335_arrow:68812-69737	1.04189	8.38378	3.0084	0.0011	0.0259938
Novelgene12837_novel01	Novelgene12837	LG23:16881413-16882874	0.717236	3.83582	2.41902	0.00055	0.0149955
Novelgene16509_novel02	Novelgene16509	tig00007704_arrow:11727-17356	6.22013	31.729	2.35078	0.00105	0.0250457
Novelgene13645_novel01	Novelgene13645	tig00005421_arrow:72912-75078	1.15511	5.61512	2.28128	0.0001	0.00363119
Novelgene4612_novel01	Novelgene4612	LG12:10453632-10456799	0.679265	2.66043	1.96962	0.00125	0.0286791
Novelgene15222_novel01	Novelgene15222	tig00007248_arrow:31956-32484	14.5761	1.23877	-3.55663	0.0009	0.0221941
Novelgene10174_novel01	Novelgene10174	LG37:8083400-8085963	3.64384	0.260947	-3.80363	0.0001	0.00363119
Novelgene1800_novel01	Novelgene1800	tig00017094_arrow:17139-18553	4.14794	0.262292	-3.98315	0.0005	0.0138901
CA00048173_novel02	CA00048173	tig00025783_arrow:486659-540637	6.64971	0	#NAME?	5e-05	0.00193679
Novelgene10819_novel01	Novelgene10819	tig00214657_arrow:520161-520541	11.2855	0	#NAME?	5e-05	0.00193679
Novelgene13132_novel01	Novelgene13132	LG22:33753042-33754357	1.35199	0	#NAME?	5e-05	0.00193679
Novelgene4498_novel01	Novelgene4498	LG11:18165830-18166191	5.3312	0	#NAME?	5e-05	0.00193679

## Sheet: BSvsWS
transcript_id	gene_id	locus	WS	BS	log2.fold_change.	p_value	q_value
CA00048173_novel02	CA00048173	tig00025783_arrow:486659-540637	0	5.83637	Inf	5e-05	0.00193679
Novelgene0995_novel01	Novelgene0995	tig00013463_arrow:16948-22199	0	13.9789	Inf	5e-05	0.00193679
Novelgene10819_novel01	Novelgene10819	tig00214657_arrow:520161-520541	0	2.06961	Inf	0.0015	0.0329076
Novelgene13132_novel01	Novelgene13132	LG22:33753042-33754357	0	1.74916	Inf	5e-05	0.00193679
Novelgene15403_novel01	Novelgene15403	LG46:19054659-19056986	0	1.60976	Inf	5e-05	0.00193679
Novelgene17021_novel01	Novelgene17021	LG46:18563808-18565321	0	3.33694	Inf	5e-05	0.00193679
Novelgene15222_novel01	Novelgene15222	tig00007248_arrow:31956-32484	1.23877	23.4473	4.24244	0.00025	0.00792371
Novelgene10927_novel01	Novelgene10927	tig00215202_arrow:85765-87369	1.40184	19.8757	3.82561	5e-05	0.00193679
Novelgene6649_novel01	Novelgene6649	LG1:10128098-10130904	0.262893	3.58764	3.77049	5e-05	0.00193679
CA00062964_R1	CA00062964	tig00023612_arrow:262003-263145	1.53083	20.0199	3.70905	0.00185	0.0383897
Novelgene10174_novel01	Novelgene10174	LG37:8083400-8085963	0.260947	3.36009	3.68667	0.0001	0.00363119
CA00061375_novel02	CA00061375	tig00037688_arrow:3483-5963	4.0349	46.7587	3.53463	0.00125	0.0286791
Novelgene12583_novel01	Novelgene12583	LG20:16480732-16483456	2.95297	16.2302	2.45844	5e-05	0.00193679
Novelgene1464_novel01	Novelgene1464	LG49:6398788-6399784	6.45858	27.0066	2.06402	0.0001	0.00363119
Novelgene12126_novel01	Novelgene12126	LG26:23714334-23715564	30.7033	116.97	1.92968	0.00115	0.0269083
Novelgene4308_novel01	Novelgene4308	LG10:19968870-19970644	1.89602	6.41463	1.75839	0.00165	0.0353548
Novelgene8716_novel01	Novelgene8716	LG39:2139952-2140307	60.2803	192.379	1.6742	0.0003	0.00921443
Novelgene0924_novel01	Novelgene0924	tig00001753_arrow:435016-436373	10.6932	28.3553	1.40692	0.0024	0.0464255
CA00049355_novel01	CA00049355	LG32:661464-662406	53.3069	17.6979	-1.59074	0.00195	0.0398322
Novelgene4277_novel01	Novelgene4277	LG10:15997104-15998412	18.5399	5.99813	-1.62805	0.00045	0.0127877
Novelgene3200_novel01	Novelgene3200	LG14:26194673-26195300	46.1236	14.4044	-1.679	0.00095	0.0231742
Novelgene15660_novel01	Novelgene15660	LG44:8046336-8047909	12.8925	3.72833	-1.78994	0.0003	0.00921443
Novelgene8466_novel01	Novelgene8466	LG38:4326558-4327191	18.4416	5.3134	-1.79526	0.0012	0.0277854
CA00045741_R1	CA00045741	LG15:722704-725122	15.0381	4.27583	-1.81435	0.00125	0.0286791
CA00052430_novel01	CA00052430	LG47:6476275-6481923	7.72899	2.11833	-1.86735	0.00055	0.0149955
Novelgene14853_novel01	Novelgene14853	LG41:6355287-6358011	2.60953	0.701901	-1.89445	0.0007	0.018171
Novelgene15658_novel01	Novelgene15658	LG44:8001723-8002353	16.9682	4.43732	-1.93507	0.00145	0.0321013
Novelgene11903_novel01	Novelgene11903	LG27:30796673-30798882	6.08393	1.49427	-2.02556	0.002	0.0406013
Novelgene12538_novel01	Novelgene12538	LG20:11548326-11548936	23.4993	5.48748	-2.0984	0.0004	0.0116224
Novelgene13489_novel01	Novelgene13489	LG28:12515644-12518923	3.47189	0.763986	-2.1841	0.0026	0.0493808
Novelgene7688_novel01	Novelgene7688	LG4:12302439-12305818	1.63508	0.358696	-2.18853	0.00075	0.0191883
Novelgene12610_novel02	Novelgene12610	LG20:20716938-20722198	1.29845	0.283575	-2.19499	0.0021	0.0420819
Novelgene7072_novel01	Novelgene7072	LG6:20994150-20995122	6.98035	1.46528	-2.25212	0.0014	0.0312849
Novelgene2454_novel01	Novelgene2454	LG18:2214132-2216740	5.21881	1.07822	-2.27507	5e-05	0.00193679
CA00014365_novel03	CA00014365	LG8:20651783-20653947	1.95574	0.392285	-2.31774	0.00245	0.0471862
Novelgene12951_novel01	Novelgene12951	LG22:9551037-9569514	5.91576	1.16456	-2.34478	0.00155	0.0337033
Novelgene12251_novel01	Novelgene12251	LG21:8668747-8670455	3.8478	0.735091	-2.38804	0.00065	0.0171411
Novelgene14043_novel01	Novelgene14043	LG50:17776411-17778365	3.02328	0.54083	-2.48287	0.00115	0.0269083
Novelgene10490_novel01	Novelgene10490	LG34:18823455-18825009	8.40475	1.49498	-2.49108	0.0001	0.00363119
Novelgene11572_novel01	Novelgene11572	LG24:20946913-20947877	4.36017	0.740623	-2.55757	0.00145	0.0321013
Novelgene8938_novel01	Novelgene8938	LG32:13486124-13488005	2.82481	0.446954	-2.65996	0.0006	0.0160989
Novelgene11920_novel01	Novelgene11920	LG26:622003-623931	5.26814	0.823518	-2.67742	0.00015	0.00518472
Novelgene15704_novel01	Novelgene15704	LG44:13003702-13007048	2.07867	0.299711	-2.79402	0.0011	0.0259938
Novelgene5844_novel01	Novelgene5844	LG9:21619178-21619800	11.1063	1.58717	-2.80685	0.0014	0.0312849
Novelgene3988_novel01	Novelgene3988	LG17:12131392-12132698	8.61997	1.11519	-2.95039	5e-05	0.00193679
CA00073551_novel04	CA00073551	LG37:6929065-6941088	24.3701	3.09776	-2.97581	0.0006	0.0160989
Novelgene13651_novel01	Novelgene13651	tig00003137_arrow:44094-45598	3.94599	0.486558	-3.0197	0.0011	0.0259938
Novelgene3766_novel01	Novelgene3766	LG16:19063913-19065514	10.654	1.27309	-3.06499	5e-05	0.00193679
Novelgene11835_novel01	Novelgene11835	LG27:21879151-21880737	4.01833	0.457625	-3.13436	0.0001	0.00363119
Novelgene10033_novel01	Novelgene10033	LG36:13368871-13369451	32.5106	3.63183	-3.16215	0.00045	0.0127877
Novelgene9709_novel01	Novelgene9709	LG31:13363997-13367634	1.29793	0.141832	-3.19396	0.0006	0.0160989
Novelgene4979_novel01	Novelgene4979	LG13:25609362-25609912	19.7745	2.10042	-3.23489	0.00125	0.0286791
CA00003902_novel01	CA00003902	LG37:10304136-10361377	3219.94	324.355	-3.31139	0.00015	0.00518472
Novelgene16912_novel01	Novelgene16912	tig00016310_arrow:25943-26597	135.985	13.5523	-3.32684	0.0001	0.00363119
Novelgene4612_novel01	Novelgene4612	LG12:10453632-10456799	2.66043	0.264152	-3.33222	0.0008	0.0202151
CA00066839_novel02	CA00066839	tig00214737_arrow:34220-39266	25.0361	2.34853	-3.41418	5e-05	0.00193679
Novelgene6480_novel01	Novelgene6480	LG3:21127001-21127982	3.8974	0.36002	-3.43636	0.0021	0.0420819
Novelgene14762_novel01	Novelgene14762	LG42:16389163-16390860	6.969	0.608216	-3.5183	5e-05	0.00193679
CA00006934_novel01	CA00006934	LG1:8648082-8652353	26.2935	2.23905	-3.55374	0.00035	0.0104328
Novelgene16956_novel01	Novelgene16956	LG42:11286293-11290895	7.46721	0.569144	-3.7137	0.0003	0.00921443
CA00037895_novel01	CA00037895	LG17:21916086-21917194	1275.26	79.8297	-3.99772	5e-05	0.00193679
Novelgene16812_novel01	Novelgene16812	LG7:18380942-18382025	177.087	3.86178	-5.51905	5e-05	0.00193679
Novelgene6425_novel01	Novelgene6425	LG3:15942999-15944040	521.415	7.69189	-6.08295	5e-05	0.00193679
CA00009761_novel02	CA00009761	LG38:5939374-5939667	3.93866	0	#NAME?	0.0002	0.0065908
Novelgene10128_novel01	Novelgene10128	LG37:5433754-5434671	4.11518	0	#NAME?	5e-05	0.00193679
Novelgene10976_novel01	Novelgene10976	tig00002951_arrow:534153-537886	1.02545	0	#NAME?	5e-05	0.00193679
Novelgene12379_novel01	Novelgene12379	LG21:21535049-21535953	9.42605	0	#NAME?	5e-05	0.00193679
Novelgene13199_novel01	Novelgene13199	LG29:6765145-6765771	10.2311	0	#NAME?	5e-05	0.00193679
Novelgene13470_novel01	Novelgene13470	LG28:10348907-10351070	3.03196	0	#NAME?	5e-05	0.00193679
Novelgene14411_novel01	Novelgene14411	LG43:1600128-1603362	1.98495	0	#NAME?	5e-05	0.00193679
Novelgene3840_novel01	Novelgene3840	LG16:27388017-27388808	0.793338	0	#NAME?	5e-05	0.00193679
Novelgene3893_novel01	Novelgene3893	LG17:4356198-4356760	1.31039	0	#NAME?	5e-05	0.00193679
Novelgene4332_novel01	Novelgene4332	LG11:857563-857898	1.55182	0	#NAME?	0.0026	0.0493808
Novelgene6013_novel01	Novelgene6013	LG2:4816844-4817701	1.01397	0	#NAME?	5e-05	0.00193679
Novelgene6163_novel01	Novelgene6163	LG2:19717047-19717330	3.52867	0	#NAME?	0.0017	0.0360564
Novelgene6424_novel01	Novelgene6424	LG3:15839462-15841107	11.8851	0	#NAME?	5e-05	0.00193679
Novelgene8853_novel01	Novelgene8853	LG32:4467538-4467820	8.21412	0	#NAME?	0.0001	0.00363119
Novelgene9729_novel01	Novelgene9729	LG31:14616638-14619096	1.02078	0	#NAME?	5e-05	0.00193679
Novelgene9781_novel02	Novelgene9781	LG31:18477521-18477937	3.66111	0	#NAME?	5e-05	0.00193679
Novelgene9917_novel01	Novelgene9917	LG36:2531983-2532596	0.988019	0	#NAME?	0.0002	0.0065908
