# Supplementary material for: Global tissue transcriptomic analysis to improve genome annotation and unravel skin pigmentation in goldfish
Source: Sci Rep. 2021 Jan 19;11:1815. doi: 10.1038/s41598-020-80168-6 (PMC7815744; doi:10.1038/s41598-020-80168-6)
Supplement: Supplementary file 1 — Supplementary Information. [file 41598_2020_80168_MOESM1_ESM.zip › Supplementary Information/Table_S15_ohnolog-genes-analysis.xlsx]

## Sheet: Table-S15.1_LS_isoform_number
L_gene_id	S_gene_id	L_isoform_num	S_isoform_num	L_isoform_diff	isoform_num_stat	isoform_num_pvalue	L_tissue_specificity
CA00075627	CA00019485	3	100	-97	3.27025	0.00108125	0.341528
CA00007210	CA00038240	99	157	-58	3.27025	0.00108125	0.768851
CA00000951	CA00011562	13	69	-56	3.27025	0.00108125	0.978878
CA00009183	CA00007760	66	108	-42	3.27025	0.00108125	0.891807
CA00053992	CA00043058	15	54	-39	3.27025	0.00108125	0.611687
CA00026954	CA00043811	1	36	-35	3.27025	0.00108125	0
CA00011815	CA00034867	41	71	-30	3.27025	0.00108125	0.216265
CA00046285	CA00041329	1	30	-29	3.27025	0.00108125	0.740523
CA00030234	CA00025156	1	30	-29	3.27025	0.00108125	0
CA00036425	CA00032772	5	32	-27	3.27025	0.00108125	0.182327
CA00050502	CA00057972	22	49	-27	3.27025	0.00108125	0.164023
CA00050212	CA00012989	1	28	-27	3.27025	0.00108125	0.332129
CA00008533	CA00049270	14	39	-25	3.27025	0.00108125	0.12445
CA00020173	CA00005823	9	33	-24	3.27025	0.00108125	0.107443
CA00000629	CA00019290	10	34	-24	3.27025	0.00108125	0.673823
CA00041137	CA00024269	5	29	-24	3.27025	0.00108125	0.19879
CA00009206	CA00007738	1	25	-24	3.27025	0.00108125	0.177985
CA00067633	CA00000254	1	25	-24	3.27025	0.00108125	0
CA00004923	CA00029987	16	38	-22	3.27025	0.00108125	0.340387
CA00001090	CA00048019	2	24	-22	3.27025	0.00108125	0.13832
CA00045494	CA00036841	4	24	-20	3.27025	0.00108125	0.417226
CA00041951	CA00013200	7	27	-20	3.27025	0.00108125	0.873953
CA00012899	CA00043773	1	21	-20	3.27025	0.00108125	0.123818
CA00052367	CA00006059	11	31	-20	3.27025	0.00108125	0.143061
CA00032236	CA00006540	2	20	-18	3.27025	0.00108125	0.168562
CA00061786	CA00054589	1	20	-19	3.27025	0.00108125	0.917097
CA00001331	CA00027071	8	26	-18	3.27025	0.00108125	0.943462
CA00001126	CA00013364	19	35	-16	3.27025	0.00108125	0.211192
CA00027462	CA00012997	15	32	-17	3.27025	0.00108125	0.185303
CA00026265	CA00005475	1	18	-17	3.27025	0.00108125	0.282056
CA00024537	CA00040936	5	22	-17	3.27025	0.00108125	0.131804
CA00016421	CA00020848	2	18	-16	3.27025	0.00108125	0.422433
CA00001316	CA00018829	5	21	-16	3.27025	0.00108125	0.1144
CA00051413	CA00051335	1	17	-16	3.27025	0.00108125	0.367852
CA00007718	CA00014721	1	17	-16	3.27025	0.00108125	0.273929
CA00004491	CA00043723	3	18	-15	3.27025	0.00108125	0.264195
CA00060795	CA00021461	6	21	-15	3.27025	0.00108125	0.140223
CA00006366	CA00022599	1	16	-15	3.27025	0.00108125	0.17264
CA00000670	CA00019242	15	29	-14	3.27025	0.00108125	0.0797071
CA00013601	CA00029284	22	36	-14	3.27025	0.00108125	0.28259
CA00038694	CA00022765	2	16	-14	3.27025	0.00108125	0.997825
CA00029054	CA00021352	5	19	-14	3.27025	0.00108125	0.973219
CA00029396	CA00035768	29	44	-15	3.27025	0.00108125	0.110824
CA00001443	CA00017684	18	33	-15	3.27025	0.00108125	0.112538
CA00007626	CA00031564	1	15	-14	3.27025	0.00108125	0.0967499
CA00017972	CA00028851	1	15	-14	3.27025	0.00108125	0.446516
CA00064511	CA00000310	1	14	-13	3.27025	0.00108125	0
CA00069669	CA00010859	1	14	-13	3.27025	0.00108125	0.223385
CA00002853	CA00010215	1	15	-14	3.27025	0.00108125	0
CA00011255	CA00021830	1	15	-14	3.27025	0.00108125	0.253623
CA00012344	CA00029148	1	15	-14	3.27025	0.00108125	0.517976
CA00030604	CA00013834	1	13	-12	3.27025	0.00108125	0.239464
CA00039022	CA00054282	13	25	-12	3.27025	0.00108125	0.115986
CA00004817	CA00011448	6	18	-12	3.27025	0.00108125	0.148283
CA00025391	CA00065582	9	21	-12	3.27025	0.00108125	0.194081
CA00021800	CA00013714	2	14	-12	3.27025	0.00108125	0.444954
CA00044782	CA00023008	19	31	-12	3.27025	0.00108125	0.222947
CA00003503	CA00025612	3	14	-11	3.27025	0.00108125	0.17145
CA00033073	CA00031469	1	14	-13	3.27025	0.00108125	0.316003
CA00057460	CA00030639	17	28	-11	3.27025	0.00108125	0.668973
CA00052730	CA00030622	12	24	-12	3.27025	0.00108125	0.290136
CA00064269	CA00018917	1	14	-13	3.27025	0.00108125	0
CA00030318	CA00037657	29	41	-12	3.27025	0.00108125	0.145189
CA00052975	CA00013160	6	17	-11	3.27025	0.00108125	0.231723
CA00000513	CA00035940	16	28	-12	3.27025	0.00108125	0.557733
CA00048464	CA00028079	1	13	-12	3.27025	0.00108125	0.579863
CA00019102	CA00003895	4	15	-11	3.27025	0.00108125	0.0866098
CA00001159	CA00013393	13	23	-10	3.27025	0.00108125	0.60474
CA00031330	CA00031257	6	17	-11	3.27025	0.00108125	0.128823
CA00004682	CA00030703	9	20	-11	3.27025	0.00108125	0.279692
CA00009779	CA00019747	1	12	-11	3.27025	0.00108125	0.589194
CA00019099	CA00003892	6	18	-12	3.27025	0.00108125	0.157646
CA00002633	CA00018196	2	14	-12	3.27025	0.00108125	0.175382
CA00001729	CA00003880	14	25	-11	3.27025	0.00108125	0.085275
CA00078201	CA00047266	1	13	-12	3.27025	0.00108125	1
CA00013659	CA00034417	5	16	-11	3.27025	0.00108125	0.103538
CA00025417	CA00022956	12	23	-11	3.27025	0.00108125	0.473115
CA00032800	CA00019841	8	19	-11	3.27025	0.00108125	0.324974
CA00012030	CA00023998	1	13	-12	3.27025	0.00108125	0.113112
CA00032434	CA00063444	18	29	-11	3.27025	0.00108125	0.623607
CA00026950	CA00043809	4	16	-12	3.27025	0.00108125	0.27282
CA00004700	CA00030685	5	16	-11	3.27025	0.00108125	0.516387
CA00065270	CA00000145	1	13	-12	3.27025	0.00108125	0.222627
CA00050279	CA00025131	2	13	-11	3.27025	0.00108125	0.201873
CA00066421	CA00023020	4	14	-10	3.27025	0.00108125	0.298404
CA00004144	CA00027136	9	20	-11	3.27025	0.00108125	0.189355
CA00002550	CA00018872	4	13	-9	3.27025	0.00108125	0.0779865
CA00076668	CA00053837	3	13	-10	3.27025	0.00108125	0.392892
CA00027922	CA00010770	1	12	-11	3.27025	0.00108125	0
CA00031161	CA00069773	11	21	-10	3.27025	0.00108125	0.309754
CA00028137	CA00047472	6	16	-10	3.27025	0.00108125	0.140026
CA00037973	CA00023366	1	12	-11	3.27025	0.00108125	0.589337
CA00046529	CA00022756	4	14	-10	3.27025	0.00108125	0.156866
CA00032936	CA00039085	6	16	-10	3.27025	0.00108125	0.312692
CA00012867	CA00053231	3	13	-10	3.27025	0.00108125	0.173465
CA00041059	CA00015866	3	13	-10	3.27025	0.00108125	0.298143
CA00009137	CA00007827	3	13	-10	3.27025	0.00108125	0.111728
CA00002376	CA00001604	9	19	-10	3.27025	0.00108125	0.100281
CA00003094	CA00029677	10	20	-10	3.27025	0.00108125	0.146308
CA00003431	CA00028488	7	17	-10	3.27025	0.00108125	0.154275
CA00058752	CA00009693	1	12	-11	3.27025	0.00108125	0.260349
CA00006234	CA00018492	4	15	-11	3.27025	0.00108125	0.136346
CA00019092	CA00000330	1	11	-10	3.27025	0.00108125	0.117713
CA00016302	CA00039411	1	11	-10	3.27025	0.00108125	0
CA00022037	CA00041419	2	10	-8	3.27025	0.00108125	0.909538
CA00007083	CA00005585	3	12	-9	3.27025	0.00108125	0.17555
CA00008334	CA00035013	2	11	-9	3.27025	0.00108125	0.395603
CA00009905	CA00047119	5	13	-8	3.27025	0.00108125	0.250644
CA00000469	CA00023540	32	41	-9	3.27025	0.00108125	0.971282
CA00011115	CA00073917	3	11	-8	3.27025	0.00108125	0.174407
CA00057277	CA00035599	8	18	-10	3.27025	0.00108125	0.182709
CA00052371	CA00006063	5	15	-10	3.27025	0.00108125	0.702838
CA00013592	CA00029294	6	14	-8	3.27025	0.00108125	0.651701
CA00007150	CA00005522	14	23	-9	3.27025	0.00108125	0.281791
CA00012570	CA00038175	1	10	-9	3.27025	0.00108125	0.205633
CA00011729	CA00042970	2	11	-9	3.27025	0.00108125	0.260308
CA00005405	CA00051422	8	17	-9	3.27025	0.00108125	0.425228
CA00025423	CA00022964	1	11	-10	3.27025	0.00108125	0.139927
CA00003536	CA00028709	4	13	-9	3.27025	0.00108125	0.531318
CA00025991	CA00019891	19	27	-8	3.27025	0.00108125	0.136951
CA00029065	CA00021346	20	28	-8	3.27025	0.00108125	0.0941665
CA00049458	CA00010869	3	12	-9	3.27025	0.00108125	0.659165
CA00007293	CA00020089	2	11	-9	3.27025	0.00108125	0.327496
CA00009344	CA00023761	3	12	-9	3.27025	0.00108125	0.461067
CA00020126	CA00024776	2	10	-8	3.27025	0.00108125	0.211967
CA00004641	CA00013955	3	12	-9	3.27025	0.00108125	0.492129
CA00020269	CA00006993	18	26	-8	3.27025	0.00108125	0.223301
CA00005311	CA00033528	5	12	-7	3.27025	0.00108125	0.108409
CA00072284	CA00053839	3	12	-9	3.27025	0.00108125	0.969993
CA00012032	CA00024003	1	10	-9	3.27025	0.00108125	0.496191
CA00030108	CA00040464	1	10	-9	3.27025	0.00108125	0.935592
CA00004025	CA00017275	1	10	-9	3.27025	0.00108125	0
CA00007298	CA00020093	6	14	-8	3.27025	0.00108125	0.123992
CA00039925	CA00033477	1	10	-9	3.27025	0.00108125	0.181856
CA00042839	CA00048591	1	9	-8	3.27025	0.00108125	0
CA00024953	CA00022354	7	14	-7	3.27025	0.00108125	0.958894
CA00046871	CA00031412	4	11	-7	3.27025	0.00108125	0.210645
CA00022043	CA00041423	1	9	-8	3.27025	0.00108125	1
CA00020198	CA00022658	1	10	-9	3.27025	0.00108125	0.412576
CA00056113	CA00010547	2	10	-8	3.27025	0.00108125	0.136874
CA00039991	CA00048789	1	10	-9	3.27025	0.00108125	0
CA00042770	CA00010607	5	13	-8	3.27025	0.00108125	0.1637
CA00051988	CA00057295	8	17	-9	3.27025	0.00108125	0.0916424
CA00002623	CA00018215	3	11	-8	3.27025	0.00108125	0.910725
CA00002730	CA00018254	10	18	-8	3.27025	0.00108125	0.137114
CA00046381	CA00065770	7	16	-9	3.27025	0.00108125	0.480259
CA00005227	CA00044138	7	15	-8	3.27025	0.00108125	0.461687
CA00059651	CA00054547	4	12	-8	3.27025	0.00108125	0.495483
CA00043823	CA00028657	12	20	-8	3.27025	0.00108125	0.132391
CA00002413	CA00031653	11	19	-8	3.27025	0.00108125	0.168373
CA00017932	CA00028807	1	9	-8	3.27025	0.00108125	0.162318
CA00029376	CA00038915	5	13	-8	3.27025	0.00108125	0.608186
CA00032246	CA00006530	3	11	-8	3.27025	0.00108125	0.124999
CA00024506	CA00040904	5	13	-8	3.27025	0.00108125	0.139817
CA00009251	CA00040203	6	14	-8	3.27025	0.00108125	0.221763
CA00027988	CA00013136	1	10	-9	3.27025	0.00108125	0.0999598
CA00005952	CA00003156	1	10	-9	3.27025	0.00108125	0.216571
CA00001436	CA00017676	5	13	-8	3.27025	0.00108125	0.187893
CA00028255	CA00033455	1	10	-9	3.27025	0.00108125	0.271095
CA00005888	CA00003225	3	11	-8	3.27025	0.00108125	0.200359
CA00006342	CA00018170	21	29	-8	3.27025	0.00108125	0.202977
CA00044151	CA00016135	3	11	-8	3.27025	0.00108125	0.232928
CA00024546	CA00040942	3	10	-7	3.27025	0.00108125	0.902823
CA00040864	CA00038999	4	11	-7	3.27025	0.00108125	0.257507
CA00024077	CA00019633	4	10	-6	3.27025	0.00108125	0.559788
CA00016969	CA00026851	27	34	-7	3.27025	0.00108125	0.100355
CA00004454	CA00033649	8	14	-6	3.27025	0.00108125	0.148302
CA00005390	CA00059806	7	14	-7	3.27025	0.00108125	0.980228
CA00048223	CA00046950	8	16	-8	3.27025	0.00108125	0.520709
CA00064259	CA00006597	3	10	-7	3.27025	0.00108125	0.188733
CA00049803	CA00009667	4	11	-7	3.27025	0.00108125	0.226403
CA00004740	CA00019828	8	14	-6	3.27025	0.00108125	0.164837
CA00036205	CA00044685	6	12	-6	3.27025	0.00108125	0.431803
CA00038145	CA00018286	8	15	-7	3.27025	0.00108125	0.170161
CA00027443	CA00013014	29	35	-6	3.27025	0.00108125	0.402
CA00027466	CA00012993	6	12	-6	3.27025	0.00108125	0.123664
CA00038616	CA00010510	2	9	-7	3.27025	0.00108125	0.175251
CA00023576	CA00010603	9	16	-7	3.27025	0.00108125	0.188135
CA00026078	CA00022732	6	13	-7	3.27025	0.00108125	0.773449
CA00055531	CA00015966	1	9	-8	3.27025	0.00108125	0.135104
CA00007095	CA00005574	5	12	-7	3.27025	0.00108125	0.216006
CA00011256	CA00021829	1	8	-7	3.27025	0.00108125	0
CA00012500	CA00051365	10	17	-7	3.27025	0.00108125	0.695068
CA00067587	CA00053439	4	10	-6	3.27025	0.00108125	0.788446
CA00018571	CA00027346	3	10	-7	3.27025	0.00108125	0.160654
CA00004587	CA00057795	8	15	-7	3.27025	0.00108125	0.172022
CA00004562	CA00040258	2	9	-7	3.27025	0.00108125	0.525545
CA00005403	CA00051419	3	9	-6	3.27025	0.00108125	0.309519
CA00005247	CA00043383	13	20	-7	3.27025	0.00108125	0.172013
CA00041999	CA00061803	1	8	-7	3.27025	0.00108125	1
CA00020962	CA00023821	15	22	-7	3.27025	0.00108125	0.141752
CA00037857	CA00014287	9	16	-7	3.27025	0.00108125	0.585885
CA00017905	CA00026907	1	9	-8	3.27025	0.00108125	0.212473
CA00027902	CA00010790	2	8	-6	3.27025	0.00108125	0.132892
CA00049457	CA00010870	8	15	-7	3.27025	0.00108125	0.280432
CA00030242	CA00037691	12	20	-8	3.27025	0.00108125	0.178265
CA00007246	CA00020039	17	25	-8	3.27025	0.00108125	0.368784
CA00004101	CA00027104	3	11	-8	3.27025	0.00108125	0.118306
CA00027963	CA00013118	1	8	-7	3.27025	0.00108125	0.0776947
CA00027739	CA00028610	5	12	-7	3.27025	0.00108125	0.204374
CA00028437	CA00045932	1	8	-7	3.27025	0.00108125	0.519695
CA00028400	CA00040154	8	16	-8	3.27025	0.00108125	0.40587
CA00037101	CA00035496	2	9	-7	3.27025	0.00108125	0.17626
CA00017766	CA00005683	1	9	-8	3.27025	0.00108125	0.0857492
CA00000555	CA00040385	3	9	-6	3.27025	0.00108125	0.228835
CA00032094	CA00050600	1	9	-8	3.27025	0.00108125	0.169118
CA00026162	CA00053459	11	18	-7	3.27025	0.00108125	0.111857
CA00037612	CA00000163	2	9	-7	3.27025	0.00108125	0.318271
CA00071716	CA00000215	4	10	-6	3.27025	0.00108125	0.246615
CA00005204	CA00045232	8	15	-7	3.27025	0.00108125	0.248844
CA00004891	CA00029950	4	11	-7	3.27025	0.00108125	0.349374
CA00036263	CA00016160	8	15	-7	3.27025	0.00108125	0.17319
CA00020206	CA00022666	7	13	-6	3.27025	0.00108125	0.891093
CA00011101	CA00043345	6	13	-7	3.27025	0.00108125	0.222518
CA00052370	CA00006062	5	10	-5	3.27025	0.00108125	0.175358
CA00054002	CA00043047	1	8	-7	3.27025	0.00108125	0
CA00029510	CA00029498	16	22	-6	3.27025	0.00108125	0.147678
CA00061437	CA00038650	5	10	-5	3.27025	0.00108125	0.164035
CA00005321	CA00033517	8	14	-6	3.27025	0.00108125	0.201232
CA00044771	CA00022999	3	8	-5	3.27025	0.00108125	0.174284
CA00056359	CA00046930	8	14	-6	3.27025	0.00108125	0.235814
CA00063119	CA00010836	1	8	-7	3.27025	0.00108125	0.512381
CA00035202	CA00025177	4	10	-6	3.27025	0.00108125	0.366425
CA00005889	CA00003224	22	28	-6	3.27025	0.00108125	0.13211
CA00001586	CA00036797	3	9	-6	3.27025	0.00108125	0.823809
CA00001278	CA00018801	4	10	-6	3.27025	0.00108125	0.222092
CA00020877	CA00014698	1	8	-7	3.27025	0.00108125	0.159624
CA00017315	CA00023125	11	17	-6	3.27025	0.00108125	0.436491
CA00042894	CA00007380	3	8	-5	3.27025	0.00108125	0.379691
CA00005918	CA00003196	2	8	-6	3.27025	0.00108125	0.432268
CA00001413	CA00017662	5	11	-6	3.27025	0.00108125	0.0919958
CA00027618	CA00039237	10	16	-6	3.27025	0.00108125	0.392127
CA00037975	CA00023363	15	20	-5	3.27025	0.00108125	0.34933
CA00005324	CA00033515	3	9	-6	3.27025	0.00108125	0.55907
CA00004514	CA00043700	6	12	-6	3.27025	0.00108125	0.53522
CA00027633	CA00039214	2	8	-6	3.27025	0.00108125	0.686736
CA00054416	CA00053546	3	10	-7	3.27025	0.00108125	0.0999889
CA00041756	CA00049157	5	10	-5	3.27025	0.00108125	0.410719
CA00022514	CA00012713	2	7	-5	3.27025	0.00108125	0.652944
CA00049867	CA00037449	5	12	-7	3.27025	0.00108125	0.386364
CA00062098	CA00047818	1	8	-7	3.27025	0.00108125	0.305888
CA00026279	CA00005460	7	14	-7	3.27025	0.00108125	0.343908
CA00039166	CA00022135	4	10	-6	3.27025	0.00108125	0.394058
CA00000947	CA00011559	5	11	-6	3.27025	0.00108125	0.247853
CA00005155	CA00052072	4	10	-6	3.27025	0.00108125	0.105592
CA00038311	CA00037514	2	8	-6	3.27025	0.00108125	0.485377
CA00011779	CA00045038	7	13	-6	3.27025	0.00108125	0.191081
CA00050017	CA00038672	2	8	-6	3.27025	0.00108125	0.960475
CA00002532	CA00023693	3	9	-6	3.27025	0.00108125	0.251454
CA00025549	CA00048670	14	20	-6	3.27025	0.00108125	0.0883586
CA00033823	CA00032661	2	8	-6	3.27025	0.00108125	0.50018
CA00052105	CA00028090	3	9	-6	3.27025	0.00108125	0.108764
CA00019516	CA00017586	3	8	-5	3.27025	0.00108125	0.627877
CA00019523	CA00017595	1	8	-7	3.27025	0.00108125	0.182465
CA00003437	CA00028495	1	8	-7	3.27025	0.00108125	0.215971
CA00003435	CA00028493	5	10	-5	3.27025	0.00108125	0.799866
CA00017914	CA00026918	9	15	-6	3.27025	0.00108125	0.323331
CA00036987	CA00021421	1	8	-7	3.27025	0.00108125	0.294895
CA00027396	CA00041508	1	7	-6	3.27025	0.00108125	0
CA00027384	CA00041519	4	10	-6	3.27025	0.00108125	0.861741
CA00057464	CA00030632	9	14	-5	3.27025	0.00108125	0.328158
CA00055235	CA00056206	2	7	-5	3.27025	0.00108125	0.605692
CA00036713	CA00044067	5	11	-6	3.27025	0.00108125	0.133188
CA00031097	CA00002140	4	10	-6	3.27025	0.00108125	0.107165
CA00035199	CA00025173	13	19	-6	3.27025	0.00108125	0.686037
CA00054494	CA00006582	1	8	-7	3.27025	0.00108125	0.102319
CA00059110	CA00066366	3	8	-5	3.27025	0.00108125	0.201589
CA00009253	CA00040205	4	9	-5	3.27025	0.00108125	0.305592
CA00009334	CA00023772	1	8	-7	3.27025	0.00108125	0.472516
CA00031146	CA00044802	3	9	-6	3.27025	0.00108125	0.16013
CA00035865	CA00049558	7	12	-5	3.27025	0.00108125	0.0830395
CA00005025	CA00013470	6	13	-7	3.27025	0.00108125	0.493538
CA00000697	CA00019219	1	8	-7	3.27025	0.00108125	0.323166
CA00009849	CA00013918	5	11	-6	3.27025	0.00108125	0.649766
CA00009844	CA00013925	3	9	-6	3.27025	0.00108125	0.587212
CA00011220	CA00021868	3	9	-6	3.27025	0.00108125	0.286164
CA00063389	CA00016110	1	7	-6	3.27025	0.00108125	0.580106
CA00057814	CA00047448	1	6	-5	3.27025	0.00108125	0.193528
CA00045308	CA00002087	1	7	-6	3.27025	0.00108125	0.292712
CA00012485	CA00056441	2	7	-5	3.27025	0.00108125	0.130882
CA00052861	CA00058781	2	7	-5	3.27025	0.00108125	0.204302
CA00027418	CA00013043	1	7	-6	3.27025	0.00108125	0.184661
CA00026459	CA00024198	5	10	-5	3.27025	0.00108125	0.144762
CA00022182	CA00032078	2	7	-5	3.27025	0.00108125	0.41447
CA00011139	CA00060375	1	7	-6	3.27025	0.00108125	0.225702
CA00039167	CA00022136	12	17	-5	3.27025	0.00108125	0.161125
CA00010660	CA00047864	7	12	-5	3.27025	0.00108125	0.117776
CA00041615	CA00030112	1	7	-6	3.27025	0.00108125	0.398242
CA00043437	CA00053126	4	8	-4	3.27025	0.00108125	0.376391
CA00029516	CA00029490	14	19	-5	3.27025	0.00108125	0.233144
CA00005260	CA00043374	10	14	-4	3.27025	0.00108125	0.131906
CA00055516	CA00039112	2	8	-6	3.27025	0.00108125	0.662627
CA00073421	CA00019486	5	9	-4	3.27025	0.00108125	0.208411
CA00032199	CA00044828	4	10	-6	3.27025	0.00108125	0.139801
CA00003508	CA00025616	5	10	-5	3.27025	0.00108125	0.408027
CA00033064	CA00023925	3	7	-4	3.27025	0.00108125	0.286627
CA00012204	CA00002000	3	8	-5	3.27025	0.00108125	0.131095
CA00004040	CA00017286	5	11	-6	3.27025	0.00108125	0.388326
CA00057341	CA00006488	2	7	-5	3.27025	0.00108125	0.428954
CA00036117	CA00040736	1	6	-5	3.27025	0.00108125	0.489666
CA00024100	CA00008435	2	8	-6	3.27025	0.00108125	0.940821
CA00020540	CA00003310	2	7	-5	3.27025	0.00108125	0.183893
CA00001387	CA00027020	7	12	-5	3.27025	0.00108125	0.763628
CA00004916	CA00029979	21	26	-5	3.27025	0.00108125	0.854373
CA00017304	CA00023134	10	14	-4	3.27025	0.00108125	0.156218
CA00030425	CA00025093	1	7	-6	3.27025	0.00108125	0.364911
CA00039937	CA00021651	1	7	-6	3.27025	0.00108125	0.144582
CA00038114	CA00018678	1	7	-6	3.27025	0.00108125	1
CA00052962	CA00041936	4	9	-5	3.27025	0.00108125	0.253269
CA00017368	CA00033147	2	7	-5	3.27025	0.00108125	0.8412
CA00042706	CA00049748	1	6	-5	3.27025	0.00108125	0.10117
CA00049170	CA00003813	4	9	-5	3.27025	0.00108125	0.152133
CA00013307	CA00031707	1	6	-5	3.27025	0.00108125	0.69259
CA00017390	CA00033170	8	13	-5	3.27025	0.00108125	0.137423
CA00034009	CA00015767	5	10	-5	3.27025	0.00108125	0.21756
CA00002361	CA00001617	6	11	-5	3.27025	0.00108125	0.232759
CA00031163	CA00071671	1	6	-5	3.27025	0.00108125	0.237423
CA00038357	CA00021597	2	6	-4	3.27025	0.00108125	0.586992
CA00013067	CA00054922	4	8	-4	3.27025	0.00108125	0.123481
CA00022424	CA00007499	1	7	-6	3.27025	0.00108125	0.919801
CA00022464	CA00007526	5	11	-6	3.27025	0.00108125	0.56009
CA00035931	CA00018388	4	9	-5	3.27025	0.00108125	0.147152
CA00027468	CA00012991	8	13	-5	3.27025	0.00108125	0.100561
CA00042761	CA00010614	6	10	-4	3.27025	0.00108125	0.352494
CA00039292	CA00031752	8	13	-5	3.27025	0.00108125	0.181695
CA00047142	CA00023057	5	9	-4	3.27025	0.00108125	0.639106
CA00026071	CA00022739	5	10	-5	3.27025	0.00108125	0.546291
CA00008152	CA00027150	2	7	-5	3.27025	0.00108125	0.121912
CA00009815	CA00032342	6	11	-5	3.27025	0.00108125	0.0892192
CA00035118	CA00006047	5	10	-5	3.27025	0.00108125	0.250528
CA00041545	CA00015894	3	9	-6	3.27025	0.00108125	0.797313
CA00007019	CA00039506	9	14	-5	3.27025	0.00108125	0.219395
CA00026295	CA00005444	4	9	-5	3.27025	0.00108125	0.999347
CA00000950	CA00011561	5	10	-5	3.27025	0.00108125	0.565441
CA00054000	CA00043049	4	9	-5	3.27025	0.00108125	0.107948
CA00005184	CA00053407	1	7	-6	3.27025	0.00108125	0.0879787
CA00049619	CA00056677	2	7	-5	3.27025	0.00108125	0.914344
CA00013219	CA00015523	1	7	-6	3.27025	0.00108125	0.187822
CA00011830	CA00034846	7	11	-4	3.27025	0.00108125	0.417522
CA00060267	CA00031510	7	11	-4	3.27025	0.00108125	0.91185
CA00018603	CA00027315	3	8	-5	3.27025	0.00108125	0.54311
CA00002326	CA00001644	2	7	-5	3.27025	0.00108125	0.22863
CA00003072	CA00036398	4	9	-5	3.27025	0.00108125	0.110722
CA00055517	CA00039113	3	9	-6	3.27025	0.00108125	0.241516
CA00038817	CA00019415	4	9	-5	3.27025	0.00108125	0.123484
CA00075422	CA00056944	10	15	-5	3.27025	0.00108125	0.0969651
CA00022938	CA00054277	1	7	-6	3.27025	0.00108125	0.321721
CA00003540	CA00028705	7	11	-4	3.27025	0.00108125	0.830947
CA00037869	CA00014299	7	11	-4	3.27025	0.00108125	0.106232
CA00045297	CA00014253	12	17	-5	3.27025	0.00108125	0.075198
CA00012256	CA00036431	1	6	-5	3.27025	0.00108125	0.211605
CA00027640	CA00039209	2	7	-5	3.27025	0.00108125	0.999225
CA00010343	CA00055669	1	7	-6	3.27025	0.00108125	0.335558
CA00010447	CA00032148	4	9	-5	3.27025	0.00108125	0.17115
CA00027906	CA00010787	1	6	-5	3.27025	0.00108125	0.993074
CA00051925	CA00030661	1	7	-6	3.27025	0.00108125	0.231911
CA00036727	CA00044081	1	6	-5	3.27025	0.00108125	0.481414
CA00004047	CA00017295	2	8	-6	3.27025	0.00108125	0.173197
CA00004061	CA00040694	3	9	-6	3.27025	0.00108125	0.298781
CA00036196	CA00069788	10	15	-5	3.27025	0.00108125	0.243345
CA00034228	CA00055495	1	7	-6	3.27025	0.00108125	0.220804
CA00042434	CA00036103	5	10	-5	3.27025	0.00108125	0.269823
CA00020497	CA00003354	6	10	-4	3.27025	0.00108125	0.30975
CA00001336	CA00027068	2	7	-5	3.27025	0.00108125	0.137354
CA00004807	CA00019755	3	7	-4	3.27025	0.00108125	0.161277
CA00036469	CA00050124	2	8	-6	3.27025	0.00108125	0.245508
CA00048282	CA00000191	2	8	-6	3.27025	0.00108125	0.133027
CA00021802	CA00013718	1	7	-6	3.27025	0.00108125	0.255514
CA00008258	CA00020767	2	6	-4	3.27025	0.00108125	0.19748
CA00042207	CA00033855	21	25	-4	3.27025	0.00108125	0.615954
CA00067136	CA00055447	2	5	-3	3.27025	0.00108125	0.236807
CA00004591	CA00057790	1	5	-4	3.27025	0.00108125	0.278897
CA00008656	CA00007546	1	5	-4	3.27025	0.00108125	0.17947
CA00002638	CA00018190	2	6	-4	3.27025	0.00108125	0.483384
CA00039611	CA00042647	4	8	-4	3.27025	0.00108125	0.173824
CA00016416	CA00020845	4	7	-3	3.27025	0.00108125	0.768155
CA00042747	CA00031724	1	6	-5	3.27025	0.00108125	0.358362
CA00002649	CA00018175	3	7	-4	3.27025	0.00108125	0.135712
CA00033582	CA00036236	2	6	-4	3.27025	0.00108125	0.172347
CA00017441	CA00072389	4	8	-4	3.27025	0.00108125	0.634251
CA00013645	CA00034431	3	7	-4	3.27025	0.00108125	0.26347
CA00008838	CA00037599	5	9	-4	3.27025	0.00108125	0.234042
CA00000988	CA00011601	5	9	-4	3.27025	0.00108125	0.507313
CA00005158	CA00052075	1	6	-5	3.27025	0.00108125	0.200854
CA00004463	CA00033657	9	14	-5	3.27025	0.00108125	0.183996
CA00025434	CA00022975	4	8	-4	3.27025	0.00108125	0.988879
CA00045452	CA00039132	2	6	-4	3.27025	0.00108125	0.312344
CA00048222	CA00046949	3	7	-4	3.27025	0.00108125	0.173182
CA00045586	CA00047919	2	6	-4	3.27025	0.00108125	0.289763
CA00027543	CA00075952	2	6	-4	3.27025	0.00108125	0.780984
CA00042666	CA00025054	1	6	-5	3.27025	0.00108125	0.295577
CA00003564	CA00065983	4	7	-3	3.27025	0.00108125	0.284834
CA00003541	CA00028704	2	5	-3	3.27025	0.00108125	0.116807
CA00043683	CA00052450	3	7	-4	3.27025	0.00108125	0.142758
CA00012192	CA00001987	5	10	-5	3.27025	0.00108125	0.301177
CA00007232	CA00020030	2	6	-4	3.27025	0.00108125	0.264593
CA00004108	CA00027110	8	11	-3	3.27025	0.00108125	0.604963
CA00057348	CA00006491	2	5	-3	3.27025	0.00108125	0.999832
CA00009252	CA00040204	6	11	-5	3.27025	0.00108125	0.951589
CA00047996	CA00028623	4	7	-3	3.27025	0.00108125	0.110856
CA00005871	CA00003246	2	5	-3	3.27025	0.00108125	0.266628
CA00007615	CA00031554	3	6	-3	3.27025	0.00108125	0.973445
CA00007565	CA00035051	2	6	-4	3.27025	0.00108125	0.674089
CA00037126	CA00035471	1	5	-4	3.27025	0.00108125	0.285695
CA00000575	CA00040369	3	8	-5	3.27025	0.00108125	0.261248
CA00073033	CA00047183	6	10	-4	3.27025	0.00108125	0.145771
CA00000601	CA00048034	1	6	-5	3.27025	0.00108125	0.950008
CA00044962	CA00025078	1	5	-4	3.27025	0.00108125	0.535053
CA00027542	CA00058246	4	9	-5	3.27025	0.00108125	0.442885
CA00039610	CA00042646	2	5	-3	3.27025	0.00108125	0.120914
CA00038076	CA00035256	1	6	-5	3.27025	0.00108125	0.688071
CA00016352	CA00037486	9	13	-4	3.27025	0.00108125	0.265809
CA00027459	CA00013008	10	13	-3	3.27025	0.00108125	0.245438
CA00027454	CA00013001	9	13	-4	3.27025	0.00108125	0.338175
CA00042762	CA00010613	1	5	-4	3.27025	0.00108125	0.44166
CA00022517	CA00012709	2	6	-4	3.27025	0.00108125	0.65408
CA00025766	CA00030940	11	15	-4	3.27025	0.00108125	0.450389
CA00056201	CA00023064	3	8	-5	3.27025	0.00108125	0.999897
CA00004269	CA00014124	3	8	-5	3.27025	0.00108125	0.271052
CA00034508	CA00003792	7	11	-4	3.27025	0.00108125	0.0761509
CA00001684	CA00003838	4	9	-5	3.27025	0.00108125	0.237222
CA00060216	CA00042462	1	6	-5	3.27025	0.00108125	0.364277
CA00034614	CA00024862	2	6	-4	3.27025	0.00108125	0.520242
CA00007094	CA00005575	2	6	-4	3.27025	0.00108125	0.679722
CA00029575	CA00021903	1	5	-4	3.27025	0.00108125	0.793564
CA00029532	CA00032866	11	16	-5	3.27025	0.00108125	0.976927
CA00051186	CA00047224	1	5	-4	3.27025	0.00108125	0.938128
CA00008913	CA00059408	6	9	-3	3.27025	0.00108125	0.200071
CA00000953	CA00011564	11	14	-3	3.27025	0.00108125	0.463084
CA00001062	CA00011677	11	15	-4	3.27025	0.00108125	0.291483
CA00001151	CA00013389	5	9	-4	3.27025	0.00108125	0.585777
CA00001119	CA00013356	1	6	-5	3.27025	0.00108125	0.29518
CA00001139	CA00013374	1	5	-4	3.27025	0.00108125	0.238574
CA00053993	CA00043057	4	8	-4	3.27025	0.00108125	0.143975
CA00005208	CA00045227	2	6	-4	3.27025	0.00108125	0.252792
CA00020440	CA00047962	4	8	-4	3.27025	0.00108125	0.353986
CA00044904	CA00030125	2	6	-4	3.27025	0.00108125	0.336625
CA00044890	CA00030142	5	8	-3	3.27025	0.00108125	0.329619
CA00021767	CA00013687	4	8	-4	3.27025	0.00108125	0.468876
CA00011724	CA00042965	6	10	-4	3.27025	0.00108125	0.792146
CA00011755	CA00042993	1	6	-5	3.27025	0.00108125	0.163687
CA00040853	CA00038989	1	5	-4	3.27025	0.00108125	0.144406
CA00040858	CA00038995	3	7	-4	3.27025	0.00108125	0.650631
CA00018550	CA00046090	5	9	-4	3.27025	0.00108125	0.305729
CA00002308	CA00001658	1	6	-5	3.27025	0.00108125	0
CA00002442	CA00050042	2	6	-4	3.27025	0.00108125	0.133773
CA00005343	CA00033501	6	10	-4	3.27025	0.00108125	0.773976
CA00005401	CA00051417	2	5	-3	3.27025	0.00108125	0.208015
CA00005294	CA00048430	9	13	-4	3.27025	0.00108125	0.491065
CA00005257	CA00043377	5	8	-3	3.27025	0.00108125	0.261587
CA00038081	CA00068803	10	15	-5	3.27025	0.00108125	0.186915
CA00056493	CA00050834	1	6	-5	3.27025	0.00108125	0.576804
CA00033809	CA00032678	4	7	-3	3.27025	0.00108125	0.985479
CA00050761	CA00042825	2	7	-5	3.27025	0.00108125	0.218971
CA00015346	CA00025290	6	10	-4	3.27025	0.00108125	0.104079
CA00049427	CA00034827	3	7	-4	3.27025	0.00108125	0.356333
CA00032817	CA00053594	2	7	-5	3.27025	0.00108125	0.917593
CA00017916	CA00026920	7	10	-3	3.27025	0.00108125	0.359703
CA00017964	CA00028844	5	10	-5	3.27025	0.00108125	0.126323
CA00057303	CA00052432	1	6	-5	3.27025	0.00108125	0.149338
CA00033071	CA00031471	11	14	-3	3.27025	0.00108125	0.103348
CA00046875	CA00031419	2	6	-4	3.27025	0.00108125	0.765592
CA00015626	CA00033189	2	6	-4	3.27025	0.00108125	0.170966
CA00008400	CA00039323	1	6	-5	3.27025	0.00108125	0.173893
CA00008402	CA00039320	4	9	-5	3.27025	0.00108125	0.981734
CA00010435	CA00032140	1	5	-4	3.27025	0.00108125	0.151934
CA00036974	CA00021434	7	10	-3	3.27025	0.00108125	0.158359
CA00027907	CA00010786	1	5	-4	3.27025	0.00108125	0.377455
CA00004498	CA00043717	2	6	-4	3.27025	0.00108125	0.59891
CA00027411	CA00066806	5	9	-4	3.27025	0.00108125	0.28729
CA00012193	CA00001988	3	8	-5	3.27025	0.00108125	0.0991262
CA00007247	CA00020040	10	15	-5	3.27025	0.00108125	0.482546
CA00004186	CA00006454	5	8	-3	3.27025	0.00108125	0.846855
CA00074474	CA00006501	4	8	-4	3.27025	0.00108125	0.181702
CA00031329	CA00052042	4	8	-4	3.27025	0.00108125	0.157085
CA00037999	CA00054244	7	12	-5	3.27025	0.00108125	0.17981
CA00038023	CA00069422	3	8	-5	3.27025	0.00108125	0.616099
CA00009231	CA00041011	2	6	-4	3.27025	0.00108125	0.770994
CA00053523	CA00040721	2	6	-4	3.27025	0.00108125	0.165892
CA00036188	CA00046897	2	6	-4	3.27025	0.00108125	0.181854
CA00027991	CA00013138	3	6	-3	3.27025	0.00108125	0.221733
CA00014138	CA00036094	2	6	-4	3.27025	0.00108125	0.309675
CA00005844	CA00003280	1	6	-5	3.27025	0.00108125	0.369488
CA00001449	CA00017692	4	8	-4	3.27025	0.00108125	0.124185
CA00001470	CA00021248	4	7	-3	3.27025	0.00108125	0.282785
CA00007609	CA00031548	5	9	-4	3.27025	0.00108125	0.176196
CA00007568	CA00035054	4	7	-3	3.27025	0.00108125	0.118583
CA00026430	CA00048999	2	7	-5	3.27025	0.00108125	0.683646
CA00050292	CA00025141	1	6	-5	3.27025	0.00108125	0.634411
CA00032629	CA00024792	1	6	-5	3.27025	0.00108125	0.210861
CA00000488	CA00023515	4	9	-5	3.27025	0.00108125	0.251173
CA00000589	CA00058263	19	23	-4	3.27025	0.00108125	0.171803
CA00000648	CA00019269	1	5	-4	3.27025	0.00108125	0.604536
CA00038405	CA00021582	6	10	-4	3.27025	0.00108125	0.475006
CA00067645	CA00000112	1	5	-4	3.27025	0.00108125	0.301192
CA00052822	CA00000227	1	5	-4	3.27025	0.00108125	0.256014
CA00019095	CA00000325	1	6	-5	3.27025	0.00108125	0.261404
CA00009902	CA00047121	1	6	-5	3.27025	0.00108125	0.794478
CA00042760	CA00010615	2	6	-4	3.27025	0.00108125	0.999821
CA00027870	CA00030926	3	7	-4	3.27025	0.00108125	0.144998
CA00009825	CA00032332	4	8	-4	3.27025	0.00108125	0.25438
CA00017481	CA00020691	1	4	-3	3.27025	0.00108125	0.412847
CA00018100	CA00025332	1	4	-3	3.27025	0.00108125	0.3742
CA00004239	CA00014104	4	7	-3	3.27025	0.00108125	0.450531
CA00008261	CA00020765	5	7	-2	3.27025	0.00108125	0.279477
CA00008263	CA00020763	5	9	-4	3.27025	0.00108125	0.219195
CA00038122	CA00018671	2	5	-3	3.27025	0.00108125	0.419998
CA00005419	CA00054063	2	5	-3	3.27025	0.00108125	0.836765
CA00034013	CA00015763	3	6	-3	3.27025	0.00108125	0.280272
CA00015422	CA00065338	1	4	-3	3.27025	0.00108125	0.291269
CA00016698	CA00007433	3	6	-3	3.27025	0.00108125	0.173587
CA00019133	CA00003930	1	5	-4	3.27025	0.00108125	0.240597
CA00044206	CA00022630	2	4	-2	3.27025	0.00108125	0.342518
CA00020218	CA00022679	1	5	-4	3.27025	0.00108125	0.126652
CA00020219	CA00022680	1	4	-3	3.27025	0.00108125	0.173727
CA00052862	CA00058779	4	7	-3	3.27025	0.00108125	0.231304
CA00038610	CA00010516	8	11	-3	3.27025	0.00108125	0.132874
CA00002825	CA00010245	2	6	-4	3.27025	0.00108125	0.430822
CA00034502	CA00003798	4	7	-3	3.27025	0.00108125	0.556692
CA00001686	CA00003840	1	5	-4	3.27025	0.00108125	0.334576
CA00024950	CA00022350	1	4	-3	3.27025	0.00108125	0.20031
CA00009776	CA00019742	6	9	-3	3.27025	0.00108125	0.243705
CA00034624	CA00024873	1	5	-4	3.27025	0.00108125	1
CA00024635	CA00049826	3	7	-4	3.27025	0.00108125	0.579771
CA00044651	CA00011873	2	5	-3	3.27025	0.00108125	0.729561
CA00013631	CA00034445	2	4	-2	3.27025	0.00108125	0.289648
CA00053668	CA00059158	1	5	-4	3.27025	0.00108125	0.990468
CA00005229	CA00044136	4	7	-3	3.27025	0.00108125	0.523086
CA00005102	CA00030334	5	8	-3	3.27025	0.00108125	0.12964
CA00021763	CA00013683	6	9	-3	3.27025	0.00108125	0.334024
CA00011751	CA00042990	3	6	-3	3.27025	0.00108125	0.226681
CA00017873	CA00053762	2	5	-3	3.27025	0.00108125	0.216557
CA00025413	CA00050963	4	6	-2	3.27025	0.00108125	0.253402
CA00033790	CA00032701	1	5	-4	3.27025	0.00108125	0.62895
CA00003544	CA00028701	26	30	-4	3.27025	0.00108125	0.107682
CA00003543	CA00028702	1	5	-4	3.27025	0.00108125	0.847841
CA00008349	CA00044504	2	5	-3	3.27025	0.00108125	0.572871
CA00034565	CA00018903	3	5	-2	3.27025	0.00108125	0.203852
CA00016555	CA00002190	1	5	-4	3.27025	0.00108125	0.960489
CA00012118	CA00058897	2	5	-3	3.27025	0.00108125	0.185844
CA00012225	CA00002017	1	5	-4	3.27025	0.00108125	0.226897
CA00030226	CA00025168	7	11	-4	3.27025	0.00108125	0.180447
CA00059141	CA00006498	2	5	-3	3.27025	0.00108125	0.939487
CA00020474	CA00003382	2	5	-3	3.27025	0.00108125	0.265356
CA00001327	CA00027076	2	4	-2	3.27025	0.00108125	0.64413
CA00022244	CA00011506	3	6	-3	3.27025	0.00108125	0.995626
CA00020929	CA00040166	6	8	-2	3.27025	0.00108125	0.636905
CA00037129	CA00035469	3	6	-3	3.27025	0.00108125	0.905142
CA00042061	CA00042633	4	8	-4	3.27025	0.00108125	0.225761
CA00017801	CA00005719	2	4	-2	3.27025	0.00108125	0.555542
CA00000627	CA00019292	9	12	-3	3.27025	0.00108125	0.341604
CA00036472	CA00050121	3	6	-3	3.27025	0.00108125	0.241796
CA00017641	CA00024214	7	11	-4	3.27025	0.00108125	0.282155
CA00028265	CA00043492	2	5	-3	3.27025	0.00108125	0.176324
CA00037605	CA00000155	2	5	-3	3.27025	0.00108125	0.891261
CA00045721	CA00042638	7	10	-3	3.27025	0.00108125	0.946488
CA00049802	CA00009668	5	8	-3	3.27025	0.00108125	0.653584
CA00001179	CA00013413	1	5	-4	3.27025	0.00108125	0.45103
CA00002836	CA00010233	4	7	-3	3.27025	0.00108125	0.144358
CA00022289	CA00011538	7	10	-3	3.27025	0.00108125	0.500595
CA00066591	CA00024834	1	5	-4	3.27025	0.00108125	0.16658
CA00022307	CA00049318	3	5	-2	3.27025	0.00108125	0.506511
CA00005190	CA00053411	2	4	-2	3.27025	0.00108125	0.189003
CA00003426	CA00028484	1	5	-4	3.27025	0.00108125	0.1677
CA00039287	CA00031757	1	5	-4	3.27025	0.00108125	0.273099
CA00001391	CA00027015	11	14	-3	3.27025	0.00108125	0.127066
CA00002793	CA00010272	1	5	-4	3.27025	0.00108125	0.837869
CA00078574	CA00050704	3	6	-3	3.27025	0.00108125	0.291179
CA00024561	CA00045909	4	7	-3	3.27025	0.00108125	0.358213
CA00009920	CA00000403	6	9	-3	3.27025	0.00108125	0.421009
CA00060901	CA00000133	2	4	-2	3.27025	0.00108125	0.897966
CA00016692	CA00007435	5	8	-3	3.27025	0.00108125	0.999267
CA00028410	CA00040143	1	5	-4	3.27025	0.00108125	0.438142
CA00028391	CA00040161	6	9	-3	3.27025	0.00108125	0.152199
CA00075905	CA00053985	1	5	-4	3.27025	0.00108125	0.260346
CA00009363	CA00023740	2	5	-3	3.27025	0.00108125	0.727284
CA00025924	CA00028747	8	12	-4	3.27025	0.00108125	0.110635
CA00008629	CA00063918	3	5	-2	3.27025	0.00108125	0.101872
CA00008516	CA00018428	10	13	-3	3.27025	0.00108125	0.929293
CA00027447	CA00013012	6	10	-4	3.27025	0.00108125	0.139142
CA00033997	CA00015780	6	9	-3	3.27025	0.00108125	0.281494
CA00048688	CA00054028	8	11	-3	3.27025	0.00108125	0.160321
CA00046530	CA00022757	3	5	-2	3.27025	0.00108125	0.775872
CA00026067	CA00022744	1	4	-3	3.27025	0.00108125	0.192697
CA00022179	CA00032075	1	5	-4	3.27025	0.00108125	0.628797
CA00002747	CA00010320	6	9	-3	3.27025	0.00108125	0.934056
CA00034507	CA00003793	5	9	-4	3.27025	0.00108125	0.209179
CA00025024	CA00053565	2	5	-3	3.27025	0.00108125	0.965612
CA00008139	CA00055428	3	5	-2	3.27025	0.00108125	0.199202
CA00039033	CA00060582	1	5	-4	3.27025	0.00108125	0.203423
CA00011135	CA00048844	11	14	-3	3.27025	0.00108125	0.215067
CA00012957	CA00024813	1	5	-4	3.27025	0.00108125	0.889304
CA00035124	CA00006041	3	5	-2	3.27025	0.00108125	0.895221
CA00041822	CA00015989	1	5	-4	3.27025	0.00108125	0.558058
CA00024619	CA00041019	3	6	-3	3.27025	0.00108125	0.22287
CA00044656	CA00011869	2	5	-3	3.27025	0.00108125	0.278004
CA00013584	CA00029300	1	5	-4	3.27025	0.00108125	0.877853
CA00013651	CA00034426	10	13	-3	3.27025	0.00108125	0.119036
CA00013654	CA00034422	4	8	-4	3.27025	0.00108125	0.489404
CA00007126	CA00005547	2	5	-3	3.27025	0.00108125	0.112031
CA00039196	CA00005432	4	6	-2	3.27025	0.00108125	0.154426
CA00054715	CA00048067	2	5	-3	3.27025	0.00108125	0.146522
CA00000952	CA00011563	2	5	-3	3.27025	0.00108125	0.218849
CA00012358	CA00043038	4	8	-4	3.27025	0.00108125	0.279939
CA00010644	CA00032786	3	5	-2	3.27025	0.00108125	0.361342
CA00010646	CA00032787	1	5	-4	3.27025	0.00108125	0.627907
CA00005202	CA00045234	2	5	-3	3.27025	0.00108125	0.270628
CA00005121	CA00030357	2	6	-4	3.27025	0.00108125	0.19901
CA00055090	CA00076561	3	6	-3	3.27025	0.00108125	0.216341
CA00057901	CA00050855	8	11	-3	3.27025	0.00108125	0.325441
CA00013229	CA00047551	9	12	-3	3.27025	0.00108125	0.168544
CA00014981	CA00015481	8	11	-3	3.27025	0.00108125	0.498492
CA00030530	CA00043873	5	9	-4	3.27025	0.00108125	0.135623
CA00039958	CA00031487	3	6	-3	3.27025	0.00108125	0.150158
CA00061438	CA00038651	3	5	-2	3.27025	0.00108125	0.363826
CA00050241	CA00028636	16	18	-2	3.27025	0.00108125	0.396765
CA00009158	CA00007799	9	12	-3	3.27025	0.00108125	0.171402
CA00009135	CA00007829	2	6	-4	3.27025	0.00108125	0.772317
CA00009107	CA00007874	3	6	-3	3.27025	0.00108125	0.204206
CA00002576	CA00018845	1	4	-3	3.27025	0.00108125	0.772342
CA00002475	CA00023640	4	8	-4	3.27025	0.00108125	0.267096
CA00017854	CA00022809	2	4	-2	3.27025	0.00108125	0.984241
CA00005239	CA00043390	3	5	-2	3.27025	0.00108125	0.243897
CA00006189	CA00067938	13	16	-3	3.27025	0.00108125	0.182862
CA00044959	CA00025075	13	15	-2	3.27025	0.00108125	0.216016
CA00040495	CA00036519	8	10	-2	3.27025	0.00108125	0.122378
CA00020961	CA00023820	7	10	-3	3.27025	0.00108125	0.183277
CA00017939	CA00028815	1	4	-3	3.27025	0.00108125	0.425464
CA00057302	CA00052433	4	7	-3	3.27025	0.00108125	0.296053
CA00015606	CA00047806	9	12	-3	3.27025	0.00108125	0.105161
CA00008381	CA00073852	2	6	-4	3.27025	0.00108125	0.143697
CA00069521	CA00045956	1	5	-4	3.27025	0.00108125	0.140865
CA00027888	CA00010807	1	5	-4	3.27025	0.00108125	0.654279
CA00039497	CA00049385	9	12	-3	3.27025	0.00108125	0.798458
CA00076100	CA00040470	5	8	-3	3.27025	0.00108125	0.578217
CA00030081	CA00040441	2	6	-4	3.27025	0.00108125	0.809553
CA00051932	CA00030655	4	7	-3	3.27025	0.00108125	0.758007
CA00004018	CA00017266	4	6	-2	3.27025	0.00108125	0.233259
CA00004103	CA00027106	1	4	-3	3.27025	0.00108125	0.31506
CA00004156	CA00006424	15	19	-4	3.27025	0.00108125	0.96719
CA00039649	CA00006466	8	10	-2	3.27025	0.00108125	0.428754
CA00032242	CA00006533	5	8	-3	3.27025	0.00108125	0.969352
CA00041499	CA00059077	4	7	-3	3.27025	0.00108125	0.290958
CA00024559	CA00045911	2	5	-3	3.27025	0.00108125	0.48437
CA00009210	CA00040991	4	7	-3	3.27025	0.00108125	0.267532
CA00009305	CA00038256	5	8	-3	3.27025	0.00108125	0.676969
CA00041305	CA00052804	12	16	-4	3.27025	0.00108125	0.150633
CA00041953	CA00013202	4	8	-4	3.27025	0.00108125	0.0748509
CA00027964	CA00013119	3	6	-3	3.27025	0.00108125	0.413147
CA00028139	CA00047473	9	11	-2	3.27025	0.00108125	0.331603
CA00049793	CA00009681	2	4	-2	3.27025	0.00108125	0.913892
CA00027751	CA00028596	2	5	-3	3.27025	0.00108125	0.998899
CA00020498	CA00003353	5	7	-2	3.27025	0.00108125	0.370067
CA00005914	CA00003201	2	5	-3	3.27025	0.00108125	0.173547
CA00005922	CA00003191	8	11	-3	3.27025	0.00108125	0.173989
CA00001577	CA00036804	4	7	-3	3.27025	0.00108125	0.179599
CA00001317	CA00018830	4	7	-3	3.27025	0.00108125	0.693248
CA00001343	CA00027064	4	7	-3	3.27025	0.00108125	0.103985
CA00001400	CA00059700	7	10	-3	3.27025	0.00108125	0.399595
CA00001432	CA00017673	1	5	-4	3.27025	0.00108125	0.248631
CA00001467	CA00021245	1	4	-3	3.27025	0.00108125	0.344306
CA00001503	CA00021293	1	5	-4	3.27025	0.00108125	0
CA00055798	CA00040583	1	4	-3	3.27025	0.00108125	0.175998
CA00004776	CA00019787	6	9	-3	3.27025	0.00108125	0.128063
CA00004738	CA00019830	3	6	-3	3.27025	0.00108125	0.616758
CA00028442	CA00045928	1	5	-4	3.27025	0.00108125	0.262013
CA00028436	CA00045933	3	6	-3	3.27025	0.00108125	0.203744
CA00007569	CA00035055	1	5	-4	3.27025	0.00108125	0.553513
CA00038473	CA00013857	15	18	-3	3.27025	0.00108125	0.0742539
CA00038467	CA00013853	2	5	-3	3.27025	0.00108125	0.254955
CA00037125	CA00035472	1	5	-4	3.27025	0.00108125	0.770405
CA00026385	CA00005739	3	5	-2	3.27025	0.00108125	0.186433
CA00000609	CA00048040	6	10	-4	3.27025	0.00108125	0.0984862
CA00000677	CA00019238	3	5	-2	3.27025	0.00108125	0.224124
CA00036952	CA00000280	3	6	-3	3.27025	0.00108125	0.232788
CA00036956	CA00000284	4	8	-4	3.27025	0.00108125	0.108963
CA00009908	CA00047112	9	13	-4	3.27025	0.00108125	0.603961
CA00009845	CA00013922	2	5	-3	3.27025	0.00108125	0.879923
CA00029384	CA00063800	2	5	-3	3.27025	0.00108125	0.913272
CA00049792	CA00009684	3	6	-3	3.27025	0.00108125	0.19326
CA00020179	CA00005819	11	14	-3	3.27025	0.00108125	0.147694
CA00009747	CA00019710	2	3	-1	3.27025	0.00108125	0.300563
CA00004017	CA00017265	1	4	-3	3.27025	0.00108125	0.16041
CA00007584	CA00035069	1	4	-3	3.27025	0.00108125	0.54903
CA00032627	CA00024794	1	4	-3	3.27025	0.00108125	0.234839
CA00035207	CA00025184	2	4	-2	3.27025	0.00108125	0.207918
CA00017467	CA00020700	1	3	-2	3.27025	0.00108125	0.909615
CA00042010	CA00045062	4	5	-1	3.27025	0.00108125	0.351676
CA00024589	CA00041043	1	4	-3	3.27025	0.00108125	0.959931
CA00012478	CA00056449	2	4	-2	3.27025	0.00108125	0.922015
CA00019093	CA00000329	1	3	-2	3.27025	0.00108125	0.185886
CA00020484	CA00003365	2	4	-2	3.27025	0.00108125	0.319413
CA00045321	CA00002069	5	8	-3	3.27025	0.00108125	0.191127
CA00045293	CA00014250	39	40	-1	3.27025	0.00108125	0.96716
CA00019535	CA00036031	4	5	-1	3.27025	0.00108125	0.483144
CA00037965	CA00023383	1	4	-3	3.27025	0.00108125	0
CA00013068	CA00054921	1	4	-3	3.27025	0.00108125	0.192899
CA00020231	CA00022692	1	3	-2	3.27025	0.00108125	0.150765
CA00020277	CA00006986	7	9	-2	3.27025	0.00108125	0.0923505
CA00038609	CA00010519	2	4	-2	3.27025	0.00108125	0.930768
CA00023871	CA00015826	11	12	-1	3.27025	0.00108125	0.421517
CA00022492	CA00012729	3	5	-2	3.27025	0.00108125	0.953935
CA00022532	CA00012695	2	4	-2	3.27025	0.00108125	0.409494
CA00004410	CA00037283	1	3	-2	3.27025	0.00108125	0.339283
CA00022221	CA00046048	2	4	-2	3.27025	0.00108125	0.489339
CA00002849	CA00010219	1	3	-2	3.27025	0.00108125	0.342441
CA00034504	CA00003797	1	4	-3	3.27025	0.00108125	0.558284
CA00024023	CA00019592	3	5	-2	3.27025	0.00108125	0.203803
CA00078203	CA00047258	1	4	-3	3.27025	0.00108125	0.239331
CA00042526	CA00022319	3	5	-2	3.27025	0.00108125	0.974091
CA00056163	CA00032320	2	4	-2	3.27025	0.00108125	0.613232
CA00009773	CA00019739	1	3	-2	3.27025	0.00108125	1
CA00013642	CA00034434	5	7	-2	3.27025	0.00108125	0.391259
CA00007040	CA00039518	1	4	-3	3.27025	0.00108125	0
CA00007066	CA00005603	2	4	-2	3.27025	0.00108125	0.887821
CA00007071	CA00005599	11	13	-2	3.27025	0.00108125	0.130228
CA00039190	CA00005427	3	5	-2	3.27025	0.00108125	0.849973
CA00015129	CA00021941	3	5	-2	3.27025	0.00108125	0.308101
CA00054714	CA00048068	3	5	-2	3.27025	0.00108125	0.283567
CA00008804	CA00080261	1	3	-2	3.27025	0.00108125	0.664426
CA00051923	CA00042589	3	4	-1	3.27025	0.00108125	0.332792
CA00051924	CA00042591	1	3	-2	3.27025	0.00108125	0.475679
CA00001191	CA00013422	1	3	-2	3.27025	0.00108125	0.421689
CA00001116	CA00013354	1	4	-3	3.27025	0.00108125	0.267228
CA00010630	CA00032778	2	4	-2	3.27025	0.00108125	0.276943
CA00006684	CA00021676	4	6	-2	3.27025	0.00108125	0.20987
CA00012538	CA00052753	2	3	-1	3.27025	0.00108125	0.93102
CA00016942	CA00038054	13	15	-2	3.27025	0.00108125	0.731572
CA00013284	CA00031683	3	5	-2	3.27025	0.00108125	0.192515
CA00013233	CA00047554	4	5	-1	3.27025	0.00108125	0.173863
CA00014972	CA00015475	6	7	-1	3.27025	0.00108125	0.749696
CA00011782	CA00045034	2	3	-1	3.27025	0.00108125	0.251418
CA00050002	CA00038656	1	4	-3	3.27025	0.00108125	0
CA00056660	CA00038981	2	4	-2	3.27025	0.00108125	0.152828
CA00045476	CA00036859	4	6	-2	3.27025	0.00108125	0.304532
CA00002375	CA00001605	7	8	-1	3.27025	0.00108125	0.372015
CA00005342	CA00033502	5	7	-2	3.27025	0.00108125	0.999372
CA00003115	CA00029653	2	5	-3	3.27025	0.00108125	0.211403
CA00066384	CA00019432	1	4	-3	3.27025	0.00108125	0.274036
CA00056498	CA00044819	2	4	-2	3.27025	0.00108125	0.568678
CA00015418	CA00065335	1	4	-3	3.27025	0.00108125	0.272947
CA00030992	CA00055078	2	4	-2	3.27025	0.00108125	0.671426
CA00031617	CA00025034	5	8	-3	3.27025	0.00108125	0.205664
CA00003509	CA00025617	2	4	-2	3.27025	0.00108125	0.155231
CA00003476	CA00025588	1	3	-2	3.27025	0.00108125	0
CA00003452	CA00028513	2	4	-2	3.27025	0.00108125	0.395829
CA00025935	CA00028751	11	12	-1	3.27025	0.00108125	0.116398
CA00037866	CA00014295	6	8	-2	3.27025	0.00108125	0.235531
CA00027609	CA00066173	1	4	-3	3.27025	0.00108125	0.570458
CA00060004	CA00045950	2	3	-1	3.27025	0.00108125	0.497742
CA00026940	CA00043804	2	3	-1	3.27025	0.00108125	0.173982
CA00034933	CA00021449	3	6	-3	3.27025	0.00108125	0.100109
CA00038416	CA00066810	5	6	-1	3.27025	0.00108125	0.900161
CA00003976	CA00017227	5	7	-2	3.27025	0.00108125	0.185047
CA00003973	CA00017223	8	11	-3	3.27025	0.00108125	0.236335
CA00004167	CA00006436	4	5	-1	3.27025	0.00108125	0.283334
CA00004173	CA00006440	3	4	-1	3.27025	0.00108125	0.310754
CA00032251	CA00006526	4	6	-2	3.27025	0.00108125	0.137558
CA00032250	CA00006527	4	6	-2	3.27025	0.00108125	0.33565
CA00064258	CA00006596	1	4	-3	3.27025	0.00108125	1
CA00009291	CA00038270	3	5	-2	3.27025	0.00108125	0.435476
CA00036186	CA00046895	8	10	-2	3.27025	0.00108125	0.482854
CA00042418	CA00008481	4	7	-3	3.27025	0.00108125	0.5522
CA00024132	CA00008461	7	9	-2	3.27025	0.00108125	0.382334
CA00020504	CA00003347	3	5	-2	3.27025	0.00108125	0.317975
CA00001337	CA00027067	1	4	-3	3.27025	0.00108125	0
CA00022263	CA00011516	7	9	-2	3.27025	0.00108125	0.585487
CA00032631	CA00024789	3	5	-2	3.27025	0.00108125	0.323193
CA00000478	CA00023527	1	4	-3	3.27025	0.00108125	0.739421
CA00000668	CA00019244	3	5	-2	3.27025	0.00108125	0.755997
CA00006386	CA00022586	4	6	-2	3.27025	0.00108125	0.443244
CA00006367	CA00022598	2	4	-2	3.27025	0.00108125	0.424078
CA00041136	CA00024270	11	13	-2	3.27025	0.00108125	0.294508
CA00052828	CA00000231	1	4	-3	3.27025	0.00108125	0.36685
CA00009834	CA00013934	5	7	-2	3.27025	0.00108125	0.431874
CA00005219	CA00044146	6	8	-2	3.27025	0.00108125	0.133677
CA00004490	CA00043724	1	4	-3	3.27025	0.00108125	0.191449
CA00015397	CA00025241	2	4	-2	3.27025	0.00108125	0.362337
CA00003486	CA00025599	1	3	-2	3.27025	0.00108125	0
CA00022516	CA00012710	2	4	-2	3.27025	0.00108125	0.44447
CA00007240	CA00020035	3	4	-1	3.27025	0.00108125	0.349273
CA00014969	CA00015472	2	4	-2	3.27025	0.00108125	0.279474
CA00020975	CA00023832	1	3	-2	3.27025	0.00108125	0.259858
CA00008917	CA00059411	4	7	-3	3.27025	0.00108125	0.167531
CA00005341	CA00033503	1	3	-2	3.27025	0.00108125	0
CA00003569	CA00071985	5	7	-2	3.27025	0.00108125	0.128558
CA00001709	CA00003862	16	18	-2	3.27025	0.00108125	0.120181
CA00041997	CA00036146	9	11	-2	3.27025	0.00108125	0.152303
CA00009748	CA00019713	2	4	-2	3.27025	0.00108125	0.392152
CA00022283	CA00011534	1	4	-3	3.27025	0.00108125	0.139233
CA00004160	CA00006428	8	9	-1	3.27025	0.00108125	0.161066
CA00005887	CA00003226	5	7	-2	3.27025	0.00108125	0.106698
CA00030996	CA00053732	2	4	-2	3.27025	0.00108125	0.778742
CA00008645	CA00007555	1	4	-3	3.27025	0.00108125	0.55553
CA00002789	CA00010274	2	5	-3	3.27025	0.00108125	0.159049
CA00051438	CA00046614	7	10	-3	3.27025	0.00108125	0.103299
CA00054407	CA00053540	9	11	-2	3.27025	0.00108125	0.224573
CA00024032	CA00019599	4	6	-2	3.27025	0.00108125	0.863205
CA00063491	CA00013055	2	4	-2	3.27025	0.00108125	0.516773
CA00057289	CA00014321	14	16	-2	3.27025	0.00108125	0.585068
CA00037987	CA00023348	21	23	-2	3.27025	0.00108125	0.758828
CA00022428	CA00007503	5	7	-2	3.27025	0.00108125	0.168882
CA00008636	CA00057777	1	4	-3	3.27025	0.00108125	0.407182
CA00008628	CA00063917	2	4	-2	3.27025	0.00108125	0.215532
CA00041754	CA00049155	1	4	-3	3.27025	0.00108125	0.361614
CA00025721	CA00054771	2	4	-2	3.27025	0.00108125	0.0836149
CA00027451	CA00013009	1	4	-3	3.27025	0.00108125	0.142007
CA00027463	CA00012996	10	12	-2	3.27025	0.00108125	0.981477
CA00050229	CA00012978	4	7	-3	3.27025	0.00108125	0.213333
CA00056123	CA00010539	1	4	-3	3.27025	0.00108125	0.096096
CA00023885	CA00015815	1	4	-3	3.27025	0.00108125	0.156878
CA00023898	CA00015806	1	4	-3	3.27025	0.00108125	0.629243
CA00031963	CA00012661	11	13	-2	3.27025	0.00108125	0.399813
CA00004194	CA00014061	4	6	-2	3.27025	0.00108125	0.173774
CA00049866	CA00037450	1	4	-3	3.27025	0.00108125	0.55928
CA00002731	CA00018255	6	8	-2	3.27025	0.00108125	0.823014
CA00002743	CA00010325	2	4	-2	3.27025	0.00108125	0.761169
CA00002788	CA00010275	1	3	-2	3.27025	0.00108125	0.338976
CA00041172	CA00045695	2	4	-2	3.27025	0.00108125	0.491578
CA00034518	CA00003783	2	4	-2	3.27025	0.00108125	0.705006
CA00001700	CA00003853	6	8	-2	3.27025	0.00108125	0.226078
CA00008191	CA00027181	11	13	-2	3.27025	0.00108125	0.149089
CA00008156	CA00027153	2	5	-3	3.27025	0.00108125	0.131058
CA00009781	CA00019748	1	3	-2	3.27025	0.00108125	0.231113
CA00009759	CA00019724	1	4	-3	3.27025	0.00108125	0.197762
CA00066586	CA00024829	2	5	-3	3.27025	0.00108125	0.167675
CA00012912	CA00043760	1	3	-2	3.27025	0.00108125	0.333397
CA00012860	CA00053225	8	10	-2	3.27025	0.00108125	0.158936
CA00052368	CA00006060	3	5	-2	3.27025	0.00108125	0.17817
CA00041057	CA00015863	2	4	-2	3.27025	0.00108125	0.771708
CA00041058	CA00015865	6	7	-1	3.27025	0.00108125	0.970295
CA00013641	CA00034435	2	4	-2	3.27025	0.00108125	0.230378
CA00007134	CA00005539	2	3	-1	3.27025	0.00108125	0.317814
CA00007156	CA00005518	3	5	-2	3.27025	0.00108125	0.322064
CA00026263	CA00005476	16	18	-2	3.27025	0.00108125	0.0981437
CA00029318	CA00061933	1	4	-3	3.27025	0.00108125	0.682318
CA00029315	CA00059574	5	7	-2	3.27025	0.00108125	0.342181
CA00051920	CA00042585	2	4	-2	3.27025	0.00108125	0.117608
CA00001008	CA00011624	2	4	-2	3.27025	0.00108125	0.486215
CA00001161	CA00013395	4	6	-2	3.27025	0.00108125	0.332003
CA00001171	CA00013406	6	9	-3	3.27025	0.00108125	0.305333
CA00001118	CA00013355	4	5	-1	3.27025	0.00108125	0.730862
CA00001132	CA00013370	2	4	-2	3.27025	0.00108125	0.363808
CA00010751	CA00050135	2	4	-2	3.27025	0.00108125	0.199969
CA00005217	CA00063962	16	18	-2	3.27025	0.00108125	0.0855536
CA00006616	CA00053884	4	6	-2	3.27025	0.00108125	0.571134
CA00020393	CA00032981	2	4	-2	3.27025	0.00108125	0.684509
CA00044905	CA00030124	2	4	-2	3.27025	0.00108125	0.309825
CA00012576	CA00038185	3	5	-2	3.27025	0.00108125	0.315245
CA00012603	CA00038037	3	6	-3	3.27025	0.00108125	0.576646
CA00032556	CA00045861	2	4	-2	3.27025	0.00108125	0.0971339
CA00013301	CA00031698	3	6	-3	3.27025	0.00108125	0.436049
CA00015019	CA00015520	2	3	-1	3.27025	0.00108125	0.648151
CA00014951	CA00015454	6	8	-2	3.27025	0.00108125	0.25198
CA00014950	CA00015453	3	5	-2	3.27025	0.00108125	0.27
CA00021799	CA00013713	2	4	-2	3.27025	0.00108125	0.186438
CA00011812	CA00034877	12	14	-2	3.27025	0.00108125	0.188065
CA00011834	CA00034843	2	4	-2	3.27025	0.00108125	0.140382
CA00060256	CA00031518	1	4	-3	3.27025	0.00108125	0.135823
CA00050016	CA00038671	2	3	-1	3.27025	0.00108125	0.722323
CA00057752	CA00039013	1	3	-2	3.27025	0.00108125	0.402303
CA00018599	CA00027318	3	5	-2	3.27025	0.00108125	0.290022
CA00018592	CA00027326	2	3	-1	3.27025	0.00108125	0.224264
CA00018587	CA00027330	2	3	-1	3.27025	0.00108125	0.296122
CA00004457	CA00033653	3	4	-1	3.27025	0.00108125	0.482714
CA00004492	CA00043722	3	5	-2	3.27025	0.00108125	0.667064
CA00047339	CA00038548	4	7	-3	3.27025	0.00108125	0.295755
CA00002431	CA00031633	10	12	-2	3.27025	0.00108125	0.109184
CA00005289	CA00048437	1	4	-3	3.27025	0.00108125	0.756288
CA00044786	CA00023011	3	5	-2	3.27025	0.00108125	0.289192
CA00021107	CA00036372	12	14	-2	3.27025	0.00108125	0.101627
CA00006193	CA00071431	1	4	-3	3.27025	0.00108125	0.505117
CA00006201	CA00057502	1	4	-3	3.27025	0.00108125	0.763798
CA00038827	CA00019422	6	8	-2	3.27025	0.00108125	0.181555
CA00038810	CA00019411	1	4	-3	3.27025	0.00108125	0.503911
CA00025556	CA00048665	2	3	-1	3.27025	0.00108125	0.963112
CA00025561	CA00048662	5	7	-2	3.27025	0.00108125	0.591961
CA00044930	CA00038490	6	8	-2	3.27025	0.00108125	0.146839
CA00050759	CA00042827	13	15	-2	3.27025	0.00108125	0.452495
CA00015326	CA00054506	4	5	-1	3.27025	0.00108125	0.191851
CA00015332	CA00025304	1	3	-2	3.27025	0.00108125	0.989805
CA00015394	CA00025243	1	3	-2	3.27025	0.00108125	0
CA00015383	CA00025252	3	4	-1	3.27025	0.00108125	0.346652
CA00015382	CA00025253	4	6	-2	3.27025	0.00108125	0.278643
CA00045590	CA00047916	2	4	-2	3.27025	0.00108125	0.990568
CA00042001	CA00036151	3	5	-2	3.27025	0.00108125	0.208225
CA00020979	CA00023836	1	4	-3	3.27025	0.00108125	0.720467
CA00019519	CA00017588	1	4	-3	3.27025	0.00108125	0.967008
CA00019528	CA00036019	1	3	-2	3.27025	0.00108125	0.954559
CA00003517	CA00025624	1	3	-2	3.27025	0.00108125	0.994604
CA00032811	CA00053587	6	9	-3	3.27025	0.00108125	0.182936
CA00032813	CA00053589	3	5	-2	3.27025	0.00108125	0.19873
CA00032824	CA00028805	1	4	-3	3.27025	0.00108125	0.118804
CA00057287	CA00014319	1	3	-2	3.27025	0.00108125	0.207021
CA00037865	CA00014294	2	4	-2	3.27025	0.00108125	0.459146
CA00045284	CA00014240	1	4	-3	3.27025	0.00108125	0.509448
CA00017933	CA00028808	2	5	-3	3.27025	0.00108125	0.633904
CA00017936	CA00028811	2	3	-1	3.27025	0.00108125	0.492318
CA00017941	CA00028817	1	4	-3	3.27025	0.00108125	0.964155
CA00012084	CA00021389	5	7	-2	3.27025	0.00108125	0.1443
CA00033065	CA00023924	1	4	-3	3.27025	0.00108125	0.474877
CA00015601	CA00047802	3	6	-3	3.27025	0.00108125	0.210257
CA00012349	CA00029154	4	6	-2	3.27025	0.00108125	0.139068
CA00012317	CA00057585	4	5	-1	3.27025	0.00108125	0.838387
CA00012279	CA00036452	10	12	-2	3.27025	0.00108125	0.8192
CA00008394	CA00039330	1	4	-3	3.27025	0.00108125	0.266271
CA00027621	CA00039231	5	7	-2	3.27025	0.00108125	0.202425
CA00010401	CA00003641	2	3	-1	3.27025	0.00108125	0.594291
CA00027894	CA00010799	4	6	-2	3.27025	0.00108125	0.208761
CA00027889	CA00010806	2	3	-1	3.27025	0.00108125	0.462753
CA00027886	CA00010810	6	7	-1	3.27025	0.00108125	0.259179
CA00027386	CA00041518	3	5	-2	3.27025	0.00108125	0.20246
CA00034595	CA00018881	3	6	-3	3.27025	0.00108125	0.123789
CA00066826	CA00018905	2	3	-1	3.27025	0.00108125	0.249859
CA00012178	CA00001972	3	5	-2	3.27025	0.00108125	0.239972
CA00016513	CA00002149	2	4	-2	3.27025	0.00108125	0.44395
CA00012224	CA00002016	3	5	-2	3.27025	0.00108125	0.38489
CA00035232	CA00025211	15	17	-2	3.27025	0.00108125	0.21303
CA00035222	CA00025198	9	11	-2	3.27025	0.00108125	0.792687
CA00030311	CA00037668	2	3	-1	3.27025	0.00108125	0.544766
CA00030312	CA00037667	3	5	-2	3.27025	0.00108125	0.148139
CA00004050	CA00040705	1	3	-2	3.27025	0.00108125	0.34575
CA00004051	CA00040704	2	5	-3	3.27025	0.00108125	0.117227
CA00007174	CA00038208	3	5	-2	3.27025	0.00108125	0.201792
CA00029411	CA00035751	6	8	-2	3.27025	0.00108125	0.578359
CA00029398	CA00035765	2	5	-3	3.27025	0.00108125	0.239134
CA00004091	CA00027095	3	4	-1	3.27025	0.00108125	0.150261
CA00004159	CA00006427	3	5	-2	3.27025	0.00108125	0.197461
CA00032255	CA00006519	2	4	-2	3.27025	0.00108125	0.418787
CA00007331	CA00061055	6	8	-2	3.27025	0.00108125	0.335989
CA00007322	CA00020115	1	4	-3	3.27025	0.00108125	0.999173
CA00038016	CA00069425	2	4	-2	3.27025	0.00108125	0.985715
CA00009322	CA00023782	11	13	-2	3.27025	0.00108125	0.204635
CA00009325	CA00023780	1	3	-2	3.27025	0.00108125	0
CA00053525	CA00040720	3	5	-2	3.27025	0.00108125	0.246199
CA00053528	CA00040717	1	4	-3	3.27025	0.00108125	0.468337
CA00053049	CA00013176	2	3	-1	3.27025	0.00108125	0.914399
CA00052971	CA00013157	1	4	-3	3.27025	0.00108125	0.392069
CA00027973	CA00013125	3	4	-1	3.27025	0.00108125	0.596616
CA00018091	CA00025324	1	3	-2	3.27025	0.00108125	0.999925
CA00035875	CA00049567	6	8	-2	3.27025	0.00108125	0.233413
CA00035878	CA00049570	1	3	-2	3.27025	0.00108125	0.331367
CA00024116	CA00008447	4	6	-2	3.27025	0.00108125	0.998645
CA00050317	CA00003305	6	7	-1	3.27025	0.00108125	0.993142
CA00050305	CA00003295	2	3	-1	3.27025	0.00108125	0.44027
CA00001566	CA00036817	2	5	-3	3.27025	0.00108125	0.651783
CA00001342	CA00027065	16	19	-3	3.27025	0.00108125	0.489395
CA00001437	CA00017677	2	3	-1	3.27025	0.00108125	0.562664
CA00001489	CA00021278	6	8	-2	3.27025	0.00108125	0.145276
CA00001541	CA00058292	5	7	-2	3.27025	0.00108125	0.319163
CA00022279	CA00011531	2	3	-1	3.27025	0.00108125	0.90265
CA00022271	CA00011522	2	5	-3	3.27025	0.00108125	0.275966
CA00004761	CA00019805	3	5	-2	3.27025	0.00108125	0.0801592
CA00020871	CA00014705	4	7	-3	3.27025	0.00108125	0.400627
CA00007607	CA00031546	10	12	-2	3.27025	0.00108125	0.16081
CA00007566	CA00035052	12	14	-2	3.27025	0.00108125	0.18137
CA00007561	CA00035044	13	15	-2	3.27025	0.00108125	0.211032
CA00004996	CA00013496	2	4	-2	3.27025	0.00108125	0.172043
CA00004972	CA00013519	11	13	-2	3.27025	0.00108125	0.77114
CA00038450	CA00013841	4	6	-2	3.27025	0.00108125	0.333881
CA00030593	CA00013824	2	4	-2	3.27025	0.00108125	0.364498
CA00030592	CA00013822	1	3	-2	3.27025	0.00108125	0.856687
CA00030588	CA00013816	9	10	-1	3.27025	0.00108125	0.171979
CA00037124	CA00035473	3	5	-2	3.27025	0.00108125	0.376245
CA00037100	CA00035497	4	6	-2	3.27025	0.00108125	0.493331
CA00042038	CA00042609	3	4	-1	3.27025	0.00108125	0.896137
CA00026433	CA00048996	1	4	-3	3.27025	0.00108125	0.474699
CA00026436	CA00048995	1	4	-3	3.27025	0.00108125	0.207908
CA00020132	CA00024770	2	4	-2	3.27025	0.00108125	0.392181
CA00026415	CA00005768	5	7	-2	3.27025	0.00108125	0.222949
CA00026402	CA00005752	2	3	-1	3.27025	0.00108125	0.826795
CA00017788	CA00005707	2	4	-2	3.27025	0.00108125	0.865945
CA00000433	CA00024363	4	7	-3	3.27025	0.00108125	0.260186
CA00000542	CA00035961	3	5	-2	3.27025	0.00108125	0.134545
CA00000582	CA00040366	2	4	-2	3.27025	0.00108125	0.809398
CA00000614	CA00048045	8	10	-2	3.27025	0.00108125	0.438246
CA00000635	CA00019283	12	14	-2	3.27025	0.00108125	0.18493
CA00000660	CA00019255	2	3	-1	3.27025	0.00108125	0.187043
CA00032090	CA00055791	1	3	-2	3.27025	0.00108125	0.570965
CA00036475	CA00050119	1	3	-2	3.27025	0.00108125	0.159802
CA00006290	CA00018125	7	8	-1	3.27025	0.00108125	0.262615
CA00006267	CA00018459	1	3	-2	3.27025	0.00108125	1
CA00034749	CA00018534	2	4	-2	3.27025	0.00108125	0.421703
CA00041230	CA00047053	2	3	-1	3.27025	0.00108125	0.163748
CA00026125	CA00067745	6	7	-1	3.27025	0.00108125	0.161509
CA00038398	CA00021586	1	4	-3	3.27025	0.00108125	0.658571
CA00042710	CA00049744	1	4	-3	3.27025	0.00108125	0.262889
CA00042851	CA00037788	1	3	-2	3.27025	0.00108125	0.542152
CA00024684	CA00037745	2	3	-1	3.27025	0.00108125	0.329467
CA00024716	CA00043529	2	3	-1	3.27025	0.00108125	0.161561
CA00009000	CA00021631	2	3	-1	3.27025	0.00108125	0.245897
CA00038105	CA00018686	2	4	-2	3.27025	0.00108125	0.569988
CA00061391	CA00000124	2	4	-2	3.27025	0.00108125	0.0970143
CA00052820	CA00000225	7	9	-2	3.27025	0.00108125	0.170857
CA00044213	CA00000233	1	4	-3	3.27025	0.00108125	0.50759
CA00062041	CA00000321	1	4	-3	3.27025	0.00108125	0.134698
CA00019074	CA00000349	4	6	-2	3.27025	0.00108125	0.253669
CA00019071	CA00000352	5	7	-2	3.27025	0.00108125	0.329958
CA00019040	CA00000378	8	10	-2	3.27025	0.00108125	0.659916
CA00009864	CA00013903	3	5	-2	3.27025	0.00108125	0.242131
CA00075336	CA00041923	2	4	-2	3.27025	0.00108125	0.175746
CA00001734	CA00003885	1	3	-2	3.27025	0.00108125	0.602182
CA00012965	CA00024822	2	4	-2	3.27025	0.00108125	0.275532
CA00007099	CA00005570	1	3	-2	3.27025	0.00108125	0.531335
CA00018637	CA00046081	3	6	-3	3.27025	0.00108125	0.269402
CA00040494	CA00036520	3	5	-2	3.27025	0.00108125	0.919156
CA00054076	CA00017500	1	4	-3	3.27025	0.00108125	0.333699
CA00010455	CA00032157	5	8	-3	3.27025	0.00108125	0.196846
CA00035224	CA00025199	2	4	-2	3.27025	0.00108125	0.980241
CA00052978	CA00013163	2	4	-2	3.27025	0.00108125	0.81023
CA00001328	CA00027075	1	3	-2	3.27025	0.00108125	0
CA00016664	CA00007468	2	4	-2	3.27025	0.00108125	0.864808
CA00052823	CA00000228	8	10	-2	3.27025	0.00108125	0.246236
CA00063378	CA00016101	1	2	-1	3.27025	0.00108125	0.488761
CA00057813	CA00047449	3	3	0	3.27025	0.00108125	0.199676
CA00012947	CA00024801	2	3	-1	3.27025	0.00108125	0.91718
CA00020433	CA00032947	1	3	-2	3.27025	0.00108125	0.604321
CA00020417	CA00071694	1	3	-2	3.27025	0.00108125	0.548359
CA00047292	CA00034126	3	4	-1	3.27025	0.00108125	0.354883
CA00047136	CA00023051	2	3	-1	3.27025	0.00108125	0.298091
CA00008234	CA00048768	4	5	-1	3.27025	0.00108125	0.314399
CA00017465	CA00020705	5	6	-1	3.27025	0.00108125	0.47118
CA00017488	CA00059314	9	10	-1	3.27025	0.00108125	0.235515
CA00008292	CA00020734	3	3	0	3.27025	0.00108125	0.234127
CA00033552	CA00050206	2	3	-1	3.27025	0.00108125	0.431179
CA00042014	CA00045067	1	2	-1	3.27025	0.00108125	0.627701
CA00067138	CA00068759	1	3	-2	3.27025	0.00108125	0
CA00015088	CA00054897	4	5	-1	3.27025	0.00108125	0.497791
CA00044900	CA00030131	1	2	-1	3.27025	0.00108125	0.110777
CA00003086	CA00029683	5	6	-1	3.27025	0.00108125	0.126032
CA00001276	CA00003152	1	3	-2	3.27025	0.00108125	0
CA00004929	CA00013557	1	3	-2	3.27025	0.00108125	0.845839
CA00017792	CA00005711	2	2	0	3.27025	0.00108125	0.496932
CA00024113	CA00008445	2	3	-1	3.27025	0.00108125	0.659668
CA00022905	CA00038756	1	3	-2	3.27025	0.00108125	0.189875
CA00060299	CA00059498	1	2	-1	3.27025	0.00108125	0.248666
CA00037980	CA00023356	1	3	-2	3.27025	0.00108125	0.368257
CA00016303	CA00039410	5	5	0	3.27025	0.00108125	0.65163
CA00008623	CA00046608	1	2	-1	3.27025	0.00108125	0.424017
CA00008622	CA00046607	1	3	-2	3.27025	0.00108125	0
CA00008587	CA00029839	9	10	-1	3.27025	0.00108125	0.710989
CA00008555	CA00029871	3	4	-1	3.27025	0.00108125	0.719592
CA00008534	CA00049269	3	4	-1	3.27025	0.00108125	0.895657
CA00021998	CA00036582	1	3	-2	3.27025	0.00108125	0.523292
CA00052688	CA00049135	1	2	-1	3.27025	0.00108125	0.255301
CA00023606	CA00010564	6	7	-1	3.27025	0.00108125	0.171302
CA00023632	CA00010548	3	4	-1	3.27025	0.00108125	0.193093
CA00042748	CA00031723	1	3	-2	3.27025	0.00108125	0.24607
CA00039302	CA00031741	3	3	0	3.27025	0.00108125	0.274615
CA00052542	CA00033705	2	3	-1	3.27025	0.00108125	0.234148
CA00023884	CA00015816	1	2	-1	3.27025	0.00108125	0.422247
CA00034004	CA00015776	2	3	-1	3.27025	0.00108125	0.172857
CA00022475	CA00065172	2	3	-1	3.27025	0.00108125	0.417871
CA00031965	CA00012664	3	3	0	3.27025	0.00108125	0.937485
CA00038162	CA00018295	2	3	-1	3.27025	0.00108125	0.567176
CA00041902	CA00014028	11	12	-1	3.27025	0.00108125	0.129621
CA00041903	CA00014029	1	3	-2	3.27025	0.00108125	0.159361
CA00056400	CA00032027	1	2	-1	3.27025	0.00108125	0.342855
CA00051436	CA00046615	5	6	-1	3.27025	0.00108125	0.621249
CA00002746	CA00010321	2	2	0	3.27025	0.00108125	0.720897
CA00002751	CA00010317	1	2	-1	3.27025	0.00108125	0.696242
CA00001677	CA00003833	7	7	0	3.27025	0.00108125	0.268805
CA00001683	CA00003837	8	8	0	3.27025	0.00108125	0.172964
CA00046380	CA00065769	2	2	0	3.27025	0.00108125	0.273488
CA00054179	CA00073909	3	4	-1	3.27025	0.00108125	0.561617
CA00025022	CA00053567	4	5	-1	3.27025	0.00108125	0.440268
CA00017489	CA00059312	3	4	-1	3.27025	0.00108125	0.266317
CA00039049	CA00070494	3	4	-1	3.27025	0.00108125	0.350943
CA00009749	CA00019714	3	4	-1	3.27025	0.00108125	0.885063
CA00045567	CA00058842	4	6	-2	3.27025	0.00108125	0.180808
CA00023204	CA00006146	3	4	-1	3.27025	0.00108125	0.192004
CA00012964	CA00024821	3	4	-1	3.27025	0.00108125	0.17872
CA00012910	CA00043762	8	8	0	3.27025	0.00108125	0.576481
CA00042171	CA00006096	6	7	-1	3.27025	0.00108125	0.113071
CA00041546	CA00015895	2	3	-1	3.27025	0.00108125	0.752742
CA00044658	CA00011867	2	2	0	3.27025	0.00108125	0.995776
CA00007081	CA00005587	2	3	-1	3.27025	0.00108125	0.338619
CA00029578	CA00021900	2	3	-1	3.27025	0.00108125	0.626692
CA00008845	CA00037592	3	4	-1	3.27025	0.00108125	0.975014
CA00000927	CA00011542	7	7	0	3.27025	0.00108125	0.196811
CA00005226	CA00044139	8	8	0	3.27025	0.00108125	0.30918
CA00006676	CA00021665	2	3	-1	3.27025	0.00108125	0.697859
CA00055089	CA00076560	1	2	-1	3.27025	0.00108125	0
CA00063197	CA00021863	1	3	-2	3.27025	0.00108125	1
CA00011300	CA00057076	1	3	-2	3.27025	0.00108125	0.488338
CA00041614	CA00030113	3	4	-1	3.27025	0.00108125	0.077977
CA00016923	CA00038041	3	4	-1	3.27025	0.00108125	0.192181
CA00038314	CA00037521	7	8	-1	3.27025	0.00108125	0.1926
CA00013285	CA00031684	1	3	-2	3.27025	0.00108125	0.123839
CA00015018	CA00015519	3	5	-2	3.27025	0.00108125	0.639429
CA00029520	CA00029487	1	2	-1	3.27025	0.00108125	0.193701
CA00011726	CA00042967	2	2	0	3.27025	0.00108125	0.571295
CA00050004	CA00038659	2	3	-1	3.27025	0.00108125	0.390184
CA00050001	CA00038655	1	2	-1	3.27025	0.00108125	0.516421
CA00061434	CA00038648	6	7	-1	3.27025	0.00108125	0.240088
CA00018646	CA00046075	1	3	-2	3.27025	0.00108125	0.239195
CA00069399	CA00036836	12	14	-2	3.27025	0.00108125	0.140538
CA00050250	CA00028645	3	3	0	3.27025	0.00108125	0.513348
CA00004583	CA00057798	1	3	-2	3.27025	0.00108125	0.986232
CA00004551	CA00040268	3	4	-1	3.27025	0.00108125	0.447978
CA00009194	CA00007748	1	3	-2	3.27025	0.00108125	0.26082
CA00009064	CA00058063	4	5	-1	3.27025	0.00108125	0.12787
CA00002430	CA00031634	5	5	0	3.27025	0.00108125	0.205857
CA00002432	CA00031632	1	2	-1	3.27025	0.00108125	0.318682
CA00002422	CA00031644	1	3	-2	3.27025	0.00108125	0
CA00002428	CA00031637	1	2	-1	3.27025	0.00108125	1
CA00040296	CA00022780	6	7	-1	3.27025	0.00108125	0.184653
CA00040309	CA00022793	1	2	-1	3.27025	0.00108125	0.708464
CA00040758	CA00023023	3	4	-1	3.27025	0.00108125	0.142295
CA00025384	CA00080920	1	2	-1	3.27025	0.00108125	0.675992
CA00006196	CA00071434	3	4	-1	3.27025	0.00108125	0.311078
CA00038086	CA00035266	1	2	-1	3.27025	0.00108125	0
CA00015303	CA00038504	1	2	-1	3.27025	0.00108125	0.320268
CA00053103	CA00042834	2	4	-2	3.27025	0.00108125	0.451129
CA00015400	CA00025233	2	2	0	3.27025	0.00108125	0.393397
CA00047304	CA00034144	2	3	-1	3.27025	0.00108125	0.830276
CA00076916	CA00034838	3	3	0	3.27025	0.00108125	0.590115
CA00022904	CA00038757	3	4	-1	3.27025	0.00108125	0.18086
CA00022934	CA00054279	2	3	-1	3.27025	0.00108125	0.225614
CA00027572	CA00065636	1	3	-2	3.27025	0.00108125	0.164082
CA00024479	CA00033872	1	2	-1	3.27025	0.00108125	0.941782
CA00024490	CA00033861	2	3	-1	3.27025	0.00108125	0.97887
CA00039619	CA00042655	12	13	-1	3.27025	0.00108125	0.27372
CA00032812	CA00053588	2	3	-1	3.27025	0.00108125	0.158068
CA00060968	CA00035729	1	2	-1	3.27025	0.00108125	0.212611
CA00045286	CA00014242	3	5	-2	3.27025	0.00108125	0.597359
CA00012065	CA00002241	3	3	0	3.27025	0.00108125	0.853841
CA00012023	CA00023993	2	4	-2	3.27025	0.00108125	0.370457
CA00068113	CA00035033	3	4	-1	3.27025	0.00108125	0.32291
CA00027642	CA00039206	1	2	-1	3.27025	0.00108125	0.382771
CA00064612	CA00045953	1	3	-2	3.27025	0.00108125	0
CA00062062	CA00050582	3	3	0	3.27025	0.00108125	0.247357
CA00032428	CA00059676	2	2	0	3.27025	0.00108125	0.815451
CA00010353	CA00003689	10	11	-1	3.27025	0.00108125	0.612755
CA00047954	CA00055659	1	3	-2	3.27025	0.00108125	0.497967
CA00010385	CA00003657	2	2	0	3.27025	0.00108125	0.352662
CA00010468	CA00032170	2	3	-1	3.27025	0.00108125	0.168162
CA00027392	CA00041514	2	3	-1	3.27025	0.00108125	0.796412
CA00027359	CA00035463	1	3	-2	3.27025	0.00108125	0.26753
CA00030095	CA00040451	3	4	-1	3.27025	0.00108125	0.136865
CA00057463	CA00030633	1	3	-2	3.27025	0.00108125	0.858035
CA00052735	CA00030620	6	7	-1	3.27025	0.00108125	0.478845
CA00016522	CA00002157	4	6	-2	3.27025	0.00108125	0.878225
CA00035204	CA00025179	1	3	-2	3.27025	0.00108125	0.251057
CA00004164	CA00006433	3	4	-1	3.27025	0.00108125	0.865989
CA00054488	CA00006577	2	3	-1	3.27025	0.00108125	0.114402
CA00068494	CA00006607	1	2	-1	3.27025	0.00108125	0.430628
CA00009326	CA00023779	2	3	-1	3.27025	0.00108125	0.538889
CA00053513	CA00040733	7	7	0	3.27025	0.00108125	0.160185
CA00041956	CA00013205	1	2	-1	3.27025	0.00108125	0.312065
CA00027971	CA00013123	6	7	-1	3.27025	0.00108125	0.113525
CA00028144	CA00047478	6	7	-1	3.27025	0.00108125	0.168613
CA00047997	CA00028624	12	13	-1	3.27025	0.00108125	0.307717
CA00027733	CA00028621	3	4	-1	3.27025	0.00108125	0.902925
CA00005890	CA00003223	3	4	-1	3.27025	0.00108125	0.491951
CA00001286	CA00018807	1	2	-1	3.27025	0.00108125	0.818955
CA00001477	CA00021261	4	5	-1	3.27025	0.00108125	0.494769
CA00001520	CA00021312	7	8	-1	3.27025	0.00108125	0.64534
CA00045409	CA00026644	3	3	0	3.27025	0.00108125	0.357338
CA00040063	CA00011501	3	3	0	3.27025	0.00108125	0.367664
CA00020899	CA00014676	4	4	0	3.27025	0.00108125	0.902632
CA00038446	CA00013838	6	7	-1	3.27025	0.00108125	0.167389
CA00030556	CA00013788	1	2	-1	3.27025	0.00108125	0.330316
CA00017367	CA00033146	2	3	-1	3.27025	0.00108125	0.524566
CA00030431	CA00043921	3	4	-1	3.27025	0.00108125	0.999996
CA00017813	CA00005728	4	4	0	3.27025	0.00108125	0.133966
CA00017724	CA00005641	9	10	-1	3.27025	0.00108125	0.114347
CA00017722	CA00005639	2	3	-1	3.27025	0.00108125	0.307466
CA00000479	CA00023526	1	3	-2	3.27025	0.00108125	1
CA00000484	CA00023521	3	5	-2	3.27025	0.00108125	0.960589
CA00000494	CA00062318	2	4	-2	3.27025	0.00108125	0.198784
CA00016687	CA00007440	2	3	-1	3.27025	0.00108125	0.296765
CA00042716	CA00049740	2	3	-1	3.27025	0.00108125	0.974928
CA00039928	CA00033480	2	4	-2	3.27025	0.00108125	0.217903
CA00042867	CA00037771	2	3	-1	3.27025	0.00108125	0.301458
CA00024687	CA00037742	1	3	-2	3.27025	0.00108125	0.208521
CA00060904	CA00000135	3	4	-1	3.27025	0.00108125	0.528858
CA00029449	CA00000232	4	6	-2	3.27025	0.00108125	0.371027
CA00009892	CA00047131	1	3	-2	3.27025	0.00108125	0.728071
CA00012365	CA00043032	9	10	-1	3.27025	0.00108125	0.525768
CA00024064	CA00019624	1	3	-2	3.27025	0.00108125	0.253194
CA00017371	CA00033150	1	2	-1	3.27025	0.00108125	0.3597
CA00036406	CA00032749	4	5	-1	3.27025	0.00108125	0.500602
CA00025397	CA00072276	8	9	-1	3.27025	0.00108125	0.396806
CA00045413	CA00026646	2	3	-1	3.27025	0.00108125	0.264599
CA00011120	CA00048861	1	2	-1	3.27025	0.00108125	0.584236
CA00039285	CA00031760	2	2	0	3.27025	0.00108125	0.632249
CA00052145	CA00051291	4	6	-2	3.27025	0.00108125	0.219173
CA00020521	CA00003330	2	4	-2	3.27025	0.00108125	0.272789
CA00052144	CA00051290	1	2	-1	3.27025	0.00108125	0.659889
CA00009735	CA00019700	3	4	-1	3.27025	0.00108125	0.189539
CA00007288	CA00020078	1	2	-1	3.27025	0.00108125	0.847979
CA00044971	CA00025086	2	3	-1	3.27025	0.00108125	0.417974
CA00051909	CA00042573	4	5	-1	3.27025	0.00108125	0.226821
CA00005308	CA00033532	1	3	-2	3.27025	0.00108125	0.236589
CA00016693	CA00007434	2	4	-2	3.27025	0.00108125	0.350748
CA00031339	CA00031265	1	3	-2	3.27025	0.00108125	0.686686
CA00044232	CA00000249	1	2	-1	3.27025	0.00108125	0.448565
CA00009926	CA00000396	2	3	-1	3.27025	0.00108125	0.911828
CA00004190	CA00006458	1	3	-2	3.27025	0.00108125	0.453273
CA00068505	CA00014229	1	3	-2	3.27025	0.00108125	0.568495
CA00015310	CA00038508	2	2	0	3.27025	0.00108125	0.232646
CA00040080	CA00011485	3	4	-1	3.27025	0.00108125	0.138587
CA00032945	CA00047826	5	6	-1	3.27025	0.00108125	0.395481
CA00028313	CA00049701	4	5	-1	3.27025	0.00108125	0.502532
CA00046323	CA00017543	2	2	0	3.27025	0.00108125	0.0868771
CA00060177	CA00023411	2	3	-1	3.27025	0.00108125	0.127048
CA00017853	CA00022808	8	9	-1	3.27025	0.00108125	0.130146
CA00028283	CA00043480	1	3	-2	3.27025	0.00108125	0.150884
CA00008886	CA00046766	1	3	-2	3.27025	0.00108125	0
CA00027243	CA00070850	7	8	-1	3.27025	0.00108125	0.260086
CA00008514	CA00018426	2	3	-1	3.27025	0.00108125	0.690995
CA00062607	CA00057715	1	2	-1	3.27025	0.00108125	0.63997
CA00051688	CA00050146	1	2	-1	3.27025	0.00108125	0.422827
CA00038396	CA00021588	1	3	-2	3.27025	0.00108125	0.590843
CA00022923	CA00040407	1	2	-1	3.27025	0.00108125	0.0946748
CA00068450	CA00013147	2	3	-1	3.27025	0.00108125	0.443086
CA00015355	CA00025280	1	2	-1	3.27025	0.00108125	0.567452
CA00007616	CA00031555	1	2	-1	3.27025	0.00108125	0.223635
CA00057278	CA00035600	1	2	-1	3.27025	0.00108125	0.74248
CA00054418	CA00053548	5	7	-2	3.27025	0.00108125	0.232178
CA00016330	CA00037505	1	3	-2	3.27025	0.00108125	0.401952
CA00008624	CA00046609	1	3	-2	3.27025	0.00108125	0.981076
CA00008591	CA00029834	4	6	-2	3.27025	0.00108125	0.0761841
CA00008580	CA00029849	1	2	-1	3.27025	0.00108125	0.347676
CA00008536	CA00049268	2	3	-1	3.27025	0.00108125	0.71851
CA00008515	CA00018427	5	6	-1	3.27025	0.00108125	0.183088
CA00035930	CA00018389	2	2	0	3.27025	0.00108125	0.38448
CA00035932	CA00018387	1	2	-1	3.27025	0.00108125	0.958493
CA00039582	CA00018366	2	3	-1	3.27025	0.00108125	0.381471
CA00044209	CA00022628	1	3	-2	3.27025	0.00108125	0.628991
CA00022822	CA00022645	4	5	-1	3.27025	0.00108125	0.312594
CA00020217	CA00022678	1	3	-2	3.27025	0.00108125	0.591586
CA00059445	CA00049975	2	3	-1	3.27025	0.00108125	0.153329
CA00027440	CA00013017	3	4	-1	3.27025	0.00108125	0.517419
CA00027453	CA00013000	1	3	-2	3.27025	0.00108125	0.452092
CA00027469	CA00012990	4	5	-1	3.27025	0.00108125	0.166101
CA00023615	CA00010557	2	3	-1	3.27025	0.00108125	0.470414
CA00056124	CA00010538	1	2	-1	3.27025	0.00108125	0.472057
CA00039297	CA00031747	3	4	-1	3.27025	0.00108125	0.869789
CA00026463	CA00024194	9	10	-1	3.27025	0.00108125	0.318171
CA00031964	CA00012662	2	3	-1	3.27025	0.00108125	0.69134
CA00027858	CA00030913	1	3	-2	3.27025	0.00108125	0.290969
CA00027864	CA00030918	3	4	-1	3.27025	0.00108125	0.162312
CA00038135	CA00018275	3	4	-1	3.27025	0.00108125	0.567607
CA00048691	CA00054031	5	6	-1	3.27025	0.00108125	0.238947
CA00048680	CA00023107	8	9	-1	3.27025	0.00108125	0.0869547
CA00004195	CA00014062	1	3	-2	3.27025	0.00108125	0.326864
CA00026118	CA00022700	4	4	0	3.27025	0.00108125	0.23252
CA00049862	CA00037453	1	2	-1	3.27025	0.00108125	0.960221
CA00022226	CA00046055	3	4	-1	3.27025	0.00108125	0.277614
CA00022218	CA00046046	1	2	-1	3.27025	0.00108125	0.206926
CA00022190	CA00049760	3	4	-1	3.27025	0.00108125	0.188922
CA00022206	CA00049774	2	3	-1	3.27025	0.00108125	0.12568
CA00002648	CA00018176	4	5	-1	3.27025	0.00108125	0.241206
CA00002611	CA00018231	1	2	-1	3.27025	0.00108125	0
CA00002610	CA00018232	3	3	0	3.27025	0.00108125	0.412583
CA00002744	CA00010323	2	3	-1	3.27025	0.00108125	0.516201
CA00002851	CA00010217	5	6	-1	3.27025	0.00108125	0.239727
CA00024076	CA00019632	3	4	-1	3.27025	0.00108125	0.271093
CA00034494	CA00003803	1	2	-1	3.27025	0.00108125	0.362016
CA00001682	CA00003836	3	4	-1	3.27025	0.00108125	0.344632
CA00001689	CA00003843	4	5	-1	3.27025	0.00108125	0.189687
CA00001698	CA00003852	8	9	-1	3.27025	0.00108125	0.123857
CA00001714	CA00003866	2	3	-1	3.27025	0.00108125	0.421374
CA00079891	CA00072070	1	3	-2	3.27025	0.00108125	0.386019
CA00008164	CA00027161	8	9	-1	3.27025	0.00108125	0.229718
CA00017420	CA00073820	2	3	-1	3.27025	0.00108125	0.235052
CA00039045	CA00066765	2	4	-2	3.27025	0.00108125	0.326314
CA00039029	CA00054289	5	6	-1	3.27025	0.00108125	0.280496
CA00039023	CA00054283	5	6	-1	3.27025	0.00108125	0.211918
CA00057089	CA00041216	1	3	-2	3.27025	0.00108125	0.591314
CA00032914	CA00039108	1	3	-2	3.27025	0.00108125	0.340016
CA00009817	CA00032340	3	4	-1	3.27025	0.00108125	0.188708
CA00009744	CA00019708	2	3	-1	3.27025	0.00108125	0.106719
CA00009741	CA00019705	2	2	0	3.27025	0.00108125	0.388844
CA00009723	CA00019690	2	2	0	3.27025	0.00108125	0.0902872
CA00011130	CA00048850	1	2	-1	3.27025	0.00108125	0.797779
CA00012932	CA00042222	2	3	-1	3.27025	0.00108125	0.269283
CA00012906	CA00043766	1	3	-2	3.27025	0.00108125	0.185703
CA00035145	CA00006027	3	4	-1	3.27025	0.00108125	0.200811
CA00024637	CA00049821	1	2	-1	3.27025	0.00108125	0.33902
CA00024586	CA00041048	2	3	-1	3.27025	0.00108125	0.45504
CA00013593	CA00029293	2	2	0	3.27025	0.00108125	0.314013
CA00013617	CA00029266	4	5	-1	3.27025	0.00108125	0.188981
CA00013652	CA00034425	9	11	-2	3.27025	0.00108125	0.445169
CA00007009	CA00039498	2	3	-1	3.27025	0.00108125	0.763583
CA00007041	CA00039519	2	3	-1	3.27025	0.00108125	0.685522
CA00007051	CA00005617	14	15	-1	3.27025	0.00108125	0.153028
CA00007097	CA00005572	7	8	-1	3.27025	0.00108125	0.12599
CA00007124	CA00005550	4	5	-1	3.27025	0.00108125	0.25366
CA00007127	CA00005546	4	5	-1	3.27025	0.00108125	0.158196
CA00007137	CA00005536	1	3	-2	3.27025	0.00108125	0
CA00052843	CA00005510	4	5	-1	3.27025	0.00108125	0.248035
CA00026267	CA00005473	12	13	-1	3.27025	0.00108125	0.491388
CA00026286	CA00005454	4	5	-1	3.27025	0.00108125	0.748263
CA00026291	CA00005449	1	3	-2	3.27025	0.00108125	0.170442
CA00029335	CA00065250	4	5	-1	3.27025	0.00108125	0.581899
CA00029314	CA00059575	3	4	-1	3.27025	0.00108125	0.873248
CA00008891	CA00046760	1	3	-2	3.27025	0.00108125	0.187551
CA00001014	CA00011629	3	3	0	3.27025	0.00108125	0.704138
CA00001027	CA00011643	2	3	-1	3.27025	0.00108125	0.356319
CA00001069	CA00048029	2	4	-2	3.27025	0.00108125	0.189105
CA00001170	CA00013405	6	7	-1	3.27025	0.00108125	0.442001
CA00000909	CA00052128	3	5	-2	3.27025	0.00108125	0.251378
CA00000893	CA00067198	1	2	-1	3.27025	0.00108125	0.102843
CA00012404	CA00039875	2	2	0	3.27025	0.00108125	0.342234
CA00036416	CA00032762	3	4	-1	3.27025	0.00108125	0.161424
CA00010744	CA00058089	1	2	-1	3.27025	0.00108125	0.184766
CA00010747	CA00058092	2	2	0	3.27025	0.00108125	0.114678
CA00005206	CA00045229	4	5	-1	3.27025	0.00108125	0.217371
CA00005100	CA00030332	8	9	-1	3.27025	0.00108125	0.123985
CA00005085	CA00058131	2	4	-2	3.27025	0.00108125	0.618775
CA00005084	CA00042688	2	2	0	3.27025	0.00108125	0.506965
CA00006701	CA00021690	5	6	-1	3.27025	0.00108125	0.835448
CA00057822	CA00030151	3	4	-1	3.27025	0.00108125	0.157506
CA00012496	CA00030166	2	3	-1	3.27025	0.00108125	0.152226
CA00043415	CA00026795	2	4	-2	3.27025	0.00108125	0.085511
CA00043413	CA00026797	2	3	-1	3.27025	0.00108125	0.935067
CA00044546	CA00032460	1	2	-1	3.27025	0.00108125	0.179488
CA00038313	CA00037520	2	3	-1	3.27025	0.00108125	0.614211
CA00014971	CA00015474	3	4	-1	3.27025	0.00108125	0.14122
CA00014962	CA00015463	1	3	-2	3.27025	0.00108125	0.444503
CA00021757	CA00013675	4	4	0	3.27025	0.00108125	0.278931
CA00055292	CA00053443	2	3	-1	3.27025	0.00108125	0.122904
CA00051697	CA00046074	4	5	-1	3.27025	0.00108125	0.455405
CA00045477	CA00036858	4	5	-1	3.27025	0.00108125	0.150534
CA00018605	CA00027313	2	3	-1	3.27025	0.00108125	0.492921
CA00018576	CA00027342	7	9	-2	3.27025	0.00108125	0.185742
CA00004473	CA00056998	2	3	-1	3.27025	0.00108125	0.414881
CA00004501	CA00043713	1	3	-2	3.27025	0.00108125	1
CA00004508	CA00043705	1	2	-1	3.27025	0.00108125	0.159965
CA00009151	CA00007810	2	4	-2	3.27025	0.00108125	0.246343
CA00002321	CA00001651	1	3	-2	3.27025	0.00108125	0.427144
CA00002328	CA00001639	1	2	-1	3.27025	0.00108125	0.121977
CA00002359	CA00001622	1	2	-1	3.27025	0.00108125	0.443107
CA00002337	CA00001634	6	7	-1	3.27025	0.00108125	0.152395
CA00002585	CA00038566	8	9	-1	3.27025	0.00108125	0.209028
CA00002515	CA00023680	2	2	0	3.27025	0.00108125	0.242498
CA00002441	CA00050043	1	2	-1	3.27025	0.00108125	0.976228
CA00002451	CA00050035	2	2	0	3.27025	0.00108125	0.166797
CA00017855	CA00022810	1	2	-1	3.27025	0.00108125	0.384914
CA00017852	CA00022807	7	8	-1	3.27025	0.00108125	0.153931
CA00005344	CA00033500	2	4	-2	3.27025	0.00108125	0.180094
CA00005352	CA00034666	6	7	-1	3.27025	0.00108125	0.129371
CA00005369	CA00034682	2	3	-1	3.27025	0.00108125	0.222102
CA00005252	CA00043380	1	3	-2	3.27025	0.00108125	0.118702
CA00066427	CA00023013	1	3	-2	3.27025	0.00108125	0.756651
CA00044773	CA00023001	3	3	0	3.27025	0.00108125	0.157874
CA00044765	CA00022992	10	12	-2	3.27025	0.00108125	0.356553
CA00021098	CA00036380	1	3	-2	3.27025	0.00108125	0.74952
CA00003073	CA00036399	2	3	-1	3.27025	0.00108125	0.273647
CA00006194	CA00071432	9	10	-1	3.27025	0.00108125	0.143285
CA00045453	CA00039133	2	3	-1	3.27025	0.00108125	0.50584
CA00045442	CA00039122	8	9	-1	3.27025	0.00108125	0.308258
CA00025531	CA00057986	1	2	-1	3.27025	0.00108125	0.935632
CA00025528	CA00057990	2	3	-1	3.27025	0.00108125	0.59815
CA00025527	CA00057991	1	3	-2	3.27025	0.00108125	0.963703
CA00025502	CA00060410	5	6	-1	3.27025	0.00108125	0.193844
CA00025512	CA00044835	10	11	-1	3.27025	0.00108125	0.107042
CA00056497	CA00044818	2	3	-1	3.27025	0.00108125	0.237335
CA00033807	CA00032686	6	6	0	3.27025	0.00108125	0.160913
CA00027241	CA00053379	3	4	-1	3.27025	0.00108125	0.995279
CA00044929	CA00038489	1	2	-1	3.27025	0.00108125	0
CA00046159	CA00025291	1	2	-1	3.27025	0.00108125	0.408258
CA00015404	CA00025230	1	2	-1	3.27025	0.00108125	0.222466
CA00015403	CA00025231	1	2	-1	3.27025	0.00108125	0.572445
CA00048235	CA00042817	1	2	-1	3.27025	0.00108125	0.867707
CA00056355	CA00046935	4	5	-1	3.27025	0.00108125	0.977727
CA00056183	CA00056936	3	4	-1	3.27025	0.00108125	0.572763
CA00056184	CA00056937	1	2	-1	3.27025	0.00108125	0.629931
CA00027549	CA00047238	1	3	-2	3.27025	0.00108125	0.175749
CA00030960	CA00025088	1	3	-2	3.27025	0.00108125	0.295849
CA00040512	CA00036510	1	2	-1	3.27025	0.00108125	0.773715
CA00020987	CA00023843	3	4	-1	3.27025	0.00108125	0.162487
CA00020960	CA00023819	2	3	-1	3.27025	0.00108125	0.445297
CA00039639	CA00023795	1	3	-2	3.27025	0.00108125	0.726493
CA00054085	CA00017504	2	2	0	3.27025	0.00108125	0.505964
CA00019550	CA00036046	1	2	-1	3.27025	0.00108125	0.28075
CA00003498	CA00025606	1	3	-2	3.27025	0.00108125	0.443025
CA00025984	CA00019886	1	3	-2	3.27025	0.00108125	0.261585
CA00046475	CA00028777	1	2	-1	3.27025	0.00108125	0.0923942
CA00032819	CA00053595	2	3	-1	3.27025	0.00108125	0.655164
CA00025952	CA00019854	5	7	-2	3.27025	0.00108125	0.140104
CA00025955	CA00019856	1	3	-2	3.27025	0.00108125	0.305001
CA00057288	CA00014320	11	13	-2	3.27025	0.00108125	0.0984847
CA00037861	CA00014291	1	2	-1	3.27025	0.00108125	0.170877
CA00045278	CA00014236	3	4	-1	3.27025	0.00108125	0.219865
CA00017913	CA00026917	3	4	-1	3.27025	0.00108125	0.222951
CA00017963	CA00028843	1	3	-2	3.27025	0.00108125	0.456564
CA00057304	CA00052431	1	3	-2	3.27025	0.00108125	0.210104
CA00033057	CA00023930	2	3	-1	3.27025	0.00108125	0.317918
CA00015624	CA00033191	9	10	-1	3.27025	0.00108125	0.288921
CA00012346	CA00029149	16	17	-1	3.27025	0.00108125	0.145847
CA00012265	CA00036441	2	3	-1	3.27025	0.00108125	0.522714
CA00012264	CA00036440	1	2	-1	3.27025	0.00108125	0.314094
CA00008323	CA00035026	1	3	-2	3.27025	0.00108125	0.202013
CA00008356	CA00044498	1	3	-2	3.27025	0.00108125	0.364572
CA00027620	CA00039232	1	3	-2	3.27025	0.00108125	0.573673
CA00059873	CA00063010	1	3	-2	3.27025	0.00108125	0.269207
CA00032376	CA00052513	2	3	-1	3.27025	0.00108125	0.389152
CA00032406	CA00052626	2	2	0	3.27025	0.00108125	0.328928
CA00010349	CA00003693	1	3	-2	3.27025	0.00108125	0.0966825
CA00010371	CA00003669	1	3	-2	3.27025	0.00108125	0.390539
CA00010398	CA00003643	7	9	-2	3.27025	0.00108125	0.416621
CA00010449	CA00032150	33	35	-2	3.27025	0.00108125	0.105317
CA00027921	CA00010771	2	2	0	3.27025	0.00108125	0.135705
CA00059737	CA00010888	1	3	-2	3.27025	0.00108125	0.4754
CA00027404	CA00052896	2	3	-1	3.27025	0.00108125	0.387458
CA00039486	CA00049395	2	3	-1	3.27025	0.00108125	0.182471
CA00039475	CA00066933	1	3	-2	3.27025	0.00108125	0.14554
CA00051931	CA00030656	2	2	0	3.27025	0.00108125	0.542386
CA00057454	CA00030644	1	2	-1	3.27025	0.00108125	0.301628
CA00057017	CA00030616	2	4	-2	3.27025	0.00108125	0.694262
CA00034592	CA00018883	3	3	0	3.27025	0.00108125	0.165228
CA00034589	CA00018884	5	6	-1	3.27025	0.00108125	0.214853
CA00034582	CA00018889	5	6	-1	3.27025	0.00108125	0.17828
CA00066822	CA00018910	2	4	-2	3.27025	0.00108125	0.149288
CA00045313	CA00002082	1	2	-1	3.27025	0.00108125	0.578534
CA00031091	CA00002145	8	9	-1	3.27025	0.00108125	0.131731
CA00012187	CA00001981	3	3	0	3.27025	0.00108125	0.288479
CA00004004	CA00017252	4	6	-2	3.27025	0.00108125	0.269288
CA00004023	CA00017273	6	6	0	3.27025	0.00108125	0.459772
CA00004032	CA00017280	5	6	-1	3.27025	0.00108125	0.354906
CA00007243	CA00020037	1	2	-1	3.27025	0.00108125	0.942146
CA00003955	CA00038934	4	5	-1	3.27025	0.00108125	0.255877
CA00003950	CA00038929	1	2	-1	3.27025	0.00108125	0.890347
CA00007195	CA00038227	1	2	-1	3.27025	0.00108125	0.471877
CA00007169	CA00035788	7	7	0	3.27025	0.00108125	0.185485
CA00007165	CA00035784	6	7	-1	3.27025	0.00108125	0.999201
CA00029404	CA00035759	2	3	-1	3.27025	0.00108125	0.314924
CA00004189	CA00006457	1	3	-2	3.27025	0.00108125	0.823301
CA00059132	CA00006505	3	4	-1	3.27025	0.00108125	0.963306
CA00032258	CA00006516	2	3	-1	3.27025	0.00108125	0.397105
CA00068495	CA00006609	1	3	-2	3.27025	0.00108125	0.162875
CA00007358	CA00038949	1	3	-2	3.27025	0.00108125	0.489736
CA00007321	CA00020114	1	2	-1	3.27025	0.00108125	0.73704
CA00031352	CA00031278	3	5	-2	3.27025	0.00108125	0.204089
CA00009352	CA00023751	5	6	-1	3.27025	0.00108125	0.416673
CA00009354	CA00023749	3	4	-1	3.27025	0.00108125	0.153282
CA00041317	CA00052813	1	2	-1	3.27025	0.00108125	0.431018
CA00036195	CA00069789	1	2	-1	3.27025	0.00108125	0.547597
CA00036191	CA00046900	1	3	-2	3.27025	0.00108125	0.753889
CA00041963	CA00013214	2	3	-1	3.27025	0.00108125	0.48618
CA00027984	CA00013134	2	2	0	3.27025	0.00108125	0.373251
CA00018099	CA00025331	1	3	-2	3.27025	0.00108125	0.411513
CA00028155	CA00025366	2	3	-1	3.27025	0.00108125	0.222786
CA00028149	CA00025372	4	5	-1	3.27025	0.00108125	0.210826
CA00034212	CA00049573	5	5	0	3.27025	0.00108125	0.134046
CA00060836	CA00009652	1	2	-1	3.27025	0.00108125	0.24363
CA00058751	CA00009692	2	3	-1	3.27025	0.00108125	0.667135
CA00020501	CA00003350	2	3	-1	3.27025	0.00108125	0.194098
CA00050316	CA00003304	1	3	-2	3.27025	0.00108125	0.544696
CA00050308	CA00003296	1	2	-1	3.27025	0.00108125	0.274347
CA00005848	CA00003275	1	3	-2	3.27025	0.00108125	0.449963
CA00005939	CA00003173	2	3	-1	3.27025	0.00108125	0.324326
CA00005941	CA00003171	3	5	-2	3.27025	0.00108125	0.590574
CA00005959	CA00003149	1	2	-1	3.27025	0.00108125	0.509866
CA00001550	CA00055344	4	5	-1	3.27025	0.00108125	0.24181
CA00001501	CA00021291	3	4	-1	3.27025	0.00108125	0.984491
CA00001502	CA00021292	2	3	-1	3.27025	0.00108125	0.763504
CA00001510	CA00021301	1	3	-2	3.27025	0.00108125	0.512557
CA00060840	CA00051665	1	3	-2	3.27025	0.00108125	0.999775
CA00022277	CA00011530	4	5	-1	3.27025	0.00108125	0.126552
CA00022275	CA00011528	2	3	-1	3.27025	0.00108125	0.127502
CA00004754	CA00019811	2	3	-1	3.27025	0.00108125	0.300945
CA00004747	CA00019820	3	3	0	3.27025	0.00108125	0.173011
CA00040061	CA00005064	3	5	-2	3.27025	0.00108125	0.270627
CA00028415	CA00040137	2	3	-1	3.27025	0.00108125	0.24532
CA00028414	CA00040140	1	2	-1	3.27025	0.00108125	0.588517
CA00007621	CA00031558	2	3	-1	3.27025	0.00108125	0.734517
CA00007611	CA00031550	6	7	-1	3.27025	0.00108125	0.86687
CA00004989	CA00013503	3	3	0	3.27025	0.00108125	0.360059
CA00004928	CA00013558	1	2	-1	3.27025	0.00108125	0.350445
CA00004906	CA00029968	2	2	0	3.27025	0.00108125	0.441405
CA00004879	CA00029938	1	2	-1	3.27025	0.00108125	0.305272
CA00030569	CA00013800	1	3	-2	3.27025	0.00108125	0.228122
CA00030549	CA00013779	4	6	-2	3.27025	0.00108125	0.345876
CA00017392	CA00033172	1	3	-2	3.27025	0.00108125	0.365274
CA00017307	CA00023132	6	7	-1	3.27025	0.00108125	0.298627
CA00037112	CA00035481	4	5	-1	3.27025	0.00108125	0.176652
CA00042047	CA00042622	2	3	-1	3.27025	0.00108125	0.505117
CA00044460	CA00070801	7	7	0	3.27025	0.00108125	0.513572
CA00044445	CA00025143	1	2	-1	3.27025	0.00108125	0.876199
CA00044444	CA00025142	1	3	-2	3.27025	0.00108125	0.523003
CA00030407	CA00025111	2	2	0	3.27025	0.00108125	0.331261
CA00020150	CA00024753	3	4	-1	3.27025	0.00108125	0.652912
CA00020178	CA00005820	2	3	-1	3.27025	0.00108125	0.193906
CA00026403	CA00005753	1	3	-2	3.27025	0.00108125	0.27741
CA00026380	CA00005734	2	4	-2	3.27025	0.00108125	0.350108
CA00017797	CA00005716	1	2	-1	3.27025	0.00108125	0.795361
CA00017776	CA00005694	9	10	-1	3.27025	0.00108125	0.3163
CA00017755	CA00005668	2	3	-1	3.27025	0.00108125	0.884212
CA00000436	CA00023572	1	3	-2	3.27025	0.00108125	0.113473
CA00000451	CA00023559	1	3	-2	3.27025	0.00108125	0.299319
CA00016631	CA00065026	2	3	-1	3.27025	0.00108125	0.179582
CA00016668	CA00007464	11	11	0	3.27025	0.00108125	0.101245
CA00016673	CA00007459	2	3	-1	3.27025	0.00108125	0.365715
CA00016675	CA00007458	5	6	-1	3.27025	0.00108125	0.169999
CA00041645	CA00007368	2	2	0	3.27025	0.00108125	0.216035
CA00036485	CA00050111	3	4	-1	3.27025	0.00108125	0.135582
CA00006362	CA00022605	1	2	-1	3.27025	0.00108125	0.603059
CA00006361	CA00022606	1	2	-1	3.27025	0.00108125	0.68062
CA00026180	CA00027474	5	5	0	3.27025	0.00108125	0.321427
CA00017620	CA00024231	3	3	0	3.27025	0.00108125	0.367602
CA00028284	CA00043479	8	9	-1	3.27025	0.00108125	0.478977
CA00028300	CA00043461	1	3	-2	3.27025	0.00108125	0.612891
CA00042861	CA00037776	2	3	-1	3.27025	0.00108125	0.267418
CA00009020	CA00021619	1	2	-1	3.27025	0.00108125	0.312537
CA00008988	CA00021639	1	3	-2	3.27025	0.00108125	0.706965
CA00074687	CA00018658	3	3	0	3.27025	0.00108125	0.174737
CA00038108	CA00018684	10	11	-1	3.27025	0.00108125	0.5761
CA00034545	CA00018721	1	3	-2	3.27025	0.00108125	0.354511
CA00051586	CA00000300	3	5	-2	3.27025	0.00108125	0.150449
CA00019096	CA00000324	1	3	-2	3.27025	0.00108125	0.183998
CA00009915	CA00000408	4	4	0	3.27025	0.00108125	0.163257
CA00009886	CA00013891	3	4	-1	3.27025	0.00108125	0.943579
CA00009848	CA00013919	1	2	-1	3.27025	0.00108125	0
CA00004656	CA00013968	2	3	-1	3.27025	0.00108125	0.568251
CA00004610	CA00013994	2	3	-1	3.27025	0.00108125	0.775704
CA00039588	CA00018371	2	4	-2	3.27025	0.00108125	0.143837
CA00024034	CA00019601	1	2	-1	3.27025	0.00108125	0.571194
CA00026285	CA00005455	2	3	-1	3.27025	0.00108125	0.525649
CA00016997	CA00026824	1	2	-1	3.27025	0.00108125	1
CA00043826	CA00028660	12	13	-1	3.27025	0.00108125	0.1349
CA00005356	CA00034670	3	4	-1	3.27025	0.00108125	0.300078
CA00005301	CA00033538	2	3	-1	3.27025	0.00108125	0.199324
CA00047290	CA00034124	2	3	-1	3.27025	0.00108125	0.439471
CA00033063	CA00023926	6	8	-2	3.27025	0.00108125	0.680835
CA00033069	CA00031473	2	3	-1	3.27025	0.00108125	0.143814
CA00039489	CA00049392	1	3	-2	3.27025	0.00108125	0.423237
CA00016556	CA00002191	1	3	-2	3.27025	0.00108125	0.298458
CA00024131	CA00008460	4	5	-1	3.27025	0.00108125	0.87626
CA00050298	CA00003290	2	4	-2	3.27025	0.00108125	0.652777
CA00004751	CA00019814	2	2	0	3.27025	0.00108125	0.591917
CA00017357	CA00033135	5	7	-2	3.27025	0.00108125	0.851221
CA00006265	CA00018461	3	3	0	3.27025	0.00108125	0.617588
CA00002732	CA00018256	1	3	-2	3.27025	0.00108125	0
CA00033548	CA00050209	1	1	0	3.27025	0.00108125	0.392427
CA00008377	CA00044475	1	1	0	3.27025	0.00108125	0.828656
CA00039593	CA00016785	1	1	0	3.27025	0.00108125	0.840755
CA00060844	CA00055442	1	1	0	3.27025	0.00108125	0.166594
CA00003475	CA00025587	1	1	0	3.27025	0.00108125	0.771537
CA00036285	CA00016138	8	7	1	3.27025	0.00108125	0.269326
CA00037958	CA00023393	1	1	0	3.27025	0.00108125	0.313374
CA00008599	CA00046588	1	1	0	3.27025	0.00108125	0
CA00059613	CA00022633	1	1	0	3.27025	0.00108125	0.703581
CA00060877	CA00018278	2	1	1	3.27025	0.00108125	0.412071
CA00033262	CA00056510	2	3	-1	3.27025	0.00108125	0.966688
CA00008238	CA00048765	1	2	-1	3.27025	0.00108125	0.755816
CA00017466	CA00020704	4	4	0	3.27025	0.00108125	0.363428
CA00036282	CA00016141	2	1	1	3.27025	0.00108125	0.466955
CA00036269	CA00016153	4	4	0	3.27025	0.00108125	0.182849
CA00036261	CA00016163	1	1	0	3.27025	0.00108125	0.38229
CA00017480	CA00020692	1	1	0	3.27025	0.00108125	0.863442
CA00008264	CA00020762	1	1	0	3.27025	0.00108125	0
CA00033556	CA00050203	1	1	0	3.27025	0.00108125	0.16665
CA00051076	CA00041202	1	1	0	3.27025	0.00108125	0.282809
CA00052025	CA00047455	2	2	0	3.27025	0.00108125	0.213829
CA00042015	CA00045066	1	2	-1	3.27025	0.00108125	0.925284
CA00060845	CA00055440	2	1	1	3.27025	0.00108125	0.316596
CA00024590	CA00041042	1	2	-1	3.27025	0.00108125	0.981807
CA00029550	CA00021926	2	2	0	3.27025	0.00108125	0.49332
CA00000976	CA00011590	2	1	1	3.27025	0.00108125	0.876022
CA00005209	CA00045226	5	6	-1	3.27025	0.00108125	0.572394
CA00002320	CA00001652	1	1	0	3.27025	0.00108125	0.609836
CA00047297	CA00034133	1	1	0	3.27025	0.00108125	0.530718
CA00027370	CA00061022	2	1	1	3.27025	0.00108125	0.511347
CA00061037	CA00018914	1	1	0	3.27025	0.00108125	0.362086
CA00007348	CA00038939	2	2	0	3.27025	0.00108125	0.467953
CA00052746	CA00044809	1	1	0	3.27025	0.00108125	1
CA00031148	CA00044805	2	1	1	3.27025	0.00108125	0.994574
CA00050293	CA00003288	1	2	-1	3.27025	0.00108125	0.499638
CA00005940	CA00003172	2	2	0	3.27025	0.00108125	0.891667
CA00042857	CA00037782	1	1	0	3.27025	0.00108125	0
CA00004611	CA00013993	2	2	0	3.27025	0.00108125	0.114426
CA00016603	CA00018918	1	1	0	3.27025	0.00108125	0.492918
CA00053107	CA00048332	1	1	0	3.27025	0.00108125	0.294462
CA00068361	CA00035265	1	1	0	3.27025	0.00108125	0.348284
CA00050489	CA00069415	1	1	0	3.27025	0.00108125	0.946921
CA00052343	CA00002048	1	2	-1	3.27025	0.00108125	0.52438
CA00032558	CA00045854	1	1	0	3.27025	0.00108125	1
CA00009356	CA00023747	2	1	1	3.27025	0.00108125	0.995973
CA00042030	CA00045079	1	2	-1	3.27025	0.00108125	0.303167
CA00012066	CA00002240	1	1	0	3.27025	0.00108125	0.858848
CA00042442	CA00034810	1	1	0	3.27025	0.00108125	0.727584
CA00049437	CA00010878	1	1	0	3.27025	0.00108125	0.489755
CA00057412	CA00068764	3	4	-1	3.27025	0.00108125	0.229723
CA00004789	CA00019767	4	4	0	3.27025	0.00108125	0.669827
CA00057419	CA00054570	1	2	-1	3.27025	0.00108125	0.311224
CA00007649	CA00043316	2	2	0	3.27025	0.00108125	0.779027
CA00017771	CA00005689	7	7	0	3.27025	0.00108125	0.177799
CA00038628	CA00010496	1	1	0	3.27025	0.00108125	0.55147
CA00027820	CA00043262	5	4	1	3.27025	0.00108125	0.551284
CA00038147	CA00018289	4	3	1	3.27025	0.00108125	0.220509
CA00002840	CA00010228	2	1	1	3.27025	0.00108125	0.533869
CA00008227	CA00048773	4	3	1	3.27025	0.00108125	0.265858
CA00050505	CA00057968	1	1	0	3.27025	0.00108125	0.554437
CA00063379	CA00016105	1	1	0	3.27025	0.00108125	0.616612
CA00044152	CA00016134	6	5	1	3.27025	0.00108125	0.123327
CA00036274	CA00016148	1	1	0	3.27025	0.00108125	0.599903
CA00036271	CA00016150	7	6	1	3.27025	0.00108125	0.166
CA00036265	CA00016156	23	23	0	3.27025	0.00108125	0.108018
CA00008257	CA00020768	2	3	-1	3.27025	0.00108125	0.43861
CA00008289	CA00020736	1	1	0	3.27025	0.00108125	0.556505
CA00062097	CA00047819	1	2	-1	3.27025	0.00108125	0.355027
CA00042016	CA00045065	4	4	0	3.27025	0.00108125	0.647112
CA00057418	CA00054567	2	2	0	3.27025	0.00108125	0.653663
CA00012913	CA00056288	1	1	0	3.27025	0.00108125	0.662558
CA00013600	CA00029288	2	2	0	3.27025	0.00108125	0.304229
CA00039179	CA00060096	2	1	1	3.27025	0.00108125	0.207921
CA00001128	CA00013366	1	1	0	3.27025	0.00108125	0.773769
CA00001129	CA00013367	1	2	-1	3.27025	0.00108125	0.354014
CA00012387	CA00039891	1	1	0	3.27025	0.00108125	0.153849
CA00005080	CA00042684	1	2	-1	3.27025	0.00108125	0.142923
CA00011768	CA00045054	2	2	0	3.27025	0.00108125	0.82222
CA00004472	CA00056999	1	1	0	3.27025	0.00108125	0.253263
CA00040757	CA00023024	1	1	0	3.27025	0.00108125	0.824933
CA00047303	CA00034143	1	1	0	3.27025	0.00108125	0.658122
CA00027571	CA00065637	3	2	1	3.27025	0.00108125	0.381376
CA00027634	CA00039215	1	1	0	3.27025	0.00108125	0.804081
CA00024564	CA00045905	1	1	0	3.27025	0.00108125	0.576541
CA00009347	CA00023756	1	2	-1	3.27025	0.00108125	0.372662
CA00009349	CA00023754	1	1	0	3.27025	0.00108125	0.135673
CA00031155	CA00044811	1	1	0	3.27025	0.00108125	0.127614
CA00027934	CA00025316	1	1	0	3.27025	0.00108125	0.469421
CA00020880	CA00014696	1	1	0	3.27025	0.00108125	0.56103
CA00004961	CA00013528	1	1	0	3.27025	0.00108125	0.243101
CA00004866	CA00013884	1	1	0	3.27025	0.00108125	1
CA00008994	CA00021635	2	1	1	3.27025	0.00108125	0.650992
CA00049205	CA00000077	1	2	-1	3.27025	0.00108125	0.872731
CA00050498	CA00069419	1	1	0	3.27025	0.00108125	0.889443
CA00022901	CA00038758	3	3	0	3.27025	0.00108125	0.610584
CA00022021	CA00041403	2	1	1	3.27025	0.00108125	0.313101
CA00034008	CA00015768	1	1	0	3.27025	0.00108125	0.462161
CA00012145	CA00001960	3	3	0	3.27025	0.00108125	0.496865
CA00003413	CA00028471	1	1	0	3.27025	0.00108125	0.998705
CA00061404	CA00065697	3	3	0	3.27025	0.00108125	0.278893
CA00026174	CA00027480	4	4	0	3.27025	0.00108125	0.614718
CA00057282	CA00035606	1	2	-1	3.27025	0.00108125	0.324122
CA00033995	CA00015781	3	2	1	3.27025	0.00108125	0.270423
CA00051921	CA00042587	1	1	0	3.27025	0.00108125	0.832467
CA00012216	CA00002006	2	2	0	3.27025	0.00108125	0.999198
CA00005933	CA00003181	1	1	0	3.27025	0.00108125	0.721137
CA00006276	CA00018446	1	1	0	3.27025	0.00108125	0.280401
CA00046468	CA00028770	1	1	0	3.27025	0.00108125	0
CA00036933	CA00000269	1	1	0	3.27025	0.00108125	1
CA00012366	CA00043031	1	1	0	3.27025	0.00108125	0.976534
CA00028134	CA00047468	1	1	0	3.27025	0.00108125	0
CA00048458	CA00028075	1	2	-1	3.27025	0.00108125	0.86477
CA00004489	CA00056979	1	1	0	3.27025	0.00108125	0.673863
CA00055060	CA00050594	2	1	1	3.27025	0.00108125	0.755277
CA00007635	CA00031578	1	1	0	3.27025	0.00108125	0
CA00021960	CA00036551	1	2	-1	3.27025	0.00108125	0
CA00006393	CA00022580	1	1	0	3.27025	0.00108125	0.715933
CA00053106	CA00054514	2	1	1	3.27025	0.00108125	0.290307
CA00044849	CA00010897	1	1	0	3.27025	0.00108125	0.298162
CA00037986	CA00023349	1	1	0	3.27025	0.00108125	0.503344
CA00020378	CA00032996	1	1	0	3.27025	0.00108125	0.323167
CA00044324	CA00055783	2	1	1	3.27025	0.00108125	0.224846
CA00027761	CA00076881	2	1	1	3.27025	0.00108125	0.256933
CA00041909	CA00014036	1	1	0	3.27025	0.00108125	0.999957
CA00031350	CA00031276	2	2	0	3.27025	0.00108125	0.181108
CA00026133	CA00053336	1	1	0	3.27025	0.00108125	0.158126
CA00053112	CA00054520	2	1	1	3.27025	0.00108125	0.822756
CA00053158	CA00058984	2	1	1	3.27025	0.00108125	0.999966
CA00020928	CA00040167	1	1	0	3.27025	0.00108125	0.263242
CA00013069	CA00054920	1	1	0	3.27025	0.00108125	0.717143
CA00016341	CA00037498	2	1	1	3.27025	0.00108125	0.136405
CA00016361	CA00037482	1	2	-1	3.27025	0.00108125	0.200924
CA00016406	CA00020838	1	1	0	3.27025	0.00108125	0.729058
CA00008643	CA00075097	1	1	0	3.27025	0.00108125	0.771224
CA00008635	CA00057778	1	1	0	3.27025	0.00108125	0
CA00008607	CA00046595	2	1	1	3.27025	0.00108125	0.534486
CA00008593	CA00029832	1	1	0	3.27025	0.00108125	0.614153
CA00008592	CA00029833	2	1	1	3.27025	0.00108125	0.130168
CA00008577	CA00029851	2	2	0	3.27025	0.00108125	0.994632
CA00008507	CA00018418	6	6	0	3.27025	0.00108125	0.98585
CA00039589	CA00018372	2	2	0	3.27025	0.00108125	0.190403
CA00039587	CA00018370	1	1	0	3.27025	0.00108125	0.824116
CA00041755	CA00049156	5	5	0	3.27025	0.00108125	0.180595
CA00056144	CA00022654	1	1	0	3.27025	0.00108125	0.773392
CA00056133	CA00022648	1	2	-1	3.27025	0.00108125	0.522309
CA00044191	CA00022643	1	1	0	3.27025	0.00108125	0.543584
CA00020204	CA00022664	1	1	0	3.27025	0.00108125	0.802573
CA00020223	CA00022683	1	1	0	3.27025	0.00108125	0.914399
CA00059446	CA00049974	1	1	0	3.27025	0.00108125	0.220091
CA00027436	CA00013021	1	1	0	3.27025	0.00108125	0.496557
CA00056115	CA00010545	2	1	1	3.27025	0.00108125	0.875019
CA00056117	CA00010543	2	1	1	3.27025	0.00108125	0.378194
CA00027414	CA00013047	4	4	0	3.27025	0.00108125	0.254823
CA00039992	CA00048790	1	1	0	3.27025	0.00108125	0.999791
CA00039983	CA00048781	9	8	1	3.27025	0.00108125	0.606554
CA00023586	CA00010597	1	2	-1	3.27025	0.00108125	0.15976
CA00023580	CA00010600	1	1	0	3.27025	0.00108125	0.708184
CA00042753	CA00010620	1	1	0	3.27025	0.00108125	0.614266
CA00039286	CA00031759	1	2	-1	3.27025	0.00108125	0.661684
CA00039274	CA00031767	1	1	0	3.27025	0.00108125	0.244148
CA00052541	CA00033704	1	2	-1	3.27025	0.00108125	0.796674
CA00026468	CA00024187	1	1	0	3.27025	0.00108125	0
CA00026472	CA00024182	4	4	0	3.27025	0.00108125	0.95811
CA00023859	CA00015837	2	2	0	3.27025	0.00108125	0.268707
CA00034006	CA00015774	1	2	-1	3.27025	0.00108125	0.601537
CA00022491	CA00012730	2	1	1	3.27025	0.00108125	0.113068
CA00022513	CA00012714	1	1	0	3.27025	0.00108125	0.671992
CA00022543	CA00012687	1	1	0	3.27025	0.00108125	0.270713
CA00066028	CA00012675	1	1	0	3.27025	0.00108125	0.623425
CA00031966	CA00012665	2	2	0	3.27025	0.00108125	0.227688
CA00031956	CA00012652	1	1	0	3.27025	0.00108125	0.689325
CA00031921	CA00012614	1	2	-1	3.27025	0.00108125	0.301421
CA00027817	CA00012607	1	2	-1	3.27025	0.00108125	0.728736
CA00027825	CA00043258	1	1	0	3.27025	0.00108125	0.664208
CA00027827	CA00043257	1	1	0	3.27025	0.00108125	0.865986
CA00027830	CA00067013	1	1	0	3.27025	0.00108125	0.202167
CA00027841	CA00043242	1	1	0	3.27025	0.00108125	0.906896
CA00027848	CA00030904	1	1	0	3.27025	0.00108125	0.282174
CA00038141	CA00018281	1	1	0	3.27025	0.00108125	0.232021
CA00063275	CA00014051	1	1	0	3.27025	0.00108125	0.483558
CA00004197	CA00014064	2	1	1	3.27025	0.00108125	0.434941
CA00004411	CA00037282	3	3	0	3.27025	0.00108125	0.925465
CA00026081	CA00022729	1	1	0	3.27025	0.00108125	0.293319
CA00026096	CA00022714	1	1	0	3.27025	0.00108125	0
CA00049869	CA00037448	2	1	1	3.27025	0.00108125	0.328749
CA00061732	CA00037438	5	5	0	3.27025	0.00108125	0.495536
CA00022213	CA00046038	2	1	1	3.27025	0.00108125	0.226099
CA00022210	CA00046034	1	1	0	3.27025	0.00108125	0.127726
CA00022195	CA00049766	1	1	0	3.27025	0.00108125	0
CA00022192	CA00049763	3	3	0	3.27025	0.00108125	0.464935
CA00022181	CA00032077	4	4	0	3.27025	0.00108125	0.414247
CA00022203	CA00049771	1	1	0	3.27025	0.00108125	0.674573
CA00002640	CA00018186	1	2	-1	3.27025	0.00108125	0.992458
CA00002636	CA00018193	1	1	0	3.27025	0.00108125	0.867081
CA00002626	CA00018210	1	2	-1	3.27025	0.00108125	0.992877
CA00002738	CA00010331	2	2	0	3.27025	0.00108125	0.678645
CA00002835	CA00010234	8	8	0	3.27025	0.00108125	0.0968142
CA00002834	CA00010235	1	1	0	3.27025	0.00108125	0.564957
CA00034501	CA00003799	1	1	0	3.27025	0.00108125	0.747747
CA00034514	CA00003787	1	1	0	3.27025	0.00108125	0.971676
CA00034523	CA00003779	2	1	1	3.27025	0.00108125	0.726253
CA00034532	CA00019586	1	1	0	3.27025	0.00108125	0.856878
CA00024022	CA00019591	1	1	0	3.27025	0.00108125	0.822839
CA00001678	CA00003834	1	1	0	3.27025	0.00108125	0.269781
CA00019097	CA00003890	1	2	-1	3.27025	0.00108125	0.311587
CA00019098	CA00003891	1	2	-1	3.27025	0.00108125	0.252471
CA00046379	CA00065768	1	1	0	3.27025	0.00108125	0.955846
CA00033263	CA00055950	1	1	0	3.27025	0.00108125	0.970425
CA00033240	CA00042469	1	2	-1	3.27025	0.00108125	0.513437
CA00033239	CA00042470	1	1	0	3.27025	0.00108125	0.514937
CA00060217	CA00042463	1	1	0	3.27025	0.00108125	0.45029
CA00008136	CA00055425	1	1	0	3.27025	0.00108125	0.17895
CA00008226	CA00048774	2	1	1	3.27025	0.00108125	0.995596
CA00008219	CA00027213	4	4	0	3.27025	0.00108125	0.21089
CA00044155	CA00016132	3	3	0	3.27025	0.00108125	0.23463
CA00017491	CA00016167	1	2	-1	3.27025	0.00108125	0.937641
CA00017473	CA00020697	1	1	0	3.27025	0.00108125	0.594919
CA00008256	CA00020769	9	9	0	3.27025	0.00108125	0.572656
CA00008262	CA00020764	1	2	-1	3.27025	0.00108125	0.747639
CA00008281	CA00020745	2	2	0	3.27025	0.00108125	0.44384
CA00008283	CA00020743	1	2	-1	3.27025	0.00108125	0.816336
CA00008284	CA00020742	8	8	0	3.27025	0.00108125	0.529472
CA00017426	CA00056916	1	1	0	3.27025	0.00108125	0.332866
CA00017415	CA00048371	1	1	0	3.27025	0.00108125	0.257276
CA00017411	CA00048374	1	2	-1	3.27025	0.00108125	0.379065
CA00039025	CA00054285	1	1	0	3.27025	0.00108125	0
CA00051067	CA00041194	1	1	0	3.27025	0.00108125	0.827337
CA00051068	CA00041195	2	1	1	3.27025	0.00108125	0.207059
CA00057086	CA00041218	1	1	0	3.27025	0.00108125	0.60571
CA00032941	CA00047828	1	2	-1	3.27025	0.00108125	0.715916
CA00032938	CA00047831	1	1	0	3.27025	0.00108125	0.19696
CA00032911	CA00039111	3	2	1	3.27025	0.00108125	0.220773
CA00056165	CA00032318	2	1	1	3.27025	0.00108125	0.720189
CA00056161	CA00032323	3	3	0	3.27025	0.00108125	0.515383
CA00009824	CA00032333	1	1	0	3.27025	0.00108125	0.162282
CA00009772	CA00019738	1	1	0	3.27025	0.00108125	0.432898
CA00009740	CA00019704	2	1	1	3.27025	0.00108125	0.215382
CA00057935	CA00063540	1	2	-1	3.27025	0.00108125	0.334388
CA00011134	CA00048845	1	1	0	3.27025	0.00108125	0.677122
CA00011107	CA00043339	3	3	0	3.27025	0.00108125	0.566029
CA00011100	CA00043346	6	6	0	3.27025	0.00108125	0.868582
CA00034629	CA00024877	1	1	0	3.27025	0.00108125	0.627594
CA00034623	CA00024870	1	1	0	3.27025	0.00108125	0.204513
CA00034621	CA00024869	3	3	0	3.27025	0.00108125	0.155886
CA00034618	CA00024864	2	2	0	3.27025	0.00108125	0.459554
CA00034615	CA00024863	1	1	0	3.27025	0.00108125	0.260025
CA00067524	CA00024839	2	2	0	3.27025	0.00108125	0.411932
CA00066588	CA00024832	1	1	0	3.27025	0.00108125	0.528996
CA00012963	CA00024820	3	3	0	3.27025	0.00108125	0.321471
CA00012942	CA00042214	1	1	0	3.27025	0.00108125	0.999227
CA00012909	CA00043763	5	5	0	3.27025	0.00108125	0.894376
CA00012900	CA00043772	1	1	0	3.27025	0.00108125	0.66929
CA00012883	CA00056527	1	1	0	3.27025	0.00108125	0.5396
CA00042170	CA00006097	1	1	0	3.27025	0.00108125	0.552543
CA00041541	CA00015891	2	2	0	3.27025	0.00108125	0.731751
CA00041535	CA00015888	1	1	0	3.27025	0.00108125	0.498112
CA00041567	CA00015913	1	1	0	3.27025	0.00108125	0.753142
CA00052530	CA00015946	3	3	0	3.27025	0.00108125	0.101844
CA00041574	CA00015923	2	1	1	3.27025	0.00108125	0.110515
CA00024640	CA00049820	4	4	0	3.27025	0.00108125	0.57831
CA00044652	CA00011872	1	1	0	3.27025	0.00108125	0.962172
CA00044646	CA00011879	1	1	0	3.27025	0.00108125	0.941586
CA00044643	CA00011881	1	1	0	3.27025	0.00108125	0.134273
CA00044642	CA00011882	4	3	1	3.27025	0.00108125	0.163137
CA00013567	CA00011898	2	1	1	3.27025	0.00108125	0.947894
CA00013577	CA00011907	6	6	0	3.27025	0.00108125	0.229844
CA00013607	CA00029275	1	2	-1	3.27025	0.00108125	0.444718
CA00013633	CA00034441	1	2	-1	3.27025	0.00108125	0.420636
CA00007076	CA00005592	1	1	0	3.27025	0.00108125	0.665553
CA00007082	CA00005586	1	1	0	3.27025	0.00108125	0.341417
CA00007098	CA00005571	3	3	0	3.27025	0.00108125	0.274249
CA00007101	CA00005569	2	1	1	3.27025	0.00108125	0.828559
CA00007151	CA00005521	7	6	1	3.27025	0.00108125	0.472754
CA00026296	CA00005443	2	2	0	3.27025	0.00108125	0.276035
CA00026302	CA00005437	1	1	0	3.27025	0.00108125	0.950257
CA00039189	CA00005426	1	1	0	3.27025	0.00108125	0.261263
CA00029537	CA00021935	1	1	0	3.27025	0.00108125	0.187076
CA00015125	CA00021942	2	2	0	3.27025	0.00108125	0.443055
CA00029351	CA00046780	1	1	0	3.27025	0.00108125	0.793943
CA00029313	CA00059576	1	1	0	3.27025	0.00108125	0.998518
CA00045747	CA00042396	3	3	0	3.27025	0.00108125	0.763402
CA00008867	CA00037571	2	1	1	3.27025	0.00108125	0.710691
CA00008847	CA00037591	3	3	0	3.27025	0.00108125	0.185546
CA00008843	CA00037595	1	2	-1	3.27025	0.00108125	0
CA00001235	CA00013459	2	2	0	3.27025	0.00108125	0.165953
CA00001192	CA00013423	1	1	0	3.27025	0.00108125	0.731238
CA00000961	CA00011571	9	9	0	3.27025	0.00108125	0.20478
CA00001036	CA00011652	1	1	0	3.27025	0.00108125	0.133589
CA00001063	CA00011678	1	1	0	3.27025	0.00108125	0.647496
CA00001141	CA00013381	1	1	0	3.27025	0.00108125	0.402426
CA00001146	CA00013385	1	1	0	3.27025	0.00108125	0.530823
CA00001095	CA00048014	1	1	0	3.27025	0.00108125	0.995439
CA00001107	CA00013345	2	1	1	3.27025	0.00108125	0.223062
CA00001138	CA00013373	3	3	0	3.27025	0.00108125	0.113656
CA00000882	CA00056438	1	1	0	3.27025	0.00108125	0.506512
CA00012417	CA00039861	1	1	0	3.27025	0.00108125	0.816421
CA00012411	CA00039870	1	1	0	3.27025	0.00108125	0.986888
CA00010628	CA00032775	1	1	0	3.27025	0.00108125	0
CA00010641	CA00032783	3	4	-1	3.27025	0.00108125	0.578874
CA00010647	CA00032788	2	1	1	3.27025	0.00108125	0.426637
CA00010737	CA00058083	2	2	0	3.27025	0.00108125	0.464547
CA00010743	CA00058088	1	2	-1	3.27025	0.00108125	0.394416
CA00010745	CA00058090	1	1	0	3.27025	0.00108125	0.211998
CA00010746	CA00058091	1	1	0	3.27025	0.00108125	0.997967
CA00010749	CA00050133	1	2	-1	3.27025	0.00108125	0.876454
CA00051686	CA00050149	2	1	1	3.27025	0.00108125	0.991733
CA00005210	CA00045225	2	2	0	3.27025	0.00108125	0.241983
CA00005176	CA00053398	1	1	0	3.27025	0.00108125	0
CA00005150	CA00052070	1	2	-1	3.27025	0.00108125	0.83416
CA00005142	CA00030390	2	1	1	3.27025	0.00108125	0.204091
CA00005101	CA00030333	1	1	0	3.27025	0.00108125	0.872668
CA00005093	CA00042695	2	1	1	3.27025	0.00108125	0.658165
CA00005092	CA00042694	3	3	0	3.27025	0.00108125	0.144554
CA00005075	CA00042678	1	1	0	3.27025	0.00108125	0.452708
CA00006737	CA00021721	2	1	1	3.27025	0.00108125	0.962577
CA00006675	CA00021664	2	3	-1	3.27025	0.00108125	0.411907
CA00006636	CA00068097	4	4	0	3.27025	0.00108125	0.428881
CA00066735	CA00076501	6	7	-1	3.27025	0.00108125	0.230578
CA00011203	CA00053177	2	3	-1	3.27025	0.00108125	0.153862
CA00011219	CA00021869	2	1	1	3.27025	0.00108125	0.999983
CA00011233	CA00021851	2	2	0	3.27025	0.00108125	0.706855
CA00011283	CA00055105	1	1	0	3.27025	0.00108125	0.35128
CA00011304	CA00068405	1	1	0	3.27025	0.00108125	0.999021
CA00079851	CA00069436	1	1	0	3.27025	0.00108125	0.95179
CA00041618	CA00030110	1	1	0	3.27025	0.00108125	0.253497
CA00041613	CA00030114	2	2	0	3.27025	0.00108125	0.274175
CA00044911	CA00030119	1	1	0	3.27025	0.00108125	0.368517
CA00044906	CA00030123	7	7	0	3.27025	0.00108125	0.284718
CA00012539	CA00052752	1	2	-1	3.27025	0.00108125	0.711009
CA00012596	CA00038203	1	2	-1	3.27025	0.00108125	0
CA00012600	CA00038035	1	2	-1	3.27025	0.00108125	0.999087
CA00043444	CA00053134	4	3	1	3.27025	0.00108125	0.312966
CA00044541	CA00032464	1	1	0	3.27025	0.00108125	0.73662
CA00016983	CA00026837	1	2	-1	3.27025	0.00108125	0.322643
CA00016975	CA00026843	1	1	0	3.27025	0.00108125	0.25254
CA00043425	CA00026786	1	1	0	3.27025	0.00108125	0
CA00038307	CA00032439	1	1	0	3.27025	0.00108125	0.393762
CA00026613	CA00076951	1	2	-1	3.27025	0.00108125	0
CA00015011	CA00015512	1	1	0	3.27025	0.00108125	0.305926
CA00014988	CA00015488	2	2	0	3.27025	0.00108125	0.55288
CA00021803	CA00013719	1	2	-1	3.27025	0.00108125	0.813438
CA00021773	CA00013694	3	3	0	3.27025	0.00108125	0.21897
CA00021779	CA00013698	5	5	0	3.27025	0.00108125	0.128684
CA00011738	CA00042977	1	1	0	3.27025	0.00108125	0.962506
CA00011780	CA00045037	1	2	-1	3.27025	0.00108125	0.912942
CA00011808	CA00034880	1	1	0	3.27025	0.00108125	0.189124
CA00011814	CA00034868	7	7	0	3.27025	0.00108125	0.13525
CA00039946	CA00031475	1	2	-1	3.27025	0.00108125	0
CA00061435	CA00038649	2	2	0	3.27025	0.00108125	0.944904
CA00061433	CA00038646	2	1	1	3.27025	0.00108125	0.739537
CA00040863	CA00038998	1	1	0	3.27025	0.00108125	0.611769
CA00043837	CA00028673	1	1	0	3.27025	0.00108125	0.46085
CA00058785	CA00054551	1	1	0	3.27025	0.00108125	0
CA00069178	CA00054562	1	1	0	3.27025	0.00108125	0.829437
CA00018616	CA00027306	1	1	0	3.27025	0.00108125	0.701414
CA00018635	CA00046083	6	5	1	3.27025	0.00108125	0.179776
CA00045487	CA00036848	1	2	-1	3.27025	0.00108125	0
CA00045478	CA00036856	2	2	0	3.27025	0.00108125	0.503362
CA00050237	CA00036870	7	8	-1	3.27025	0.00108125	0.272535
CA00050239	CA00028634	9	9	0	3.27025	0.00108125	0.115286
CA00004577	CA00057803	1	1	0	3.27025	0.00108125	0.998919
CA00004552	CA00040267	1	1	0	3.27025	0.00108125	0.319614
CA00004493	CA00043721	2	2	0	3.27025	0.00108125	0.965371
CA00004507	CA00043706	1	1	0	3.27025	0.00108125	0.228988
CA00009189	CA00007752	1	1	0	3.27025	0.00108125	0.260254
CA00009171	CA00007768	1	1	0	3.27025	0.00108125	0.402207
CA00009169	CA00007770	1	1	0	3.27025	0.00108125	0.289227
CA00009153	CA00007808	1	1	0	3.27025	0.00108125	0.286461
CA00009149	CA00007816	1	1	0	3.27025	0.00108125	0.209506
CA00009068	CA00058066	1	1	0	3.27025	0.00108125	0.833261
CA00002285	CA00050325	1	1	0	3.27025	0.00108125	0.245248
CA00002322	CA00001649	1	1	0	3.27025	0.00108125	0.434411
CA00002362	CA00001616	1	2	-1	3.27025	0.00108125	0.35493
CA00047346	CA00038556	2	2	0	3.27025	0.00108125	0.280757
CA00002529	CA00023690	1	1	0	3.27025	0.00108125	0
CA00002533	CA00023695	1	2	-1	3.27025	0.00108125	0.665564
CA00002564	CA00018859	2	1	1	3.27025	0.00108125	0.262151
CA00002445	CA00050040	1	1	0	3.27025	0.00108125	0
CA00017870	CA00053765	1	1	0	3.27025	0.00108125	0.117436
CA00038693	CA00022766	1	1	0	3.27025	0.00108125	0
CA00017851	CA00022805	2	1	1	3.27025	0.00108125	0.775194
CA00017866	CA00053771	1	1	0	3.27025	0.00108125	0.700712
CA00038703	CA00054073	10	9	1	3.27025	0.00108125	0.20113
CA00005413	CA00054060	1	1	0	3.27025	0.00108125	0.6249
CA00005353	CA00034667	1	1	0	3.27025	0.00108125	0.519326
CA00005362	CA00034676	2	1	1	3.27025	0.00108125	0.708
CA00005364	CA00034679	3	3	0	3.27025	0.00108125	0.973482
CA00005380	CA00034693	1	2	-1	3.27025	0.00108125	0.259668
CA00005389	CA00059805	2	2	0	3.27025	0.00108125	0.428129
CA00005326	CA00033513	2	3	-1	3.27025	0.00108125	0.146849
CA00005276	CA00048448	6	6	0	3.27025	0.00108125	0.384189
CA00044400	CA00072222	1	1	0	3.27025	0.00108125	0.386566
CA00044414	CA00023034	1	1	0	3.27025	0.00108125	0.739645
CA00044767	CA00022994	1	1	0	3.27025	0.00108125	0.222774
CA00025426	CA00022967	2	2	0	3.27025	0.00108125	0.703792
CA00025424	CA00022965	1	1	0	3.27025	0.00108125	0.992077
CA00025394	CA00065585	4	5	-1	3.27025	0.00108125	0.999632
CA00025389	CA00065581	1	2	-1	3.27025	0.00108125	0.511836
CA00021091	CA00036387	2	1	1	3.27025	0.00108125	0.92775
CA00003080	CA00029687	2	1	1	3.27025	0.00108125	0.26022
CA00003118	CA00063618	1	1	0	3.27025	0.00108125	1
CA00003122	CA00047640	2	1	1	3.27025	0.00108125	0.625554
CA00038068	CA00035249	3	3	0	3.27025	0.00108125	0.995685
CA00053486	CA00019470	2	1	1	3.27025	0.00108125	0.685394
CA00066388	CA00019430	1	1	0	3.27025	0.00108125	0.577415
CA00038825	CA00019420	1	1	0	3.27025	0.00108125	0.461542
CA00025550	CA00048669	1	1	0	3.27025	0.00108125	0.35742
CA00032207	CA00044830	1	1	0	3.27025	0.00108125	0.429243
CA00033806	CA00032687	2	1	1	3.27025	0.00108125	0.76991
CA00027247	CA00053913	1	2	-1	3.27025	0.00108125	0.239797
CA00033816	CA00032666	1	1	0	3.27025	0.00108125	0.544074
CA00015314	CA00038510	1	1	0	3.27025	0.00108125	0
CA00015308	CA00038507	1	2	-1	3.27025	0.00108125	0.331332
CA00050760	CA00042826	1	1	0	3.27025	0.00108125	0
CA00015347	CA00025289	1	1	0	3.27025	0.00108125	0
CA00015352	CA00025283	4	3	1	3.27025	0.00108125	0.971693
CA00015371	CA00025266	1	1	0	3.27025	0.00108125	0.425868
CA00060198	CA00019644	1	1	0	3.27025	0.00108125	0.555963
CA00015337	CA00025300	4	3	1	3.27025	0.00108125	0.504292
CA00015339	CA00025298	1	1	0	3.27025	0.00108125	0
CA00048221	CA00046948	1	2	-1	3.27025	0.00108125	0.818008
CA00048213	CA00046939	1	1	0	3.27025	0.00108125	0.391517
CA00056356	CA00046934	7	8	-1	3.27025	0.00108125	0.346724
CA00047301	CA00034139	1	1	0	3.27025	0.00108125	0.19992
CA00076915	CA00034839	2	1	1	3.27025	0.00108125	0.999054
CA00027561	CA00047255	1	1	0	3.27025	0.00108125	0.514747
CA00031004	CA00053741	1	1	0	3.27025	0.00108125	0.382178
CA00044947	CA00025067	2	2	0	3.27025	0.00108125	0.410373
CA00042665	CA00025052	4	4	0	3.27025	0.00108125	0.203446
CA00031618	CA00025035	1	1	0	3.27025	0.00108125	0.457822
CA00031615	CA00025032	1	1	0	3.27025	0.00108125	0.436435
CA00031597	CA00036172	3	3	0	3.27025	0.00108125	0.115861
CA00042006	CA00036156	2	1	1	3.27025	0.00108125	0.746095
CA00045791	CA00068446	2	1	1	3.27025	0.00108125	0.742116
CA00048469	CA00028082	3	2	1	3.27025	0.00108125	0.386174
CA00057225	CA00028062	1	1	0	3.27025	0.00108125	0.201256
CA00020980	CA00023837	2	2	0	3.27025	0.00108125	0.28415
CA00020978	CA00023835	1	1	0	3.27025	0.00108125	0.646872
CA00039638	CA00023794	1	1	0	3.27025	0.00108125	0.615642
CA00039621	CA00042657	2	3	-1	3.27025	0.00108125	0.142508
CA00054078	CA00017502	1	1	0	3.27025	0.00108125	0.169373
CA00054090	CA00017511	2	2	0	3.27025	0.00108125	0.458942
CA00054091	CA00017512	2	2	0	3.27025	0.00108125	0.604174
CA00056971	CA00017520	2	1	1	3.27025	0.00108125	0.816504
CA00046321	CA00017546	5	6	-1	3.27025	0.00108125	0.39779
CA00019532	CA00036027	1	1	0	3.27025	0.00108125	0
CA00019533	CA00036028	1	1	0	3.27025	0.00108125	0
CA00003571	CA00071983	2	2	0	3.27025	0.00108125	0.203262
CA00003570	CA00071984	1	1	0	3.27025	0.00108125	0.905638
CA00003537	CA00028708	9	8	1	3.27025	0.00108125	0.0682529
CA00003497	CA00025605	1	1	0	3.27025	0.00108125	0.827003
CA00003484	CA00025597	1	1	0	3.27025	0.00108125	0.793716
CA00003483	CA00025596	1	1	0	3.27025	0.00108125	0.227542
CA00003440	CA00028497	1	2	-1	3.27025	0.00108125	0.286432
CA00032846	CA00028786	1	1	0	3.27025	0.00108125	0.418782
CA00046472	CA00028773	1	1	0	3.27025	0.00108125	1
CA00046442	CA00028759	1	1	0	3.27025	0.00108125	0.469407
CA00032806	CA00053580	1	1	0	3.27025	0.00108125	0.835122
CA00032830	CA00028800	1	1	0	3.27025	0.00108125	0.638793
CA00025953	CA00019855	2	1	1	3.27025	0.00108125	0.266374
CA00065356	CA00026902	1	2	-1	3.27025	0.00108125	0.280835
[truncated: 3,405 more rows]

## Sheet: Table-S15.2_LS_tissue_mean_fpkm
L_gene_id	S_gene_id	L_mean_log2_FPKM	S_mean_log2_FPKM	mean_log2_FPKM_stat	mean_log2_FPKM_pvalue
CA00075627	CA00019485	5.52883	7.59199	12.4015	7.61673e-35
CA00007210	CA00038240	9.9505	9.08337	12.4015	7.61673e-35
CA00000951	CA00011562	2.76854	7.49055	12.4015	7.61673e-35
CA00009183	CA00007760	8.81972	10.0722	12.4015	7.61673e-35
CA00053992	CA00043058	9.39156	9.07499	12.4015	7.61673e-35
CA00026954	CA00043811	0	6.52764	12.4015	7.61673e-35
CA00011815	CA00034867	8.88032	9.8175	12.4015	7.61673e-35
CA00046285	CA00041329	2.8539	2.29872	12.4015	7.61673e-35
CA00030234	CA00025156	0	3.77249	12.4015	7.61673e-35
CA00036425	CA00032772	5.28007	6.3958	12.4015	7.61673e-35
CA00050502	CA00057972	8.27239	10.6257	12.4015	7.61673e-35
CA00050212	CA00012989	3.17899	6.2156	12.4015	7.61673e-35
CA00008533	CA00049270	6.08449	6.87887	12.4015	7.61673e-35
CA00020173	CA00005823	6.20818	8.12041	12.4015	7.61673e-35
CA00000629	CA00019290	4.48607	6.24862	12.4015	7.61673e-35
CA00041137	CA00024269	5.06433	6.48743	12.4015	7.61673e-35
CA00009206	CA00007738	6.5853	9.57021	12.4015	7.61673e-35
CA00067633	CA00000254	0	7.49175	12.4015	7.61673e-35
CA00004923	CA00029987	10.1081	9.74719	12.4015	7.61673e-35
CA00001090	CA00048019	4.57472	6.64524	12.4015	7.61673e-35
CA00045494	CA00036841	5.04005	7.61863	12.4015	7.61673e-35
CA00041951	CA00013200	2.132	3.53756	12.4015	7.61673e-35
CA00012899	CA00043773	5.33252	6.0367	12.4015	7.61673e-35
CA00052367	CA00006059	4.82868	5.55232	12.4015	7.61673e-35
CA00032236	CA00006540	4.38897	6.72799	12.4015	7.61673e-35
CA00061786	CA00054589	1.71579	1.70301	12.4015	7.61673e-35
CA00001331	CA00027071	5.58023	6.96791	12.4015	7.61673e-35
CA00001126	CA00013364	8.4645	9.19156	12.4015	7.61673e-35
CA00027462	CA00012997	7.12291	8.53801	12.4015	7.61673e-35
CA00026265	CA00005475	6.01458	6.78573	12.4015	7.61673e-35
CA00024537	CA00040936	7.62375	8.39547	12.4015	7.61673e-35
CA00016421	CA00020848	4.19862	4.82996	12.4015	7.61673e-35
CA00001316	CA00018829	7.49111	8.63936	12.4015	7.61673e-35
CA00051413	CA00051335	3.71151	5.81408	12.4015	7.61673e-35
CA00007718	CA00014721	4.53188	5.62086	12.4015	7.61673e-35
CA00004491	CA00043723	5.51908	7.73086	12.4015	7.61673e-35
CA00060795	CA00021461	6.79869	7.38284	12.4015	7.61673e-35
CA00006366	CA00022599	8.0094	9.04314	12.4015	7.61673e-35
CA00000670	CA00019242	8.3464	9.13611	12.4015	7.61673e-35
CA00013601	CA00029284	6.63245	7.24493	12.4015	7.61673e-35
CA00038694	CA00022765	0.751297	1.77047	12.4015	7.61673e-35
CA00029054	CA00021352	2.32654	4.30228	12.4015	7.61673e-35
CA00029396	CA00035768	11.7145	10.4935	12.4015	7.61673e-35
CA00001443	CA00017684	8.43912	8.83774	12.4015	7.61673e-35
CA00007626	CA00031564	5.68064	6.15292	12.4015	7.61673e-35
CA00017972	CA00028851	6.17643	6.63306	12.4015	7.61673e-35
CA00064511	CA00000310	0	3.81775	12.4015	7.61673e-35
CA00069669	CA00010859	11.7186	12.2907	12.4015	7.61673e-35
CA00002853	CA00010215	0	6.35536	12.4015	7.61673e-35
CA00011255	CA00021830	4.47798	5.88008	12.4015	7.61673e-35
CA00012344	CA00029148	3.34493	2.95639	12.4015	7.61673e-35
CA00030604	CA00013834	5.62418	8.02234	12.4015	7.61673e-35
CA00039022	CA00054282	7.50058	8.61553	12.4015	7.61673e-35
CA00004817	CA00011448	6.22134	7.52682	12.4015	7.61673e-35
CA00025391	CA00065582	6.61272	6.83061	12.4015	7.61673e-35
CA00021800	CA00013714	6.68248	7.77904	12.4015	7.61673e-35
CA00044782	CA00023008	6.48811	7.6696	12.4015	7.61673e-35
CA00003503	CA00025612	6.54222	8.0631	12.4015	7.61673e-35
CA00033073	CA00031469	3.55161	7.41488	12.4015	7.61673e-35
CA00057460	CA00030639	5.05273	3.4144	12.4015	7.61673e-35
CA00052730	CA00030622	5.73708	6.37107	12.4015	7.61673e-35
CA00064269	CA00018917	0	2.0796	12.4015	7.61673e-35
CA00030318	CA00037657	7.62834	8.5319	12.4015	7.61673e-35
CA00052975	CA00013160	8.42292	9.36107	12.4015	7.61673e-35
CA00000513	CA00035940	5.60603	6.37641	12.4015	7.61673e-35
CA00048464	CA00028079	4.03488	4.25881	12.4015	7.61673e-35
CA00019102	CA00003895	6.23856	7.4095	12.4015	7.61673e-35
CA00001159	CA00013393	8.84101	10.1298	12.4015	7.61673e-35
CA00031330	CA00031257	5.80024	6.58667	12.4015	7.61673e-35
CA00004682	CA00030703	4.91074	5.95116	12.4015	7.61673e-35
CA00009779	CA00019747	3.09944	6.94108	12.4015	7.61673e-35
CA00019099	CA00003892	6.55145	7.09967	12.4015	7.61673e-35
CA00002633	CA00018196	6.03484	6.60827	12.4015	7.61673e-35
CA00001729	CA00003880	6.04819	6.76367	12.4015	7.61673e-35
CA00078201	CA00047266	0.0780329	1.97799	12.4015	7.61673e-35
CA00013659	CA00034417	6.43056	7.90317	12.4015	7.61673e-35
CA00025417	CA00022956	1.87273	2.0406	12.4015	7.61673e-35
CA00032800	CA00019841	5.2635	6.2772	12.4015	7.61673e-35
CA00012030	CA00023998	6.21455	6.56675	12.4015	7.61673e-35
CA00032434	CA00063444	6.70901	8.00813	12.4015	7.61673e-35
CA00026950	CA00043809	6.4585	6.45179	12.4015	7.61673e-35
CA00004700	CA00030685	1.72711	2.5337	12.4015	7.61673e-35
CA00065270	CA00000145	3.94896	5.08279	12.4015	7.61673e-35
CA00050279	CA00025131	6.40542	7.36222	12.4015	7.61673e-35
CA00066421	CA00023020	14.041	14.2566	12.4015	7.61673e-35
CA00004144	CA00027136	10.38	14.3942	12.4015	7.61673e-35
CA00002550	CA00018872	5.35238	6.49834	12.4015	7.61673e-35
CA00076668	CA00053837	2.95474	6.19515	12.4015	7.61673e-35
CA00027922	CA00010770	0	5.79771	12.4015	7.61673e-35
CA00031161	CA00069773	10.7728	10.4326	12.4015	7.61673e-35
CA00028137	CA00047472	5.15657	4.92788	12.4015	7.61673e-35
CA00037973	CA00023366	0.267943	5.4015	12.4015	7.61673e-35
CA00046529	CA00022756	6.41741	8.1111	12.4015	7.61673e-35
CA00032936	CA00039085	5.15475	5.27836	12.4015	7.61673e-35
CA00012867	CA00053231	6.23647	7.04004	12.4015	7.61673e-35
CA00041059	CA00015866	3.32344	3.62965	12.4015	7.61673e-35
CA00009137	CA00007827	6.34072	6.26791	12.4015	7.61673e-35
CA00002376	CA00001604	6.79257	6.62417	12.4015	7.61673e-35
CA00003094	CA00029677	6.5561	6.95559	12.4015	7.61673e-35
CA00003431	CA00028488	5.96499	6.46931	12.4015	7.61673e-35
CA00058752	CA00009693	2.8882	6.10151	12.4015	7.61673e-35
CA00006234	CA00018492	4.95555	6.43418	12.4015	7.61673e-35
CA00019092	CA00000330	6.70902	6.5087	12.4015	7.61673e-35
CA00016302	CA00039411	0	8.56769	12.4015	7.61673e-35
CA00022037	CA00041419	3.37447	6.42461	12.4015	7.61673e-35
CA00007083	CA00005585	5.9092	5.23826	12.4015	7.61673e-35
CA00008334	CA00035013	8.22416	7.37036	12.4015	7.61673e-35
CA00009905	CA00047119	6.10944	6.67855	12.4015	7.61673e-35
CA00000469	CA00023540	3.41514	4.21971	12.4015	7.61673e-35
CA00011115	CA00073917	4.82967	5.84996	12.4015	7.61673e-35
CA00057277	CA00035599	7.27936	8.27191	12.4015	7.61673e-35
CA00052371	CA00006063	6.39761	7.24786	12.4015	7.61673e-35
CA00013592	CA00029294	5.88349	7.22992	12.4015	7.61673e-35
CA00007150	CA00005522	8.71477	9.04909	12.4015	7.61673e-35
CA00012570	CA00038175	7.10001	7.89946	12.4015	7.61673e-35
CA00011729	CA00042970	4.97328	2.92806	12.4015	7.61673e-35
CA00005405	CA00051422	6.33571	7.64635	12.4015	7.61673e-35
CA00025423	CA00022964	5.8232	6.97063	12.4015	7.61673e-35
CA00003536	CA00028709	3.14579	2.45954	12.4015	7.61673e-35
CA00025991	CA00019891	7.38696	7.20317	12.4015	7.61673e-35
CA00029065	CA00021346	7.44849	7.99848	12.4015	7.61673e-35
CA00049458	CA00010869	3.99284	5.74217	12.4015	7.61673e-35
CA00007293	CA00020089	4.93794	6.15168	12.4015	7.61673e-35
CA00009344	CA00023761	2.51332	5.67183	12.4015	7.61673e-35
CA00020126	CA00024776	8.13118	9.98345	12.4015	7.61673e-35
CA00004641	CA00013955	3.58556	3.09566	12.4015	7.61673e-35
CA00020269	CA00006993	7.25828	7.92405	12.4015	7.61673e-35
CA00005311	CA00033528	8.70144	9.00503	12.4015	7.61673e-35
CA00072284	CA00053839	1.76167	2.19247	12.4015	7.61673e-35
CA00012032	CA00024003	2.52735	4.50094	12.4015	7.61673e-35
CA00030108	CA00040464	7.28812	7.04319	12.4015	7.61673e-35
CA00004025	CA00017275	0	7.45798	12.4015	7.61673e-35
CA00007298	CA00020093	6.63315	7.05572	12.4015	7.61673e-35
CA00039925	CA00033477	5.81872	5.55135	12.4015	7.61673e-35
CA00042839	CA00048591	0	5.37068	12.4015	7.61673e-35
CA00024953	CA00022354	3.92481	6.99741	12.4015	7.61673e-35
CA00046871	CA00031412	5.21426	5.74938	12.4015	7.61673e-35
CA00022043	CA00041423	0.0527808	7.23261	12.4015	7.61673e-35
CA00020198	CA00022658	0.177094	2.43098	12.4015	7.61673e-35
CA00056113	CA00010547	4.16579	5.1947	12.4015	7.61673e-35
CA00039991	CA00048789	0	7.57844	12.4015	7.61673e-35
CA00042770	CA00010607	4.79706	6.43405	12.4015	7.61673e-35
CA00051988	CA00057295	6.4787	6.0846	12.4015	7.61673e-35
CA00002623	CA00018215	0.998152	4.92632	12.4015	7.61673e-35
CA00002730	CA00018254	7.15089	6.84013	12.4015	7.61673e-35
CA00046381	CA00065770	1.89001	2.64687	12.4015	7.61673e-35
CA00005227	CA00044138	6.31293	5.80489	12.4015	7.61673e-35
CA00059651	CA00054547	4.79262	5.81207	12.4015	7.61673e-35
CA00043823	CA00028657	6.67389	8.15893	12.4015	7.61673e-35
CA00002413	CA00031653	6.5578	6.85685	12.4015	7.61673e-35
CA00017932	CA00028807	4.93105	5.04304	12.4015	7.61673e-35
CA00029376	CA00038915	1.80028	1.86102	12.4015	7.61673e-35
CA00032246	CA00006530	5.14215	6.09092	12.4015	7.61673e-35
CA00024506	CA00040904	5.99818	6.20528	12.4015	7.61673e-35
CA00009251	CA00040203	6.01858	6.09809	12.4015	7.61673e-35
CA00027988	CA00013136	6.0284	6.67299	12.4015	7.61673e-35
CA00005952	CA00003156	4.49685	6.94636	12.4015	7.61673e-35
CA00001436	CA00017676	7.3779	7.58569	12.4015	7.61673e-35
CA00028255	CA00033455	7.41983	6.75056	12.4015	7.61673e-35
CA00005888	CA00003225	5.00493	6.4933	12.4015	7.61673e-35
CA00006342	CA00018170	6.44428	6.41937	12.4015	7.61673e-35
CA00044151	CA00016135	7.27552	6.35442	12.4015	7.61673e-35
CA00024546	CA00040942	7.33265	10.1854	12.4015	7.61673e-35
CA00040864	CA00038999	9.79251	11.0032	12.4015	7.61673e-35
CA00024077	CA00019633	8.19749	9.96879	12.4015	7.61673e-35
CA00016969	CA00026851	8.15531	8.43694	12.4015	7.61673e-35
CA00004454	CA00033649	8.19473	8.09374	12.4015	7.61673e-35
CA00005390	CA00059806	1.88511	2.84762	12.4015	7.61673e-35
CA00048223	CA00046950	8.37617	9.08942	12.4015	7.61673e-35
CA00064259	CA00006597	6.93417	8.02159	12.4015	7.61673e-35
CA00049803	CA00009667	5.0315	6.73852	12.4015	7.61673e-35
CA00004740	CA00019828	6.31923	6.48608	12.4015	7.61673e-35
CA00036205	CA00044685	5.68505	5.88077	12.4015	7.61673e-35
CA00038145	CA00018286	5.1973	4.91531	12.4015	7.61673e-35
CA00027443	CA00013014	6.72224	6.89496	12.4015	7.61673e-35
CA00027466	CA00012993	7.50077	7.65242	12.4015	7.61673e-35
CA00038616	CA00010510	5.09335	5.60399	12.4015	7.61673e-35
CA00023576	CA00010603	6.71296	6.87711	12.4015	7.61673e-35
CA00026078	CA00022732	2.42221	2.76076	12.4015	7.61673e-35
CA00055531	CA00015966	5.28736	6.43141	12.4015	7.61673e-35
CA00007095	CA00005574	5.92738	6.32844	12.4015	7.61673e-35
CA00011256	CA00021829	0	3.36209	12.4015	7.61673e-35
CA00012500	CA00051365	2.03757	5.24303	12.4015	7.61673e-35
CA00067587	CA00053439	4.88576	5.21048	12.4015	7.61673e-35
CA00018571	CA00027346	4.39883	6.79229	12.4015	7.61673e-35
CA00004587	CA00057795	6.49256	9.54271	12.4015	7.61673e-35
CA00004562	CA00040258	3.45115	4.71015	12.4015	7.61673e-35
CA00005403	CA00051419	7.88995	8.33827	12.4015	7.61673e-35
CA00005247	CA00043383	7.65541	9.07994	12.4015	7.61673e-35
CA00041999	CA00061803	0.197819	8.6159	12.4015	7.61673e-35
CA00020962	CA00023821	6.24352	6.29985	12.4015	7.61673e-35
CA00037857	CA00014287	6.04971	5.51255	12.4015	7.61673e-35
CA00017905	CA00026907	8.29017	7.62852	12.4015	7.61673e-35
CA00027902	CA00010790	6.52392	7.52498	12.4015	7.61673e-35
CA00049457	CA00010870	5.29152	5.70796	12.4015	7.61673e-35
CA00030242	CA00037691	6.96431	6.91563	12.4015	7.61673e-35
CA00007246	CA00020039	6.53462	7.88001	12.4015	7.61673e-35
CA00004101	CA00027104	5.60323	5.53763	12.4015	7.61673e-35
CA00027963	CA00013118	5.60605	6.67192	12.4015	7.61673e-35
CA00027739	CA00028610	5.63649	6.08331	12.4015	7.61673e-35
CA00028437	CA00045932	0.218137	6.61738	12.4015	7.61673e-35
CA00028400	CA00040154	6.19107	5.72076	12.4015	7.61673e-35
CA00037101	CA00035496	4.58847	5.89251	12.4015	7.61673e-35
CA00017766	CA00005683	6.03092	5.63005	12.4015	7.61673e-35
CA00000555	CA00040385	6.38435	7.21517	12.4015	7.61673e-35
CA00032094	CA00050600	3.72702	4.51304	12.4015	7.61673e-35
CA00026162	CA00053459	6.69119	6.84486	12.4015	7.61673e-35
CA00037612	CA00000163	4.36959	6.27415	12.4015	7.61673e-35
CA00071716	CA00000215	5.01964	5.14827	12.4015	7.61673e-35
CA00005204	CA00045232	6.38336	5.18215	12.4015	7.61673e-35
CA00004891	CA00029950	4.00278	5.06559	12.4015	7.61673e-35
CA00036263	CA00016160	5.5598	6.79892	12.4015	7.61673e-35
CA00020206	CA00022666	6.51567	9.14493	12.4015	7.61673e-35
CA00011101	CA00043345	8.29346	8.89003	12.4015	7.61673e-35
CA00052370	CA00006062	6.98755	7.94628	12.4015	7.61673e-35
CA00054002	CA00043047	0	5.04908	12.4015	7.61673e-35
CA00029510	CA00029498	6.30655	6.48032	12.4015	7.61673e-35
CA00061437	CA00038650	6.34937	6.86148	12.4015	7.61673e-35
CA00005321	CA00033517	5.7337	5.17102	12.4015	7.61673e-35
CA00044771	CA00022999	3.51038	8.10883	12.4015	7.61673e-35
CA00056359	CA00046930	5.61017	7.02308	12.4015	7.61673e-35
CA00063119	CA00010836	4.21045	4.8672	12.4015	7.61673e-35
CA00035202	CA00025177	6.71326	7.74557	12.4015	7.61673e-35
CA00005889	CA00003224	7.24779	7.04623	12.4015	7.61673e-35
CA00001586	CA00036797	1.33432	3.33695	12.4015	7.61673e-35
CA00001278	CA00018801	5.52744	6.44423	12.4015	7.61673e-35
CA00020877	CA00014698	6.48955	6.15084	12.4015	7.61673e-35
CA00017315	CA00023125	4.0933	3.88012	12.4015	7.61673e-35
CA00042894	CA00007380	7.10452	13.4899	12.4015	7.61673e-35
CA00005918	CA00003196	3.51751	3.40645	12.4015	7.61673e-35
CA00001413	CA00017662	5.87363	6.58056	12.4015	7.61673e-35
CA00027618	CA00039237	4.73978	4.17384	12.4015	7.61673e-35
CA00037975	CA00023363	5.77592	5.53186	12.4015	7.61673e-35
CA00005324	CA00033515	3.5955	4.08642	12.4015	7.61673e-35
CA00004514	CA00043700	4.19124	4.1869	12.4015	7.61673e-35
CA00027633	CA00039214	2.8492	5.8343	12.4015	7.61673e-35
CA00054416	CA00053546	5.84156	5.85352	12.4015	7.61673e-35
CA00041756	CA00049157	13.4746	14.5433	12.4015	7.61673e-35
CA00022514	CA00012713	1.68049	2.98949	12.4015	7.61673e-35
CA00049867	CA00037449	4.54852	5.47685	12.4015	7.61673e-35
CA00062098	CA00047818	4.36989	5.05509	12.4015	7.61673e-35
CA00026279	CA00005460	7.16939	8.08567	12.4015	7.61673e-35
CA00039166	CA00022135	5.24353	5.99595	12.4015	7.61673e-35
CA00000947	CA00011559	6.66341	6.51216	12.4015	7.61673e-35
CA00005155	CA00052072	4.94516	5.60535	12.4015	7.61673e-35
CA00038311	CA00037514	4.27744	5.54938	12.4015	7.61673e-35
CA00011779	CA00045038	5.2326	6.697	12.4015	7.61673e-35
CA00050017	CA00038672	6.29948	6.34585	12.4015	7.61673e-35
CA00002532	CA00023693	3.02546	3.83081	12.4015	7.61673e-35
CA00025549	CA00048670	7.00275	7.25696	12.4015	7.61673e-35
CA00033823	CA00032661	4.45156	6.31632	12.4015	7.61673e-35
CA00052105	CA00028090	8.94116	8.62009	12.4015	7.61673e-35
CA00019516	CA00017586	0.912126	3.84899	12.4015	7.61673e-35
CA00019523	CA00017595	4.62211	3.81706	12.4015	7.61673e-35
CA00003437	CA00028495	5.15943	4.66374	12.4015	7.61673e-35
CA00003435	CA00028493	6.13941	8.18916	12.4015	7.61673e-35
CA00017914	CA00026918	6.42217	4.72284	12.4015	7.61673e-35
CA00036987	CA00021421	7.70573	8.03282	12.4015	7.61673e-35
CA00027396	CA00041508	0	4.87665	12.4015	7.61673e-35
CA00027384	CA00041519	0.598597	3.99633	12.4015	7.61673e-35
CA00057464	CA00030632	6.5651	6.45778	12.4015	7.61673e-35
CA00055235	CA00056206	0.891439	5.39909	12.4015	7.61673e-35
CA00036713	CA00044067	5.76101	5.4755	12.4015	7.61673e-35
CA00031097	CA00002140	7.3405	7.21325	12.4015	7.61673e-35
CA00035199	CA00025173	3.29661	4.51898	12.4015	7.61673e-35
CA00054494	CA00006582	7.16684	6.94576	12.4015	7.61673e-35
CA00059110	CA00066366	5.25871	6.7171	12.4015	7.61673e-35
CA00009253	CA00040205	2.90194	4.79079	12.4015	7.61673e-35
CA00009334	CA00023772	2.24537	4.20839	12.4015	7.61673e-35
CA00031146	CA00044802	6.67838	6.6163	12.4015	7.61673e-35
CA00035865	CA00049558	7.06568	5.42124	12.4015	7.61673e-35
CA00005025	CA00013470	8.01674	6.85315	12.4015	7.61673e-35
CA00000697	CA00019219	9.13809	8.99122	12.4015	7.61673e-35
CA00009849	CA00013918	3.34506	2.93747	12.4015	7.61673e-35
CA00009844	CA00013925	2.40938	4.03758	12.4015	7.61673e-35
CA00011220	CA00021868	3.36469	4.93144	12.4015	7.61673e-35
CA00063389	CA00016110	5.16679	6.07761	12.4015	7.61673e-35
CA00057814	CA00047448	8.04195	9.33144	12.4015	7.61673e-35
CA00045308	CA00002087	4.60847	5.44298	12.4015	7.61673e-35
CA00012485	CA00056441	5.36999	4.41919	12.4015	7.61673e-35
CA00052861	CA00058781	6.27848	8.16594	12.4015	7.61673e-35
CA00027418	CA00013043	3.50443	4.61098	12.4015	7.61673e-35
CA00026459	CA00024198	4.00408	5.0714	12.4015	7.61673e-35
CA00022182	CA00032078	0.757369	5.57652	12.4015	7.61673e-35
CA00011139	CA00060375	6.77507	8.42548	12.4015	7.61673e-35
CA00039167	CA00022136	7.12716	7.68586	12.4015	7.61673e-35
CA00010660	CA00047864	8.88896	10.6565	12.4015	7.61673e-35
CA00041615	CA00030112	6.39099	6.93747	12.4015	7.61673e-35
CA00043437	CA00053126	4.46396	5.81405	12.4015	7.61673e-35
CA00029516	CA00029490	7.87274	7.50683	12.4015	7.61673e-35
CA00005260	CA00043374	6.22805	8.10147	12.4015	7.61673e-35
CA00055516	CA00039112	2.79224	4.53951	12.4015	7.61673e-35
CA00073421	CA00019486	6.55597	6.44995	12.4015	7.61673e-35
CA00032199	CA00044828	6.77621	7.81697	12.4015	7.61673e-35
CA00003508	CA00025616	4.99395	4.63374	12.4015	7.61673e-35
CA00033064	CA00023925	3.4248	5.58332	12.4015	7.61673e-35
CA00012204	CA00002000	6.37621	6.52118	12.4015	7.61673e-35
CA00004040	CA00017286	6.50946	5.98046	12.4015	7.61673e-35
CA00057341	CA00006488	4.96345	6.38608	12.4015	7.61673e-35
CA00036117	CA00040736	3.53636	7.58829	12.4015	7.61673e-35
CA00024100	CA00008435	6.69695	8.17312	12.4015	7.61673e-35
CA00020540	CA00003310	2.79684	5.41487	12.4015	7.61673e-35
CA00001387	CA00027020	2.39611	3.27492	12.4015	7.61673e-35
CA00004916	CA00029979	3.03237	2.16138	12.4015	7.61673e-35
CA00017304	CA00023134	7.14419	8.48972	12.4015	7.61673e-35
CA00030425	CA00025093	1.09755	1.24543	12.4015	7.61673e-35
CA00039937	CA00021651	2.45039	2.43309	12.4015	7.61673e-35
CA00038114	CA00018678	0.0998481	4.62117	12.4015	7.61673e-35
CA00052962	CA00041936	5.17953	5.0676	12.4015	7.61673e-35
CA00017368	CA00033147	7.78881	8.47933	12.4015	7.61673e-35
CA00042706	CA00049748	6.3216	5.58619	12.4015	7.61673e-35
CA00049170	CA00003813	4.47908	4.47742	12.4015	7.61673e-35
CA00013307	CA00031707	1.14472	2.8945	12.4015	7.61673e-35
CA00017390	CA00033170	4.70887	4.17953	12.4015	7.61673e-35
CA00034009	CA00015767	5.15498	6.047	12.4015	7.61673e-35
CA00002361	CA00001617	4.47896	7.78818	12.4015	7.61673e-35
CA00031163	CA00071671	9.82619	7.54745	12.4015	7.61673e-35
CA00038357	CA00021597	5.05227	10.5635	12.4015	7.61673e-35
CA00013067	CA00054922	4.99171	5.20787	12.4015	7.61673e-35
CA00022424	CA00007499	2.28349	3.49758	12.4015	7.61673e-35
CA00022464	CA00007526	1.88511	1.91298	12.4015	7.61673e-35
CA00035931	CA00018388	5.8224	6.01215	12.4015	7.61673e-35
CA00027468	CA00012991	5.30865	6.18758	12.4015	7.61673e-35
CA00042761	CA00010614	8.017	7.07495	12.4015	7.61673e-35
CA00039292	CA00031752	6.4139	6.48557	12.4015	7.61673e-35
CA00047142	CA00023057	5.31036	6.92129	12.4015	7.61673e-35
CA00026071	CA00022739	6.61102	7.11849	12.4015	7.61673e-35
CA00008152	CA00027150	8.6973	8.13365	12.4015	7.61673e-35
CA00009815	CA00032342	6.41913	9.16392	12.4015	7.61673e-35
CA00035118	CA00006047	5.91853	6.80511	12.4015	7.61673e-35
CA00041545	CA00015894	5.95719	5.59671	12.4015	7.61673e-35
CA00007019	CA00039506	6.35408	7.0338	12.4015	7.61673e-35
CA00026295	CA00005444	1.48015	0.860193	12.4015	7.61673e-35
CA00000950	CA00011561	5.56116	5.33358	12.4015	7.61673e-35
CA00054000	CA00043049	8.44844	6.71991	12.4015	7.61673e-35
CA00005184	CA00053407	7.71992	7.82538	12.4015	7.61673e-35
CA00049619	CA00056677	2.38917	3.54348	12.4015	7.61673e-35
CA00013219	CA00015523	4.3892	5.91273	12.4015	7.61673e-35
CA00011830	CA00034846	8.06009	8.10237	12.4015	7.61673e-35
CA00060267	CA00031510	1.6769	1.7495	12.4015	7.61673e-35
CA00018603	CA00027315	3.10268	3.83065	12.4015	7.61673e-35
CA00002326	CA00001644	4.69045	3.25528	12.4015	7.61673e-35
CA00003072	CA00036398	5.93475	5.44014	12.4015	7.61673e-35
CA00055517	CA00039113	6.36908	6.79671	12.4015	7.61673e-35
CA00038817	CA00019415	5.97335	6.14799	12.4015	7.61673e-35
CA00075422	CA00056944	7.74648	7.37721	12.4015	7.61673e-35
CA00022938	CA00054277	0.72903	4.36592	12.4015	7.61673e-35
CA00003540	CA00028705	4.7506	5.63882	12.4015	7.61673e-35
CA00037869	CA00014299	5.8175	6.41093	12.4015	7.61673e-35
CA00045297	CA00014253	7.36398	6.951	12.4015	7.61673e-35
CA00012256	CA00036431	5.77725	7.16063	12.4015	7.61673e-35
CA00027640	CA00039209	1.26519	2.66343	12.4015	7.61673e-35
CA00010343	CA00055669	2.50475	3.69029	12.4015	7.61673e-35
CA00010447	CA00032148	5.7899	6.86182	12.4015	7.61673e-35
CA00027906	CA00010787	5.86416	10.7416	12.4015	7.61673e-35
CA00051925	CA00030661	7.82817	8.08131	12.4015	7.61673e-35
CA00036727	CA00044081	2.28733	5.47293	12.4015	7.61673e-35
CA00004047	CA00017295	4.85948	5.43774	12.4015	7.61673e-35
CA00004061	CA00040694	5.75239	5.35253	12.4015	7.61673e-35
CA00036196	CA00069788	4.92915	4.66451	12.4015	7.61673e-35
CA00034228	CA00055495	4.12742	4.43364	12.4015	7.61673e-35
CA00042434	CA00036103	3.82531	5.06685	12.4015	7.61673e-35
CA00020497	CA00003354	6.08914	8.23105	12.4015	7.61673e-35
CA00001336	CA00027068	5.31079	5.30065	12.4015	7.61673e-35
CA00004807	CA00019755	7.34282	6.14948	12.4015	7.61673e-35
CA00036469	CA00050124	2.80433	4.11813	12.4015	7.61673e-35
CA00048282	CA00000191	5.30906	6.01327	12.4015	7.61673e-35
CA00021802	CA00013718	4.78275	5.23404	12.4015	7.61673e-35
CA00008258	CA00020767	4.1867	4.7919	12.4015	7.61673e-35
CA00042207	CA00033855	1.89106	1.78655	12.4015	7.61673e-35
CA00067136	CA00055447	3.48781	4.59745	12.4015	7.61673e-35
CA00004591	CA00057790	4.10256	5.31352	12.4015	7.61673e-35
CA00008656	CA00007546	4.24385	5.02321	12.4015	7.61673e-35
CA00002638	CA00018190	1.42982	1.52614	12.4015	7.61673e-35
CA00039611	CA00042647	6.0363	6.06263	12.4015	7.61673e-35
CA00016416	CA00020845	4.04074	7.57285	12.4015	7.61673e-35
CA00042747	CA00031724	5.00096	4.67498	12.4015	7.61673e-35
CA00002649	CA00018175	7.60605	7.11922	12.4015	7.61673e-35
CA00033582	CA00036236	5.49851	6.84369	12.4015	7.61673e-35
CA00017441	CA00072389	1.23264	4.16377	12.4015	7.61673e-35
CA00013645	CA00034431	6.68325	5.10083	12.4015	7.61673e-35
CA00008838	CA00037599	4.6842	7.92009	12.4015	7.61673e-35
CA00000988	CA00011601	5.74537	6.44811	12.4015	7.61673e-35
CA00005158	CA00052075	5.92629	5.47895	12.4015	7.61673e-35
CA00004463	CA00033657	5.76978	6.87553	12.4015	7.61673e-35
CA00025434	CA00022975	1.02328	4.99015	12.4015	7.61673e-35
CA00045452	CA00039132	2.768	5.32858	12.4015	7.61673e-35
CA00048222	CA00046949	4.44836	4.31673	12.4015	7.61673e-35
CA00045586	CA00047919	4.83803	4.98474	12.4015	7.61673e-35
CA00027543	CA00075952	7.35767	10.5872	12.4015	7.61673e-35
CA00042666	CA00025054	4.99335	5.83045	12.4015	7.61673e-35
CA00003564	CA00065983	9.10405	11.6803	12.4015	7.61673e-35
CA00003541	CA00028704	7.27157	7.56425	12.4015	7.61673e-35
CA00043683	CA00052450	7.22046	5.79636	12.4015	7.61673e-35
CA00012192	CA00001987	5.51963	5.63477	12.4015	7.61673e-35
CA00007232	CA00020030	5.82007	5.9295	12.4015	7.61673e-35
CA00004108	CA00027110	5.68426	6.84691	12.4015	7.61673e-35
CA00057348	CA00006491	1.00975	1.54764	12.4015	7.61673e-35
CA00009252	CA00040204	2.30303	3.026	12.4015	7.61673e-35
CA00047996	CA00028623	5.25665	6.40902	12.4015	7.61673e-35
CA00005871	CA00003246	5.19491	4.61022	12.4015	7.61673e-35
CA00007615	CA00031554	2.156	3.61468	12.4015	7.61673e-35
CA00007565	CA00035051	5.54054	4.46806	12.4015	7.61673e-35
CA00037126	CA00035471	5.79947	4.99881	12.4015	7.61673e-35
CA00000575	CA00040369	7.3728	9.18267	12.4015	7.61673e-35
CA00073033	CA00047183	6.89891	8.14548	12.4015	7.61673e-35
CA00000601	CA00048034	5.00258	2.83705	12.4015	7.61673e-35
CA00044962	CA00025078	0.295067	7.56094	12.4015	7.61673e-35
CA00027542	CA00058246	5.4177	5.25769	12.4015	7.61673e-35
CA00039610	CA00042646	6.25259	6.24129	12.4015	7.61673e-35
CA00038076	CA00035256	4.17187	2.66263	12.4015	7.61673e-35
CA00016352	CA00037486	6.48248	6.74801	12.4015	7.61673e-35
CA00027459	CA00013008	5.92248	7.14575	12.4015	7.61673e-35
CA00027454	CA00013001	8.48055	7.48069	12.4015	7.61673e-35
CA00042762	CA00010613	5.28668	5.60465	12.4015	7.61673e-35
CA00022517	CA00012709	3.93821	5.74975	12.4015	7.61673e-35
CA00025766	CA00030940	6.74128	6.99028	12.4015	7.61673e-35
CA00056201	CA00023064	1.55937	1.29918	12.4015	7.61673e-35
CA00004269	CA00014124	6.2596	7.42081	12.4015	7.61673e-35
CA00034508	CA00003792	6.07273	6.4697	12.4015	7.61673e-35
CA00001684	CA00003838	5.83116	5.39662	12.4015	7.61673e-35
CA00060216	CA00042462	5.5683	5.39448	12.4015	7.61673e-35
CA00034614	CA00024862	4.8219	6.00989	12.4015	7.61673e-35
CA00007094	CA00005575	1.62753	3.59538	12.4015	7.61673e-35
CA00029575	CA00021903	0.15074	4.12986	12.4015	7.61673e-35
CA00029532	CA00032866	2.60122	1.86632	12.4015	7.61673e-35
CA00051186	CA00047224	0.977652	1.55526	12.4015	7.61673e-35
CA00008913	CA00059408	6.42486	5.88231	12.4015	7.61673e-35
CA00000953	CA00011564	7.72627	7.81873	12.4015	7.61673e-35
CA00001062	CA00011677	4.73596	4.86572	12.4015	7.61673e-35
CA00001151	CA00013389	7.33062	6.49773	12.4015	7.61673e-35
CA00001119	CA00013356	4.04027	7.19677	12.4015	7.61673e-35
CA00001139	CA00013374	4.24555	4.64749	12.4015	7.61673e-35
CA00053993	CA00043057	5.16974	6.85346	12.4015	7.61673e-35
CA00005208	CA00045227	6.1516	6.7017	12.4015	7.61673e-35
CA00020440	CA00047962	5.62216	4.24117	12.4015	7.61673e-35
CA00044904	CA00030125	6.00198	6.07258	12.4015	7.61673e-35
CA00044890	CA00030142	4.95964	4.23743	12.4015	7.61673e-35
CA00021767	CA00013687	1.43427	1.42446	12.4015	7.61673e-35
CA00011724	CA00042965	3.14581	3.09741	12.4015	7.61673e-35
CA00011755	CA00042993	8.48317	8.88029	12.4015	7.61673e-35
CA00040853	CA00038989	5.2025	6.50356	12.4015	7.61673e-35
CA00040858	CA00038995	3.24462	1.31983	12.4015	7.61673e-35
CA00018550	CA00046090	4.71154	5.80725	12.4015	7.61673e-35
CA00002308	CA00001658	0	5.93073	12.4015	7.61673e-35
CA00002442	CA00050042	7.35483	6.09927	12.4015	7.61673e-35
CA00005343	CA00033501	2.78232	5.05924	12.4015	7.61673e-35
CA00005401	CA00051417	5.7432	5.903	12.4015	7.61673e-35
CA00005294	CA00048430	5.13509	6.29872	12.4015	7.61673e-35
CA00005257	CA00043377	6.06454	8.03483	12.4015	7.61673e-35
CA00038081	CA00068803	6.23505	5.5283	12.4015	7.61673e-35
CA00056493	CA00050834	0.72982	1.29582	12.4015	7.61673e-35
CA00033809	CA00032678	2.19258	3.78713	12.4015	7.61673e-35
CA00050761	CA00042825	4.03536	5.7865	12.4015	7.61673e-35
CA00015346	CA00025290	5.91956	5.77426	12.4015	7.61673e-35
CA00049427	CA00034827	2.51191	3.76318	12.4015	7.61673e-35
CA00032817	CA00053594	1.91013	1.29813	12.4015	7.61673e-35
CA00017916	CA00026920	5.02738	5.08015	12.4015	7.61673e-35
CA00017964	CA00028844	3.72292	5.93868	12.4015	7.61673e-35
CA00057303	CA00052432	7.51495	6.29514	12.4015	7.61673e-35
CA00033071	CA00031471	5.5395	6.92301	12.4015	7.61673e-35
CA00046875	CA00031419	1.39743	1.95162	12.4015	7.61673e-35
CA00015626	CA00033189	5.61017	5.18771	12.4015	7.61673e-35
CA00008400	CA00039323	4.05392	5.4409	12.4015	7.61673e-35
CA00008402	CA00039320	3.67706	4.1148	12.4015	7.61673e-35
CA00010435	CA00032140	5.44878	4.79456	12.4015	7.61673e-35
CA00036974	CA00021434	7.0268	7.57432	12.4015	7.61673e-35
CA00027907	CA00010786	1.74533	2.86905	12.4015	7.61673e-35
CA00004498	CA00043717	2.2742	2.87985	12.4015	7.61673e-35
CA00027411	CA00066806	7.49358	7.60716	12.4015	7.61673e-35
CA00012193	CA00001988	5.94912	6.50319	12.4015	7.61673e-35
CA00007247	CA00020040	7.18966	7.34189	12.4015	7.61673e-35
CA00004186	CA00006454	10.0693	10.1284	12.4015	7.61673e-35
CA00074474	CA00006501	8.75462	9.29456	12.4015	7.61673e-35
CA00031329	CA00052042	4.81462	5.89833	12.4015	7.61673e-35
CA00037999	CA00054244	7.3305	8.04027	12.4015	7.61673e-35
CA00038023	CA00069422	2.36131	3.06579	12.4015	7.61673e-35
CA00009231	CA00041011	0.286996	3.72818	12.4015	7.61673e-35
CA00053523	CA00040721	4.54105	5.38889	12.4015	7.61673e-35
CA00036188	CA00046897	3.29086	5.27705	12.4015	7.61673e-35
CA00027991	CA00013138	4.86645	6.78982	12.4015	7.61673e-35
CA00014138	CA00036094	3.61279	6.04082	12.4015	7.61673e-35
CA00005844	CA00003280	0.937911	5.29994	12.4015	7.61673e-35
CA00001449	CA00017692	5.03878	5.77011	12.4015	7.61673e-35
CA00001470	CA00021248	4.87189	6.42126	12.4015	7.61673e-35
CA00007609	CA00031548	5.87935	4.7756	12.4015	7.61673e-35
CA00007568	CA00035054	5.41722	5.34995	12.4015	7.61673e-35
CA00026430	CA00048999	5.87542	5.05838	12.4015	7.61673e-35
CA00050292	CA00025141	11.6352	13.5167	12.4015	7.61673e-35
CA00032629	CA00024792	4.68571	4.59247	12.4015	7.61673e-35
CA00000488	CA00023515	6.46281	6.56536	12.4015	7.61673e-35
CA00000589	CA00058263	5.70819	6.65716	12.4015	7.61673e-35
CA00000648	CA00019269	0.764054	4.53396	12.4015	7.61673e-35
CA00038405	CA00021582	6.71873	8.85339	12.4015	7.61673e-35
CA00067645	CA00000112	4.89022	5.95631	12.4015	7.61673e-35
CA00052822	CA00000227	5.96869	7.25838	12.4015	7.61673e-35
CA00019095	CA00000325	3.49571	5.39775	12.4015	7.61673e-35
CA00009902	CA00047121	2.33327	2.6053	12.4015	7.61673e-35
CA00042760	CA00010615	1.75234	2.03864	12.4015	7.61673e-35
CA00027870	CA00030926	10.8224	13.7281	12.4015	7.61673e-35
CA00009825	CA00032332	8.86252	7.75013	12.4015	7.61673e-35
CA00017481	CA00020691	3.99685	5.83032	12.4015	7.61673e-35
CA00018100	CA00025332	1.75984	2.73793	12.4015	7.61673e-35
CA00004239	CA00014104	2.59	2.39267	12.4015	7.61673e-35
CA00008261	CA00020765	4.9415	4.68364	12.4015	7.61673e-35
CA00008263	CA00020763	6.06165	5.65556	12.4015	7.61673e-35
CA00038122	CA00018671	4.69877	9.80989	12.4015	7.61673e-35
CA00005419	CA00054063	1.22538	1.03138	12.4015	7.61673e-35
CA00034013	CA00015763	3.91416	4.25784	12.4015	7.61673e-35
CA00015422	CA00065338	0.379433	5.1091	12.4015	7.61673e-35
CA00016698	CA00007433	6.26655	6.55448	12.4015	7.61673e-35
CA00019133	CA00003930	4.75288	4.65518	12.4015	7.61673e-35
CA00044206	CA00022630	2.48921	3.31781	12.4015	7.61673e-35
CA00020218	CA00022679	3.83188	5.43376	12.4015	7.61673e-35
CA00020219	CA00022680	6.97436	8.42156	12.4015	7.61673e-35
CA00052862	CA00058779	5.09589	7.83709	12.4015	7.61673e-35
CA00038610	CA00010516	3.64427	3.37259	12.4015	7.61673e-35
CA00002825	CA00010245	7.83837	8.12442	12.4015	7.61673e-35
CA00034502	CA00003798	3.5518	3.94322	12.4015	7.61673e-35
CA00001686	CA00003840	4.59162	5.23124	12.4015	7.61673e-35
CA00024950	CA00022350	7.39665	10.0824	12.4015	7.61673e-35
CA00009776	CA00019742	5.8365	5.75565	12.4015	7.61673e-35
CA00034624	CA00024873	0.0568947	2.76698	12.4015	7.61673e-35
CA00024635	CA00049826	2.92911	2.34483	12.4015	7.61673e-35
CA00044651	CA00011873	4.35882	5.19734	12.4015	7.61673e-35
CA00013631	CA00034445	3.10054	4.51441	12.4015	7.61673e-35
CA00053668	CA00059158	0.956721	2.38791	12.4015	7.61673e-35
CA00005229	CA00044136	4.82349	6.53113	12.4015	7.61673e-35
CA00005102	CA00030334	7.48566	7.36783	12.4015	7.61673e-35
CA00021763	CA00013683	5.15911	6.68154	12.4015	7.61673e-35
CA00011751	CA00042990	4.8963	5.50718	12.4015	7.61673e-35
CA00017873	CA00053762	6.16436	4.98704	12.4015	7.61673e-35
CA00025413	CA00050963	6.95075	7.36808	12.4015	7.61673e-35
CA00033790	CA00032701	1.03032	1.61748	12.4015	7.61673e-35
CA00003544	CA00028701	7.24187	6.84802	12.4015	7.61673e-35
CA00003543	CA00028702	1.26039	1.25993	12.4015	7.61673e-35
CA00008349	CA00044504	3.61396	3.47251	12.4015	7.61673e-35
CA00034565	CA00018903	5.15101	7.5927	12.4015	7.61673e-35
CA00016555	CA00002190	1.68266	3.04244	12.4015	7.61673e-35
CA00012118	CA00058897	4.44581	4.99063	12.4015	7.61673e-35
CA00012225	CA00002017	5.64583	7.18527	12.4015	7.61673e-35
CA00030226	CA00025168	6.69432	7.27284	12.4015	7.61673e-35
CA00059141	CA00006498	0.678311	2.65832	12.4015	7.61673e-35
CA00020474	CA00003382	6.53184	7.51128	12.4015	7.61673e-35
CA00001327	CA00027076	3.02762	4.38792	12.4015	7.61673e-35
CA00022244	CA00011506	2.02573	1.07752	12.4015	7.61673e-35
CA00020929	CA00040166	8.00193	8.83358	12.4015	7.61673e-35
CA00037129	CA00035469	4.724	5.53514	12.4015	7.61673e-35
CA00042061	CA00042633	6.31613	6.94708	12.4015	7.61673e-35
CA00017801	CA00005719	6.4102	7.54058	12.4015	7.61673e-35
CA00000627	CA00019292	7.07767	7.11366	12.4015	7.61673e-35
CA00036472	CA00050121	4.55132	4.50686	12.4015	7.61673e-35
CA00017641	CA00024214	8.49096	8.94252	12.4015	7.61673e-35
CA00028265	CA00043492	6.43659	4.98987	12.4015	7.61673e-35
CA00037605	CA00000155	6.25638	6.62312	12.4015	7.61673e-35
CA00045721	CA00042638	1.94806	2.71185	12.4015	7.61673e-35
CA00049802	CA00009668	4.16369	4.44687	12.4015	7.61673e-35
CA00001179	CA00013413	2.08801	3.60292	12.4015	7.61673e-35
CA00002836	CA00010233	5.29603	5.41642	12.4015	7.61673e-35
CA00022289	CA00011538	6.44755	6.76169	12.4015	7.61673e-35
CA00066591	CA00024834	4.83817	6.49855	12.4015	7.61673e-35
CA00022307	CA00049318	4.12894	6.9461	12.4015	7.61673e-35
CA00005190	CA00053411	6.32057	7.39594	12.4015	7.61673e-35
CA00003426	CA00028484	5.19772	6.2563	12.4015	7.61673e-35
CA00039287	CA00031757	3.66438	4.1157	12.4015	7.61673e-35
CA00001391	CA00027015	5.47088	5.9192	12.4015	7.61673e-35
CA00002793	CA00010272	0.751912	1.15386	12.4015	7.61673e-35
CA00078574	CA00050704	5.56404	5.41972	12.4015	7.61673e-35
CA00024561	CA00045909	8.70081	7.29278	12.4015	7.61673e-35
CA00009920	CA00000403	3.54525	5.06284	12.4015	7.61673e-35
CA00060901	CA00000133	5.56312	7.70859	12.4015	7.61673e-35
CA00016692	CA00007435	1.63061	2.85381	12.4015	7.61673e-35
CA00028410	CA00040143	4.73835	4.54573	12.4015	7.61673e-35
CA00028391	CA00040161	4.55233	5.86047	12.4015	7.61673e-35
CA00075905	CA00053985	6.37664	7.76656	12.4015	7.61673e-35
CA00009363	CA00023740	3.28153	0.830968	12.4015	7.61673e-35
CA00025924	CA00028747	6.05426	6.662	12.4015	7.61673e-35
CA00008629	CA00063918	6.14945	4.49956	12.4015	7.61673e-35
CA00008516	CA00018428	1.60504	1.92211	12.4015	7.61673e-35
CA00027447	CA00013012	6.57725	6.73442	12.4015	7.61673e-35
CA00033997	CA00015780	4.24893	6.21018	12.4015	7.61673e-35
CA00048688	CA00054028	8.15353	9.31043	12.4015	7.61673e-35
CA00046530	CA00022757	0.688997	2.76772	12.4015	7.61673e-35
CA00026067	CA00022744	5.09139	7.24923	12.4015	7.61673e-35
CA00022179	CA00032075	4.62474	5.28572	12.4015	7.61673e-35
CA00002747	CA00010320	1.21892	0.985045	12.4015	7.61673e-35
CA00034507	CA00003793	6.09744	8.50538	12.4015	7.61673e-35
CA00025024	CA00053565	3.83462	3.71385	12.4015	7.61673e-35
CA00008139	CA00055428	4.8253	6.20647	12.4015	7.61673e-35
CA00039033	CA00060582	3.39193	3.74756	12.4015	7.61673e-35
CA00011135	CA00048844	6.41545	6.57224	12.4015	7.61673e-35
CA00012957	CA00024813	4.25629	6.76695	12.4015	7.61673e-35
CA00035124	CA00006041	4.11888	2.81067	12.4015	7.61673e-35
CA00041822	CA00015989	6.05677	3.62397	12.4015	7.61673e-35
CA00024619	CA00041019	5.23234	5.27864	12.4015	7.61673e-35
CA00044656	CA00011869	3.11976	4.08397	12.4015	7.61673e-35
CA00013584	CA00029300	2.01685	5.19013	12.4015	7.61673e-35
CA00013651	CA00034426	6.27643	7.11696	12.4015	7.61673e-35
CA00013654	CA00034422	7.64171	7.49269	12.4015	7.61673e-35
CA00007126	CA00005547	6.56309	6.82479	12.4015	7.61673e-35
CA00039196	CA00005432	4.47015	5.42304	12.4015	7.61673e-35
CA00054715	CA00048067	5.2767	5.35494	12.4015	7.61673e-35
CA00000952	CA00011563	7.65087	5.95341	12.4015	7.61673e-35
CA00012358	CA00043038	5.02393	5.23338	12.4015	7.61673e-35
CA00010644	CA00032786	9.5301	7.70988	12.4015	7.61673e-35
CA00010646	CA00032787	4.68761	4.87679	12.4015	7.61673e-35
CA00005202	CA00045234	4.00664	1.82576	12.4015	7.61673e-35
CA00005121	CA00030357	7.45178	9.02948	12.4015	7.61673e-35
CA00055090	CA00076561	4.43259	6.13473	12.4015	7.61673e-35
CA00057901	CA00050855	5.48976	5.70652	12.4015	7.61673e-35
CA00013229	CA00047551	5.72997	5.33366	12.4015	7.61673e-35
CA00014981	CA00015481	4.82789	5.77649	12.4015	7.61673e-35
CA00030530	CA00043873	5.63549	6.72211	12.4015	7.61673e-35
CA00039958	CA00031487	4.79163	6.13625	12.4015	7.61673e-35
CA00061438	CA00038651	4.77289	6.71215	12.4015	7.61673e-35
CA00050241	CA00028636	2.56458	3.30256	12.4015	7.61673e-35
CA00009158	CA00007799	7.65227	7.51892	12.4015	7.61673e-35
CA00009135	CA00007829	2.86908	2.29739	12.4015	7.61673e-35
CA00009107	CA00007874	10.8772	14.5789	12.4015	7.61673e-35
CA00002576	CA00018845	0.513047	1.00098	12.4015	7.61673e-35
CA00002475	CA00023640	5.45303	5.89538	12.4015	7.61673e-35
CA00017854	CA00022809	2.31146	5.27699	12.4015	7.61673e-35
CA00005239	CA00043390	4.76214	5.61596	12.4015	7.61673e-35
CA00006189	CA00067938	5.8471	5.88326	12.4015	7.61673e-35
CA00044959	CA00025075	6.99822	7.10285	12.4015	7.61673e-35
CA00040495	CA00036519	5.32701	6.8473	12.4015	7.61673e-35
CA00020961	CA00023820	5.31447	4.94952	12.4015	7.61673e-35
CA00017939	CA00028815	4.87987	9.38275	12.4015	7.61673e-35
CA00057302	CA00052433	4.51204	4.84419	12.4015	7.61673e-35
CA00015606	CA00047806	5.5338	4.63865	12.4015	7.61673e-35
CA00008381	CA00073852	7.56657	9.30565	12.4015	7.61673e-35
CA00069521	CA00045956	6.08331	5.96453	12.4015	7.61673e-35
CA00027888	CA00010807	4.02164	5.34018	12.4015	7.61673e-35
CA00039497	CA00049385	4.58688	4.22445	12.4015	7.61673e-35
CA00076100	CA00040470	1.671	1.32229	12.4015	7.61673e-35
CA00030081	CA00040441	2.85634	3.16622	12.4015	7.61673e-35
CA00051932	CA00030655	6.10001	7.43799	12.4015	7.61673e-35
CA00004018	CA00017266	8.70999	9.47202	12.4015	7.61673e-35
CA00004103	CA00027106	8.9556	9.18142	12.4015	7.61673e-35
CA00004156	CA00006424	1.8553	1.83802	12.4015	7.61673e-35
CA00039649	CA00006466	3.944	5.52633	12.4015	7.61673e-35
CA00032242	CA00006533	6.12322	6.43094	12.4015	7.61673e-35
CA00041499	CA00059077	9.07467	5.58619	12.4015	7.61673e-35
CA00024559	CA00045911	5.40607	4.99345	12.4015	7.61673e-35
CA00009210	CA00040991	6.16548	6.053	12.4015	7.61673e-35
CA00009305	CA00038256	6.86609	7.54939	12.4015	7.61673e-35
CA00041305	CA00052804	6.06455	6.42901	12.4015	7.61673e-35
CA00041953	CA00013202	5.79037	5.26811	12.4015	7.61673e-35
CA00027964	CA00013119	3.08686	3.08848	12.4015	7.61673e-35
CA00028139	CA00047473	5.86051	5.73483	12.4015	7.61673e-35
CA00049793	CA00009681	5.18225	6.02725	12.4015	7.61673e-35
CA00027751	CA00028596	0.203393	1.79218	12.4015	7.61673e-35
CA00020498	CA00003353	2.9923	3.43639	12.4015	7.61673e-35
CA00005914	CA00003201	4.00398	8.23456	12.4015	7.61673e-35
CA00005922	CA00003191	6.4521	7.15869	12.4015	7.61673e-35
CA00001577	CA00036804	4.73933	5.69852	12.4015	7.61673e-35
CA00001317	CA00018830	1.2671	1.99165	12.4015	7.61673e-35
CA00001343	CA00027064	5.981	7.05509	12.4015	7.61673e-35
CA00001400	CA00059700	4.17533	5.05009	12.4015	7.61673e-35
CA00001432	CA00017673	5.04182	7.2705	12.4015	7.61673e-35
CA00001467	CA00021245	5.18555	6.23408	12.4015	7.61673e-35
CA00001503	CA00021293	0	4.33339	12.4015	7.61673e-35
CA00055798	CA00040583	5.31373	7.68994	12.4015	7.61673e-35
CA00004776	CA00019787	10.612	10.8554	12.4015	7.61673e-35
CA00004738	CA00019830	1.79759	1.08304	12.4015	7.61673e-35
CA00028442	CA00045928	6.30327	5.60648	12.4015	7.61673e-35
CA00028436	CA00045933	5.83089	4.27762	12.4015	7.61673e-35
CA00007569	CA00035055	0.822431	2.94007	12.4015	7.61673e-35
CA00038473	CA00013857	6.23619	6.87766	12.4015	7.61673e-35
CA00038467	CA00013853	4.73591	4.69297	12.4015	7.61673e-35
CA00037125	CA00035472	1.2764	1.18847	12.4015	7.61673e-35
CA00026385	CA00005739	4.32789	7.7306	12.4015	7.61673e-35
CA00000609	CA00048040	8.14337	6.45129	12.4015	7.61673e-35
CA00000677	CA00019238	5.23066	5.30131	12.4015	7.61673e-35
CA00036952	CA00000280	2.80219	3.8434	12.4015	7.61673e-35
CA00036956	CA00000284	5.13706	5.45728	12.4015	7.61673e-35
CA00009908	CA00047112	4.66196	4.52603	12.4015	7.61673e-35
CA00009845	CA00013922	0.938025	1.46153	12.4015	7.61673e-35
CA00029384	CA00063800	1.49116	4.14691	12.4015	7.61673e-35
CA00049792	CA00009684	9.7771	10.0858	12.4015	7.61673e-35
CA00020179	CA00005819	6.87717	7.10483	12.4015	7.61673e-35
CA00009747	CA00019710	7.0873	7.08001	12.4015	7.61673e-35
CA00004017	CA00017265	9.46899	10.0677	12.4015	7.61673e-35
CA00007584	CA00035069	1.36696	1.00711	12.4015	7.61673e-35
CA00032627	CA00024794	4.45093	4.9442	12.4015	7.61673e-35
CA00035207	CA00025184	5.14741	6.54391	12.4015	7.61673e-35
CA00017467	CA00020700	2.09565	4.23036	12.4015	7.61673e-35
CA00042010	CA00045062	5.26872	5.12908	12.4015	7.61673e-35
CA00024589	CA00041043	1.71673	1.92235	12.4015	7.61673e-35
CA00012478	CA00056449	1.15985	1.35444	12.4015	7.61673e-35
CA00019093	CA00000329	6.85066	7.62743	12.4015	7.61673e-35
CA00020484	CA00003365	0.299555	0.479812	12.4015	7.61673e-35
CA00045321	CA00002069	6.00442	6.32219	12.4015	7.61673e-35
CA00045293	CA00014250	5.36703	6.07851	12.4015	7.61673e-35
CA00019535	CA00036031	5.17002	4.21069	12.4015	7.61673e-35
CA00037965	CA00023383	0	7.31008	12.4015	7.61673e-35
CA00013068	CA00054921	7.04044	6.4347	12.4015	7.61673e-35
CA00020231	CA00022692	7.96855	10.7514	12.4015	7.61673e-35
CA00020277	CA00006986	6.68937	7.68436	12.4015	7.61673e-35
CA00038609	CA00010519	0.951329	0.622449	12.4015	7.61673e-35
CA00023871	CA00015826	4.88689	4.47951	12.4015	7.61673e-35
CA00022492	CA00012729	1.66595	1.25249	12.4015	7.61673e-35
CA00022532	CA00012695	9.35579	9.33677	12.4015	7.61673e-35
CA00004410	CA00037283	0.251402	6.20022	12.4015	7.61673e-35
CA00022221	CA00046048	2.66636	4.58578	12.4015	7.61673e-35
CA00002849	CA00010219	6.02546	7.13579	12.4015	7.61673e-35
CA00034504	CA00003797	5.24144	2.83976	12.4015	7.61673e-35
CA00024023	CA00019592	3.70002	3.05164	12.4015	7.61673e-35
CA00078203	CA00047258	3.91239	7.21694	12.4015	7.61673e-35
CA00042526	CA00022319	7.14666	8.86947	12.4015	7.61673e-35
CA00056163	CA00032320	3.94548	4.43665	12.4015	7.61673e-35
CA00009773	CA00019739	0.121019	4.27741	12.4015	7.61673e-35
CA00013642	CA00034434	5.20185	5.63733	12.4015	7.61673e-35
CA00007040	CA00039518	0	5.5741	12.4015	7.61673e-35
CA00007066	CA00005603	1.60617	1.68177	12.4015	7.61673e-35
CA00007071	CA00005599	6.10564	6.56159	12.4015	7.61673e-35
CA00039190	CA00005427	2.50732	2.29391	12.4015	7.61673e-35
CA00015129	CA00021941	6.43925	6.30103	12.4015	7.61673e-35
CA00054714	CA00048068	13.6138	13.4823	12.4015	7.61673e-35
CA00008804	CA00080261	2.48239	5.85169	12.4015	7.61673e-35
CA00051923	CA00042589	4.77818	7.15817	12.4015	7.61673e-35
CA00051924	CA00042591	3.66666	3.54565	12.4015	7.61673e-35
CA00001191	CA00013422	4.1534	5.25151	12.4015	7.61673e-35
CA00001116	CA00013354	5.48863	4.7447	12.4015	7.61673e-35
CA00010630	CA00032778	4.28001	5.68144	12.4015	7.61673e-35
CA00006684	CA00021676	7.46172	7.61674	12.4015	7.61673e-35
CA00012538	CA00052753	3.85201	6.81206	12.4015	7.61673e-35
CA00016942	CA00038054	5.15509	6.60609	12.4015	7.61673e-35
CA00013284	CA00031683	10.3191	10.9005	12.4015	7.61673e-35
CA00013233	CA00047554	5.73822	5.79505	12.4015	7.61673e-35
CA00014972	CA00015475	4.82414	3.18929	12.4015	7.61673e-35
CA00011782	CA00045034	8.99665	10.0634	12.4015	7.61673e-35
CA00050002	CA00038656	0.0427699	4.81274	12.4015	7.61673e-35
CA00056660	CA00038981	6.60172	11.2636	12.4015	7.61673e-35
CA00045476	CA00036859	5.14308	4.72288	12.4015	7.61673e-35
CA00002375	CA00001605	6.91425	7.33286	12.4015	7.61673e-35
CA00005342	CA00033502	0.760813	1.48474	12.4015	7.61673e-35
CA00003115	CA00029653	6.01661	6.5505	12.4015	7.61673e-35
CA00066384	CA00019432	0.573508	3.1735	12.4015	7.61673e-35
CA00056498	CA00044819	4.84367	7.40004	12.4015	7.61673e-35
CA00015418	CA00065335	5.25453	6.9744	12.4015	7.61673e-35
CA00030992	CA00055078	4.02158	3.7613	12.4015	7.61673e-35
CA00031617	CA00025034	5.75144	5.53345	12.4015	7.61673e-35
CA00003509	CA00025617	5.97485	5.94558	12.4015	7.61673e-35
CA00003476	CA00025588	0	1.25305	12.4015	7.61673e-35
CA00003452	CA00028513	5.20565	6.25807	12.4015	7.61673e-35
CA00025935	CA00028751	7.35675	6.73759	12.4015	7.61673e-35
CA00037866	CA00014295	6.04015	6.29091	12.4015	7.61673e-35
CA00027609	CA00066173	1.15371	4.58791	12.4015	7.61673e-35
CA00060004	CA00045950	2.01942	6.62527	12.4015	7.61673e-35
CA00026940	CA00043804	5.32015	5.02152	12.4015	7.61673e-35
CA00034933	CA00021449	5.2249	5.7882	12.4015	7.61673e-35
CA00038416	CA00066810	2.3917	4.06669	12.4015	7.61673e-35
CA00003976	CA00017227	5.52315	5.40452	12.4015	7.61673e-35
CA00003973	CA00017223	7.08606	7.15984	12.4015	7.61673e-35
CA00004167	CA00006436	6.47549	5.5245	12.4015	7.61673e-35
CA00004173	CA00006440	8.51951	7.85124	12.4015	7.61673e-35
CA00032251	CA00006526	6.67879	6.48968	12.4015	7.61673e-35
CA00032250	CA00006527	6.7761	5.97551	12.4015	7.61673e-35
CA00064258	CA00006596	0.0598027	1.01063	12.4015	7.61673e-35
CA00009291	CA00038270	3.54738	5.14	12.4015	7.61673e-35
CA00036186	CA00046895	6.36508	5.02754	12.4015	7.61673e-35
CA00042418	CA00008481	3.76519	3.51171	12.4015	7.61673e-35
CA00024132	CA00008461	5.85632	5.86234	12.4015	7.61673e-35
CA00020504	CA00003347	4.8846	4.02918	12.4015	7.61673e-35
CA00001337	CA00027067	0	3.36576	12.4015	7.61673e-35
CA00022263	CA00011516	4.84055	5.83585	12.4015	7.61673e-35
CA00032631	CA00024789	3.18961	4.05381	12.4015	7.61673e-35
CA00000478	CA00023527	1.20989	0.565679	12.4015	7.61673e-35
CA00000668	CA00019244	5.73031	6.48834	12.4015	7.61673e-35
CA00006386	CA00022586	4.34097	5.72809	12.4015	7.61673e-35
CA00006367	CA00022598	5.0951	4.98331	12.4015	7.61673e-35
CA00041136	CA00024270	7.04869	7.76432	12.4015	7.61673e-35
CA00052828	CA00000231	3.63794	4.10794	12.4015	7.61673e-35
CA00009834	CA00013934	5.76985	5.73203	12.4015	7.61673e-35
CA00005219	CA00044146	5.76813	5.06644	12.4015	7.61673e-35
CA00004490	CA00043724	5.77705	3.8939	12.4015	7.61673e-35
CA00015397	CA00025241	5.33005	4.12781	12.4015	7.61673e-35
CA00003486	CA00025599	0	7.76117	12.4015	7.61673e-35
CA00022516	CA00012710	4.38091	4.16271	12.4015	7.61673e-35
CA00007240	CA00020035	5.19343	6.04099	12.4015	7.61673e-35
CA00014969	CA00015472	3.99815	5.59529	12.4015	7.61673e-35
CA00020975	CA00023832	6.01818	7.41142	12.4015	7.61673e-35
CA00008917	CA00059411	3.67538	4.78657	12.4015	7.61673e-35
CA00005341	CA00033503	0	6.27704	12.4015	7.61673e-35
CA00003569	CA00071985	4.65367	7.30084	12.4015	7.61673e-35
CA00001709	CA00003862	7.21092	6.62196	12.4015	7.61673e-35
CA00041997	CA00036146	6.2132	4.58432	12.4015	7.61673e-35
CA00009748	CA00019713	1.69131	2.14919	12.4015	7.61673e-35
CA00022283	CA00011534	4.75149	5.02472	12.4015	7.61673e-35
CA00004160	CA00006428	7.64933	7.56171	12.4015	7.61673e-35
CA00005887	CA00003226	5.32058	6.86865	12.4015	7.61673e-35
CA00030996	CA00053732	4.10376	3.27961	12.4015	7.61673e-35
CA00008645	CA00007555	2.01835	5.60769	12.4015	7.61673e-35
CA00002789	CA00010274	4.28153	5.99602	12.4015	7.61673e-35
CA00051438	CA00046614	7.18407	7.72788	12.4015	7.61673e-35
CA00054407	CA00053540	5.07281	4.19567	12.4015	7.61673e-35
CA00024032	CA00019599	1.98853	3.93862	12.4015	7.61673e-35
CA00063491	CA00013055	0.510328	1.05377	12.4015	7.61673e-35
CA00057289	CA00014321	5.91827	6.31294	12.4015	7.61673e-35
CA00037987	CA00023348	2.66089	6.74249	12.4015	7.61673e-35
CA00022428	CA00007503	8.13326	8.5455	12.4015	7.61673e-35
CA00008636	CA00057777	7.84388	6.29814	12.4015	7.61673e-35
CA00008628	CA00063917	4.91292	1.51337	12.4015	7.61673e-35
CA00041754	CA00049155	1.67861	6.5707	12.4015	7.61673e-35
CA00025721	CA00054771	7.04874	5.94327	12.4015	7.61673e-35
CA00027451	CA00013009	7.69658	6.86876	12.4015	7.61673e-35
CA00027463	CA00012996	7.96717	8.10963	12.4015	7.61673e-35
CA00050229	CA00012978	8.68234	7.57657	12.4015	7.61673e-35
CA00056123	CA00010539	7.17119	5.68856	12.4015	7.61673e-35
CA00023885	CA00015815	4.13609	5.37468	12.4015	7.61673e-35
CA00023898	CA00015806	0.151168	4.45559	12.4015	7.61673e-35
CA00031963	CA00012661	5.75553	5.97644	12.4015	7.61673e-35
CA00004194	CA00014061	5.73108	6.16777	12.4015	7.61673e-35
CA00049866	CA00037450	1.29275	2.08955	12.4015	7.61673e-35
CA00002731	CA00018255	1.17711	1.70331	12.4015	7.61673e-35
CA00002743	CA00010325	4.78706	5.29818	12.4015	7.61673e-35
CA00002788	CA00010275	4.84639	5.63799	12.4015	7.61673e-35
CA00041172	CA00045695	2.63108	2.46115	12.4015	7.61673e-35
CA00034518	CA00003783	7.01268	7.1641	12.4015	7.61673e-35
CA00001700	CA00003853	5.12816	6.44585	12.4015	7.61673e-35
CA00008191	CA00027181	6.40047	8.09943	12.4015	7.61673e-35
CA00008156	CA00027153	7.27486	6.37694	12.4015	7.61673e-35
CA00009781	CA00019748	4.78982	3.38753	12.4015	7.61673e-35
CA00009759	CA00019724	4.24453	4.87835	12.4015	7.61673e-35
CA00066586	CA00024829	6.93182	7.27371	12.4015	7.61673e-35
CA00012912	CA00043760	0.420179	8.51769	12.4015	7.61673e-35
CA00012860	CA00053225	5.29609	5.60879	12.4015	7.61673e-35
CA00052368	CA00006060	6.89515	6.08916	12.4015	7.61673e-35
CA00041057	CA00015863	1.43407	2.71606	12.4015	7.61673e-35
CA00041058	CA00015865	5.92463	8.14573	12.4015	7.61673e-35
CA00013641	CA00034435	4.30489	3.46711	12.4015	7.61673e-35
CA00007134	CA00005539	3.21808	3.8625	12.4015	7.61673e-35
CA00007156	CA00005518	4.56337	4.86808	12.4015	7.61673e-35
CA00026263	CA00005476	8.1476	8.15833	12.4015	7.61673e-35
CA00029318	CA00061933	2.2281	3.14812	12.4015	7.61673e-35
CA00029315	CA00059574	5.75932	4.54647	12.4015	7.61673e-35
CA00051920	CA00042585	9.67152	7.60165	12.4015	7.61673e-35
CA00001008	CA00011624	2.29809	2.7728	12.4015	7.61673e-35
CA00001161	CA00013395	6.94002	5.63216	12.4015	7.61673e-35
CA00001171	CA00013406	4.95356	5.40447	12.4015	7.61673e-35
CA00001118	CA00013355	3.15207	4.79197	12.4015	7.61673e-35
CA00001132	CA00013370	5.62871	7.3366	12.4015	7.61673e-35
CA00010751	CA00050135	5.3731	4.94405	12.4015	7.61673e-35
CA00005217	CA00063962	6.1403	5.75936	12.4015	7.61673e-35
CA00006616	CA00053884	2.29019	4.81531	12.4015	7.61673e-35
CA00020393	CA00032981	6.57601	6.15072	12.4015	7.61673e-35
CA00044905	CA00030124	6.20249	6.84733	12.4015	7.61673e-35
CA00012576	CA00038185	3.28373	4.33729	12.4015	7.61673e-35
CA00012603	CA00038037	4.90627	4.02285	12.4015	7.61673e-35
CA00032556	CA00045861	5.97017	7.06638	12.4015	7.61673e-35
CA00013301	CA00031698	8.36463	6.97469	12.4015	7.61673e-35
CA00015019	CA00015520	3.91461	6.34165	12.4015	7.61673e-35
CA00014951	CA00015454	6.0292	6.135	12.4015	7.61673e-35
CA00014950	CA00015453	4.64944	4.57045	12.4015	7.61673e-35
CA00021799	CA00013713	6.0808	4.87721	12.4015	7.61673e-35
CA00011812	CA00034877	5.78327	5.42534	12.4015	7.61673e-35
CA00011834	CA00034843	4.3908	6.59957	12.4015	7.61673e-35
CA00060256	CA00031518	5.81904	4.64847	12.4015	7.61673e-35
CA00050016	CA00038671	1.31804	3.96616	12.4015	7.61673e-35
CA00057752	CA00039013	1.55474	7.66773	12.4015	7.61673e-35
CA00018599	CA00027318	4.87339	3.94584	12.4015	7.61673e-35
CA00018592	CA00027326	4.98596	5.31821	12.4015	7.61673e-35
CA00018587	CA00027330	4.73265	6.13512	12.4015	7.61673e-35
CA00004457	CA00033653	1.03289	1.08296	12.4015	7.61673e-35
CA00004492	CA00043722	3.11381	4.13723	12.4015	7.61673e-35
CA00047339	CA00038548	7.38533	6.51039	12.4015	7.61673e-35
CA00002431	CA00031633	9.03331	9.23046	12.4015	7.61673e-35
CA00005289	CA00048437	2.92955	3.74	12.4015	7.61673e-35
CA00044786	CA00023011	5.20913	5.2009	12.4015	7.61673e-35
CA00021107	CA00036372	6.89959	7.03181	12.4015	7.61673e-35
CA00006193	CA00071431	0.894739	2.61693	12.4015	7.61673e-35
CA00006201	CA00057502	3.29941	2.89179	12.4015	7.61673e-35
CA00038827	CA00019422	5.76706	5.79538	12.4015	7.61673e-35
CA00038810	CA00019411	7.02327	4.24174	12.4015	7.61673e-35
CA00025556	CA00048665	1.04161	2.18732	12.4015	7.61673e-35
CA00025561	CA00048662	3.54082	4.62031	12.4015	7.61673e-35
CA00044930	CA00038490	3.98285	5.22774	12.4015	7.61673e-35
CA00050759	CA00042827	5.98841	6.11437	12.4015	7.61673e-35
CA00015326	CA00054506	4.22371	5.54196	12.4015	7.61673e-35
CA00015332	CA00025304	3.40039	4.34621	12.4015	7.61673e-35
CA00015394	CA00025243	0	6.44077	12.4015	7.61673e-35
CA00015383	CA00025252	7.34808	7.07053	12.4015	7.61673e-35
CA00015382	CA00025253	9.51516	9.92017	12.4015	7.61673e-35
CA00045590	CA00047916	1.73681	1.78386	12.4015	7.61673e-35
CA00042001	CA00036151	4.89223	5.32076	12.4015	7.61673e-35
CA00020979	CA00023836	0.17103	4.47178	12.4015	7.61673e-35
CA00019519	CA00017588	1.22364	2.16915	12.4015	7.61673e-35
CA00019528	CA00036019	3.21985	3.95563	12.4015	7.61673e-35
CA00003517	CA00025624	0.826047	2.53825	12.4015	7.61673e-35
CA00032811	CA00053587	6.5117	5.91105	12.4015	7.61673e-35
CA00032813	CA00053589	6.05813	5.6568	12.4015	7.61673e-35
CA00032824	CA00028805	9.50222	3.71866	12.4015	7.61673e-35
CA00057287	CA00014319	8.23655	8.83098	12.4015	7.61673e-35
CA00037865	CA00014294	6.11463	7.03598	12.4015	7.61673e-35
CA00045284	CA00014240	1.35548	2.35683	12.4015	7.61673e-35
CA00017933	CA00028808	3.96246	4.96649	12.4015	7.61673e-35
CA00017936	CA00028811	5.85983	4.11329	12.4015	7.61673e-35
CA00017941	CA00028817	3.97674	4.52974	12.4015	7.61673e-35
CA00012084	CA00021389	4.82111	5.61897	12.4015	7.61673e-35
CA00033065	CA00023924	2.93085	4.2442	12.4015	7.61673e-35
CA00015601	CA00047802	10.2066	6.89879	12.4015	7.61673e-35
CA00012349	CA00029154	10.8714	10.3265	12.4015	7.61673e-35
CA00012317	CA00057585	5.27988	5.83919	12.4015	7.61673e-35
CA00012279	CA00036452	7.59077	7.578	12.4015	7.61673e-35
CA00008394	CA00039330	3.31585	7.66876	12.4015	7.61673e-35
CA00027621	CA00039231	6.87472	6.08001	12.4015	7.61673e-35
CA00010401	CA00003641	6.40809	6.44603	12.4015	7.61673e-35
CA00027894	CA00010799	6.00104	6.15114	12.4015	7.61673e-35
CA00027889	CA00010806	0.796468	1.57302	12.4015	7.61673e-35
CA00027886	CA00010810	4.43724	6.51227	12.4015	7.61673e-35
CA00027386	CA00041518	3.37937	4.91846	12.4015	7.61673e-35
CA00034595	CA00018881	5.74969	6.65935	12.4015	7.61673e-35
CA00066826	CA00018905	7.7635	7.64915	12.4015	7.61673e-35
CA00012178	CA00001972	7.54011	6.7145	12.4015	7.61673e-35
CA00016513	CA00002149	4.819	5.20165	12.4015	7.61673e-35
CA00012224	CA00002016	3.19197	4.25477	12.4015	7.61673e-35
CA00035232	CA00025211	7.19524	7.07558	12.4015	7.61673e-35
CA00035222	CA00025198	2.80827	3.94708	12.4015	7.61673e-35
CA00030311	CA00037668	3.30893	4.02903	12.4015	7.61673e-35
CA00030312	CA00037667	5.3168	4.96483	12.4015	7.61673e-35
CA00004050	CA00040705	1.84098	1.10826	12.4015	7.61673e-35
CA00004051	CA00040704	6.88142	6.88671	12.4015	7.61673e-35
CA00007174	CA00038208	9.41056	10.0109	12.4015	7.61673e-35
CA00029411	CA00035751	7.12644	5.63073	12.4015	7.61673e-35
CA00029398	CA00035765	1.98259	3.65551	12.4015	7.61673e-35
CA00004091	CA00027095	6.66456	6.19097	12.4015	7.61673e-35
CA00004159	CA00006427	7.11881	6.21565	12.4015	7.61673e-35
CA00032255	CA00006519	6.05603	5.7742	12.4015	7.61673e-35
CA00007331	CA00061055	6.99111	7.8542	12.4015	7.61673e-35
CA00007322	CA00020115	0.481978	0.80537	12.4015	7.61673e-35
CA00038016	CA00069425	2.24115	2.19724	12.4015	7.61673e-35
CA00009322	CA00023782	7.35873	8.41207	12.4015	7.61673e-35
CA00009325	CA00023780	0	5.31116	12.4015	7.61673e-35
CA00053525	CA00040720	6.20816	6.60177	12.4015	7.61673e-35
CA00053528	CA00040717	2.36705	3.01433	12.4015	7.61673e-35
CA00053049	CA00013176	2.98631	4.4399	12.4015	7.61673e-35
CA00052971	CA00013157	1.99363	2.271	12.4015	7.61673e-35
CA00027973	CA00013125	4.00651	2.50853	12.4015	7.61673e-35
CA00018091	CA00025324	2.60622	1.52396	12.4015	7.61673e-35
CA00035875	CA00049567	3.12818	2.25462	12.4015	7.61673e-35
CA00035878	CA00049570	2.51506	4.46579	12.4015	7.61673e-35
CA00024116	CA00008447	5.82864	9.56646	12.4015	7.61673e-35
CA00050317	CA00003305	5.39003	3.22187	12.4015	7.61673e-35
CA00050305	CA00003295	4.01892	4.22429	12.4015	7.61673e-35
CA00001566	CA00036817	3.91651	4.56599	12.4015	7.61673e-35
CA00001342	CA00027065	7.39283	6.46004	12.4015	7.61673e-35
CA00001437	CA00017677	3.0661	5.90872	12.4015	7.61673e-35
CA00001489	CA00021278	5.14897	4.18297	12.4015	7.61673e-35
CA00001541	CA00058292	5.75597	6.15916	12.4015	7.61673e-35
CA00022279	CA00011531	2.67221	2.49163	12.4015	7.61673e-35
CA00022271	CA00011522	6.46437	7.52678	12.4015	7.61673e-35
CA00004761	CA00019805	6.59093	7.67193	12.4015	7.61673e-35
CA00020871	CA00014705	5.32231	5.88243	12.4015	7.61673e-35
CA00007607	CA00031546	11.3878	11.6857	12.4015	7.61673e-35
CA00007566	CA00035052	5.41689	6.77223	12.4015	7.61673e-35
CA00007561	CA00035044	7.26307	7.06992	12.4015	7.61673e-35
CA00004996	CA00013496	5.4345	5.53454	12.4015	7.61673e-35
CA00004972	CA00013519	1.94426	1.47161	12.4015	7.61673e-35
CA00038450	CA00013841	4.64783	5.86264	12.4015	7.61673e-35
CA00030593	CA00013824	1.25949	1.60478	12.4015	7.61673e-35
CA00030592	CA00013822	0.852313	1.79262	12.4015	7.61673e-35
CA00030588	CA00013816	7.91276	6.83093	12.4015	7.61673e-35
CA00037124	CA00035473	3.29948	5.1981	12.4015	7.61673e-35
CA00037100	CA00035497	5.51595	6.39826	12.4015	7.61673e-35
CA00042038	CA00042609	4.6935	3.95377	12.4015	7.61673e-35
CA00026433	CA00048996	4.4557	4.23842	12.4015	7.61673e-35
CA00026436	CA00048995	1.68489	3.99759	12.4015	7.61673e-35
CA00020132	CA00024770	2.32972	0.948863	12.4015	7.61673e-35
CA00026415	CA00005768	6.4341	6.72081	12.4015	7.61673e-35
CA00026402	CA00005752	2.27852	1.67609	12.4015	7.61673e-35
CA00017788	CA00005707	1.42677	2.09419	12.4015	7.61673e-35
CA00000433	CA00024363	6.05892	5.82066	12.4015	7.61673e-35
CA00000542	CA00035961	4.6946	5.65793	12.4015	7.61673e-35
CA00000582	CA00040366	1.77992	2.40083	12.4015	7.61673e-35
CA00000614	CA00048045	4.07551	4.0241	12.4015	7.61673e-35
CA00000635	CA00019283	5.08157	7.22755	12.4015	7.61673e-35
CA00000660	CA00019255	3.06478	5.54157	12.4015	7.61673e-35
CA00032090	CA00055791	0.96893	1.09095	12.4015	7.61673e-35
CA00036475	CA00050119	5.62672	6.35747	12.4015	7.61673e-35
CA00006290	CA00018125	4.89982	5.54026	12.4015	7.61673e-35
CA00006267	CA00018459	0.176416	6.33391	12.4015	7.61673e-35
CA00034749	CA00018534	4.56917	5.22352	12.4015	7.61673e-35
CA00041230	CA00047053	4.39689	6.22203	12.4015	7.61673e-35
CA00026125	CA00067745	7.36516	6.48369	12.4015	7.61673e-35
CA00038398	CA00021586	3.28491	5.32763	12.4015	7.61673e-35
CA00042710	CA00049744	5.61183	6.43285	12.4015	7.61673e-35
CA00042851	CA00037788	8.25235	8.51118	12.4015	7.61673e-35
CA00024684	CA00037745	3.95521	4.01438	12.4015	7.61673e-35
CA00024716	CA00043529	3.8712	4.82713	12.4015	7.61673e-35
CA00009000	CA00021631	2.86887	4.93415	12.4015	7.61673e-35
CA00038105	CA00018686	1.13271	0.984777	12.4015	7.61673e-35
CA00061391	CA00000124	5.0796	5.91095	12.4015	7.61673e-35
CA00052820	CA00000225	6.3478	5.62455	12.4015	7.61673e-35
CA00044213	CA00000233	3.80473	6.4218	12.4015	7.61673e-35
CA00062041	CA00000321	4.94391	4.64635	12.4015	7.61673e-35
CA00019074	CA00000349	6.36954	6.00875	12.4015	7.61673e-35
CA00019071	CA00000352	6.09322	5.43901	12.4015	7.61673e-35
CA00019040	CA00000378	8.03514	7.92123	12.4015	7.61673e-35
CA00009864	CA00013903	6.66819	6.516	12.4015	7.61673e-35
CA00075336	CA00041923	2.56747	2.11784	12.4015	7.61673e-35
CA00001734	CA00003885	4.17574	5.32477	12.4015	7.61673e-35
CA00012965	CA00024822	5.68314	6.35575	12.4015	7.61673e-35
CA00007099	CA00005570	4.14512	4.67771	12.4015	7.61673e-35
CA00018637	CA00046081	6.16846	5.63937	12.4015	7.61673e-35
CA00040494	CA00036520	1.15257	1.78104	12.4015	7.61673e-35
CA00054076	CA00017500	4.48174	4.63774	12.4015	7.61673e-35
CA00010455	CA00032157	6.09176	6.13003	12.4015	7.61673e-35
CA00035224	CA00025199	0.88332	1.05836	12.4015	7.61673e-35
CA00052978	CA00013163	6.45028	6.19951	12.4015	7.61673e-35
CA00001328	CA00027075	0	4.37335	12.4015	7.61673e-35
CA00016664	CA00007468	0.797217	5.96511	12.4015	7.61673e-35
CA00052823	CA00000228	7.13082	7.92722	12.4015	7.61673e-35
CA00063378	CA00016101	2.3988	2.40769	12.4015	7.61673e-35
CA00057813	CA00047449	2.91439	4.7084	12.4015	7.61673e-35
CA00012947	CA00024801	0.901486	0.673891	12.4015	7.61673e-35
CA00020433	CA00032947	5.27504	5.41202	12.4015	7.61673e-35
CA00020417	CA00071694	2.99035	3.94586	12.4015	7.61673e-35
CA00047292	CA00034126	4.71021	4.55193	12.4015	7.61673e-35
CA00047136	CA00023051	6.19061	6.42839	12.4015	7.61673e-35
CA00008234	CA00048768	7.22484	7.0955	12.4015	7.61673e-35
CA00017465	CA00020705	5.30377	4.90999	12.4015	7.61673e-35
CA00017488	CA00059314	5.37105	6.20141	12.4015	7.61673e-35
CA00008292	CA00020734	6.38553	7.38147	12.4015	7.61673e-35
CA00033552	CA00050206	2.67609	3.17246	12.4015	7.61673e-35
CA00042014	CA00045067	6.67583	7.29535	12.4015	7.61673e-35
CA00067138	CA00068759	0	1.73228	12.4015	7.61673e-35
CA00015088	CA00054897	6.30604	7.26084	12.4015	7.61673e-35
CA00044900	CA00030131	6.78594	5.83367	12.4015	7.61673e-35
CA00003086	CA00029683	6.52769	5.92973	12.4015	7.61673e-35
CA00001276	CA00003152	0	4.12801	12.4015	7.61673e-35
CA00004929	CA00013557	0.691462	0.923671	12.4015	7.61673e-35
CA00017792	CA00005711	3.7757	2.90638	12.4015	7.61673e-35
CA00024113	CA00008445	2.93233	1.9795	12.4015	7.61673e-35
CA00022905	CA00038756	6.5924	5.74682	12.4015	7.61673e-35
CA00060299	CA00059498	0.840497	6.57791	12.4015	7.61673e-35
CA00037980	CA00023356	4.96315	6.40418	12.4015	7.61673e-35
CA00016303	CA00039410	5.63012	7.19465	12.4015	7.61673e-35
CA00008623	CA00046608	4.22977	6.07844	12.4015	7.61673e-35
CA00008622	CA00046607	0	6.51854	12.4015	7.61673e-35
CA00008587	CA00029839	5.35997	4.90592	12.4015	7.61673e-35
CA00008555	CA00029871	2.64282	4.97676	12.4015	7.61673e-35
CA00008534	CA00049269	1.24089	1.61437	12.4015	7.61673e-35
CA00021998	CA00036582	0.772242	2.0327	12.4015	7.61673e-35
CA00052688	CA00049135	7.0945	8.36338	12.4015	7.61673e-35
CA00023606	CA00010564	4.08199	4.41753	12.4015	7.61673e-35
CA00023632	CA00010548	5.49798	5.15391	12.4015	7.61673e-35
CA00042748	CA00031723	7.90729	7.12898	12.4015	7.61673e-35
CA00039302	CA00031741	7.72773	8.50693	12.4015	7.61673e-35
CA00052542	CA00033705	8.3158	6.11673	12.4015	7.61673e-35
CA00023884	CA00015816	4.97032	6.56464	12.4015	7.61673e-35
CA00034004	CA00015776	5.41882	5.11549	12.4015	7.61673e-35
CA00022475	CA00065172	6.47899	6.763	12.4015	7.61673e-35
CA00031965	CA00012664	1.13679	1.57312	12.4015	7.61673e-35
CA00038162	CA00018295	6.12899	5.52175	12.4015	7.61673e-35
CA00041902	CA00014028	7.81542	6.87696	12.4015	7.61673e-35
CA00041903	CA00014029	10.3709	9.79141	12.4015	7.61673e-35
CA00056400	CA00032027	2.4327	2.6882	12.4015	7.61673e-35
CA00051436	CA00046615	3.22457	3.42645	12.4015	7.61673e-35
CA00002746	CA00010321	2.43146	5.51283	12.4015	7.61673e-35
CA00002751	CA00010317	3.3176	3.12593	12.4015	7.61673e-35
CA00001677	CA00003833	5.09035	4.28739	12.4015	7.61673e-35
CA00001683	CA00003837	5.18687	5.28114	12.4015	7.61673e-35
CA00046380	CA00065769	4.4982	6.00083	12.4015	7.61673e-35
CA00054179	CA00073909	4.14647	5.8207	12.4015	7.61673e-35
CA00025022	CA00053567	3.193	3.77233	12.4015	7.61673e-35
CA00017489	CA00059312	6.34647	8.37974	12.4015	7.61673e-35
CA00039049	CA00070494	6.03901	5.80074	12.4015	7.61673e-35
CA00009749	CA00019714	1.07736	0.926996	12.4015	7.61673e-35
CA00045567	CA00058842	5.98098	4.79592	12.4015	7.61673e-35
CA00023204	CA00006146	6.68917	5.33824	12.4015	7.61673e-35
CA00012964	CA00024821	5.16772	5.65035	12.4015	7.61673e-35
CA00012910	CA00043762	4.06492	2.40774	12.4015	7.61673e-35
CA00042171	CA00006096	5.95645	6.03882	12.4015	7.61673e-35
CA00041546	CA00015895	1.49871	3.97894	12.4015	7.61673e-35
CA00044658	CA00011867	6.0465	2.77073	12.4015	7.61673e-35
CA00007081	CA00005587	3.46606	4.93894	12.4015	7.61673e-35
CA00029578	CA00021900	6.84614	6.44059	12.4015	7.61673e-35
CA00008845	CA00037592	0.865197	0.961348	12.4015	7.61673e-35
CA00000927	CA00011542	4.45303	5.13364	12.4015	7.61673e-35
CA00005226	CA00044139	6.05826	5.99374	12.4015	7.61673e-35
CA00006676	CA00021665	3.29612	1.03957	12.4015	7.61673e-35
CA00055089	CA00076560	0	2.60657	12.4015	7.61673e-35
CA00063197	CA00021863	0.178923	3.32131	12.4015	7.61673e-35
CA00011300	CA00057076	3.12138	7.09504	12.4015	7.61673e-35
CA00041614	CA00030113	7.26847	7.45095	12.4015	7.61673e-35
CA00016923	CA00038041	7.53913	7.29569	12.4015	7.61673e-35
CA00038314	CA00037521	7.08138	7.43381	12.4015	7.61673e-35
CA00013285	CA00031684	4.93325	4.67635	12.4015	7.61673e-35
CA00015018	CA00015519	5.57596	6.13041	12.4015	7.61673e-35
CA00029520	CA00029487	5.16142	5.42343	12.4015	7.61673e-35
CA00011726	CA00042967	5.25475	5.45685	12.4015	7.61673e-35
CA00050004	CA00038659	0.776654	2.71506	12.4015	7.61673e-35
CA00050001	CA00038655	3.14544	3.65044	12.4015	7.61673e-35
CA00061434	CA00038648	5.09761	5.00851	12.4015	7.61673e-35
CA00018646	CA00046075	5.38475	8.25569	12.4015	7.61673e-35
CA00069399	CA00036836	6.33359	5.44616	12.4015	7.61673e-35
CA00050250	CA00028645	4.21232	2.23569	12.4015	7.61673e-35
CA00004583	CA00057798	1.34025	1.19321	12.4015	7.61673e-35
CA00004551	CA00040268	3.4424	5.37301	12.4015	7.61673e-35
CA00009194	CA00007748	3.76691	3.41452	12.4015	7.61673e-35
CA00009064	CA00058063	7.31582	7.56943	12.4015	7.61673e-35
CA00002430	CA00031634	5.7153	6.11089	12.4015	7.61673e-35
CA00002432	CA00031632	2.72458	4.44273	12.4015	7.61673e-35
CA00002422	CA00031644	0	5.31072	12.4015	7.61673e-35
CA00002428	CA00031637	0.323537	4.61112	12.4015	7.61673e-35
CA00040296	CA00022780	6.7549	7.31106	12.4015	7.61673e-35
CA00040309	CA00022793	1.82314	1.88407	12.4015	7.61673e-35
CA00040758	CA00023023	6.80083	7.00194	12.4015	7.61673e-35
CA00025384	CA00080920	6.1558	2.98153	12.4015	7.61673e-35
CA00006196	CA00071434	6.51717	7.49119	12.4015	7.61673e-35
CA00038086	CA00035266	0	3.90808	12.4015	7.61673e-35
CA00015303	CA00038504	4.34186	4.60478	12.4015	7.61673e-35
CA00053103	CA00042834	4.26766	4.38947	12.4015	7.61673e-35
CA00015400	CA00025233	2.42538	5.87652	12.4015	7.61673e-35
CA00047304	CA00034144	2.4728	2.32208	12.4015	7.61673e-35
CA00076916	CA00034838	2.50432	2.95244	12.4015	7.61673e-35
CA00022904	CA00038757	3.70289	1.96122	12.4015	7.61673e-35
CA00022934	CA00054279	5.40501	4.32876	12.4015	7.61673e-35
CA00027572	CA00065636	6.46482	4.68001	12.4015	7.61673e-35
CA00024479	CA00033872	1.15357	0.99596	12.4015	7.61673e-35
CA00024490	CA00033861	2.84312	2.36029	12.4015	7.61673e-35
CA00039619	CA00042655	5.992	6.82881	12.4015	7.61673e-35
CA00032812	CA00053588	5.98237	7.09467	12.4015	7.61673e-35
CA00060968	CA00035729	5.18089	5.39167	12.4015	7.61673e-35
CA00045286	CA00014242	5.6178	7.34748	12.4015	7.61673e-35
CA00012065	CA00002241	1.39753	1.92441	12.4015	7.61673e-35
CA00012023	CA00023993	5.6132	5.58174	12.4015	7.61673e-35
CA00068113	CA00035033	7.75246	6.16152	12.4015	7.61673e-35
CA00027642	CA00039206	5.93152	6.36717	12.4015	7.61673e-35
CA00064612	CA00045953	0	4.71318	12.4015	7.61673e-35
CA00062062	CA00050582	9.35049	8.88053	12.4015	7.61673e-35
CA00032428	CA00059676	5.88505	6.98754	12.4015	7.61673e-35
CA00010353	CA00003689	4.8649	3.63791	12.4015	7.61673e-35
CA00047954	CA00055659	7.11623	5.94834	12.4015	7.61673e-35
CA00010385	CA00003657	4.2517	4.98593	12.4015	7.61673e-35
CA00010468	CA00032170	5.2981	4.25828	12.4015	7.61673e-35
CA00027392	CA00041514	1.19079	1.52387	12.4015	7.61673e-35
CA00027359	CA00035463	3.13533	3.26561	12.4015	7.61673e-35
CA00030095	CA00040451	3.15275	3.64689	12.4015	7.61673e-35
CA00057463	CA00030633	1.03495	5.42615	12.4015	7.61673e-35
CA00052735	CA00030620	5.57049	6.78395	12.4015	7.61673e-35
CA00016522	CA00002157	4.33849	4.5884	12.4015	7.61673e-35
CA00035204	CA00025179	5.09699	3.72115	12.4015	7.61673e-35
CA00004164	CA00006433	0.245423	0.507935	12.4015	7.61673e-35
CA00054488	CA00006577	6.42194	6.87956	12.4015	7.61673e-35
CA00068494	CA00006607	7.00923	7.84307	12.4015	7.61673e-35
CA00009326	CA00023779	4.27999	6.47778	12.4015	7.61673e-35
CA00053513	CA00040733	7.34255	7.02846	12.4015	7.61673e-35
CA00041956	CA00013205	6.75672	6.35263	12.4015	7.61673e-35
CA00027971	CA00013123	5.92932	4.63732	12.4015	7.61673e-35
CA00028144	CA00047478	5.91507	5.66931	12.4015	7.61673e-35
CA00047997	CA00028624	5.41011	5.90461	12.4015	7.61673e-35
CA00027733	CA00028621	2.57905	2.601	12.4015	7.61673e-35
CA00005890	CA00003223	7.51287	8.43103	12.4015	7.61673e-35
CA00001286	CA00018807	5.86278	5.13833	12.4015	7.61673e-35
CA00001477	CA00021261	7.68488	7.949	12.4015	7.61673e-35
CA00001520	CA00021312	3.57668	1.64406	12.4015	7.61673e-35
CA00045409	CA00026644	8.78174	10.2066	12.4015	7.61673e-35
CA00040063	CA00011501	5.89962	4.74548	12.4015	7.61673e-35
CA00020899	CA00014676	4.2957	5.11476	12.4015	7.61673e-35
CA00038446	CA00013838	5.07096	5.70727	12.4015	7.61673e-35
CA00030556	CA00013788	9.1354	8.35526	12.4015	7.61673e-35
CA00017367	CA00033146	6.99769	7.65697	12.4015	7.61673e-35
CA00030431	CA00043921	1.60361	1.84939	12.4015	7.61673e-35
CA00017813	CA00005728	5.51338	5.65034	12.4015	7.61673e-35
CA00017724	CA00005641	6.46357	6.34089	12.4015	7.61673e-35
CA00017722	CA00005639	13.4348	13.3114	12.4015	7.61673e-35
CA00000479	CA00023526	0.125919	0.493272	12.4015	7.61673e-35
CA00000484	CA00023521	1.60562	1.29458	12.4015	7.61673e-35
CA00000494	CA00062318	4.77068	1.74038	12.4015	7.61673e-35
CA00016687	CA00007440	4.77518	4.79656	12.4015	7.61673e-35
CA00042716	CA00049740	0.943775	1.88308	12.4015	7.61673e-35
CA00039928	CA00033480	6.5329	6.36829	12.4015	7.61673e-35
CA00042867	CA00037771	5.49562	6.10738	12.4015	7.61673e-35
CA00024687	CA00037742	6.98434	6.46436	12.4015	7.61673e-35
CA00060904	CA00000135	2.6603	3.21768	12.4015	7.61673e-35
CA00029449	CA00000232	3.85091	2.06035	12.4015	7.61673e-35
CA00009892	CA00047131	0.131941	1.89933	12.4015	7.61673e-35
CA00012365	CA00043032	4.09861	3.04452	12.4015	7.61673e-35
CA00024064	CA00019624	3.18575	3.47819	12.4015	7.61673e-35
CA00017371	CA00033150	5.27898	4.58353	12.4015	7.61673e-35
CA00036406	CA00032749	5.02523	4.41801	12.4015	7.61673e-35
CA00025397	CA00072276	5.73735	5.93486	12.4015	7.61673e-35
CA00045413	CA00026646	4.48412	2.99762	12.4015	7.61673e-35
CA00011120	CA00048861	6.75899	6.06397	12.4015	7.61673e-35
CA00039285	CA00031760	4.84734	4.32994	12.4015	7.61673e-35
CA00052145	CA00051291	8.05635	6.27422	12.4015	7.61673e-35
CA00020521	CA00003330	9.13448	11.6501	12.4015	7.61673e-35
CA00052144	CA00051290	3.78844	5.7361	12.4015	7.61673e-35
CA00009735	CA00019700	3.81235	4.96582	12.4015	7.61673e-35
CA00007288	CA00020078	1.21743	1.56819	12.4015	7.61673e-35
CA00044971	CA00025086	4.68244	4.55945	12.4015	7.61673e-35
CA00051909	CA00042573	7.10593	8.02916	12.4015	7.61673e-35
CA00005308	CA00033532	6.78614	6.32496	12.4015	7.61673e-35
CA00016693	CA00007434	6.45263	5.93837	12.4015	7.61673e-35
CA00031339	CA00031265	0.612234	1.3075	12.4015	7.61673e-35
CA00044232	CA00000249	2.78586	2.52002	12.4015	7.61673e-35
CA00009926	CA00000396	1.33925	1.402	12.4015	7.61673e-35
CA00004190	CA00006458	2.11263	4.35303	12.4015	7.61673e-35
CA00068505	CA00014229	0.305723	1.75111	12.4015	7.61673e-35
CA00015310	CA00038508	5.65084	4.89381	12.4015	7.61673e-35
CA00040080	CA00011485	6.81235	6.39468	12.4015	7.61673e-35
CA00032945	CA00047826	10.6373	8.73984	12.4015	7.61673e-35
CA00028313	CA00049701	5.74765	4.42298	12.4015	7.61673e-35
CA00046323	CA00017543	5.33651	4.65235	12.4015	7.61673e-35
CA00060177	CA00023411	6.55162	7.07721	12.4015	7.61673e-35
CA00017853	CA00022808	5.75555	4.30796	12.4015	7.61673e-35
CA00028283	CA00043480	5.10135	4.94152	12.4015	7.61673e-35
CA00008886	CA00046766	0	6.46294	12.4015	7.61673e-35
CA00027243	CA00070850	4.9492	6.43762	12.4015	7.61673e-35
CA00008514	CA00018426	2.33035	3.20177	12.4015	7.61673e-35
CA00062607	CA00057715	11.0559	10.3063	12.4015	7.61673e-35
CA00051688	CA00050146	5.94744	4.88194	12.4015	7.61673e-35
CA00038396	CA00021588	0.415376	6.67056	12.4015	7.61673e-35
CA00022923	CA00040407	6.88306	7.13248	12.4015	7.61673e-35
CA00068450	CA00013147	1.36881	1.5921	12.4015	7.61673e-35
CA00015355	CA00025280	2.82185	5.49337	12.4015	7.61673e-35
CA00007616	CA00031555	4.59972	5.61009	12.4015	7.61673e-35
CA00057278	CA00035600	2.46531	4.13499	12.4015	7.61673e-35
CA00054418	CA00053548	7.98728	6.87965	12.4015	7.61673e-35
CA00016330	CA00037505	0.679595	0.524102	12.4015	7.61673e-35
CA00008624	CA00046609	2.01539	4.6704	12.4015	7.61673e-35
CA00008591	CA00029834	5.78005	5.0376	12.4015	7.61673e-35
CA00008580	CA00029849	3.68746	5.77595	12.4015	7.61673e-35
CA00008536	CA00049268	2.39861	3.18334	12.4015	7.61673e-35
CA00008515	CA00018427	4.4549	4.87309	12.4015	7.61673e-35
CA00035930	CA00018389	1.98004	1.25494	12.4015	7.61673e-35
CA00035932	CA00018387	1.02843	4.06562	12.4015	7.61673e-35
CA00039582	CA00018366	1.4444	3.98109	12.4015	7.61673e-35
CA00044209	CA00022628	1.92964	3.7322	12.4015	7.61673e-35
CA00022822	CA00022645	6.57888	7.72805	12.4015	7.61673e-35
CA00020217	CA00022678	1.3919	2.35072	12.4015	7.61673e-35
CA00059445	CA00049975	7.22051	7.73245	12.4015	7.61673e-35
CA00027440	CA00013017	4.06677	1.52137	12.4015	7.61673e-35
CA00027453	CA00013000	0.915205	0.804768	12.4015	7.61673e-35
CA00027469	CA00012990	4.16001	3.48372	12.4015	7.61673e-35
CA00023615	CA00010557	4.73296	3.47983	12.4015	7.61673e-35
CA00056124	CA00010538	1.32553	1.93746	12.4015	7.61673e-35
CA00039297	CA00031747	2.3978	5.75717	12.4015	7.61673e-35
CA00026463	CA00024194	6.37746	5.91153	12.4015	7.61673e-35
CA00031964	CA00012662	2.95207	2.24315	12.4015	7.61673e-35
CA00027858	CA00030913	3.78195	5.94484	12.4015	7.61673e-35
CA00027864	CA00030918	7.68368	5.96942	12.4015	7.61673e-35
CA00038135	CA00018275	1.40918	2.26678	12.4015	7.61673e-35
CA00048691	CA00054031	4.51864	5.55474	12.4015	7.61673e-35
CA00048680	CA00023107	6.04662	6.50866	12.4015	7.61673e-35
CA00004195	CA00014062	1.26612	1.53243	12.4015	7.61673e-35
CA00026118	CA00022700	6.12446	8.11708	12.4015	7.61673e-35
CA00049862	CA00037453	0.341462	1.02048	12.4015	7.61673e-35
CA00022226	CA00046055	3.74823	3.49424	12.4015	7.61673e-35
CA00022218	CA00046046	3.94688	4.94668	12.4015	7.61673e-35
CA00022190	CA00049760	3.98541	4.08967	12.4015	7.61673e-35
CA00022206	CA00049774	6.41555	7.45417	12.4015	7.61673e-35
CA00002648	CA00018176	6.22834	5.28693	12.4015	7.61673e-35
CA00002611	CA00018231	0	7.30115	12.4015	7.61673e-35
CA00002610	CA00018232	2.63012	4.66996	12.4015	7.61673e-35
CA00002744	CA00010323	1.27064	1.24856	12.4015	7.61673e-35
CA00002851	CA00010217	7.05735	5.56521	12.4015	7.61673e-35
CA00024076	CA00019632	4.72871	4.04556	12.4015	7.61673e-35
CA00034494	CA00003803	6.2838	6.43965	12.4015	7.61673e-35
CA00001682	CA00003836	3.04962	5.76799	12.4015	7.61673e-35
CA00001689	CA00003843	10.2698	6.12893	12.4015	7.61673e-35
CA00001698	CA00003852	5.49646	5.11482	12.4015	7.61673e-35
CA00001714	CA00003866	2.8493	3.69807	12.4015	7.61673e-35
CA00079891	CA00072070	5.21498	4.07032	12.4015	7.61673e-35
CA00008164	CA00027161	5.76273	6.13848	12.4015	7.61673e-35
CA00017420	CA00073820	8.50154	7.51505	12.4015	7.61673e-35
CA00039045	CA00066765	4.1346	4.08456	12.4015	7.61673e-35
CA00039029	CA00054289	3.65328	2.63921	12.4015	7.61673e-35
CA00039023	CA00054283	7.27668	7.42219	12.4015	7.61673e-35
CA00057089	CA00041216	3.55436	5.39524	12.4015	7.61673e-35
CA00032914	CA00039108	4.67671	3.43895	12.4015	7.61673e-35
CA00009817	CA00032340	5.03247	5.53294	12.4015	7.61673e-35
CA00009744	CA00019708	5.27066	4.91188	12.4015	7.61673e-35
CA00009741	CA00019705	1.71519	1.32993	12.4015	7.61673e-35
CA00009723	CA00019690	5.96449	6.49553	12.4015	7.61673e-35
CA00011130	CA00048850	2.75549	2.35255	12.4015	7.61673e-35
CA00012932	CA00042222	3.57182	4.68857	12.4015	7.61673e-35
CA00012906	CA00043766	8.16023	6.7976	12.4015	7.61673e-35
CA00035145	CA00006027	4.993	4.39956	12.4015	7.61673e-35
CA00024637	CA00049821	2.28887	4.21296	12.4015	7.61673e-35
CA00024586	CA00041048	2.66486	3.42607	12.4015	7.61673e-35
CA00013593	CA00029293	3.6111	7.84211	12.4015	7.61673e-35
CA00013617	CA00029266	6.83238	6.95042	12.4015	7.61673e-35
CA00013652	CA00034425	6.34173	5.50022	12.4015	7.61673e-35
CA00007009	CA00039498	5.29938	5.46895	12.4015	7.61673e-35
CA00007041	CA00039519	3.54884	3.73473	12.4015	7.61673e-35
CA00007051	CA00005617	5.22084	5.69374	12.4015	7.61673e-35
CA00007097	CA00005572	5.6519	6.03508	12.4015	7.61673e-35
CA00007124	CA00005550	6.37763	7.09244	12.4015	7.61673e-35
CA00007127	CA00005546	9.45559	9.64336	12.4015	7.61673e-35
CA00007137	CA00005536	0	1.39265	12.4015	7.61673e-35
CA00052843	CA00005510	6.46565	5.61082	12.4015	7.61673e-35
CA00026267	CA00005473	7.29629	6.22532	12.4015	7.61673e-35
CA00026286	CA00005454	4.41473	4.71279	12.4015	7.61673e-35
CA00026291	CA00005449	4.74546	5.92482	12.4015	7.61673e-35
CA00029335	CA00065250	3.13227	2.40803	12.4015	7.61673e-35
CA00029314	CA00059575	2.69297	3.67253	12.4015	7.61673e-35
CA00008891	CA00046760	5.62764	6.20182	12.4015	7.61673e-35
CA00001014	CA00011629	2.04563	1.18586	12.4015	7.61673e-35
CA00001027	CA00011643	5.48534	5.53425	12.4015	7.61673e-35
CA00001069	CA00048029	3.8793	4.56431	12.4015	7.61673e-35
CA00001170	CA00013405	6.37246	6.45334	12.4015	7.61673e-35
CA00000909	CA00052128	6.54772	6.10515	12.4015	7.61673e-35
CA00000893	CA00067198	4.59987	5.44374	12.4015	7.61673e-35
CA00012404	CA00039875	4.25772	2.25233	12.4015	7.61673e-35
CA00036416	CA00032762	4.60625	5.04879	12.4015	7.61673e-35
CA00010744	CA00058089	5.74664	7.67551	12.4015	7.61673e-35
CA00010747	CA00058092	5.41534	5.2712	12.4015	7.61673e-35
CA00005206	CA00045229	4.1447	5.71556	12.4015	7.61673e-35
CA00005100	CA00030332	4.83193	4.91095	12.4015	7.61673e-35
CA00005085	CA00058131	1.01853	1.51345	12.4015	7.61673e-35
CA00005084	CA00042688	4.81131	4.18417	12.4015	7.61673e-35
CA00006701	CA00021690	1.54981	2.41998	12.4015	7.61673e-35
CA00057822	CA00030151	7.85012	7.96115	12.4015	7.61673e-35
CA00012496	CA00030166	5.02926	5.76805	12.4015	7.61673e-35
CA00043415	CA00026795	5.53344	6.14974	12.4015	7.61673e-35
CA00043413	CA00026797	1.11943	0.885086	12.4015	7.61673e-35
CA00044546	CA00032460	8.06169	10.1275	12.4015	7.61673e-35
CA00038313	CA00037520	0.652553	0.409384	12.4015	7.61673e-35
CA00014971	CA00015474	5.85393	7.54343	12.4015	7.61673e-35
CA00014962	CA00015463	1.96096	2.85059	12.4015	7.61673e-35
CA00021757	CA00013675	6.83919	7.60543	12.4015	7.61673e-35
CA00055292	CA00053443	6.51678	6.29261	12.4015	7.61673e-35
CA00051697	CA00046074	6.15342	5.31082	12.4015	7.61673e-35
CA00045477	CA00036858	3.9547	2.09079	12.4015	7.61673e-35
CA00018605	CA00027313	3.0132	3.10205	12.4015	7.61673e-35
CA00018576	CA00027342	6.18663	6.82323	12.4015	7.61673e-35
CA00004473	CA00056998	5.14577	3.98997	12.4015	7.61673e-35
CA00004501	CA00043713	0.329487	0.364294	12.4015	7.61673e-35
CA00004508	CA00043705	3.55668	4.46432	12.4015	7.61673e-35
CA00009151	CA00007810	8.55539	7.58306	12.4015	7.61673e-35
CA00002321	CA00001651	1.29366	3.01369	12.4015	7.61673e-35
CA00002328	CA00001639	8.8331	7.67264	12.4015	7.61673e-35
CA00002359	CA00001622	2.07872	7.71389	12.4015	7.61673e-35
CA00002337	CA00001634	7.54953	7.26938	12.4015	7.61673e-35
CA00002585	CA00038566	6.5866	7.07168	12.4015	7.61673e-35
CA00002515	CA00023680	4.17646	4.66561	12.4015	7.61673e-35
CA00002441	CA00050043	0.768647	1.5444	12.4015	7.61673e-35
CA00002451	CA00050035	7.31882	7.24844	12.4015	7.61673e-35
CA00017855	CA00022810	5.12042	3.40912	12.4015	7.61673e-35
CA00017852	CA00022807	6.33039	6.02578	12.4015	7.61673e-35
CA00005344	CA00033500	5.09859	4.9189	12.4015	7.61673e-35
CA00005352	CA00034666	6.15402	6.61025	12.4015	7.61673e-35
CA00005369	CA00034682	5.11832	5.41115	12.4015	7.61673e-35
CA00005252	CA00043380	5.5585	5.0533	12.4015	7.61673e-35
CA00066427	CA00023013	2.64199	2.46139	12.4015	7.61673e-35
CA00044773	CA00023001	6.54967	6.2644	12.4015	7.61673e-35
CA00044765	CA00022992	4.40765	5.42682	12.4015	7.61673e-35
CA00021098	CA00036380	0.8362	1.24907	12.4015	7.61673e-35
CA00003073	CA00036399	4.37053	2.89261	12.4015	7.61673e-35
CA00006194	CA00071432	6.05975	5.64351	12.4015	7.61673e-35
CA00045453	CA00039133	3.15625	4.95903	12.4015	7.61673e-35
CA00045442	CA00039122	4.88756	4.8471	12.4015	7.61673e-35
CA00025531	CA00057986	0.776425	1.99472	12.4015	7.61673e-35
CA00025528	CA00057990	1.35151	0.530501	12.4015	7.61673e-35
CA00025527	CA00057991	4.39515	2.72686	12.4015	7.61673e-35
CA00025502	CA00060410	6.92515	6.60253	12.4015	7.61673e-35
CA00025512	CA00044835	5.2212	5.93667	12.4015	7.61673e-35
CA00056497	CA00044818	7.56058	6.80991	12.4015	7.61673e-35
CA00033807	CA00032686	5.51315	6.76278	12.4015	7.61673e-35
CA00027241	CA00053379	0.730882	1.89846	12.4015	7.61673e-35
CA00044929	CA00038489	0	5.386	12.4015	7.61673e-35
CA00046159	CA00025291	0.592716	6.70216	12.4015	7.61673e-35
CA00015404	CA00025230	3.45903	4.00336	12.4015	7.61673e-35
CA00015403	CA00025231	9.47529	9.14687	12.4015	7.61673e-35
CA00048235	CA00042817	1.57071	1.04786	12.4015	7.61673e-35
CA00056355	CA00046935	1.59666	2.33047	12.4015	7.61673e-35
CA00056183	CA00056936	6.30429	7.49147	12.4015	7.61673e-35
CA00056184	CA00056937	0.723193	5.76169	12.4015	7.61673e-35
CA00027549	CA00047238	5.25776	6.46398	12.4015	7.61673e-35
CA00030960	CA00025088	5.95435	6.01129	12.4015	7.61673e-35
CA00040512	CA00036510	1.19351	3.50747	12.4015	7.61673e-35
CA00020987	CA00023843	4.2078	3.66454	12.4015	7.61673e-35
CA00020960	CA00023819	4.12729	2.83314	12.4015	7.61673e-35
CA00039639	CA00023795	0.150147	4.8195	12.4015	7.61673e-35
CA00054085	CA00017504	1.94406	2.13965	12.4015	7.61673e-35
CA00019550	CA00036046	2.90564	4.14891	12.4015	7.61673e-35
CA00003498	CA00025606	2.41659	2.75231	12.4015	7.61673e-35
CA00025984	CA00019886	6.28227	4.61942	12.4015	7.61673e-35
CA00046475	CA00028777	6.96282	6.69886	12.4015	7.61673e-35
CA00032819	CA00053595	1.88522	3.80758	12.4015	7.61673e-35
CA00025952	CA00019854	8.51193	9.93524	12.4015	7.61673e-35
CA00025955	CA00019856	3.09527	4.99898	12.4015	7.61673e-35
CA00057288	CA00014320	6.12845	5.00294	12.4015	7.61673e-35
CA00037861	CA00014291	8.08311	6.84271	12.4015	7.61673e-35
CA00045278	CA00014236	4.82705	5.5857	12.4015	7.61673e-35
CA00017913	CA00026917	8.84295	10.0147	12.4015	7.61673e-35
CA00017963	CA00028843	2.60101	8.53798	12.4015	7.61673e-35
CA00057304	CA00052431	3.79045	3.57943	12.4015	7.61673e-35
CA00033057	CA00023930	5.71511	6.86461	12.4015	7.61673e-35
CA00015624	CA00033191	3.95823	5.32533	12.4015	7.61673e-35
CA00012346	CA00029149	8.39702	7.44872	12.4015	7.61673e-35
CA00012265	CA00036441	2.54634	3.27949	12.4015	7.61673e-35
CA00012264	CA00036440	5.98081	6.07726	12.4015	7.61673e-35
CA00008323	CA00035026	5.07274	6.32776	12.4015	7.61673e-35
CA00008356	CA00044498	2.26016	4.99579	12.4015	7.61673e-35
CA00027620	CA00039232	4.71527	7.21329	12.4015	7.61673e-35
CA00059873	CA00063010	3.49211	3.62569	12.4015	7.61673e-35
CA00032376	CA00052513	1.09399	3.53246	12.4015	7.61673e-35
CA00032406	CA00052626	4.48026	3.08712	12.4015	7.61673e-35
CA00010349	CA00003693	5.35319	6.13314	12.4015	7.61673e-35
CA00010371	CA00003669	5.7393	3.97798	12.4015	7.61673e-35
CA00010398	CA00003643	2.88065	2.5788	12.4015	7.61673e-35
CA00010449	CA00032150	7.25716	7.11668	12.4015	7.61673e-35
CA00027921	CA00010771	6.92194	6.00672	12.4015	7.61673e-35
CA00059737	CA00010888	6.56551	6.76388	12.4015	7.61673e-35
CA00027404	CA00052896	5.11282	5.70474	12.4015	7.61673e-35
CA00039486	CA00049395	3.7144	5.76335	12.4015	7.61673e-35
CA00039475	CA00066933	2.403	6.74653	12.4015	7.61673e-35
CA00051931	CA00030656	2.37587	5.79715	12.4015	7.61673e-35
CA00057454	CA00030644	1.61871	2.30211	12.4015	7.61673e-35
CA00057017	CA00030616	2.71898	4.07008	12.4015	7.61673e-35
CA00034592	CA00018883	5.29716	6.73745	12.4015	7.61673e-35
CA00034589	CA00018884	6.07004	5.84752	12.4015	7.61673e-35
CA00034582	CA00018889	5.83644	5.95988	12.4015	7.61673e-35
CA00066822	CA00018910	4.87083	4.31505	12.4015	7.61673e-35
CA00045313	CA00002082	0.743068	0.711628	12.4015	7.61673e-35
CA00031091	CA00002145	6.38242	5.64246	12.4015	7.61673e-35
CA00012187	CA00001981	3.74256	5.36347	12.4015	7.61673e-35
CA00004004	CA00017252	10.4068	8.19702	12.4015	7.61673e-35
CA00004023	CA00017273	6.00918	5.75387	12.4015	7.61673e-35
CA00004032	CA00017280	4.17415	6.00171	12.4015	7.61673e-35
CA00007243	CA00020037	0.361815	6.17587	12.4015	7.61673e-35
CA00003955	CA00038934	5.09978	4.96952	12.4015	7.61673e-35
CA00003950	CA00038929	3.98615	2.7744	12.4015	7.61673e-35
CA00007195	CA00038227	10.7286	10.7616	12.4015	7.61673e-35
CA00007169	CA00035788	4.93265	5.79269	12.4015	7.61673e-35
CA00007165	CA00035784	1.63078	1.19144	12.4015	7.61673e-35
CA00029404	CA00035759	7.64741	7.87147	12.4015	7.61673e-35
CA00004189	CA00006457	0.875661	1.09988	12.4015	7.61673e-35
CA00059132	CA00006505	4.79468	5.83767	12.4015	7.61673e-35
CA00032258	CA00006516	4.68997	4.76796	12.4015	7.61673e-35
CA00068495	CA00006609	5.28884	6.88713	12.4015	7.61673e-35
CA00007358	CA00038949	2.96626	5.70153	12.4015	7.61673e-35
CA00007321	CA00020114	0.698433	0.817105	12.4015	7.61673e-35
CA00031352	CA00031278	6.93338	5.54922	12.4015	7.61673e-35
CA00009352	CA00023751	4.25506	3.58888	12.4015	7.61673e-35
CA00009354	CA00023749	5.66306	5.8893	12.4015	7.61673e-35
CA00041317	CA00052813	4.44371	5.69666	12.4015	7.61673e-35
CA00036195	CA00069789	4.12815	3.61672	12.4015	7.61673e-35
CA00036191	CA00046900	2.37864	1.47858	12.4015	7.61673e-35
CA00041963	CA00013214	1.61737	0.971451	12.4015	7.61673e-35
CA00027984	CA00013134	3.10343	4.82901	12.4015	7.61673e-35
CA00018099	CA00025331	3.90464	2.33145	12.4015	7.61673e-35
CA00028155	CA00025366	2.96847	5.3404	12.4015	7.61673e-35
CA00028149	CA00025372	6.46526	6.88528	12.4015	7.61673e-35
CA00034212	CA00049573	4.28524	4.5779	12.4015	7.61673e-35
CA00060836	CA00009652	3.1365	7.41032	12.4015	7.61673e-35
CA00058751	CA00009692	2.97638	2.75672	12.4015	7.61673e-35
CA00020501	CA00003350	5.58898	5.14346	12.4015	7.61673e-35
CA00050316	CA00003304	0.702293	1.30978	12.4015	7.61673e-35
CA00050308	CA00003296	2.93106	5.31152	12.4015	7.61673e-35
CA00005848	CA00003275	1.24602	1.62716	12.4015	7.61673e-35
CA00005939	CA00003173	5.72758	6.8575	12.4015	7.61673e-35
CA00005941	CA00003171	6.8781	7.91551	12.4015	7.61673e-35
CA00005959	CA00003149	0.710675	2.70843	12.4015	7.61673e-35
CA00001550	CA00055344	7.76143	3.39129	12.4015	7.61673e-35
CA00001501	CA00021291	1.74984	1.44878	12.4015	7.61673e-35
CA00001502	CA00021292	0.552104	1.73356	12.4015	7.61673e-35
CA00001510	CA00021301	2.51757	4.43856	12.4015	7.61673e-35
CA00060840	CA00051665	1.07556	1.86172	12.4015	7.61673e-35
CA00022277	CA00011530	7.07143	5.80577	12.4015	7.61673e-35
CA00022275	CA00011528	5.21869	7.24886	12.4015	7.61673e-35
CA00004754	CA00019811	7.41059	7.3453	12.4015	7.61673e-35
CA00004747	CA00019820	7.88444	7.84085	12.4015	7.61673e-35
CA00040061	CA00005064	5.87574	5.80677	12.4015	7.61673e-35
CA00028415	CA00040137	8.43764	6.85579	12.4015	7.61673e-35
CA00028414	CA00040140	2.15353	2.58693	12.4015	7.61673e-35
CA00007621	CA00031558	2.61992	3.41582	12.4015	7.61673e-35
CA00007611	CA00031550	1.33504	2.00244	12.4015	7.61673e-35
CA00004989	CA00013503	7.62054	6.7717	12.4015	7.61673e-35
CA00004928	CA00013558	4.22403	5.30408	12.4015	7.61673e-35
CA00004906	CA00029968	2.31495	2.50064	12.4015	7.61673e-35
CA00004879	CA00029938	3.09607	5.93842	12.4015	7.61673e-35
CA00030569	CA00013800	7.28217	8.89427	12.4015	7.61673e-35
CA00030549	CA00013779	3.95134	3.6711	12.4015	7.61673e-35
CA00017392	CA00033172	5.50854	3.87747	12.4015	7.61673e-35
CA00017307	CA00023132	4.26939	3.32257	12.4015	7.61673e-35
CA00037112	CA00035481	6.30701	6.54888	12.4015	7.61673e-35
CA00042047	CA00042622	5.24147	1.9701	12.4015	7.61673e-35
CA00044460	CA00070801	4.32752	4.97809	12.4015	7.61673e-35
CA00044445	CA00025143	0.207411	5.13161	12.4015	7.61673e-35
CA00044444	CA00025142	3.38337	4.54764	12.4015	7.61673e-35
CA00030407	CA00025111	6.28176	4.84342	12.4015	7.61673e-35
CA00020150	CA00024753	4.33532	1.75105	12.4015	7.61673e-35
CA00020178	CA00005820	8.46843	7.45276	12.4015	7.61673e-35
CA00026403	CA00005753	7.52832	7.37174	12.4015	7.61673e-35
CA00026380	CA00005734	9.05326	8.07649	12.4015	7.61673e-35
CA00017797	CA00005716	3.27254	3.37383	12.4015	7.61673e-35
CA00017776	CA00005694	5.19559	5.66405	12.4015	7.61673e-35
CA00017755	CA00005668	2.06415	1.63389	12.4015	7.61673e-35
CA00000436	CA00023572	10.7233	9.11705	12.4015	7.61673e-35
CA00000451	CA00023559	5.53686	4.73735	12.4015	7.61673e-35
CA00016631	CA00065026	1.58727	3.85984	12.4015	7.61673e-35
CA00016668	CA00007464	5.722	6.26114	12.4015	7.61673e-35
CA00016673	CA00007459	1.61571	0.853251	12.4015	7.61673e-35
CA00016675	CA00007458	5.9363	5.59212	12.4015	7.61673e-35
CA00041645	CA00007368	5.51242	6.30942	12.4015	7.61673e-35
CA00036485	CA00050111	6.15973	5.0054	12.4015	7.61673e-35
CA00006362	CA00022605	4.5309	5.67128	12.4015	7.61673e-35
CA00006361	CA00022606	1.62464	1.44562	12.4015	7.61673e-35
CA00026180	CA00027474	14.5873	13.6806	12.4015	7.61673e-35
CA00017620	CA00024231	6.32671	6.27228	12.4015	7.61673e-35
CA00028284	CA00043479	3.97144	3.47286	12.4015	7.61673e-35
CA00028300	CA00043461	0.603244	3.84373	12.4015	7.61673e-35
CA00042861	CA00037776	2.79146	1.65555	12.4015	7.61673e-35
CA00009020	CA00021619	4.78296	3.08024	12.4015	7.61673e-35
CA00008988	CA00021639	0.387033	1.87507	12.4015	7.61673e-35
CA00074687	CA00018658	5.29322	6.28142	12.4015	7.61673e-35
CA00038108	CA00018684	4.33538	3.88528	12.4015	7.61673e-35
CA00034545	CA00018721	1.14436	6.63759	12.4015	7.61673e-35
CA00051586	CA00000300	7.37558	6.21212	12.4015	7.61673e-35
CA00019096	CA00000324	5.30755	4.68736	12.4015	7.61673e-35
CA00009915	CA00000408	5.53291	5.21336	12.4015	7.61673e-35
CA00009886	CA00013891	3.42809	2.74601	12.4015	7.61673e-35
CA00009848	CA00013919	0	1.15276	12.4015	7.61673e-35
CA00004656	CA00013968	7.93254	6.5017	12.4015	7.61673e-35
CA00004610	CA00013994	1.92039	2.86198	12.4015	7.61673e-35
CA00039588	CA00018371	6.54813	8.17592	12.4015	7.61673e-35
CA00024034	CA00019601	6.71879	5.78853	12.4015	7.61673e-35
CA00026285	CA00005455	1.75188	2.16394	12.4015	7.61673e-35
CA00016997	CA00026824	0.0796718	7.78621	12.4015	7.61673e-35
CA00043826	CA00028660	6.71036	7.13055	12.4015	7.61673e-35
CA00005356	CA00034670	5.85034	5.46339	12.4015	7.61673e-35
CA00005301	CA00033538	14.5176	13.9967	12.4015	7.61673e-35
CA00047290	CA00034124	2.74233	5.03306	12.4015	7.61673e-35
CA00033063	CA00023926	4.4722	3.95723	12.4015	7.61673e-35
CA00033069	CA00031473	5.45254	4.65149	12.4015	7.61673e-35
CA00039489	CA00049392	10.7524	10.8544	12.4015	7.61673e-35
CA00016556	CA00002191	5.48896	2.82417	12.4015	7.61673e-35
CA00024131	CA00008460	1.60479	1.56851	12.4015	7.61673e-35
CA00050298	CA00003290	0.79008	1.33308	12.4015	7.61673e-35
CA00004751	CA00019814	10.0101	10.1907	12.4015	7.61673e-35
CA00017357	CA00033135	2.32882	2.5374	12.4015	7.61673e-35
CA00006265	CA00018461	8.22426	8.46323	12.4015	7.61673e-35
CA00002732	CA00018256	0	4.50346	12.4015	7.61673e-35
CA00033548	CA00050209	0.309173	0	12.4015	7.61673e-35
CA00008377	CA00044475	0.864091	0.417679	12.4015	7.61673e-35
CA00039593	CA00016785	0.188097	0.671067	12.4015	7.61673e-35
CA00060844	CA00055442	8.10825	6.37791	12.4015	7.61673e-35
CA00003475	CA00025587	1.18536	0	12.4015	7.61673e-35
CA00036285	CA00016138	4.85465	5.07014	12.4015	7.61673e-35
CA00037958	CA00023393	3.37598	5.17961	12.4015	7.61673e-35
CA00008599	CA00046588	0	0	12.4015	7.61673e-35
CA00059613	CA00022633	8.98587	9.5829	12.4015	7.61673e-35
CA00060877	CA00018278	2.55713	3.18716	12.4015	7.61673e-35
CA00033262	CA00056510	0.820849	1.87313	12.4015	7.61673e-35
CA00008238	CA00048765	1.87325	1.68007	12.4015	7.61673e-35
CA00017466	CA00020704	5.27731	5.48264	12.4015	7.61673e-35
CA00036282	CA00016141	0.956095	0.683907	12.4015	7.61673e-35
CA00036269	CA00016153	6.81123	6.32817	12.4015	7.61673e-35
CA00036261	CA00016163	2.20435	0.715832	12.4015	7.61673e-35
CA00017480	CA00020692	0.191397	0	12.4015	7.61673e-35
CA00008264	CA00020762	0	0.0550199	12.4015	7.61673e-35
CA00033556	CA00050203	7.04004	6.77798	12.4015	7.61673e-35
CA00051076	CA00041202	5.86401	3.03246	12.4015	7.61673e-35
CA00052025	CA00047455	4.81943	3.53616	12.4015	7.61673e-35
CA00042015	CA00045066	0.432744	3.84853	12.4015	7.61673e-35
CA00060845	CA00055440	2.12438	3.44814	12.4015	7.61673e-35
CA00024590	CA00041042	0.861054	2.55007	12.4015	7.61673e-35
CA00029550	CA00021926	2.72445	2.32703	12.4015	7.61673e-35
CA00000976	CA00011590	2.08906	0.278552	12.4015	7.61673e-35
CA00005209	CA00045226	6.39156	6.91623	12.4015	7.61673e-35
CA00002320	CA00001652	3.58229	5.65036	12.4015	7.61673e-35
CA00047297	CA00034133	10.3205	9.85849	12.4015	7.61673e-35
CA00027370	CA00061022	9.78097	4.76688	12.4015	7.61673e-35
CA00061037	CA00018914	5.77464	0	12.4015	7.61673e-35
CA00007348	CA00038939	4.25771	1.4673	12.4015	7.61673e-35
CA00052746	CA00044809	0.143119	0.126715	12.4015	7.61673e-35
CA00031148	CA00044805	1.46325	1.04737	12.4015	7.61673e-35
CA00050293	CA00003288	2.41433	4.50754	12.4015	7.61673e-35
CA00005940	CA00003172	3.3185	0	12.4015	7.61673e-35
CA00042857	CA00037782	0	0	12.4015	7.61673e-35
CA00004611	CA00013993	13.4974	12.7837	12.4015	7.61673e-35
CA00016603	CA00018918	1.17056	0.335526	12.4015	7.61673e-35
CA00053107	CA00048332	1.31434	0.370544	12.4015	7.61673e-35
CA00068361	CA00035265	3.83008	4.29306	12.4015	7.61673e-35
CA00050489	CA00069415	1.26364	0.766091	12.4015	7.61673e-35
CA00052343	CA00002048	2.0402	2.69966	12.4015	7.61673e-35
CA00032558	CA00045854	0.166659	0	12.4015	7.61673e-35
CA00009356	CA00023747	3.11369	1.84579	12.4015	7.61673e-35
CA00042030	CA00045079	5.81961	5.58152	12.4015	7.61673e-35
CA00012066	CA00002240	3.49034	4.70232	12.4015	7.61673e-35
CA00042442	CA00034810	0.315647	0.155694	12.4015	7.61673e-35
CA00049437	CA00010878	4.18984	3.37528	12.4015	7.61673e-35
CA00057412	CA00068764	5.63029	6.37212	12.4015	7.61673e-35
CA00004789	CA00019767	5.86945	5.92866	12.4015	7.61673e-35
CA00057419	CA00054570	0.640951	0.572154	12.4015	7.61673e-35
CA00007649	CA00043316	2.80328	3.18809	12.4015	7.61673e-35
CA00017771	CA00005689	6.29156	5.92568	12.4015	7.61673e-35
CA00038628	CA00010496	4.63705	5.07061	12.4015	7.61673e-35
CA00027820	CA00043262	6.06499	3.46916	12.4015	7.61673e-35
CA00038147	CA00018289	12.124	10.9849	12.4015	7.61673e-35
CA00002840	CA00010228	3.23364	1.37871	12.4015	7.61673e-35
CA00008227	CA00048773	4.66154	5.56319	12.4015	7.61673e-35
CA00050505	CA00057968	8.94336	0.299882	12.4015	7.61673e-35
CA00063379	CA00016105	1.30629	1.06864	12.4015	7.61673e-35
CA00044152	CA00016134	4.86308	5.98717	12.4015	7.61673e-35
CA00036274	CA00016148	0.625915	1.02498	12.4015	7.61673e-35
CA00036271	CA00016150	8.02627	7.14924	12.4015	7.61673e-35
CA00036265	CA00016156	7.14665	7.18772	12.4015	7.61673e-35
CA00008257	CA00020768	5.82888	4.593	12.4015	7.61673e-35
CA00008289	CA00020736	6.24823	4.89129	12.4015	7.61673e-35
CA00062097	CA00047819	3.35047	5.42096	12.4015	7.61673e-35
CA00042016	CA00045065	5.23791	6.4553	12.4015	7.61673e-35
CA00057418	CA00054567	1.68001	2.96283	12.4015	7.61673e-35
CA00012913	CA00056288	10.0086	7.74042	12.4015	7.61673e-35
CA00013600	CA00029288	3.56587	2.88236	12.4015	7.61673e-35
CA00039179	CA00060096	2.62792	2.12887	12.4015	7.61673e-35
CA00001128	CA00013366	3.55932	2.53755	12.4015	7.61673e-35
CA00001129	CA00013367	1.7292	1.96476	12.4015	7.61673e-35
CA00012387	CA00039891	5.40782	4.86572	12.4015	7.61673e-35
CA00005080	CA00042684	5.86117	5.30269	12.4015	7.61673e-35
CA00011768	CA00045054	7.96582	8.04896	12.4015	7.61673e-35
CA00004472	CA00056999	3.11505	3.28099	12.4015	7.61673e-35
CA00040757	CA00023024	0.732845	0.611389	12.4015	7.61673e-35
CA00047303	CA00034143	2.86018	2.27025	12.4015	7.61673e-35
CA00027571	CA00065637	6.49803	7.34723	12.4015	7.61673e-35
CA00027634	CA00039215	0.109442	0.259355	12.4015	7.61673e-35
CA00024564	CA00045905	0.216252	0.0943713	12.4015	7.61673e-35
CA00009347	CA00023756	1.03093	2.18292	12.4015	7.61673e-35
CA00009349	CA00023754	7.54928	6.93839	12.4015	7.61673e-35
CA00031155	CA00044811	8.76177	0	12.4015	7.61673e-35
CA00027934	CA00025316	0.585132	0.720814	12.4015	7.61673e-35
CA00020880	CA00014696	3.03959	1.2603	12.4015	7.61673e-35
CA00004961	CA00013528	8.47818	7.25866	12.4015	7.61673e-35
CA00004866	CA00013884	0.133765	0.294223	12.4015	7.61673e-35
CA00008994	CA00021635	1.42429	0.641899	12.4015	7.61673e-35
CA00049205	CA00000077	2.10663	4.76024	12.4015	7.61673e-35
CA00050498	CA00069419	0.614657	0.403574	12.4015	7.61673e-35
CA00022901	CA00038758	6.41971	6.21219	12.4015	7.61673e-35
CA00022021	CA00041403	3.86127	0	12.4015	7.61673e-35
CA00034008	CA00015768	0.797864	0.520572	12.4015	7.61673e-35
CA00012145	CA00001960	5.14449	5.57686	12.4015	7.61673e-35
CA00003413	CA00028471	1.15563	0	12.4015	7.61673e-35
CA00061404	CA00065697	5.97168	5.66673	12.4015	7.61673e-35
CA00026174	CA00027480	8.03486	7.67916	12.4015	7.61673e-35
CA00057282	CA00035606	0.388481	1.15103	12.4015	7.61673e-35
CA00033995	CA00015781	5.27434	4.95661	12.4015	7.61673e-35
CA00051921	CA00042587	0.631566	0.409651	12.4015	7.61673e-35
CA00012216	CA00002006	1.32933	0.924635	12.4015	7.61673e-35
CA00005933	CA00003181	2.01678	0.0990927	12.4015	7.61673e-35
CA00006276	CA00018446	1.97251	0	12.4015	7.61673e-35
CA00046468	CA00028770	0.109831	0.694665	12.4015	7.61673e-35
CA00036933	CA00000269	0.132291	3.21976	12.4015	7.61673e-35
CA00012366	CA00043031	1.50714	0.900256	12.4015	7.61673e-35
CA00028134	CA00047468	0	2.66604	12.4015	7.61673e-35
CA00048458	CA00028075	1.35386	1.4842	12.4015	7.61673e-35
CA00004489	CA00056979	0.162316	0.188699	12.4015	7.61673e-35
CA00055060	CA00050594	2.07806	2.37873	12.4015	7.61673e-35
CA00007635	CA00031578	0	0.312979	12.4015	7.61673e-35
CA00021960	CA00036551	0	6.25285	12.4015	7.61673e-35
CA00006393	CA00022580	6.29938	5.34223	12.4015	7.61673e-35
CA00053106	CA00054514	4.29964	2.25205	12.4015	7.61673e-35
CA00044849	CA00010897	1.47521	2.91764	12.4015	7.61673e-35
CA00037986	CA00023349	11.3414	11.598	12.4015	7.61673e-35
CA00020378	CA00032996	3.91085	5.75293	12.4015	7.61673e-35
CA00044324	CA00055783	4.98616	0	12.4015	7.61673e-35
CA00027761	CA00076881	5.00737	1.29337	12.4015	7.61673e-35
CA00041909	CA00014036	0.94909	0.641527	12.4015	7.61673e-35
CA00031350	CA00031276	3.48233	3.45736	12.4015	7.61673e-35
CA00026133	CA00053336	7.16225	5.50624	12.4015	7.61673e-35
CA00053112	CA00054520	2.44015	0.298423	12.4015	7.61673e-35
CA00053158	CA00058984	0.893359	0	12.4015	7.61673e-35
CA00020928	CA00040167	3.05951	3.93461	12.4015	7.61673e-35
CA00013069	CA00054920	2.75267	0.485925	12.4015	7.61673e-35
CA00016341	CA00037498	3.54229	3.26147	12.4015	7.61673e-35
CA00016361	CA00037482	3.67082	4.42581	12.4015	7.61673e-35
CA00016406	CA00020838	0.383795	0.472024	12.4015	7.61673e-35
CA00008643	CA00075097	0.386118	0.729714	12.4015	7.61673e-35
CA00008635	CA00057778	0	7.27059	12.4015	7.61673e-35
CA00008607	CA00046595	3.75411	2.34503	12.4015	7.61673e-35
CA00008593	CA00029832	0.111979	0	12.4015	7.61673e-35
CA00008592	CA00029833	4.98843	4.69187	12.4015	7.61673e-35
CA00008577	CA00029851	0.660085	1.35685	12.4015	7.61673e-35
CA00008507	CA00018418	1.31879	1.20148	12.4015	7.61673e-35
CA00039589	CA00018372	3.80653	3.81788	12.4015	7.61673e-35
CA00039587	CA00018370	1.50509	2.07868	12.4015	7.61673e-35
CA00041755	CA00049156	5.94904	7.46516	12.4015	7.61673e-35
CA00056144	CA00022654	1.08448	1.72158	12.4015	7.61673e-35
CA00056133	CA00022648	3.2273	4.32898	12.4015	7.61673e-35
CA00044191	CA00022643	2.83129	2.97272	12.4015	7.61673e-35
CA00020204	CA00022664	0.852765	1.11246	12.4015	7.61673e-35
CA00020223	CA00022683	0.154894	0.0677917	12.4015	7.61673e-35
CA00059446	CA00049974	3.99636	7.29023	12.4015	7.61673e-35
CA00027436	CA00013021	8.07041	2.85271	12.4015	7.61673e-35
CA00056115	CA00010545	3.22044	0	12.4015	7.61673e-35
CA00056117	CA00010543	0.835428	0	12.4015	7.61673e-35
CA00027414	CA00013047	4.75306	4.00624	12.4015	7.61673e-35
CA00039992	CA00048790	0.690083	0.743278	12.4015	7.61673e-35
CA00039983	CA00048781	2.40628	3.83849	12.4015	7.61673e-35
CA00023586	CA00010597	6.75406	5.78592	12.4015	7.61673e-35
CA00023580	CA00010600	2.42417	2.88328	12.4015	7.61673e-35
CA00042753	CA00010620	6.6372	6.21308	12.4015	7.61673e-35
CA00039286	CA00031759	1.27235	3.59868	12.4015	7.61673e-35
CA00039274	CA00031767	1.3951	0.177967	12.4015	7.61673e-35
CA00052541	CA00033704	0.459771	0.534312	12.4015	7.61673e-35
CA00026468	CA00024187	0	0.138001	12.4015	7.61673e-35
CA00026472	CA00024182	1.92698	1.55679	12.4015	7.61673e-35
CA00023859	CA00015837	6.16523	4.53079	12.4015	7.61673e-35
CA00034006	CA00015774	1.17639	0.630831	12.4015	7.61673e-35
CA00022491	CA00012730	2.70787	0.134132	12.4015	7.61673e-35
CA00022513	CA00012714	1.53958	0.633523	12.4015	7.61673e-35
CA00022543	CA00012687	0.877031	1.75486	12.4015	7.61673e-35
CA00066028	CA00012675	0.33625	0	12.4015	7.61673e-35
CA00031966	CA00012665	4.95031	5.13217	12.4015	7.61673e-35
CA00031956	CA00012652	1.54376	1.75348	12.4015	7.61673e-35
CA00031921	CA00012614	6.78634	5.64269	12.4015	7.61673e-35
CA00027817	CA00012607	0.72282	6.49069	12.4015	7.61673e-35
CA00027825	CA00043258	5.729	5.81516	12.4015	7.61673e-35
CA00027827	CA00043257	4.75977	1.46085	12.4015	7.61673e-35
CA00027830	CA00067013	2.0697	0	12.4015	7.61673e-35
CA00027841	CA00043242	0.597997	0	12.4015	7.61673e-35
CA00027848	CA00030904	4.47695	3.82107	12.4015	7.61673e-35
CA00038141	CA00018281	1.23927	0.322319	12.4015	7.61673e-35
CA00063275	CA00014051	0.975327	0.928924	12.4015	7.61673e-35
CA00004197	CA00014064	2.4822	2.3434	12.4015	7.61673e-35
CA00004411	CA00037282	0.741044	5.00944	12.4015	7.61673e-35
CA00026081	CA00022729	6.16491	4.88681	12.4015	7.61673e-35
CA00026096	CA00022714	0	3.25416	12.4015	7.61673e-35
CA00049869	CA00037448	4.87969	4.18249	12.4015	7.61673e-35
CA00061732	CA00037438	4.34065	3.57964	12.4015	7.61673e-35
CA00022213	CA00046038	4.4689	1.33155	12.4015	7.61673e-35
CA00022210	CA00046034	3.68335	3.85151	12.4015	7.61673e-35
CA00022195	CA00049766	0	0	12.4015	7.61673e-35
CA00022192	CA00049763	3.36	3.66496	12.4015	7.61673e-35
CA00022181	CA00032077	10.5313	8.02577	12.4015	7.61673e-35
CA00022203	CA00049771	0.336229	0.0919114	12.4015	7.61673e-35
CA00002640	CA00018186	0.64579	1.3617	12.4015	7.61673e-35
CA00002636	CA00018193	1.18971	1.69311	12.4015	7.61673e-35
CA00002626	CA00018210	1.32872	1.07216	12.4015	7.61673e-35
CA00002738	CA00010331	4.34026	4.49823	12.4015	7.61673e-35
CA00002835	CA00010234	5.84067	7.2114	12.4015	7.61673e-35
CA00002834	CA00010235	7.22315	7.62185	12.4015	7.61673e-35
CA00034501	CA00003799	0.531846	0	12.4015	7.61673e-35
CA00034514	CA00003787	3.19141	0	12.4015	7.61673e-35
CA00034523	CA00003779	2.78971	0	12.4015	7.61673e-35
CA00034532	CA00019586	0.250103	4.73009	12.4015	7.61673e-35
CA00024022	CA00019591	2.99175	1.19056	12.4015	7.61673e-35
CA00001678	CA00003834	2.2925	1.48382	12.4015	7.61673e-35
CA00019097	CA00003890	4.23481	6.03986	12.4015	7.61673e-35
CA00019098	CA00003891	3.48478	1.15273	12.4015	7.61673e-35
CA00046379	CA00065768	1.58931	0.254356	12.4015	7.61673e-35
CA00033263	CA00055950	0.261863	0.831707	12.4015	7.61673e-35
CA00033240	CA00042469	0.295441	0.624457	12.4015	7.61673e-35
CA00033239	CA00042470	1.01376	0	12.4015	7.61673e-35
CA00060217	CA00042463	8.20354	9.7119	12.4015	7.61673e-35
CA00008136	CA00055425	6.77446	6.31016	12.4015	7.61673e-35
CA00008226	CA00048774	1.37466	0.166603	12.4015	7.61673e-35
CA00008219	CA00027213	4.97959	5.81467	12.4015	7.61673e-35
CA00044155	CA00016132	8.08162	7.74514	12.4015	7.61673e-35
CA00017491	CA00016167	1.42089	1.29899	12.4015	7.61673e-35
CA00017473	CA00020697	0.27212	0.787235	12.4015	7.61673e-35
CA00008256	CA00020769	7.87784	10.7277	12.4015	7.61673e-35
CA00008262	CA00020764	3.05525	3.60368	12.4015	7.61673e-35
CA00008281	CA00020745	5.0435	4.90696	12.4015	7.61673e-35
CA00008283	CA00020743	0.528731	0.986651	12.4015	7.61673e-35
CA00008284	CA00020742	10.5061	10.9844	12.4015	7.61673e-35
CA00017426	CA00056916	3.05867	3.897	12.4015	7.61673e-35
CA00017415	CA00048371	8.16921	5.75668	12.4015	7.61673e-35
CA00017411	CA00048374	4.00895	3.68589	12.4015	7.61673e-35
CA00039025	CA00054285	0	0.473962	12.4015	7.61673e-35
CA00051067	CA00041194	0.494651	0.299269	12.4015	7.61673e-35
CA00051068	CA00041195	3.02423	0.103748	12.4015	7.61673e-35
CA00057086	CA00041218	1.87033	0.676168	12.4015	7.61673e-35
CA00032941	CA00047828	0.906577	0.561305	12.4015	7.61673e-35
CA00032938	CA00047831	3.52606	1.21576	12.4015	7.61673e-35
CA00032911	CA00039111	4.77417	4.52353	12.4015	7.61673e-35
CA00056165	CA00032318	1.11362	0	12.4015	7.61673e-35
CA00056161	CA00032323	1.32521	2.97373	12.4015	7.61673e-35
CA00009824	CA00032333	6.53049	4.00122	12.4015	7.61673e-35
CA00009772	CA00019738	0.49728	0.521736	12.4015	7.61673e-35
CA00009740	CA00019704	6.50702	6.10389	12.4015	7.61673e-35
CA00057935	CA00063540	3.26105	4.47663	12.4015	7.61673e-35
CA00011134	CA00048845	0.56971	0.548337	12.4015	7.61673e-35
CA00011107	CA00043339	0.867867	1.26739	12.4015	7.61673e-35
CA00011100	CA00043346	10.6159	10.3895	12.4015	7.61673e-35
CA00034629	CA00024877	5.3456	7.06068	12.4015	7.61673e-35
CA00034623	CA00024870	2.19796	1.80278	12.4015	7.61673e-35
CA00034621	CA00024869	7.11875	5.42342	12.4015	7.61673e-35
CA00034618	CA00024864	6.71011	2.46833	12.4015	7.61673e-35
CA00034615	CA00024863	4.56603	2.37212	12.4015	7.61673e-35
CA00067524	CA00024839	6.54241	5.01464	12.4015	7.61673e-35
CA00066588	CA00024832	0.470366	0	12.4015	7.61673e-35
CA00012963	CA00024820	6.80232	6.87977	12.4015	7.61673e-35
CA00012942	CA00042214	0.936995	0	12.4015	7.61673e-35
CA00012909	CA00043763	1.84205	2.98089	12.4015	7.61673e-35
CA00012900	CA00043772	1.12741	0	12.4015	7.61673e-35
CA00012883	CA00056527	0.498188	0	12.4015	7.61673e-35
CA00042170	CA00006097	0.714384	0.813111	12.4015	7.61673e-35
CA00041541	CA00015891	0.662445	0.32228	12.4015	7.61673e-35
CA00041535	CA00015888	1.72312	1.02123	12.4015	7.61673e-35
CA00041567	CA00015913	0.4535	0.203091	12.4015	7.61673e-35
CA00052530	CA00015946	9.0557	7.97112	12.4015	7.61673e-35
CA00041574	CA00015923	6.02232	5.00358	12.4015	7.61673e-35
CA00024640	CA00049820	4.69668	6.23164	12.4015	7.61673e-35
CA00044652	CA00011872	2.38048	3.24175	12.4015	7.61673e-35
CA00044646	CA00011879	1.39455	0.77347	12.4015	7.61673e-35
CA00044643	CA00011881	3.94145	0	12.4015	7.61673e-35
CA00044642	CA00011882	4.95162	4.25007	12.4015	7.61673e-35
CA00013567	CA00011898	1.60005	1.87649	12.4015	7.61673e-35
CA00013577	CA00011907	5.7544	5.18341	12.4015	7.61673e-35
CA00013607	CA00029275	3.00812	2.34798	12.4015	7.61673e-35
CA00013633	CA00034441	0.813045	3.16448	12.4015	7.61673e-35
CA00007076	CA00005592	2.50394	0	12.4015	7.61673e-35
CA00007082	CA00005586	7.55074	5.06994	12.4015	7.61673e-35
CA00007098	CA00005571	6.64973	5.1387	12.4015	7.61673e-35
CA00007101	CA00005569	2.77219	4.79702	12.4015	7.61673e-35
CA00007151	CA00005521	4.54362	4.76389	12.4015	7.61673e-35
CA00026296	CA00005443	4.63657	4.93048	12.4015	7.61673e-35
CA00026302	CA00005437	5.63952	3.75922	12.4015	7.61673e-35
CA00039189	CA00005426	5.39058	0	12.4015	7.61673e-35
CA00029537	CA00021935	2.17004	4.80487	12.4015	7.61673e-35
CA00015125	CA00021942	7.23031	7.0186	12.4015	7.61673e-35
CA00029351	CA00046780	0.983205	1.13316	12.4015	7.61673e-35
CA00029313	CA00059576	0.683045	1.52308	12.4015	7.61673e-35
CA00045747	CA00042396	2.67602	1.859	12.4015	7.61673e-35
CA00008867	CA00037571	4.40254	5.19477	12.4015	7.61673e-35
CA00008847	CA00037591	3.56534	4.5414	12.4015	7.61673e-35
CA00008843	CA00037595	0	9.48704	12.4015	7.61673e-35
CA00001235	CA00013459	3.32941	1.77919	12.4015	7.61673e-35
CA00001192	CA00013423	3.91799	0	12.4015	7.61673e-35
CA00000961	CA00011571	4.65753	4.8578	12.4015	7.61673e-35
CA00001036	CA00011652	7.48639	0.15587	12.4015	7.61673e-35
CA00001063	CA00011678	1.04938	1.63141	12.4015	7.61673e-35
CA00001141	CA00013381	0.776534	0.0597695	12.4015	7.61673e-35
CA00001146	CA00013385	1.15528	0	12.4015	7.61673e-35
CA00001095	CA00048014	0.365196	0	12.4015	7.61673e-35
CA00001107	CA00013345	4.96402	2.6888	12.4015	7.61673e-35
CA00001138	CA00013373	4.6126	4.6486	12.4015	7.61673e-35
CA00000882	CA00056438	6.51189	9.38378	12.4015	7.61673e-35
CA00012417	CA00039861	4.82043	3.93553	12.4015	7.61673e-35
CA00012411	CA00039870	1.65704	0.921387	12.4015	7.61673e-35
CA00010628	CA00032775	0	0.922832	12.4015	7.61673e-35
CA00010641	CA00032783	1.01846	0.937607	12.4015	7.61673e-35
CA00010647	CA00032788	4.79064	0	12.4015	7.61673e-35
CA00010737	CA00058083	4.83074	3.93096	12.4015	7.61673e-35
CA00010743	CA00058088	1.61375	5.09993	12.4015	7.61673e-35
CA00010745	CA00058090	5.79088	0.110242	12.4015	7.61673e-35
CA00010746	CA00058091	0.990555	0.564563	12.4015	7.61673e-35
CA00010749	CA00050133	0.661339	2.04059	12.4015	7.61673e-35
CA00051686	CA00050149	0.526694	0.0676501	12.4015	7.61673e-35
CA00005210	CA00045225	5.07894	5.22962	12.4015	7.61673e-35
CA00005176	CA00053398	0	5.71382	12.4015	7.61673e-35
CA00005150	CA00052070	3.07555	2.59266	12.4015	7.61673e-35
CA00005142	CA00030390	1.64371	0.722245	12.4015	7.61673e-35
CA00005101	CA00030333	2.57294	0.906186	12.4015	7.61673e-35
CA00005093	CA00042695	4.88164	0.0609388	12.4015	7.61673e-35
CA00005092	CA00042694	4.80855	5.33262	12.4015	7.61673e-35
CA00005075	CA00042678	7.67615	0.370269	12.4015	7.61673e-35
CA00006737	CA00021721	4.97192	1.74671	12.4015	7.61673e-35
CA00006675	CA00021664	5.11729	5.56049	12.4015	7.61673e-35
CA00006636	CA00068097	7.02451	10.8918	12.4015	7.61673e-35
CA00066735	CA00076501	6.88333	6.74071	12.4015	7.61673e-35
CA00011203	CA00053177	3.6759	4.03596	12.4015	7.61673e-35
CA00011219	CA00021869	0.446976	0.131899	12.4015	7.61673e-35
CA00011233	CA00021851	3.84022	3.92472	12.4015	7.61673e-35
CA00011283	CA00055105	2.63851	2.41955	12.4015	7.61673e-35
CA00011304	CA00068405	0.663082	0	12.4015	7.61673e-35
CA00079851	CA00069436	2.7384	2.72206	12.4015	7.61673e-35
CA00041618	CA00030110	4.25996	0	12.4015	7.61673e-35
CA00041613	CA00030114	4.85246	4.39117	12.4015	7.61673e-35
CA00044911	CA00030119	3.47844	3.92862	12.4015	7.61673e-35
CA00044906	CA00030123	4.17837	4.37239	12.4015	7.61673e-35
CA00012539	CA00052752	5.94061	5.10988	12.4015	7.61673e-35
CA00012596	CA00038203	0	2.31043	12.4015	7.61673e-35
CA00012600	CA00038035	0.615622	0.473344	12.4015	7.61673e-35
CA00043444	CA00053134	4.95479	5.21199	12.4015	7.61673e-35
CA00044541	CA00032464	2.4839	1.79045	12.4015	7.61673e-35
CA00016983	CA00026837	7.03888	5.05618	12.4015	7.61673e-35
CA00016975	CA00026843	3.08713	2.97885	12.4015	7.61673e-35
CA00043425	CA00026786	0	0.596544	12.4015	7.61673e-35
CA00038307	CA00032439	0.919477	0.907703	12.4015	7.61673e-35
CA00026613	CA00076951	0	5.49069	12.4015	7.61673e-35
CA00015011	CA00015512	1.65335	0.961635	12.4015	7.61673e-35
CA00014988	CA00015488	0.61372	0.330861	12.4015	7.61673e-35
CA00021803	CA00013719	4.79835	3.66689	12.4015	7.61673e-35
CA00021773	CA00013694	5.34185	5.29564	12.4015	7.61673e-35
CA00021779	CA00013698	6.24458	5.45837	12.4015	7.61673e-35
CA00011738	CA00042977	1.02829	0.968419	12.4015	7.61673e-35
CA00011780	CA00045037	0.494005	1.67506	12.4015	7.61673e-35
CA00011808	CA00034880	4.39915	3.14105	12.4015	7.61673e-35
CA00011814	CA00034868	5.45236	4.41236	12.4015	7.61673e-35
CA00039946	CA00031475	0	1.53004	12.4015	7.61673e-35
CA00061435	CA00038649	1.02198	0.968979	12.4015	7.61673e-35
CA00061433	CA00038646	1.20494	1.10997	12.4015	7.61673e-35
CA00040863	CA00038998	4.07554	0.24542	12.4015	7.61673e-35
CA00043837	CA00028673	0.949163	0.91626	12.4015	7.61673e-35
CA00058785	CA00054551	0	0.296364	12.4015	7.61673e-35
CA00069178	CA00054562	5.17384	2.9397	12.4015	7.61673e-35
CA00018616	CA00027306	1.70894	3.39434	12.4015	7.61673e-35
CA00018635	CA00046083	5.7497	5.47944	12.4015	7.61673e-35
CA00045487	CA00036848	0	5.44929	12.4015	7.61673e-35
CA00045478	CA00036856	10.8607	9.36428	12.4015	7.61673e-35
CA00050237	CA00036870	4.37166	5.25795	12.4015	7.61673e-35
CA00050239	CA00028634	5.41078	4.96392	12.4015	7.61673e-35
CA00004577	CA00057803	0.826963	0.516486	12.4015	7.61673e-35
CA00004552	CA00040267	1.01163	2.94783	12.4015	7.61673e-35
CA00004493	CA00043721	1.88217	1.11	12.4015	7.61673e-35
CA00004507	CA00043706	6.42016	3.77234	12.4015	7.61673e-35
CA00009189	CA00007752	1.83251	2.59779	12.4015	7.61673e-35
CA00009171	CA00007768	10.2622	7.11126	12.4015	7.61673e-35
CA00009169	CA00007770	3.50976	3.2125	12.4015	7.61673e-35
CA00009153	CA00007808	1.37074	0.612692	12.4015	7.61673e-35
CA00009149	CA00007816	5.04495	5.11313	12.4015	7.61673e-35
CA00009068	CA00058066	0.884991	0.410693	12.4015	7.61673e-35
CA00002285	CA00050325	4.65529	0	12.4015	7.61673e-35
CA00002322	CA00001649	2.62406	4.05983	12.4015	7.61673e-35
CA00002362	CA00001616	8.27832	8.76681	12.4015	7.61673e-35
CA00047346	CA00038556	7.99391	5.91196	12.4015	7.61673e-35
CA00002529	CA00023690	0	0	12.4015	7.61673e-35
CA00002533	CA00023695	0.404381	0.971013	12.4015	7.61673e-35
CA00002564	CA00018859	6.47257	5.01035	12.4015	7.61673e-35
CA00002445	CA00050040	0	0.772289	12.4015	7.61673e-35
CA00017870	CA00053765	4.81748	0	12.4015	7.61673e-35
CA00038693	CA00022766	0	0.434132	12.4015	7.61673e-35
CA00017851	CA00022805	2.20324	0.193307	12.4015	7.61673e-35
CA00017866	CA00053771	0.499687	0.853589	12.4015	7.61673e-35
CA00038703	CA00054073	6.03604	5.6509	12.4015	7.61673e-35
CA00005413	CA00054060	2.05299	0.632987	12.4015	7.61673e-35
CA00005353	CA00034667	1.73102	1.75579	12.4015	7.61673e-35
CA00005362	CA00034676	3.25188	2.14181	12.4015	7.61673e-35
CA00005364	CA00034679	4.73749	2.03607	12.4015	7.61673e-35
CA00005380	CA00034693	2.4357	6.56947	12.4015	7.61673e-35
CA00005389	CA00059805	5.45472	5.74912	12.4015	7.61673e-35
CA00005326	CA00033513	6.26435	5.345	12.4015	7.61673e-35
CA00005276	CA00048448	5.5491	5.11004	12.4015	7.61673e-35
CA00044400	CA00072222	0.398592	0.167766	12.4015	7.61673e-35
CA00044414	CA00023034	1.37131	1.03737	12.4015	7.61673e-35
CA00044767	CA00022994	7.61544	8.29448	12.4015	7.61673e-35
CA00025426	CA00022967	1.59288	1.18539	12.4015	7.61673e-35
CA00025424	CA00022965	0.560912	0.425856	12.4015	7.61673e-35
CA00025394	CA00065585	2.28507	3.34739	12.4015	7.61673e-35
CA00025389	CA00065581	4.31679	2.47892	12.4015	7.61673e-35
CA00021091	CA00036387	0.913848	2.09739	12.4015	7.61673e-35
CA00003080	CA00029687	3.54717	3.89956	12.4015	7.61673e-35
CA00003118	CA00063618	0.245845	0.221678	12.4015	7.61673e-35
CA00003122	CA00047640	0.513077	0.0419238	12.4015	7.61673e-35
CA00038068	CA00035249	0.788965	1.1101	12.4015	7.61673e-35
CA00053486	CA00019470	4.78079	4.98452	12.4015	7.61673e-35
CA00066388	CA00019430	0.127331	2.19409	12.4015	7.61673e-35
CA00038825	CA00019420	4.31422	5.46784	12.4015	7.61673e-35
CA00025550	CA00048669	1.11683	1.04558	12.4015	7.61673e-35
CA00032207	CA00044830	1.06078	1.92999	12.4015	7.61673e-35
CA00033806	CA00032687	1.30568	1.13716	12.4015	7.61673e-35
CA00027247	CA00053913	4.35101	2.76018	12.4015	7.61673e-35
CA00033816	CA00032666	2.72922	2.16488	12.4015	7.61673e-35
CA00015314	CA00038510	0	4.25203	12.4015	7.61673e-35
CA00015308	CA00038507	5.60874	5.27772	12.4015	7.61673e-35
CA00050760	CA00042826	0.0361143	0.317316	12.4015	7.61673e-35
CA00015347	CA00025289	0	0.657082	12.4015	7.61673e-35
CA00015352	CA00025283	2.80828	4.615	12.4015	7.61673e-35
CA00015371	CA00025266	3.09214	0	12.4015	7.61673e-35
CA00060198	CA00019644	1.75906	0.268763	12.4015	7.61673e-35
CA00015337	CA00025300	5.0823	5.43472	12.4015	7.61673e-35
CA00015339	CA00025298	0.0299921	0.0303105	12.4015	7.61673e-35
CA00048221	CA00046948	0.688959	2.18127	12.4015	7.61673e-35
CA00048213	CA00046939	5.35895	5.11126	12.4015	7.61673e-35
CA00056356	CA00046934	3.35189	4.20844	12.4015	7.61673e-35
CA00047301	CA00034139	4.29268	4.13509	12.4015	7.61673e-35
CA00076915	CA00034839	4.15317	0	12.4015	7.61673e-35
CA00027561	CA00047255	1.01595	1.7543	12.4015	7.61673e-35
CA00031004	CA00053741	5.18638	4.66935	12.4015	7.61673e-35
CA00044947	CA00025067	3.73819	4.11133	12.4015	7.61673e-35
CA00042665	CA00025052	8.07168	7.76261	12.4015	7.61673e-35
CA00031618	CA00025035	0.640825	0.50061	12.4015	7.61673e-35
CA00031615	CA00025032	2.16794	0.699841	12.4015	7.61673e-35
CA00031597	CA00036172	7.15553	6.65053	12.4015	7.61673e-35
CA00042006	CA00036156	1.08288	0	12.4015	7.61673e-35
CA00045791	CA00068446	7.98486	7.97486	12.4015	7.61673e-35
CA00048469	CA00028082	5.78637	5.91831	12.4015	7.61673e-35
CA00057225	CA00028062	3.20928	6.2144	12.4015	7.61673e-35
CA00020980	CA00023837	4.14608	4.34381	12.4015	7.61673e-35
CA00020978	CA00023835	0.427461	0.938178	12.4015	7.61673e-35
CA00039638	CA00023794	2.42366	0.270716	12.4015	7.61673e-35
CA00039621	CA00042657	10.5703	8.83519	12.4015	7.61673e-35
CA00054078	CA00017502	2.56064	0.67788	12.4015	7.61673e-35
CA00054090	CA00017511	5.55871	5.69785	12.4015	7.61673e-35
CA00054091	CA00017512	4.56696	2.61562	12.4015	7.61673e-35
CA00056971	CA00017520	2.08504	1.85254	12.4015	7.61673e-35
CA00046321	CA00017546	5.16896	4.27749	12.4015	7.61673e-35
CA00019532	CA00036027	0	5.50058	12.4015	7.61673e-35
CA00019533	CA00036028	0	2.2622	12.4015	7.61673e-35
CA00003571	CA00071983	7.63566	7.00218	12.4015	7.61673e-35
CA00003570	CA00071984	0.58221	0	12.4015	7.61673e-35
CA00003537	CA00028708	6.91348	6.90655	12.4015	7.61673e-35
CA00003497	CA00025605	3.03427	2.68403	12.4015	7.61673e-35
CA00003484	CA00025597	2.44415	1.98702	12.4015	7.61673e-35
CA00003483	CA00025596	8.06384	7.71637	12.4015	7.61673e-35
CA00003440	CA00028497	7.08574	6.02494	12.4015	7.61673e-35
CA00032846	CA00028786	3.54459	0.648084	12.4015	7.61673e-35
CA00046472	CA00028773	0.0782142	0.0481343	12.4015	7.61673e-35
CA00046442	CA00028759	6.28523	5.7008	12.4015	7.61673e-35
CA00032806	CA00053580	2.2898	3.56231	12.4015	7.61673e-35
CA00032830	CA00028800	8.42281	9.07498	12.4015	7.61673e-35
CA00025953	CA00019855	6.41558	5.12704	12.4015	7.61673e-35
CA00065356	CA00026902	4.69827	4.7764	12.4015	7.61673e-35
[truncated: 3,405 more rows]

## Sheet: Table-S15.3_LS_tisue_entropy
L_gene_id	S_gene_id	L_tissue_entropy	S_tissue_entropy	tissue_entropy_stat	tissue_entropy_pvalue
CA00075627	CA00019485	2.77362	2.89884	-1.83798	0.0661277
CA00007210	CA00038240	1.8753	1.56992	-1.83798	0.0661277
CA00000951	CA00011562	0.869606	1.90241	-1.83798	0.0661277
CA00009183	CA00007760	1.35329	1.83614	-1.83798	0.0661277
CA00053992	CA00043058	1.70258	2.31484	-1.83798	0.0661277
CA00026954	CA00043811	3.09104	2.69423	-1.83798	0.0661277
CA00011815	CA00034867	2.92498	2.89653	-1.83798	0.0661277
CA00046285	CA00041329	1.4519	1.38455	-1.83798	0.0661277
CA00030234	CA00025156	3.09104	1.71937	-1.83798	0.0661277
CA00036425	CA00032772	2.98757	2.96759	-1.83798	0.0661277
CA00050502	CA00057972	3.0207	3.03141	-1.83798	0.0661277
CA00050212	CA00012989	2.79026	3.00038	-1.83798	0.0661277
CA00008533	CA00049270	3.04952	3.05518	-1.83798	0.0661277
CA00020173	CA00005823	2.994	2.96428	-1.83798	0.0661277
CA00000629	CA00019290	1.39907	1.01431	-1.83798	0.0661277
CA00041137	CA00024269	2.85114	2.90839	-1.83798	0.0661277
CA00009206	CA00007738	3.00712	3.05474	-1.83798	0.0661277
CA00067633	CA00000254	3.09104	3.06645	-1.83798	0.0661277
CA00004923	CA00029987	2.74172	2.71592	-1.83798	0.0661277
CA00001090	CA00048019	3.0381	3.05749	-1.83798	0.0661277
CA00045494	CA00036841	2.87698	3.04645	-1.83798	0.0661277
CA00041951	CA00013200	1.28645	0.415864	-1.83798	0.0661277
CA00012899	CA00043773	3.07129	3.04891	-1.83798	0.0661277
CA00052367	CA00006059	3.01684	2.91079	-1.83798	0.0661277
CA00032236	CA00006540	2.99524	2.79812	-1.83798	0.0661277
CA00061786	CA00054589	1.53863	1.27988	-1.83798	0.0661277
CA00001331	CA00027071	2.06038	3.04049	-1.83798	0.0661277
CA00001126	CA00013364	2.99022	3.02475	-1.83798	0.0661277
CA00027462	CA00012997	2.98765	2.91274	-1.83798	0.0661277
CA00026265	CA00005475	2.90095	2.90379	-1.83798	0.0661277
CA00024537	CA00040936	3.02653	2.97647	-1.83798	0.0661277
CA00016421	CA00020848	2.73541	2.70308	-1.83798	0.0661277
CA00001316	CA00018829	3.06085	3.05717	-1.83798	0.0661277
CA00051413	CA00051335	2.92086	2.83316	-1.83798	0.0661277
CA00007718	CA00014721	3.00529	3.00396	-1.83798	0.0661277
CA00004491	CA00043723	2.93312	2.58012	-1.83798	0.0661277
CA00060795	CA00021461	3.05103	3.06758	-1.83798	0.0661277
CA00006366	CA00022599	3.00747	2.94257	-1.83798	0.0661277
CA00000670	CA00019242	3.07544	3.05914	-1.83798	0.0661277
CA00013601	CA00029284	2.93149	2.98018	-1.83798	0.0661277
CA00038694	CA00022765	0.767645	0.423676	-1.83798	0.0661277
CA00029054	CA00021352	1.23213	2.42343	-1.83798	0.0661277
CA00029396	CA00035768	2.9989	3.01805	-1.83798	0.0661277
CA00001443	CA00017684	3.04683	3.03175	-1.83798	0.0661277
CA00007626	CA00031564	3.06349	3.04633	-1.83798	0.0661277
CA00017972	CA00028851	2.8727	2.86304	-1.83798	0.0661277
CA00064511	CA00000310	3.09104	1.65976	-1.83798	0.0661277
CA00069669	CA00010859	2.94569	2.97439	-1.83798	0.0661277
CA00002853	CA00010215	3.09104	2.95744	-1.83798	0.0661277
CA00011255	CA00021830	3.03019	3.0257	-1.83798	0.0661277
CA00012344	CA00029148	2.61121	1.20304	-1.83798	0.0661277
CA00030604	CA00013834	2.9415	2.54632	-1.83798	0.0661277
CA00039022	CA00054282	3.0703	2.99136	-1.83798	0.0661277
CA00004817	CA00011448	3.02943	3.0537	-1.83798	0.0661277
CA00025391	CA00065582	2.96982	3.01184	-1.83798	0.0661277
CA00021800	CA00013714	2.78866	2.83703	-1.83798	0.0661277
CA00044782	CA00023008	3.02847	3.03604	-1.83798	0.0661277
CA00003503	CA00025612	3.03673	3.04123	-1.83798	0.0661277
CA00033073	CA00031469	2.73228	2.97909	-1.83798	0.0661277
CA00057460	CA00030639	1.71894	1.70472	-1.83798	0.0661277
CA00052730	CA00030622	2.87949	2.94378	-1.83798	0.0661277
CA00064269	CA00018917	3.09104	1.36507	-1.83798	0.0661277
CA00030318	CA00037657	3.04031	3.05248	-1.83798	0.0661277
CA00052975	CA00013160	2.98546	2.91104	-1.83798	0.0661277
CA00000513	CA00035940	2.52134	2.768	-1.83798	0.0661277
CA00048464	CA00028079	2.57037	2.58857	-1.83798	0.0661277
CA00019102	CA00003895	3.07224	3.05901	-1.83798	0.0661277
CA00001159	CA00013393	1.80625	1.59608	-1.83798	0.0661277
CA00031330	CA00031257	3.05555	3.0382	-1.83798	0.0661277
CA00004682	CA00030703	2.97737	2.89866	-1.83798	0.0661277
CA00009779	CA00019747	1.9669	2.82217	-1.83798	0.0661277
CA00019099	CA00003892	3.03783	3.04187	-1.83798	0.0661277
CA00002633	CA00018196	3.02131	2.99438	-1.83798	0.0661277
CA00001729	CA00003880	3.06749	3.05448	-1.83798	0.0661277
CA00078201	CA00047266	3.02889	1.73582	-1.83798	0.0661277
CA00013659	CA00034417	3.06516	3.06244	-1.83798	0.0661277
CA00025417	CA00022956	1.57142	1.46977	-1.83798	0.0661277
CA00032800	CA00019841	2.94688	3.0012	-1.83798	0.0661277
CA00012030	CA00023998	3.04824	3.01417	-1.83798	0.0661277
CA00032434	CA00063444	2.51034	2.98152	-1.83798	0.0661277
CA00026950	CA00043809	2.74277	2.9603	-1.83798	0.0661277
CA00004700	CA00030685	2.32947	2.07183	-1.83798	0.0661277
CA00065270	CA00000145	2.84835	2.85708	-1.83798	0.0661277
CA00050279	CA00025131	2.99337	3.02692	-1.83798	0.0661277
CA00066421	CA00023020	2.93317	2.9348	-1.83798	0.0661277
CA00004144	CA00027136	2.91316	2.90293	-1.83798	0.0661277
CA00002550	CA00018872	3.07605	3.04464	-1.83798	0.0661277
CA00076668	CA00053837	2.85406	2.78348	-1.83798	0.0661277
CA00027922	CA00010770	3.09104	3.02757	-1.83798	0.0661277
CA00031161	CA00069773	2.87445	2.94616	-1.83798	0.0661277
CA00028137	CA00047472	3.05255	3.01285	-1.83798	0.0661277
CA00037973	CA00023366	2.94789	2.29468	-1.83798	0.0661277
CA00046529	CA00022756	2.98534	3.05891	-1.83798	0.0661277
CA00032936	CA00039085	2.92646	2.72863	-1.83798	0.0661277
CA00012867	CA00053231	3.00449	2.99847	-1.83798	0.0661277
CA00041059	CA00015866	2.8398	1.86506	-1.83798	0.0661277
CA00009137	CA00007827	3.06416	2.94506	-1.83798	0.0661277
CA00002376	CA00001604	3.04297	3.05942	-1.83798	0.0661277
CA00003094	CA00029677	3.02444	2.9901	-1.83798	0.0661277
CA00003431	CA00028488	3.01047	3.07791	-1.83798	0.0661277
CA00058752	CA00009693	2.93561	2.87596	-1.83798	0.0661277
CA00006234	CA00018492	2.99606	2.99648	-1.83798	0.0661277
CA00019092	CA00000330	3.04578	3.05006	-1.83798	0.0661277
CA00016302	CA00039411	3.09104	3.05531	-1.83798	0.0661277
CA00022037	CA00041419	1.46643	2.01343	-1.83798	0.0661277
CA00007083	CA00005585	3.00111	2.96392	-1.83798	0.0661277
CA00008334	CA00035013	2.84762	2.89377	-1.83798	0.0661277
CA00009905	CA00047119	2.88789	2.8801	-1.83798	0.0661277
CA00000469	CA00023540	0.785108	0.422269	-1.83798	0.0661277
CA00011115	CA00073917	2.9691	2.95259	-1.83798	0.0661277
CA00057277	CA00035599	2.97461	2.96383	-1.83798	0.0661277
CA00052371	CA00006063	2.08969	2.16931	-1.83798	0.0661277
CA00013592	CA00029294	2.78291	2.45463	-1.83798	0.0661277
CA00007150	CA00005522	2.77968	2.90562	-1.83798	0.0661277
CA00012570	CA00038175	2.92612	2.96931	-1.83798	0.0661277
CA00011729	CA00042970	2.9536	1.99219	-1.83798	0.0661277
CA00005405	CA00051422	2.81519	2.73369	-1.83798	0.0661277
CA00025423	CA00022964	3.0477	3.01876	-1.83798	0.0661277
CA00003536	CA00028709	1.31172	1.08892	-1.83798	0.0661277
CA00025991	CA00019891	3.04714	2.73944	-1.83798	0.0661277
CA00029065	CA00021346	3.04906	2.97648	-1.83798	0.0661277
CA00049458	CA00010869	2.86921	2.90516	-1.83798	0.0661277
CA00007293	CA00020089	2.94425	2.99155	-1.83798	0.0661277
CA00009344	CA00023761	2.7899	3.01715	-1.83798	0.0661277
CA00020126	CA00024776	2.88451	2.70894	-1.83798	0.0661277
CA00004641	CA00013955	2.63051	2.38766	-1.83798	0.0661277
CA00020269	CA00006993	2.80427	2.95311	-1.83798	0.0661277
CA00005311	CA00033528	3.04943	3.02823	-1.83798	0.0661277
CA00072284	CA00053839	1.67709	2.04193	-1.83798	0.0661277
CA00012032	CA00024003	1.60788	1.03827	-1.83798	0.0661277
CA00030108	CA00040464	1.98535	1.98239	-1.83798	0.0661277
CA00004025	CA00017275	3.09104	2.99021	-1.83798	0.0661277
CA00007298	CA00020093	3.03725	3.01127	-1.83798	0.0661277
CA00039925	CA00033477	2.95524	2.84964	-1.83798	0.0661277
CA00042839	CA00048591	3.09104	3.02841	-1.83798	0.0661277
CA00024953	CA00022354	1.94286	2.51359	-1.83798	0.0661277
CA00046871	CA00031412	2.88766	2.98298	-1.83798	0.0661277
CA00022043	CA00041423	3.06826	2.86346	-1.83798	0.0661277
CA00020198	CA00022658	3.04466	1.62547	-1.83798	0.0661277
CA00056113	CA00010547	3.02787	3.02824	-1.83798	0.0661277
CA00039991	CA00048789	3.09104	2.91827	-1.83798	0.0661277
CA00042770	CA00010607	2.99093	3.05055	-1.83798	0.0661277
CA00051988	CA00057295	3.04873	2.97672	-1.83798	0.0661277
CA00002623	CA00018215	1.80148	2.62475	-1.83798	0.0661277
CA00002730	CA00018254	3.02727	3.03091	-1.83798	0.0661277
CA00046381	CA00065770	1.63469	1.7809	-1.83798	0.0661277
CA00005227	CA00044138	2.80033	2.75678	-1.83798	0.0661277
CA00059651	CA00054547	2.91934	2.9889	-1.83798	0.0661277
CA00043823	CA00028657	3.02999	3.06774	-1.83798	0.0661277
CA00002413	CA00031653	3.04482	3.03352	-1.83798	0.0661277
CA00017932	CA00028807	2.90399	3.01948	-1.83798	0.0661277
CA00029376	CA00038915	1.56313	1.57435	-1.83798	0.0661277
CA00032246	CA00006530	3.04372	3.08103	-1.83798	0.0661277
CA00024506	CA00040904	3.00883	2.99997	-1.83798	0.0661277
CA00009251	CA00040203	2.94245	2.80578	-1.83798	0.0661277
CA00027988	CA00013136	3.07232	3.0458	-1.83798	0.0661277
CA00005952	CA00003156	2.95776	2.99141	-1.83798	0.0661277
CA00001436	CA00017676	2.96923	2.98283	-1.83798	0.0661277
CA00028255	CA00033455	2.8122	2.79806	-1.83798	0.0661277
CA00005888	CA00003225	2.98263	2.88838	-1.83798	0.0661277
CA00006342	CA00018170	2.99763	2.99006	-1.83798	0.0661277
CA00044151	CA00016135	2.98022	3.02925	-1.83798	0.0661277
CA00024546	CA00040942	2.23201	2.67212	-1.83798	0.0661277
CA00040864	CA00038999	2.90068	2.91702	-1.83798	0.0661277
CA00024077	CA00019633	2.72793	2.37365	-1.83798	0.0661277
CA00016969	CA00026851	3.03822	2.88311	-1.83798	0.0661277
CA00004454	CA00033649	2.93947	2.91353	-1.83798	0.0661277
CA00005390	CA00059806	0.781117	1.03569	-1.83798	0.0661277
CA00048223	CA00046950	2.8525	2.96624	-1.83798	0.0661277
CA00064259	CA00006597	3.02924	2.97275	-1.83798	0.0661277
CA00049803	CA00009667	2.98523	3.05785	-1.83798	0.0661277
CA00004740	CA00019828	3.03888	3.02692	-1.83798	0.0661277
CA00036205	CA00044685	2.83175	2.91069	-1.83798	0.0661277
CA00038145	CA00018286	2.98697	3.01554	-1.83798	0.0661277
CA00027443	CA00013014	2.94829	3.02441	-1.83798	0.0661277
CA00027466	CA00012993	3.06075	2.95821	-1.83798	0.0661277
CA00038616	CA00010510	3.01842	3.01672	-1.83798	0.0661277
CA00023576	CA00010603	3.00404	3.01794	-1.83798	0.0661277
CA00026078	CA00022732	1.72544	1.72906	-1.83798	0.0661277
CA00055531	CA00015966	2.86885	2.81574	-1.83798	0.0661277
CA00007095	CA00005574	3.03658	2.90361	-1.83798	0.0661277
CA00011256	CA00021829	3.09104	2.69072	-1.83798	0.0661277
CA00012500	CA00051365	1.44125	2.63075	-1.83798	0.0661277
CA00067587	CA00053439	2.49272	2.69938	-1.83798	0.0661277
CA00018571	CA00027346	2.99704	2.91504	-1.83798	0.0661277
CA00004587	CA00057795	3.04019	3.07365	-1.83798	0.0661277
CA00004562	CA00040258	2.85438	2.7841	-1.83798	0.0661277
CA00005403	CA00051419	2.84375	2.88345	-1.83798	0.0661277
CA00005247	CA00043383	2.99559	2.96708	-1.83798	0.0661277
CA00041999	CA00061803	2.23657	2.92669	-1.83798	0.0661277
CA00020962	CA00023821	3.03806	3.02121	-1.83798	0.0661277
CA00037857	CA00014287	2.79959	2.96726	-1.83798	0.0661277
CA00017905	CA00026907	2.88973	0.305402	-1.83798	0.0661277
CA00027902	CA00010790	3.02548	3.00877	-1.83798	0.0661277
CA00049457	CA00010870	2.81497	2.85661	-1.83798	0.0661277
CA00030242	CA00037691	3.05046	3.05379	-1.83798	0.0661277
CA00007246	CA00020039	2.94025	2.96939	-1.83798	0.0661277
CA00004101	CA00027104	3.03352	2.96746	-1.83798	0.0661277
CA00027963	CA00013118	3.07072	3.04565	-1.83798	0.0661277
CA00027739	CA00028610	3.02213	2.94095	-1.83798	0.0661277
CA00028437	CA00045932	2.8449	2.96075	-1.83798	0.0661277
CA00028400	CA00040154	2.78265	2.84796	-1.83798	0.0661277
CA00037101	CA00035496	3.02632	3.02277	-1.83798	0.0661277
CA00017766	CA00005683	3.06423	3.04457	-1.83798	0.0661277
CA00000555	CA00040385	3.0086	3.02682	-1.83798	0.0661277
CA00032094	CA00050600	2.90748	2.86296	-1.83798	0.0661277
CA00026162	CA00053459	3.03586	3.02471	-1.83798	0.0661277
CA00037612	CA00000163	2.79322	2.97805	-1.83798	0.0661277
CA00071716	CA00000215	2.90514	2.98831	-1.83798	0.0661277
CA00005204	CA00045232	2.99466	3.01249	-1.83798	0.0661277
CA00004891	CA00029950	2.67172	2.55333	-1.83798	0.0661277
CA00036263	CA00016160	2.94223	2.98219	-1.83798	0.0661277
CA00020206	CA00022666	1.52663	2.35485	-1.83798	0.0661277
CA00011101	CA00043345	2.96298	2.95649	-1.83798	0.0661277
CA00052370	CA00006062	2.99087	3.00884	-1.83798	0.0661277
CA00054002	CA00043047	3.09104	2.91772	-1.83798	0.0661277
CA00029510	CA00029498	3.05559	3.03205	-1.83798	0.0661277
CA00061437	CA00038650	3.03014	2.89983	-1.83798	0.0661277
CA00005321	CA00033517	2.85981	2.637	-1.83798	0.0661277
CA00044771	CA00022999	2.93302	3.01141	-1.83798	0.0661277
CA00056359	CA00046930	2.99712	2.94115	-1.83798	0.0661277
CA00063119	CA00010836	2.7243	2.80229	-1.83798	0.0661277
CA00035202	CA00025177	2.85263	2.77467	-1.83798	0.0661277
CA00005889	CA00003224	3.04498	3.00582	-1.83798	0.0661277
CA00001586	CA00036797	1.85872	1.0446	-1.83798	0.0661277
CA00001278	CA00018801	2.99105	2.94231	-1.83798	0.0661277
CA00020877	CA00014698	2.97591	2.97718	-1.83798	0.0661277
CA00017315	CA00023125	1.60764	1.34335	-1.83798	0.0661277
CA00042894	CA00007380	2.90028	2.93808	-1.83798	0.0661277
CA00005918	CA00003196	2.80013	2.81068	-1.83798	0.0661277
CA00001413	CA00017662	3.04635	3.03251	-1.83798	0.0661277
CA00027618	CA00039237	2.90312	2.88473	-1.83798	0.0661277
CA00037975	CA00023363	2.8613	2.92655	-1.83798	0.0661277
CA00005324	CA00033515	2.85644	2.95257	-1.83798	0.0661277
CA00004514	CA00043700	2.74837	2.58783	-1.83798	0.0661277
CA00027633	CA00039214	2.82457	3.02962	-1.83798	0.0661277
CA00054416	CA00053546	3.05425	2.95444	-1.83798	0.0661277
CA00041756	CA00049157	2.87857	2.90574	-1.83798	0.0661277
CA00022514	CA00012713	2.34841	2.03554	-1.83798	0.0661277
CA00049867	CA00037449	2.85453	2.93415	-1.83798	0.0661277
CA00062098	CA00047818	2.9028	2.98256	-1.83798	0.0661277
CA00026279	CA00005460	2.81924	3.00471	-1.83798	0.0661277
CA00039166	CA00022135	2.93069	2.95841	-1.83798	0.0661277
CA00000947	CA00011559	2.94073	2.97728	-1.83798	0.0661277
CA00005155	CA00052072	3.0414	2.98503	-1.83798	0.0661277
CA00038311	CA00037514	2.78563	2.97306	-1.83798	0.0661277
CA00011779	CA00045038	3.04835	3.01903	-1.83798	0.0661277
CA00050017	CA00038672	1.98118	2.94376	-1.83798	0.0661277
CA00002532	CA00023693	2.68024	2.70971	-1.83798	0.0661277
CA00025549	CA00048670	3.06277	3.07293	-1.83798	0.0661277
CA00033823	CA00032661	2.72683	2.8599	-1.83798	0.0661277
CA00052105	CA00028090	3.02743	3.05675	-1.83798	0.0661277
CA00019516	CA00017586	2.34267	2.9191	-1.83798	0.0661277
CA00019523	CA00017595	2.9391	2.66855	-1.83798	0.0661277
CA00003437	CA00028495	3.02108	2.91918	-1.83798	0.0661277
CA00003435	CA00028493	2.58216	3.0304	-1.83798	0.0661277
CA00017914	CA00026918	2.90025	2.9671	-1.83798	0.0661277
CA00036987	CA00021421	2.95903	2.98441	-1.83798	0.0661277
CA00027396	CA00041508	3.09104	1.0869	-1.83798	0.0661277
CA00027384	CA00041519	1.14083	2.2898	-1.83798	0.0661277
CA00057464	CA00030632	2.77452	2.86342	-1.83798	0.0661277
CA00055235	CA00056206	2.65344	2.67631	-1.83798	0.0661277
CA00036713	CA00044067	2.9735	2.97187	-1.83798	0.0661277
CA00031097	CA00002140	3.07161	3.07045	-1.83798	0.0661277
CA00035199	CA00025173	2.32978	2.59609	-1.83798	0.0661277
CA00054494	CA00006582	3.06039	3.05379	-1.83798	0.0661277
CA00059110	CA00066366	3.03362	2.99586	-1.83798	0.0661277
CA00009253	CA00040205	2.92069	2.5858	-1.83798	0.0661277
CA00009334	CA00023772	2.56396	2.95857	-1.83798	0.0661277
CA00031146	CA00044802	2.92185	3.01248	-1.83798	0.0661277
CA00035865	CA00049558	3.06499	3.05186	-1.83798	0.0661277
CA00005025	CA00013470	2.71754	2.68643	-1.83798	0.0661277
CA00000697	CA00019219	2.99429	2.98756	-1.83798	0.0661277
CA00009849	CA00013918	2.19188	1.98105	-1.83798	0.0661277
CA00009844	CA00013925	2.82708	2.89531	-1.83798	0.0661277
CA00011220	CA00021868	2.69359	2.80125	-1.83798	0.0661277
CA00063389	CA00016110	2.87218	3.01155	-1.83798	0.0661277
CA00057814	CA00047448	2.9953	2.96208	-1.83798	0.0661277
CA00045308	CA00002087	2.89771	2.83199	-1.83798	0.0661277
CA00012485	CA00056441	3.03857	3.00889	-1.83798	0.0661277
CA00052861	CA00058781	2.98598	3.04753	-1.83798	0.0661277
CA00027418	CA00013043	2.84189	2.82981	-1.83798	0.0661277
CA00026459	CA00024198	2.99727	3.02842	-1.83798	0.0661277
CA00022182	CA00032078	2.41535	2.25028	-1.83798	0.0661277
CA00011139	CA00060375	2.96449	3.0426	-1.83798	0.0661277
CA00039167	CA00022136	2.95057	2.91152	-1.83798	0.0661277
CA00010660	CA00047864	3.00538	3.02038	-1.83798	0.0661277
CA00041615	CA00030112	2.81678	2.93725	-1.83798	0.0661277
CA00043437	CA00053126	2.67124	2.90652	-1.83798	0.0661277
CA00029516	CA00029490	3.02615	3.01274	-1.83798	0.0661277
CA00005260	CA00043374	3.02396	3.02038	-1.83798	0.0661277
CA00055516	CA00039112	2.57791	2.71821	-1.83798	0.0661277
CA00073421	CA00019486	3.00753	2.96335	-1.83798	0.0661277
CA00032199	CA00044828	3.04035	3.05026	-1.83798	0.0661277
CA00003508	CA00025616	2.65558	2.47876	-1.83798	0.0661277
CA00033064	CA00023925	3.02141	3.04724	-1.83798	0.0661277
CA00012204	CA00002000	3.03324	2.57882	-1.83798	0.0661277
CA00004040	CA00017286	2.91237	3.02708	-1.83798	0.0661277
CA00057341	CA00006488	2.92892	2.94576	-1.83798	0.0661277
CA00036117	CA00040736	2.67704	3.03407	-1.83798	0.0661277
CA00024100	CA00008435	2.02442	2.08074	-1.83798	0.0661277
CA00020540	CA00003310	2.9222	2.84837	-1.83798	0.0661277
CA00001387	CA00027020	2.08444	2.17073	-1.83798	0.0661277
CA00004916	CA00029979	1.56263	1.2816	-1.83798	0.0661277
CA00017304	CA00023134	3.03001	3.07136	-1.83798	0.0661277
CA00030425	CA00025093	1.96144	1.76899	-1.83798	0.0661277
CA00039937	CA00021651	2.88419	2.7638	-1.83798	0.0661277
CA00038114	CA00018678	2.96915	2.4343	-1.83798	0.0661277
CA00052962	CA00041936	2.8533	2.85575	-1.83798	0.0661277
CA00017368	CA00033147	2.4296	2.7273	-1.83798	0.0661277
CA00042706	CA00049748	3.04801	3.05203	-1.83798	0.0661277
CA00049170	CA00003813	3.03715	2.89958	-1.83798	0.0661277
CA00013307	CA00031707	2.40306	0.862262	-1.83798	0.0661277
CA00017390	CA00033170	3.01562	3.04561	-1.83798	0.0661277
CA00034009	CA00015767	2.99756	2.95595	-1.83798	0.0661277
CA00002361	CA00001617	2.88261	2.55537	-1.83798	0.0661277
CA00031163	CA00071671	2.56653	2.14008	-1.83798	0.0661277
CA00038357	CA00021597	2.30266	2.92443	-1.83798	0.0661277
CA00013067	CA00054922	3.01654	2.90693	-1.83798	0.0661277
CA00022424	CA00007499	1.62681	1.74229	-1.83798	0.0661277
CA00022464	CA00007526	1.7461	1.83909	-1.83798	0.0661277
CA00035931	CA00018388	2.97021	2.98647	-1.83798	0.0661277
CA00027468	CA00012991	3.06379	3.04562	-1.83798	0.0661277
CA00042761	CA00010614	2.90719	2.86353	-1.83798	0.0661277
CA00039292	CA00031752	2.99247	2.90978	-1.83798	0.0661277
CA00047142	CA00023057	2.81308	2.93423	-1.83798	0.0661277
CA00026071	CA00022739	2.39042	2.75067	-1.83798	0.0661277
CA00008152	CA00027150	3.01643	3.00047	-1.83798	0.0661277
CA00009815	CA00032342	3.06835	2.96708	-1.83798	0.0661277
CA00035118	CA00006047	2.93756	3.00281	-1.83798	0.0661277
CA00041545	CA00015894	2.25636	1.27404	-1.83798	0.0661277
CA00007019	CA00039506	2.78048	2.83061	-1.83798	0.0661277
CA00026295	CA00005444	0.702287	0.354899	-1.83798	0.0661277
CA00000950	CA00011561	2.72017	2.92669	-1.83798	0.0661277
CA00054000	CA00043049	3.07028	3.03533	-1.83798	0.0661277
CA00005184	CA00053407	3.06358	3.04828	-1.83798	0.0661277
CA00049619	CA00056677	1.78121	2.49998	-1.83798	0.0661277
CA00013219	CA00015523	3.0077	3.00814	-1.83798	0.0661277
CA00011830	CA00034846	2.90168	3.02965	-1.83798	0.0661277
CA00060267	CA00031510	1.42492	1.41642	-1.83798	0.0661277
CA00018603	CA00027315	2.90624	2.95657	-1.83798	0.0661277
CA00002326	CA00001644	2.34912	1.92528	-1.83798	0.0661277
CA00003072	CA00036398	3.03969	3.00377	-1.83798	0.0661277
CA00055517	CA00039113	2.99775	3.04309	-1.83798	0.0661277
CA00038817	CA00019415	3.06587	3.07999	-1.83798	0.0661277
CA00075422	CA00056944	3.03804	3.07103	-1.83798	0.0661277
CA00022938	CA00054277	2.84346	2.45888	-1.83798	0.0661277
CA00003540	CA00028705	2.17794	2.11952	-1.83798	0.0661277
CA00037869	CA00014299	3.06472	3.0609	-1.83798	0.0661277
CA00045297	CA00014253	3.06726	3.03395	-1.83798	0.0661277
CA00012256	CA00036431	2.94213	2.88665	-1.83798	0.0661277
CA00027640	CA00039209	0.29785	0.721338	-1.83798	0.0661277
CA00010343	CA00055669	2.64791	2.11963	-1.83798	0.0661277
CA00010447	CA00032148	3.00774	2.98056	-1.83798	0.0661277
CA00027906	CA00010787	0.981173	0.883824	-1.83798	0.0661277
CA00051925	CA00030661	3.01329	3.00331	-1.83798	0.0661277
CA00036727	CA00044081	2.80527	2.8889	-1.83798	0.0661277
CA00004047	CA00017295	3.0298	3.02627	-1.83798	0.0661277
CA00004061	CA00040694	2.98696	3.03351	-1.83798	0.0661277
CA00036196	CA00069788	2.75712	2.32543	-1.83798	0.0661277
CA00034228	CA00055495	2.83114	2.55901	-1.83798	0.0661277
CA00042434	CA00036103	2.67463	2.7035	-1.83798	0.0661277
CA00020497	CA00003354	2.83354	3.03468	-1.83798	0.0661277
CA00001336	CA00027068	3.01754	3.03402	-1.83798	0.0661277
CA00004807	CA00019755	2.80444	2.62341	-1.83798	0.0661277
CA00036469	CA00050124	2.9836	2.98254	-1.83798	0.0661277
CA00048282	CA00000191	3.04353	3.00338	-1.83798	0.0661277
CA00021802	CA00013718	3.02918	3.04564	-1.83798	0.0661277
CA00008258	CA00020767	3.01775	3.00471	-1.83798	0.0661277
CA00042207	CA00033855	1.54967	1.48615	-1.83798	0.0661277
CA00067136	CA00055447	2.92116	2.83003	-1.83798	0.0661277
CA00004591	CA00057790	2.82324	2.9092	-1.83798	0.0661277
CA00008656	CA00007546	3.02146	3.0406	-1.83798	0.0661277
CA00002638	CA00018190	2.43107	1.92662	-1.83798	0.0661277
CA00039611	CA00042647	2.92093	2.91112	-1.83798	0.0661277
CA00016416	CA00020845	1.84984	2.37051	-1.83798	0.0661277
CA00042747	CA00031724	2.63864	2.69101	-1.83798	0.0661277
CA00002649	CA00018175	3.00029	3.00341	-1.83798	0.0661277
CA00033582	CA00036236	2.98855	2.97835	-1.83798	0.0661277
CA00017441	CA00072389	1.69012	2.70416	-1.83798	0.0661277
CA00013645	CA00034431	3.01737	3.06486	-1.83798	0.0661277
CA00008838	CA00037599	2.92851	2.97555	-1.83798	0.0661277
CA00000988	CA00011601	2.79271	2.52442	-1.83798	0.0661277
CA00005158	CA00052075	2.9908	2.99073	-1.83798	0.0661277
CA00004463	CA00033657	3.0286	3.00915	-1.83798	0.0661277
CA00025434	CA00022975	1.61121	2.38044	-1.83798	0.0661277
CA00045452	CA00039132	2.90978	3.04375	-1.83798	0.0661277
CA00048222	CA00046949	2.89442	2.34927	-1.83798	0.0661277
CA00045586	CA00047919	2.98375	2.97907	-1.83798	0.0661277
CA00027543	CA00075952	2.60594	2.66441	-1.83798	0.0661277
CA00042666	CA00025054	2.58172	2.26337	-1.83798	0.0661277
CA00003564	CA00065983	2.85409	2.82635	-1.83798	0.0661277
CA00003541	CA00028704	3.05155	3.03692	-1.83798	0.0661277
CA00043683	CA00052450	2.9974	3.01537	-1.83798	0.0661277
CA00012192	CA00001987	2.89862	2.88522	-1.83798	0.0661277
CA00007232	CA00020030	2.74752	2.68194	-1.83798	0.0661277
CA00004108	CA00027110	2.65311	2.75943	-1.83798	0.0661277
CA00057348	CA00006491	0.423972	0.345439	-1.83798	0.0661277
CA00009252	CA00040204	1.88283	2.49887	-1.83798	0.0661277
CA00047996	CA00028623	3.02485	2.98798	-1.83798	0.0661277
CA00005871	CA00003246	2.90497	2.73606	-1.83798	0.0661277
CA00007615	CA00031554	1.2887	1.71605	-1.83798	0.0661277
CA00007565	CA00035051	2.5816	2.93436	-1.83798	0.0661277
CA00037126	CA00035471	2.91089	2.85492	-1.83798	0.0661277
CA00000575	CA00040369	2.98866	2.83528	-1.83798	0.0661277
CA00073033	CA00047183	3.04192	3.01822	-1.83798	0.0661277
CA00000601	CA00048034	1.71687	1.89921	-1.83798	0.0661277
CA00044962	CA00025078	2.99314	3.03821	-1.83798	0.0661277
CA00027542	CA00058246	2.8666	2.92693	-1.83798	0.0661277
CA00039610	CA00042646	3.01391	2.85272	-1.83798	0.0661277
CA00038076	CA00035256	1.70308	1.42513	-1.83798	0.0661277
CA00016352	CA00037486	2.94737	2.66874	-1.83798	0.0661277
CA00027459	CA00013008	2.95112	2.7212	-1.83798	0.0661277
CA00027454	CA00013001	2.93041	2.493	-1.83798	0.0661277
CA00042762	CA00010613	2.86441	2.90269	-1.83798	0.0661277
CA00022517	CA00012709	2.6068	2.77994	-1.83798	0.0661277
CA00025766	CA00030940	2.96811	3.02672	-1.83798	0.0661277
CA00056201	CA00023064	0.154854	0.113332	-1.83798	0.0661277
CA00004269	CA00014124	2.88361	2.98405	-1.83798	0.0661277
CA00034508	CA00003792	3.07842	3.08172	-1.83798	0.0661277
CA00001684	CA00003838	3.01547	3.01223	-1.83798	0.0661277
CA00060216	CA00042462	2.88795	2.962	-1.83798	0.0661277
CA00034614	CA00024862	2.92382	2.96277	-1.83798	0.0661277
CA00007094	CA00005575	2.08826	2.19477	-1.83798	0.0661277
CA00029575	CA00021903	2.9826	2.7026	-1.83798	0.0661277
CA00029532	CA00032866	1.63934	1.06875	-1.83798	0.0661277
CA00051186	CA00047224	0.851126	0.531902	-1.83798	0.0661277
CA00008913	CA00059408	2.88199	2.56001	-1.83798	0.0661277
CA00000953	CA00011564	2.92194	2.85341	-1.83798	0.0661277
CA00001062	CA00011677	2.96633	2.98479	-1.83798	0.0661277
CA00001151	CA00013389	2.8011	2.79223	-1.83798	0.0661277
CA00001119	CA00013356	2.85639	3.02739	-1.83798	0.0661277
CA00001139	CA00013374	2.99521	2.22501	-1.83798	0.0661277
CA00053993	CA00043057	3.01103	2.98917	-1.83798	0.0661277
CA00005208	CA00045227	2.78771	2.89569	-1.83798	0.0661277
CA00020440	CA00047962	2.89573	2.79363	-1.83798	0.0661277
CA00044904	CA00030125	2.86305	2.91446	-1.83798	0.0661277
CA00044890	CA00030142	2.98511	3.03502	-1.83798	0.0661277
CA00021767	CA00013687	1.7593	1.87583	-1.83798	0.0661277
CA00011724	CA00042965	1.46982	1.27163	-1.83798	0.0661277
CA00011755	CA00042993	3.02364	3.01966	-1.83798	0.0661277
CA00040853	CA00038989	2.99312	3.00031	-1.83798	0.0661277
CA00040858	CA00038995	2.48036	1.42325	-1.83798	0.0661277
CA00018550	CA00046090	2.99346	2.98926	-1.83798	0.0661277
CA00002308	CA00001658	3.09104	3.00024	-1.83798	0.0661277
CA00002442	CA00050042	3.03191	2.98695	-1.83798	0.0661277
CA00005343	CA00033501	1.89938	2.67562	-1.83798	0.0661277
CA00005401	CA00051417	2.79125	2.86481	-1.83798	0.0661277
CA00005294	CA00048430	2.83072	2.97967	-1.83798	0.0661277
CA00005257	CA00043377	2.96421	3.04426	-1.83798	0.0661277
CA00038081	CA00068803	2.91814	2.96146	-1.83798	0.0661277
CA00056493	CA00050834	2.32422	1.80856	-1.83798	0.0661277
CA00033809	CA00032678	1.10351	1.81686	-1.83798	0.0661277
CA00050761	CA00042825	2.95143	3.00695	-1.83798	0.0661277
CA00015346	CA00025290	3.05307	3.01504	-1.83798	0.0661277
CA00049427	CA00034827	2.84082	2.83665	-1.83798	0.0661277
CA00032817	CA00053594	1.61905	1.40623	-1.83798	0.0661277
CA00017916	CA00026920	2.96237	2.99725	-1.83798	0.0661277
CA00017964	CA00028844	2.99391	3.03383	-1.83798	0.0661277
CA00057303	CA00052432	3.05072	3.03975	-1.83798	0.0661277
CA00033071	CA00031471	3.07003	3.065	-1.83798	0.0661277
CA00046875	CA00031419	1.95152	1.8828	-1.83798	0.0661277
CA00015626	CA00033189	2.90592	2.87831	-1.83798	0.0661277
CA00008400	CA00039323	3.03568	3.03842	-1.83798	0.0661277
CA00008402	CA00039320	1.02377	1.3052	-1.83798	0.0661277
CA00010435	CA00032140	3.02833	2.92983	-1.83798	0.0661277
CA00036974	CA00021434	3.03587	3.02768	-1.83798	0.0661277
CA00027907	CA00010786	2.27777	1.49497	-1.83798	0.0661277
CA00004498	CA00043717	1.84759	2.64339	-1.83798	0.0661277
CA00027411	CA00066806	2.95938	3.0347	-1.83798	0.0661277
CA00012193	CA00001988	3.05334	3.05844	-1.83798	0.0661277
CA00007247	CA00020040	2.86112	2.73114	-1.83798	0.0661277
CA00004186	CA00006454	2.59887	2.97342	-1.83798	0.0661277
CA00074474	CA00006501	2.96162	2.93212	-1.83798	0.0661277
CA00031329	CA00052042	3.04102	2.99566	-1.83798	0.0661277
CA00037999	CA00054244	3.02271	3.04766	-1.83798	0.0661277
CA00038023	CA00069422	2.49244	2.68418	-1.83798	0.0661277
CA00009231	CA00041011	2.92032	2.47145	-1.83798	0.0661277
CA00053523	CA00040721	3.039	3.034	-1.83798	0.0661277
CA00036188	CA00046897	3.0338	3.05774	-1.83798	0.0661277
CA00027991	CA00013138	3.02211	2.93911	-1.83798	0.0661277
CA00014138	CA00036094	2.86144	2.86908	-1.83798	0.0661277
CA00005844	CA00003280	2.88834	2.94908	-1.83798	0.0661277
CA00001449	CA00017692	3.05028	3.07982	-1.83798	0.0661277
CA00001470	CA00021248	2.8816	2.99145	-1.83798	0.0661277
CA00007609	CA00031548	2.90441	2.8472	-1.83798	0.0661277
CA00007568	CA00035054	3.0274	3.02902	-1.83798	0.0661277
CA00026430	CA00048999	2.68071	2.80616	-1.83798	0.0661277
CA00050292	CA00025141	2.75022	2.49496	-1.83798	0.0661277
CA00032629	CA00024792	2.60477	2.49944	-1.83798	0.0661277
CA00000488	CA00023515	2.74026	2.75266	-1.83798	0.0661277
CA00000589	CA00058263	3.01329	3.0104	-1.83798	0.0661277
CA00000648	CA00019269	2.68909	2.83523	-1.83798	0.0661277
CA00038405	CA00021582	2.48424	2.80316	-1.83798	0.0661277
CA00067645	CA00000112	2.83189	2.83237	-1.83798	0.0661277
CA00052822	CA00000227	2.92554	2.86561	-1.83798	0.0661277
CA00019095	CA00000325	2.95869	3.02619	-1.83798	0.0661277
CA00009902	CA00047121	1.77067	2.20653	-1.83798	0.0661277
CA00042760	CA00010615	0.349312	0.268959	-1.83798	0.0661277
CA00027870	CA00030926	2.9791	2.96349	-1.83798	0.0661277
CA00009825	CA00032332	2.79006	2.34862	-1.83798	0.0661277
CA00017481	CA00020691	2.67918	2.90785	-1.83798	0.0661277
CA00018100	CA00025332	2.55213	0.639541	-1.83798	0.0661277
CA00004239	CA00014104	2.12427	2.04323	-1.83798	0.0661277
CA00008261	CA00020765	3.00272	3.00462	-1.83798	0.0661277
CA00008263	CA00020763	2.85772	2.79079	-1.83798	0.0661277
CA00038122	CA00018671	2.7925	2.89242	-1.83798	0.0661277
CA00005419	CA00054063	1.89844	1.7382	-1.83798	0.0661277
CA00034013	CA00015763	2.97235	2.96506	-1.83798	0.0661277
CA00015422	CA00065338	2.98877	3.00377	-1.83798	0.0661277
CA00016698	CA00007433	2.9731	3.02789	-1.83798	0.0661277
CA00019133	CA00003930	2.95669	2.89701	-1.83798	0.0661277
CA00044206	CA00022630	2.8262	2.98395	-1.83798	0.0661277
CA00020218	CA00022679	2.99104	2.97225	-1.83798	0.0661277
CA00020219	CA00022680	2.9897	3.00042	-1.83798	0.0661277
CA00052862	CA00058779	2.6259	2.7456	-1.83798	0.0661277
CA00038610	CA00010516	2.99449	2.48294	-1.83798	0.0661277
CA00002825	CA00010245	2.68433	2.80328	-1.83798	0.0661277
CA00034502	CA00003798	2.72953	2.4702	-1.83798	0.0661277
CA00001686	CA00003840	2.81252	2.78567	-1.83798	0.0661277
CA00024950	CA00022350	2.91541	2.82748	-1.83798	0.0661277
CA00009776	CA00019742	2.80813	2.67292	-1.83798	0.0661277
CA00034624	CA00024873	3.06357	1.19295	-1.83798	0.0661277
CA00024635	CA00049826	1.65947	1.3983	-1.83798	0.0661277
CA00044651	CA00011873	1.82844	1.90198	-1.83798	0.0661277
CA00013631	CA00034445	2.57266	2.64564	-1.83798	0.0661277
CA00053668	CA00059158	0.990081	0.983495	-1.83798	0.0661277
CA00005229	CA00044136	2.90969	3.00463	-1.83798	0.0661277
CA00005102	CA00030334	3.05761	3.05652	-1.83798	0.0661277
CA00021763	CA00013683	2.97535	2.80202	-1.83798	0.0661277
CA00011751	CA00042990	2.84007	2.96692	-1.83798	0.0661277
CA00017873	CA00053762	2.98876	2.84559	-1.83798	0.0661277
CA00025413	CA00050963	2.94784	2.90407	-1.83798	0.0661277
CA00033790	CA00032701	2.20835	1.73095	-1.83798	0.0661277
CA00003544	CA00028701	3.03571	3.04888	-1.83798	0.0661277
CA00003543	CA00028702	2.36889	2.02358	-1.83798	0.0661277
CA00008349	CA00044504	1.99114	2.50284	-1.83798	0.0661277
CA00034565	CA00018903	2.90482	2.87224	-1.83798	0.0661277
CA00016555	CA00002190	1.53985	2.52404	-1.83798	0.0661277
CA00012118	CA00058897	2.98	3.01709	-1.83798	0.0661277
CA00012225	CA00002017	2.94007	3.04014	-1.83798	0.0661277
CA00030226	CA00025168	2.96287	3.03421	-1.83798	0.0661277
CA00059141	CA00006498	1.96458	1.96749	-1.83798	0.0661277
CA00020474	CA00003382	2.64543	2.67241	-1.83798	0.0661277
CA00001327	CA00027076	2.38108	2.61044	-1.83798	0.0661277
CA00022244	CA00011506	0.864353	0.577657	-1.83798	0.0661277
CA00020929	CA00040166	2.71538	2.65318	-1.83798	0.0661277
CA00037129	CA00035469	1.82626	2.60481	-1.83798	0.0661277
CA00042061	CA00042633	2.99993	2.88514	-1.83798	0.0661277
CA00017801	CA00005719	2.78793	3.04706	-1.83798	0.0661277
CA00000627	CA00019292	2.71076	2.50739	-1.83798	0.0661277
CA00036472	CA00050121	3.01313	3.02636	-1.83798	0.0661277
CA00017641	CA00024214	2.89815	2.94074	-1.83798	0.0661277
CA00028265	CA00043492	2.87258	2.72901	-1.83798	0.0661277
CA00037605	CA00000155	2.38323	2.79488	-1.83798	0.0661277
CA00045721	CA00042638	1.7452	1.70022	-1.83798	0.0661277
CA00049802	CA00009668	2.48036	2.62227	-1.83798	0.0661277
CA00001179	CA00013413	2.56814	1.97172	-1.83798	0.0661277
CA00002836	CA00010233	3.02122	2.92138	-1.83798	0.0661277
CA00022289	CA00011538	2.83268	2.93693	-1.83798	0.0661277
CA00066591	CA00024834	3.02888	3.0055	-1.83798	0.0661277
CA00022307	CA00049318	2.4267	3.04633	-1.83798	0.0661277
CA00005190	CA00053411	2.85286	2.62445	-1.83798	0.0661277
CA00003426	CA00028484	2.87633	2.85805	-1.83798	0.0661277
CA00039287	CA00031757	2.78788	2.78973	-1.83798	0.0661277
CA00001391	CA00027015	3.05426	3.04354	-1.83798	0.0661277
CA00002793	CA00010272	2.23741	1.59987	-1.83798	0.0661277
CA00078574	CA00050704	2.88393	2.82209	-1.83798	0.0661277
CA00024561	CA00045909	2.73386	2.81483	-1.83798	0.0661277
CA00009920	CA00000403	2.76182	2.54767	-1.83798	0.0661277
CA00060901	CA00000133	2.06674	2.75765	-1.83798	0.0661277
CA00016692	CA00007435	0.482119	1.42954	-1.83798	0.0661277
CA00028410	CA00040143	2.90464	2.44548	-1.83798	0.0661277
CA00028391	CA00040161	2.97657	2.85923	-1.83798	0.0661277
CA00075905	CA00053985	2.84062	2.95975	-1.83798	0.0661277
CA00009363	CA00023740	2.52447	2.24833	-1.83798	0.0661277
CA00025924	CA00028747	3.0437	3.03716	-1.83798	0.0661277
CA00008629	CA00063918	3.02648	2.48155	-1.83798	0.0661277
CA00008516	CA00018428	1.28981	0.6842	-1.83798	0.0661277
CA00027447	CA00013012	3.04583	3.02347	-1.83798	0.0661277
CA00033997	CA00015780	2.98001	3.015	-1.83798	0.0661277
CA00048688	CA00054028	2.86069	2.67886	-1.83798	0.0661277
CA00046530	CA00022757	2.48764	2.66265	-1.83798	0.0661277
CA00026067	CA00022744	2.83049	2.93028	-1.83798	0.0661277
CA00022179	CA00032075	2.53044	1.90175	-1.83798	0.0661277
CA00002747	CA00010320	1.14746	0.784499	-1.83798	0.0661277
CA00034507	CA00003793	2.82768	2.84861	-1.83798	0.0661277
CA00025024	CA00053565	1.47049	2.06189	-1.83798	0.0661277
CA00008139	CA00055428	3.04713	3.0516	-1.83798	0.0661277
CA00039033	CA00060582	2.98824	2.94338	-1.83798	0.0661277
CA00011135	CA00048844	3.00893	3.06368	-1.83798	0.0661277
CA00012957	CA00024813	1.86121	1.15948	-1.83798	0.0661277
CA00035124	CA00006041	2.36645	2.643	-1.83798	0.0661277
CA00041822	CA00015989	2.16523	1.70265	-1.83798	0.0661277
CA00024619	CA00041019	2.99443	2.81146	-1.83798	0.0661277
CA00044656	CA00011869	2.63218	2.38657	-1.83798	0.0661277
CA00013584	CA00029300	2.002	2.6608	-1.83798	0.0661277
CA00013651	CA00034426	3.04763	3.02187	-1.83798	0.0661277
CA00013654	CA00034422	2.7887	2.57618	-1.83798	0.0661277
CA00007126	CA00005547	3.04434	3.06899	-1.83798	0.0661277
CA00039196	CA00005432	3.00929	3.04642	-1.83798	0.0661277
CA00054715	CA00048067	3.04896	3.06773	-1.83798	0.0661277
CA00000952	CA00011563	2.9903	2.99218	-1.83798	0.0661277
CA00012358	CA00043038	2.96736	2.89974	-1.83798	0.0661277
CA00010644	CA00032786	2.61511	2.81973	-1.83798	0.0661277
CA00010646	CA00032787	2.32421	1.29378	-1.83798	0.0661277
CA00005202	CA00045234	2.96847	2.70269	-1.83798	0.0661277
CA00005121	CA00030357	2.91635	2.98217	-1.83798	0.0661277
CA00055090	CA00076561	2.91257	2.93746	-1.83798	0.0661277
CA00057901	CA00050855	2.96886	3.01031	-1.83798	0.0661277
CA00013229	CA00047551	2.94121	2.9803	-1.83798	0.0661277
CA00014981	CA00015481	2.91261	3.00919	-1.83798	0.0661277
CA00030530	CA00043873	3.04898	3.05194	-1.83798	0.0661277
CA00039958	CA00031487	2.99044	2.99936	-1.83798	0.0661277
CA00061438	CA00038651	2.6808	2.61767	-1.83798	0.0661277
CA00050241	CA00028636	1.71373	1.64819	-1.83798	0.0661277
CA00009158	CA00007799	2.97653	3.00932	-1.83798	0.0661277
CA00009135	CA00007829	1.96188	2.18583	-1.83798	0.0661277
CA00009107	CA00007874	2.92847	2.90614	-1.83798	0.0661277
CA00002576	CA00018845	2.44287	1.72795	-1.83798	0.0661277
CA00002475	CA00023640	2.96444	3.00452	-1.83798	0.0661277
CA00017854	CA00022809	1.32304	2.053	-1.83798	0.0661277
CA00005239	CA00043390	2.94371	2.99689	-1.83798	0.0661277
CA00006189	CA00067938	3.01728	3.00194	-1.83798	0.0661277
CA00044959	CA00025075	3.01736	3.05001	-1.83798	0.0661277
CA00040495	CA00036519	3.03355	3.03341	-1.83798	0.0661277
CA00020961	CA00023820	2.95879	2.94534	-1.83798	0.0661277
CA00017939	CA00028815	2.61212	2.81808	-1.83798	0.0661277
CA00057302	CA00052433	3.02284	2.99993	-1.83798	0.0661277
CA00015606	CA00047806	3.0609	3.0257	-1.83798	0.0661277
CA00008381	CA00073852	3.04121	3.01608	-1.83798	0.0661277
CA00069521	CA00045956	3.03057	2.86479	-1.83798	0.0661277
CA00027888	CA00010807	2.75673	2.87517	-1.83798	0.0661277
CA00039497	CA00049385	2.56679	1.99499	-1.83798	0.0661277
CA00076100	CA00040470	1.92083	1.86832	-1.83798	0.0661277
CA00030081	CA00040441	1.79296	2.22776	-1.83798	0.0661277
CA00051932	CA00030655	2.58461	3.01626	-1.83798	0.0661277
CA00004018	CA00017266	2.98363	2.99261	-1.83798	0.0661277
CA00004103	CA00027106	2.90073	2.9927	-1.83798	0.0661277
CA00004156	CA00006424	1.21888	1.11888	-1.83798	0.0661277
CA00039649	CA00006466	2.89716	2.59797	-1.83798	0.0661277
CA00032242	CA00006533	0.887944	0.832611	-1.83798	0.0661277
CA00041499	CA00059077	2.93279	3.03567	-1.83798	0.0661277
CA00024559	CA00045911	2.93467	2.99334	-1.83798	0.0661277
CA00009210	CA00040991	2.9292	2.86701	-1.83798	0.0661277
CA00009305	CA00038256	2.76875	2.82239	-1.83798	0.0661277
CA00041305	CA00052804	3.02799	3.03837	-1.83798	0.0661277
CA00041953	CA00013202	3.06558	3.01245	-1.83798	0.0661277
CA00027964	CA00013119	2.64866	2.3319	-1.83798	0.0661277
CA00028139	CA00047473	3.01417	3.01796	-1.83798	0.0661277
CA00049793	CA00009681	1.48643	1.92544	-1.83798	0.0661277
CA00027751	CA00028596	2.46142	0.562013	-1.83798	0.0661277
CA00020498	CA00003353	1.75732	1.8387	-1.83798	0.0661277
CA00005914	CA00003201	2.8399	2.89377	-1.83798	0.0661277
CA00005922	CA00003191	2.97761	3.04829	-1.83798	0.0661277
CA00001577	CA00036804	2.98928	3.01848	-1.83798	0.0661277
CA00001317	CA00018830	2.42494	1.69153	-1.83798	0.0661277
CA00001343	CA00027064	3.03955	3.02457	-1.83798	0.0661277
CA00001400	CA00059700	2.94621	2.98589	-1.83798	0.0661277
CA00001432	CA00017673	2.78083	2.62978	-1.83798	0.0661277
CA00001467	CA00021245	2.83079	2.80308	-1.83798	0.0661277
CA00001503	CA00021293	3.09104	2.70279	-1.83798	0.0661277
CA00055798	CA00040583	3.00847	3.03512	-1.83798	0.0661277
CA00004776	CA00019787	3.02348	3.01816	-1.83798	0.0661277
CA00004738	CA00019830	1.97331	2.33326	-1.83798	0.0661277
CA00028442	CA00045928	2.92873	2.95724	-1.83798	0.0661277
CA00028436	CA00045933	3.00719	2.82673	-1.83798	0.0661277
CA00007569	CA00035055	2.79449	2.68752	-1.83798	0.0661277
CA00038473	CA00013857	3.06954	3.07852	-1.83798	0.0661277
CA00038467	CA00013853	2.52397	2.5092	-1.83798	0.0661277
CA00037125	CA00035472	1.6682	1.61606	-1.83798	0.0661277
CA00026385	CA00005739	2.99358	3.01977	-1.83798	0.0661277
CA00000609	CA00048040	3.05202	3.01539	-1.83798	0.0661277
CA00000677	CA00019238	3.00229	2.97303	-1.83798	0.0661277
CA00036952	CA00000280	2.96021	2.95904	-1.83798	0.0661277
CA00036956	CA00000284	3.06254	3.07555	-1.83798	0.0661277
CA00009908	CA00047112	2.59357	2.30165	-1.83798	0.0661277
CA00009845	CA00013922	1.63227	1.9979	-1.83798	0.0661277
CA00029384	CA00063800	2.35041	2.85873	-1.83798	0.0661277
CA00049792	CA00009684	2.90607	2.87725	-1.83798	0.0661277
CA00020179	CA00005819	2.99309	2.93866	-1.83798	0.0661277
CA00009747	CA00019710	2.92837	2.92745	-1.83798	0.0661277
CA00004017	CA00017265	2.95874	2.9231	-1.83798	0.0661277
CA00007584	CA00035069	2.44416	1.76641	-1.83798	0.0661277
CA00032627	CA00024794	2.61055	2.7454	-1.83798	0.0661277
CA00035207	CA00025184	2.86452	3.04332	-1.83798	0.0661277
CA00017467	CA00020700	1.38113	1.49723	-1.83798	0.0661277
CA00042010	CA00045062	2.78231	2.72854	-1.83798	0.0661277
CA00024589	CA00041043	1.37954	1.01114	-1.83798	0.0661277
CA00012478	CA00056449	1.86471	2.38052	-1.83798	0.0661277
CA00019093	CA00000329	2.96088	2.30792	-1.83798	0.0661277
CA00020484	CA00003365	3.05646	1.78873	-1.83798	0.0661277
CA00045321	CA00002069	2.90227	2.74673	-1.83798	0.0661277
CA00045293	CA00014250	2.00706	2.6044	-1.83798	0.0661277
CA00019535	CA00036031	2.87096	2.70864	-1.83798	0.0661277
CA00037965	CA00023383	3.09104	3.05671	-1.83798	0.0661277
CA00013068	CA00054921	3.0427	3.00904	-1.83798	0.0661277
CA00020231	CA00022692	2.98437	2.91244	-1.83798	0.0661277
CA00020277	CA00006986	3.06123	3.06535	-1.83798	0.0661277
CA00038609	CA00010519	1.65815	2.17291	-1.83798	0.0661277
CA00023871	CA00015826	2.89138	2.80716	-1.83798	0.0661277
CA00022492	CA00012729	1.08558	0.91564	-1.83798	0.0661277
CA00022532	CA00012695	2.81826	2.90944	-1.83798	0.0661277
CA00004410	CA00037283	2.99311	2.98308	-1.83798	0.0661277
CA00022221	CA00046048	2.51133	2.61065	-1.83798	0.0661277
CA00002849	CA00010219	3.00255	2.93755	-1.83798	0.0661277
CA00034504	CA00003797	2.65525	2.43993	-1.83798	0.0661277
CA00024023	CA00019592	2.94077	2.76518	-1.83798	0.0661277
CA00078203	CA00047258	2.8621	3.002	-1.83798	0.0661277
CA00042526	CA00022319	1.06858	2.32481	-1.83798	0.0661277
CA00056163	CA00032320	2.87263	2.893	-1.83798	0.0661277
CA00009773	CA00019739	2.88054	2.90396	-1.83798	0.0661277
CA00013642	CA00034434	2.67919	2.78022	-1.83798	0.0661277
CA00007040	CA00039518	3.09104	2.98473	-1.83798	0.0661277
CA00007066	CA00005603	1.56092	1.70136	-1.83798	0.0661277
CA00007071	CA00005599	3.0368	3.03653	-1.83798	0.0661277
CA00039190	CA00005427	1.68662	1.50646	-1.83798	0.0661277
CA00015129	CA00021941	2.97858	2.93519	-1.83798	0.0661277
CA00054714	CA00048068	2.93105	2.92887	-1.83798	0.0661277
CA00008804	CA00080261	2.22237	2.92406	-1.83798	0.0661277
CA00051923	CA00042589	2.99441	3.06276	-1.83798	0.0661277
CA00051924	CA00042591	2.75085	2.82965	-1.83798	0.0661277
CA00001191	CA00013422	1.69899	2.461	-1.83798	0.0661277
CA00001116	CA00013354	2.74763	2.74331	-1.83798	0.0661277
CA00010630	CA00032778	2.81989	2.96202	-1.83798	0.0661277
CA00006684	CA00021676	2.99533	3.00249	-1.83798	0.0661277
CA00012538	CA00052753	1.84894	1.95804	-1.83798	0.0661277
CA00016942	CA00038054	2.36356	2.81694	-1.83798	0.0661277
CA00013284	CA00031683	2.95966	2.90374	-1.83798	0.0661277
CA00013233	CA00047554	3.04764	3.03441	-1.83798	0.0661277
CA00014972	CA00015475	2.42634	1.33446	-1.83798	0.0661277
CA00011782	CA00045034	2.95641	2.98133	-1.83798	0.0661277
CA00050002	CA00038656	3.07737	1.93436	-1.83798	0.0661277
CA00056660	CA00038981	3.00999	2.73663	-1.83798	0.0661277
CA00045476	CA00036859	2.96424	2.97481	-1.83798	0.0661277
CA00002375	CA00001605	2.93673	2.93674	-1.83798	0.0661277
CA00005342	CA00033502	0.343732	0.531719	-1.83798	0.0661277
CA00003115	CA00029653	2.98853	3.0125	-1.83798	0.0661277
CA00066384	CA00019432	3.00706	2.98818	-1.83798	0.0661277
CA00056498	CA00044819	2.723	2.99011	-1.83798	0.0661277
CA00015418	CA00065335	2.98142	2.98032	-1.83798	0.0661277
CA00030992	CA00055078	2.70305	2.90329	-1.83798	0.0661277
CA00031617	CA00025034	2.95744	2.93222	-1.83798	0.0661277
CA00003509	CA00025617	2.92871	2.81136	-1.83798	0.0661277
CA00003476	CA00025588	3.09104	1.06516	-1.83798	0.0661277
CA00003452	CA00028513	2.80511	2.96279	-1.83798	0.0661277
CA00025935	CA00028751	3.05735	3.07198	-1.83798	0.0661277
CA00037866	CA00014295	2.76079	2.84711	-1.83798	0.0661277
CA00027609	CA00066173	2.1503	3.05385	-1.83798	0.0661277
CA00060004	CA00045950	2.91753	3.06068	-1.83798	0.0661277
CA00026940	CA00043804	3.03289	3.05339	-1.83798	0.0661277
CA00034933	CA00021449	3.04594	3.05908	-1.83798	0.0661277
CA00038416	CA00066810	2.19527	2.71928	-1.83798	0.0661277
CA00003976	CA00017227	3.058	3.04335	-1.83798	0.0661277
CA00003973	CA00017223	2.83803	2.80002	-1.83798	0.0661277
CA00004167	CA00006436	2.82695	2.83191	-1.83798	0.0661277
CA00004173	CA00006440	2.95869	2.88251	-1.83798	0.0661277
CA00032251	CA00006526	3.01955	2.9728	-1.83798	0.0661277
CA00032250	CA00006527	2.99109	3.03642	-1.83798	0.0661277
CA00064258	CA00006596	3.0599	2.18868	-1.83798	0.0661277
CA00009291	CA00038270	2.82514	2.75789	-1.83798	0.0661277
CA00036186	CA00046895	2.87884	2.55235	-1.83798	0.0661277
CA00042418	CA00008481	2.12623	1.54432	-1.83798	0.0661277
CA00024132	CA00008461	2.97106	3.02662	-1.83798	0.0661277
CA00020504	CA00003347	2.72592	2.79542	-1.83798	0.0661277
CA00001337	CA00027067	3.09104	3.0362	-1.83798	0.0661277
CA00022263	CA00011516	2.82123	2.96582	-1.83798	0.0661277
CA00032631	CA00024789	2.7881	2.87057	-1.83798	0.0661277
CA00000478	CA00023527	2.62528	2.71547	-1.83798	0.0661277
CA00000668	CA00019244	1.93811	2.68986	-1.83798	0.0661277
CA00006386	CA00022586	2.52318	2.65496	-1.83798	0.0661277
CA00006367	CA00022598	2.86064	2.62637	-1.83798	0.0661277
CA00041136	CA00024270	2.97625	2.99838	-1.83798	0.0661277
CA00052828	CA00000231	2.87679	2.98492	-1.83798	0.0661277
CA00009834	CA00013934	2.78379	2.71112	-1.83798	0.0661277
CA00005219	CA00044146	3.02305	3.06	-1.83798	0.0661277
CA00004490	CA00043724	2.83131	2.65884	-1.83798	0.0661277
CA00015397	CA00025241	2.4454	2.49654	-1.83798	0.0661277
CA00003486	CA00025599	3.09104	2.99482	-1.83798	0.0661277
CA00022516	CA00012710	2.79345	2.53031	-1.83798	0.0661277
CA00007240	CA00020035	2.86232	2.74395	-1.83798	0.0661277
CA00014969	CA00015472	2.9588	3.04257	-1.83798	0.0661277
CA00020975	CA00023832	2.93353	2.37272	-1.83798	0.0661277
CA00008917	CA00059411	3.00083	2.73549	-1.83798	0.0661277
CA00005341	CA00033503	3.09104	2.96825	-1.83798	0.0661277
CA00003569	CA00071985	3.04684	3.01516	-1.83798	0.0661277
CA00001709	CA00003862	3.07192	3.0647	-1.83798	0.0661277
CA00041997	CA00036146	3.02395	3.01635	-1.83798	0.0661277
CA00009748	CA00019713	2.26945	2.11847	-1.83798	0.0661277
CA00022283	CA00011534	2.95373	2.23539	-1.83798	0.0661277
CA00004160	CA00006428	2.98353	2.98922	-1.83798	0.0661277
CA00005887	CA00003226	3.03787	3.01019	-1.83798	0.0661277
CA00030996	CA00053732	1.94691	1.95066	-1.83798	0.0661277
CA00008645	CA00007555	1.76814	2.65686	-1.83798	0.0661277
CA00002789	CA00010274	2.99145	3.02291	-1.83798	0.0661277
CA00051438	CA00046614	3.04689	3.06754	-1.83798	0.0661277
CA00054407	CA00053540	2.90286	2.94753	-1.83798	0.0661277
CA00024032	CA00019599	1.71474	2.1022	-1.83798	0.0661277
CA00063491	CA00013055	2.58437	2.17082	-1.83798	0.0661277
CA00057289	CA00014321	2.58886	2.90171	-1.83798	0.0661277
CA00037987	CA00023348	1.78517	2.75863	-1.83798	0.0661277
CA00022428	CA00007503	2.9286	2.94	-1.83798	0.0661277
CA00008636	CA00057777	2.88913	2.89094	-1.83798	0.0661277
CA00008628	CA00063917	2.79856	1.80408	-1.83798	0.0661277
CA00041754	CA00049155	2.50139	3.07112	-1.83798	0.0661277
CA00025721	CA00054771	3.07235	3.02063	-1.83798	0.0661277
CA00027451	CA00013009	2.87974	2.79914	-1.83798	0.0661277
CA00027463	CA00012996	1.05133	0.602382	-1.83798	0.0661277
CA00050229	CA00012978	3.03248	3.01698	-1.83798	0.0661277
CA00056123	CA00010539	3.04416	3.05549	-1.83798	0.0661277
CA00023885	CA00015815	2.99007	2.88941	-1.83798	0.0661277
CA00023898	CA00015806	2.99178	2.86539	-1.83798	0.0661277
CA00031963	CA00012661	2.97331	3.02705	-1.83798	0.0661277
CA00004194	CA00014061	3.03341	3.03201	-1.83798	0.0661277
CA00049866	CA00037450	1.42674	1.52545	-1.83798	0.0661277
CA00002731	CA00018255	1.94437	1.61403	-1.83798	0.0661277
CA00002743	CA00010325	2.50612	2.63649	-1.83798	0.0661277
CA00002788	CA00010275	2.8781	2.6941	-1.83798	0.0661277
CA00041172	CA00045695	2.72081	2.80105	-1.83798	0.0661277
CA00034518	CA00003783	2.75729	2.6475	-1.83798	0.0661277
CA00001700	CA00003853	3.01625	3.00887	-1.83798	0.0661277
CA00008191	CA00027181	3.05673	3.05515	-1.83798	0.0661277
CA00008156	CA00027153	3.01996	3.05128	-1.83798	0.0661277
CA00009781	CA00019748	2.64287	2.77666	-1.83798	0.0661277
CA00009759	CA00019724	2.78574	2.90994	-1.83798	0.0661277
CA00066586	CA00024829	3.01366	3.05324	-1.83798	0.0661277
CA00012912	CA00043760	2.93244	3.02574	-1.83798	0.0661277
CA00012860	CA00053225	2.90968	2.90633	-1.83798	0.0661277
CA00052368	CA00006060	3.02536	3.00833	-1.83798	0.0661277
CA00041057	CA00015863	1.77739	2.59434	-1.83798	0.0661277
CA00041058	CA00015865	0.76364	0.383011	-1.83798	0.0661277
CA00013641	CA00034435	2.67595	2.54365	-1.83798	0.0661277
CA00007134	CA00005539	2.97317	2.78108	-1.83798	0.0661277
CA00007156	CA00005518	2.62976	2.75901	-1.83798	0.0661277
CA00026263	CA00005476	3.05266	3.05541	-1.83798	0.0661277
CA00029318	CA00061933	2.31074	2.2736	-1.83798	0.0661277
CA00029315	CA00059574	2.97676	2.92728	-1.83798	0.0661277
CA00051920	CA00042585	3.0112	3.0088	-1.83798	0.0661277
CA00001008	CA00011624	1.93939	1.04098	-1.83798	0.0661277
CA00001161	CA00013395	2.8944	2.89802	-1.83798	0.0661277
CA00001171	CA00013406	2.9453	3.00681	-1.83798	0.0661277
CA00001118	CA00013355	2.38431	2.79783	-1.83798	0.0661277
CA00001132	CA00013370	2.79153	2.795	-1.83798	0.0661277
CA00010751	CA00050135	2.89085	2.85876	-1.83798	0.0661277
CA00005217	CA00063962	3.05164	3.05298	-1.83798	0.0661277
CA00006616	CA00053884	2.55785	2.96183	-1.83798	0.0661277
CA00020393	CA00032981	2.03834	2.08966	-1.83798	0.0661277
CA00044905	CA00030124	2.79965	2.95974	-1.83798	0.0661277
CA00012576	CA00038185	2.93639	2.97691	-1.83798	0.0661277
CA00012603	CA00038037	2.51971	2.59859	-1.83798	0.0661277
CA00032556	CA00045861	3.06126	3.04647	-1.83798	0.0661277
CA00013301	CA00031698	2.70095	2.81769	-1.83798	0.0661277
CA00015019	CA00015520	2.57326	2.56706	-1.83798	0.0661277
CA00014951	CA00015454	3.02124	3.04471	-1.83798	0.0661277
CA00014950	CA00015453	2.93237	2.94959	-1.83798	0.0661277
CA00021799	CA00013713	2.97861	2.78521	-1.83798	0.0661277
CA00011812	CA00034877	2.82102	2.64944	-1.83798	0.0661277
CA00011834	CA00034843	2.99807	3.06282	-1.83798	0.0661277
CA00060256	CA00031518	3.05859	3.01904	-1.83798	0.0661277
CA00050016	CA00038671	2.69292	2.39595	-1.83798	0.0661277
CA00057752	CA00039013	2.67147	3.01773	-1.83798	0.0661277
CA00018599	CA00027318	2.48463	2.94202	-1.83798	0.0661277
CA00018592	CA00027326	2.83465	2.46565	-1.83798	0.0661277
CA00018587	CA00027330	2.64518	2.68301	-1.83798	0.0661277
CA00004457	CA00033653	2.16563	2.19737	-1.83798	0.0661277
CA00004492	CA00043722	2.3292	2.66534	-1.83798	0.0661277
CA00047339	CA00038548	2.97678	2.93349	-1.83798	0.0661277
CA00002431	CA00031633	3.04325	3.02901	-1.83798	0.0661277
CA00005289	CA00048437	1.87199	2.07084	-1.83798	0.0661277
CA00044786	CA00023011	2.99934	2.88696	-1.83798	0.0661277
CA00021107	CA00036372	3.06274	3.01387	-1.83798	0.0661277
CA00006193	CA00071431	1.63754	2.01086	-1.83798	0.0661277
CA00006201	CA00057502	2.56992	2.89084	-1.83798	0.0661277
CA00038827	CA00019422	2.97191	3.04001	-1.83798	0.0661277
CA00038810	CA00019411	2.67893	1.43482	-1.83798	0.0661277
CA00025556	CA00048665	1.46692	1.46894	-1.83798	0.0661277
CA00025561	CA00048662	1.57682	0.421326	-1.83798	0.0661277
CA00044930	CA00038490	2.93369	3.01426	-1.83798	0.0661277
CA00050759	CA00042827	2.96842	3.06593	-1.83798	0.0661277
CA00015326	CA00054506	2.87335	2.27713	-1.83798	0.0661277
CA00015332	CA00025304	1.48466	2.66094	-1.83798	0.0661277
CA00015394	CA00025243	3.09104	2.9489	-1.83798	0.0661277
CA00015383	CA00025252	2.94147	3.03069	-1.83798	0.0661277
CA00015382	CA00025253	2.95676	2.99756	-1.83798	0.0661277
CA00045590	CA00047916	0.775307	0.950836	-1.83798	0.0661277
CA00042001	CA00036151	2.88165	2.74424	-1.83798	0.0661277
CA00020979	CA00023836	3.01288	2.73735	-1.83798	0.0661277
CA00019519	CA00017588	1.92199	1.1978	-1.83798	0.0661277
CA00019528	CA00036019	1.87061	2.32582	-1.83798	0.0661277
CA00003517	CA00025624	1.05773	1.59068	-1.83798	0.0661277
CA00032811	CA00053587	3.05433	3.05755	-1.83798	0.0661277
CA00032813	CA00053589	2.95171	3.03826	-1.83798	0.0661277
CA00032824	CA00028805	2.96633	2.72763	-1.83798	0.0661277
CA00057287	CA00014319	2.98489	3.03008	-1.83798	0.0661277
CA00037865	CA00014294	2.88435	2.91118	-1.83798	0.0661277
CA00045284	CA00014240	1.85331	2.51855	-1.83798	0.0661277
CA00017933	CA00028808	2.6568	2.95163	-1.83798	0.0661277
CA00017936	CA00028811	2.79557	2.88351	-1.83798	0.0661277
CA00017941	CA00028817	0.767934	2.76861	-1.83798	0.0661277
CA00012084	CA00021389	2.99943	2.96052	-1.83798	0.0661277
CA00033065	CA00023924	2.83591	3.02189	-1.83798	0.0661277
CA00015601	CA00047802	2.92408	3.01467	-1.83798	0.0661277
CA00012349	CA00029154	2.99631	3.02649	-1.83798	0.0661277
CA00012317	CA00057585	2.42613	2.48776	-1.83798	0.0661277
CA00012279	CA00036452	2.48141	2.20447	-1.83798	0.0661277
CA00008394	CA00039330	2.40511	3.03964	-1.83798	0.0661277
CA00027621	CA00039231	3.02352	3.04926	-1.83798	0.0661277
CA00010401	CA00003641	2.72281	2.93991	-1.83798	0.0661277
CA00027894	CA00010799	3.0122	3.01958	-1.83798	0.0661277
CA00027889	CA00010806	2.44259	2.05448	-1.83798	0.0661277
CA00027886	CA00010810	3.00039	3.04795	-1.83798	0.0661277
CA00027386	CA00041518	2.88031	2.86051	-1.83798	0.0661277
CA00034595	CA00018881	3.02531	2.93431	-1.83798	0.0661277
CA00066826	CA00018905	2.60126	2.51962	-1.83798	0.0661277
CA00012178	CA00001972	2.86963	2.96808	-1.83798	0.0661277
CA00016513	CA00002149	2.43819	2.49705	-1.83798	0.0661277
CA00012224	CA00002016	2.81891	1.90323	-1.83798	0.0661277
CA00035232	CA00025211	3.05045	3.02439	-1.83798	0.0661277
CA00035222	CA00025198	1.21938	1.53658	-1.83798	0.0661277
CA00030311	CA00037668	2.41021	2.39395	-1.83798	0.0661277
CA00030312	CA00037667	3.04179	3.00691	-1.83798	0.0661277
CA00004050	CA00040705	2.37034	2.22535	-1.83798	0.0661277
CA00004051	CA00040704	3.05484	3.05267	-1.83798	0.0661277
CA00007174	CA00038208	3.01487	3.02342	-1.83798	0.0661277
CA00029411	CA00035751	2.73883	2.70733	-1.83798	0.0661277
CA00029398	CA00035765	2.92365	2.74779	-1.83798	0.0661277
CA00004091	CA00027095	2.95322	2.86576	-1.83798	0.0661277
CA00004159	CA00006427	3.00188	3.05772	-1.83798	0.0661277
CA00032255	CA00006519	2.6731	2.39875	-1.83798	0.0661277
CA00007331	CA00061055	2.95338	2.97591	-1.83798	0.0661277
CA00007322	CA00020115	1.37539	1.36643	-1.83798	0.0661277
CA00038016	CA00069425	1.40774	1.30084	-1.83798	0.0661277
CA00009322	CA00023782	2.9507	2.85468	-1.83798	0.0661277
CA00009325	CA00023780	3.09104	2.96713	-1.83798	0.0661277
CA00053525	CA00040720	2.98004	3.0141	-1.83798	0.0661277
CA00053528	CA00040717	2.56431	2.46041	-1.83798	0.0661277
CA00053049	CA00013176	2.10916	2.69132	-1.83798	0.0661277
CA00052971	CA00013157	2.64577	2.76107	-1.83798	0.0661277
CA00027973	CA00013125	2.64132	2.53717	-1.83798	0.0661277
CA00018091	CA00025324	0.271197	0.0598884	-1.83798	0.0661277
CA00035875	CA00049567	2.91932	2.69578	-1.83798	0.0661277
CA00035878	CA00049570	2.90815	2.91806	-1.83798	0.0661277
CA00024116	CA00008447	0.536037	2.63876	-1.83798	0.0661277
CA00050317	CA00003305	0.420815	0.368476	-1.83798	0.0661277
CA00050305	CA00003295	2.53728	2.85596	-1.83798	0.0661277
CA00001566	CA00036817	1.77327	2.38095	-1.83798	0.0661277
CA00001342	CA00027065	2.81632	2.97092	-1.83798	0.0661277
CA00001437	CA00017677	2.75639	3.03868	-1.83798	0.0661277
CA00001489	CA00021278	3.03673	2.99377	-1.83798	0.0661277
CA00001541	CA00058292	2.97637	2.9647	-1.83798	0.0661277
CA00022279	CA00011531	1.22957	1.32978	-1.83798	0.0661277
CA00022271	CA00011522	3.00322	3.01784	-1.83798	0.0661277
CA00004761	CA00019805	3.06144	3.06959	-1.83798	0.0661277
CA00020871	CA00014705	2.80995	2.77834	-1.83798	0.0661277
CA00007607	CA00031546	2.97387	2.99253	-1.83798	0.0661277
CA00007566	CA00035052	2.97043	3.0056	-1.83798	0.0661277
CA00007561	CA00035044	2.96975	2.98703	-1.83798	0.0661277
CA00004996	CA00013496	3.0279	3.02917	-1.83798	0.0661277
CA00004972	CA00013519	2.01593	1.50504	-1.83798	0.0661277
CA00038450	CA00013841	2.44143	2.80339	-1.83798	0.0661277
CA00030593	CA00013824	2.39874	2.65152	-1.83798	0.0661277
CA00030592	CA00013822	2.28385	0.806345	-1.83798	0.0661277
CA00030588	CA00013816	2.98963	2.88568	-1.83798	0.0661277
CA00037124	CA00035473	2.42729	2.66716	-1.83798	0.0661277
CA00037100	CA00035497	2.7285	2.82629	-1.83798	0.0661277
CA00042038	CA00042609	2.08566	2.06164	-1.83798	0.0661277
CA00026433	CA00048996	2.94119	2.94549	-1.83798	0.0661277
CA00026436	CA00048995	2.76304	2.84034	-1.83798	0.0661277
CA00020132	CA00024770	2.7295	1.89855	-1.83798	0.0661277
CA00026415	CA00005768	2.74674	2.9809	-1.83798	0.0661277
CA00026402	CA00005752	1.62007	1.25647	-1.83798	0.0661277
CA00017788	CA00005707	1.80494	2.0663	-1.83798	0.0661277
CA00000433	CA00024363	2.99234	3.00781	-1.83798	0.0661277
CA00000542	CA00035961	3.03321	3.04306	-1.83798	0.0661277
CA00000582	CA00040366	2.4148	2.51797	-1.83798	0.0661277
CA00000614	CA00048045	2.62801	2.73656	-1.83798	0.0661277
CA00000635	CA00019283	3.01786	2.96483	-1.83798	0.0661277
CA00000660	CA00019255	2.98229	2.93665	-1.83798	0.0661277
CA00032090	CA00055791	2.3742	1.88337	-1.83798	0.0661277
CA00036475	CA00050119	2.99024	3.01437	-1.83798	0.0661277
CA00006290	CA00018125	2.96138	2.92407	-1.83798	0.0661277
CA00006267	CA00018459	2.46685	3.02225	-1.83798	0.0661277
CA00034749	CA00018534	2.67353	2.57996	-1.83798	0.0661277
CA00041230	CA00047053	2.91799	2.83498	-1.83798	0.0661277
CA00026125	CA00067745	3.05003	3.04655	-1.83798	0.0661277
CA00038398	CA00021586	2.57279	2.71574	-1.83798	0.0661277
CA00042710	CA00049744	2.91645	3.03596	-1.83798	0.0661277
CA00042851	CA00037788	2.55478	2.60889	-1.83798	0.0661277
CA00024684	CA00037745	2.90642	2.88298	-1.83798	0.0661277
CA00024716	CA00043529	2.99866	3.06652	-1.83798	0.0661277
CA00009000	CA00021631	2.89766	2.62024	-1.83798	0.0661277
CA00038105	CA00018686	1.49417	1.78044	-1.83798	0.0661277
CA00061391	CA00000124	3.0539	3.02449	-1.83798	0.0661277
CA00052820	CA00000225	2.98302	2.9826	-1.83798	0.0661277
CA00044213	CA00000233	2.85251	2.66866	-1.83798	0.0661277
CA00062041	CA00000321	3.00606	2.98541	-1.83798	0.0661277
CA00019074	CA00000349	3.00684	3.0428	-1.83798	0.0661277
CA00019071	CA00000352	2.89731	2.88149	-1.83798	0.0661277
CA00019040	CA00000378	2.67899	2.84559	-1.83798	0.0661277
CA00009864	CA00013903	2.64069	2.7368	-1.83798	0.0661277
CA00075336	CA00041923	2.78625	2.66376	-1.83798	0.0661277
CA00001734	CA00003885	2.20229	2.14149	-1.83798	0.0661277
CA00012965	CA00024822	2.97261	3.01624	-1.83798	0.0661277
CA00007099	CA00005570	2.68336	2.82222	-1.83798	0.0661277
CA00018637	CA00046081	2.76747	2.89571	-1.83798	0.0661277
CA00040494	CA00036520	1.51009	1.8384	-1.83798	0.0661277
CA00054076	CA00017500	2.86374	2.88259	-1.83798	0.0661277
CA00010455	CA00032157	2.98888	3.02372	-1.83798	0.0661277
CA00035224	CA00025199	1.41799	1.72421	-1.83798	0.0661277
CA00052978	CA00013163	2.22106	2.36912	-1.83798	0.0661277
CA00001328	CA00027075	3.09104	3.02506	-1.83798	0.0661277
CA00016664	CA00007468	2.17332	1.30248	-1.83798	0.0661277
CA00052823	CA00000228	2.74494	2.8738	-1.83798	0.0661277
CA00063378	CA00016101	2.14656	2.44389	-1.83798	0.0661277
CA00057813	CA00047449	2.78858	2.82843	-1.83798	0.0661277
CA00012947	CA00024801	1.5963	2.06687	-1.83798	0.0661277
CA00020433	CA00032947	2.69007	2.62725	-1.83798	0.0661277
CA00020417	CA00071694	2.67519	2.93699	-1.83798	0.0661277
CA00047292	CA00034126	2.78002	2.92795	-1.83798	0.0661277
CA00047136	CA00023051	2.51588	2.86982	-1.83798	0.0661277
CA00008234	CA00048768	2.87769	2.82553	-1.83798	0.0661277
CA00017465	CA00020705	2.93299	2.86777	-1.83798	0.0661277
CA00017488	CA00059314	3.02707	3.0452	-1.83798	0.0661277
CA00008292	CA00020734	2.8796	2.94788	-1.83798	0.0661277
CA00033552	CA00050206	2.3731	2.54529	-1.83798	0.0661277
CA00042014	CA00045067	1.52721	1.53508	-1.83798	0.0661277
CA00067138	CA00068759	3.09104	0.797303	-1.83798	0.0661277
CA00015088	CA00054897	2.9282	2.78021	-1.83798	0.0661277
CA00044900	CA00030131	3.04494	2.97546	-1.83798	0.0661277
CA00003086	CA00029683	3.03538	3.01258	-1.83798	0.0661277
CA00001276	CA00003152	3.09104	2.92248	-1.83798	0.0661277
CA00004929	CA00013557	2.55419	2.66233	-1.83798	0.0661277
CA00017792	CA00005711	1.92661	1.48413	-1.83798	0.0661277
CA00024113	CA00008445	2.46236	2.57223	-1.83798	0.0661277
CA00022905	CA00038756	2.98087	3.01	-1.83798	0.0661277
CA00060299	CA00059498	2.78696	3.01327	-1.83798	0.0661277
CA00037980	CA00023356	2.92755	2.9642	-1.83798	0.0661277
CA00016303	CA00039410	1.22102	1.2082	-1.83798	0.0661277
CA00008623	CA00046608	2.74883	2.67752	-1.83798	0.0661277
CA00008622	CA00046607	3.09104	2.95238	-1.83798	0.0661277
CA00008587	CA00029839	2.68113	2.68884	-1.83798	0.0661277
CA00008555	CA00029871	1.50071	1.41571	-1.83798	0.0661277
CA00008534	CA00049269	1.08086	0.972025	-1.83798	0.0661277
CA00021998	CA00036582	2.34725	2.40665	-1.83798	0.0661277
CA00052688	CA00049135	2.96044	3.03598	-1.83798	0.0661277
CA00023606	CA00010564	3.01105	3.06035	-1.83798	0.0661277
CA00023632	CA00010548	2.5918	2.69705	-1.83798	0.0661277
CA00042748	CA00031723	2.85058	2.76561	-1.83798	0.0661277
CA00039302	CA00031741	2.92143	2.97595	-1.83798	0.0661277
CA00052542	CA00033705	2.70582	2.61303	-1.83798	0.0661277
CA00023884	CA00015816	2.84257	2.93377	-1.83798	0.0661277
CA00034004	CA00015776	2.98177	3.06871	-1.83798	0.0661277
CA00022475	CA00065172	2.61214	2.27976	-1.83798	0.0661277
CA00031965	CA00012664	1.71967	1.95221	-1.83798	0.0661277
CA00038162	CA00018295	2.90065	2.96249	-1.83798	0.0661277
CA00041902	CA00014028	3.00375	2.98459	-1.83798	0.0661277
CA00041903	CA00014029	2.93366	2.82103	-1.83798	0.0661277
CA00056400	CA00032027	2.67818	2.64386	-1.83798	0.0661277
CA00051436	CA00046615	1.86988	1.39158	-1.83798	0.0661277
CA00002746	CA00010321	0.725529	0.28547	-1.83798	0.0661277
CA00002751	CA00010317	2.63727	2.01627	-1.83798	0.0661277
CA00001677	CA00003833	2.81649	3.01207	-1.83798	0.0661277
CA00001683	CA00003837	3.00474	3.01967	-1.83798	0.0661277
CA00046380	CA00065769	2.95069	3.0536	-1.83798	0.0661277
CA00054179	CA00073909	2.83262	2.93628	-1.83798	0.0661277
CA00025022	CA00053567	1.97977	1.70672	-1.83798	0.0661277
CA00017489	CA00059312	2.90063	2.95219	-1.83798	0.0661277
CA00039049	CA00070494	2.97024	2.98988	-1.83798	0.0661277
CA00009749	CA00019714	1.65137	1.80764	-1.83798	0.0661277
CA00045567	CA00058842	2.93377	2.883	-1.83798	0.0661277
CA00023204	CA00006146	2.93091	2.8319	-1.83798	0.0661277
CA00012964	CA00024821	3.03087	3.07005	-1.83798	0.0661277
CA00012910	CA00043762	2.46943	1.73762	-1.83798	0.0661277
CA00042171	CA00006096	3.04618	3.05242	-1.83798	0.0661277
CA00041546	CA00015895	1.81927	2.11474	-1.83798	0.0661277
CA00044658	CA00011867	1.06108	0.762298	-1.83798	0.0661277
CA00007081	CA00005587	2.91457	2.98648	-1.83798	0.0661277
CA00029578	CA00021900	2.41487	2.52576	-1.83798	0.0661277
CA00008845	CA00037592	1.41857	0.822498	-1.83798	0.0661277
CA00000927	CA00011542	2.98564	2.9868	-1.83798	0.0661277
CA00005226	CA00044139	2.64626	2.84751	-1.83798	0.0661277
CA00006676	CA00021665	2.63668	2.25207	-1.83798	0.0661277
CA00055089	CA00076560	3.09104	0.888789	-1.83798	0.0661277
CA00063197	CA00021863	2.44167	3.02743	-1.83798	0.0661277
CA00011300	CA00057076	2.54399	2.96174	-1.83798	0.0661277
CA00041614	CA00030113	3.07819	3.07634	-1.83798	0.0661277
CA00016923	CA00038041	3.02649	2.95719	-1.83798	0.0661277
CA00038314	CA00037521	2.99202	3.00218	-1.83798	0.0661277
CA00013285	CA00031684	3.04549	2.30559	-1.83798	0.0661277
CA00015018	CA00015519	2.66399	2.71068	-1.83798	0.0661277
CA00029520	CA00029487	3.03659	2.93891	-1.83798	0.0661277
CA00011726	CA00042967	2.75965	2.77391	-1.83798	0.0661277
CA00050004	CA00038659	2.69217	2.61274	-1.83798	0.0661277
CA00050001	CA00038655	2.69023	2.56748	-1.83798	0.0661277
CA00061434	CA00038648	2.63287	2.6894	-1.83798	0.0661277
CA00018646	CA00046075	3.01647	3.048	-1.83798	0.0661277
CA00069399	CA00036836	3.04832	3.03313	-1.83798	0.0661277
CA00050250	CA00028645	2.41532	1.79849	-1.83798	0.0661277
CA00004583	CA00057798	0.56508	1.27541	-1.83798	0.0661277
CA00004551	CA00040268	2.12894	2.45246	-1.83798	0.0661277
CA00009194	CA00007748	2.67879	2.87594	-1.83798	0.0661277
CA00009064	CA00058063	3.06176	2.97682	-1.83798	0.0661277
CA00002430	CA00031634	3.01806	3.03998	-1.83798	0.0661277
CA00002432	CA00031632	2.77187	2.71138	-1.83798	0.0661277
CA00002422	CA00031644	3.09104	2.88828	-1.83798	0.0661277
CA00002428	CA00031637	0.788791	3.02811	-1.83798	0.0661277
CA00040296	CA00022780	3.02395	3.01541	-1.83798	0.0661277
CA00040309	CA00022793	1.46008	1.90023	-1.83798	0.0661277
CA00040758	CA00023023	3.03777	3.00826	-1.83798	0.0661277
CA00025384	CA00080920	2.52308	2.51656	-1.83798	0.0661277
CA00006196	CA00071434	2.95245	2.96837	-1.83798	0.0661277
CA00038086	CA00035266	3.09104	0.262187	-1.83798	0.0661277
CA00015303	CA00038504	2.43412	2.71398	-1.83798	0.0661277
CA00053103	CA00042834	2.40769	2.72797	-1.83798	0.0661277
CA00015400	CA00025233	2.76459	3.0184	-1.83798	0.0661277
CA00047304	CA00034144	1.87752	2.0504	-1.83798	0.0661277
CA00076916	CA00034838	2.77925	2.39976	-1.83798	0.0661277
CA00022904	CA00038757	2.79398	2.71441	-1.83798	0.0661277
CA00022934	CA00054279	2.97639	2.97952	-1.83798	0.0661277
CA00027572	CA00065636	2.97514	3.02888	-1.83798	0.0661277
CA00024479	CA00033872	0.889479	0.938201	-1.83798	0.0661277
CA00024490	CA00033861	1.504	1.85541	-1.83798	0.0661277
CA00039619	CA00042655	2.86373	2.94668	-1.83798	0.0661277
CA00032812	CA00053588	3.03656	3.03507	-1.83798	0.0661277
CA00060968	CA00035729	2.75774	2.70488	-1.83798	0.0661277
CA00045286	CA00014242	2.8367	3.04452	-1.83798	0.0661277
CA00012065	CA00002241	1.5199	1.69031	-1.83798	0.0661277
CA00012023	CA00023993	2.75647	2.66211	-1.83798	0.0661277
CA00068113	CA00035033	2.7665	2.5206	-1.83798	0.0661277
CA00027642	CA00039206	2.94779	3.03339	-1.83798	0.0661277
CA00064612	CA00045953	3.09104	2.31814	-1.83798	0.0661277
CA00062062	CA00050582	2.9281	2.90805	-1.83798	0.0661277
CA00032428	CA00059676	2.20841	1.9445	-1.83798	0.0661277
CA00010353	CA00003689	2.85976	2.53081	-1.83798	0.0661277
CA00047954	CA00055659	2.7132	2.95879	-1.83798	0.0661277
CA00010385	CA00003657	2.91102	2.95649	-1.83798	0.0661277
CA00010468	CA00032170	2.87315	2.67125	-1.83798	0.0661277
CA00027392	CA00041514	2.22171	1.56948	-1.83798	0.0661277
CA00027359	CA00035463	2.83166	2.77411	-1.83798	0.0661277
CA00030095	CA00040451	3.01041	3.01856	-1.83798	0.0661277
CA00057463	CA00030633	2.16632	2.90455	-1.83798	0.0661277
CA00052735	CA00030620	2.90528	2.86498	-1.83798	0.0661277
CA00016522	CA00002157	2.40153	3.02513	-1.83798	0.0661277
CA00035204	CA00025179	2.4492	2.4822	-1.83798	0.0661277
CA00004164	CA00006433	2.98084	2.5597	-1.83798	0.0661277
CA00054488	CA00006577	3.04207	2.94252	-1.83798	0.0661277
CA00068494	CA00006607	2.88473	2.93361	-1.83798	0.0661277
CA00009326	CA00023779	2.38926	2.41451	-1.83798	0.0661277
CA00053513	CA00040733	2.99638	3.00236	-1.83798	0.0661277
CA00041956	CA00013205	2.97848	3.02239	-1.83798	0.0661277
CA00027971	CA00013123	3.05154	3.01993	-1.83798	0.0661277
CA00028144	CA00047478	2.96794	2.97222	-1.83798	0.0661277
CA00047997	CA00028624	2.95836	2.99017	-1.83798	0.0661277
CA00027733	CA00028621	1.62155	1.64258	-1.83798	0.0661277
CA00005890	CA00003223	2.85485	2.94077	-1.83798	0.0661277
CA00001286	CA00018807	2.62676	2.99311	-1.83798	0.0661277
CA00001477	CA00021261	2.88157	2.97194	-1.83798	0.0661277
CA00001520	CA00021312	2.30241	1.22354	-1.83798	0.0661277
CA00045409	CA00026644	2.89024	2.6635	-1.83798	0.0661277
CA00040063	CA00011501	2.91388	3.00268	-1.83798	0.0661277
CA00020899	CA00014676	2.26806	2.22895	-1.83798	0.0661277
CA00038446	CA00013838	3.00051	3.02498	-1.83798	0.0661277
CA00030556	CA00013788	2.7503	2.5331	-1.83798	0.0661277
CA00017367	CA00033146	2.90371	2.73392	-1.83798	0.0661277
CA00030431	CA00043921	0.063746	0.0957795	-1.83798	0.0661277
CA00017813	CA00005728	3.01907	3.03221	-1.83798	0.0661277
CA00017724	CA00005641	3.0566	3.02353	-1.83798	0.0661277
CA00017722	CA00005639	2.92698	2.9272	-1.83798	0.0661277
CA00000479	CA00023526	2.855	2.74613	-1.83798	0.0661277
CA00000484	CA00023521	1.33987	0.968324	-1.83798	0.0661277
CA00000494	CA00062318	2.78431	2.92133	-1.83798	0.0661277
CA00016687	CA00007440	2.70758	2.8021	-1.83798	0.0661277
CA00042716	CA00049740	1.17702	1.36241	-1.83798	0.0661277
CA00039928	CA00033480	2.92334	2.85881	-1.83798	0.0661277
CA00042867	CA00037771	2.99665	2.989	-1.83798	0.0661277
CA00024687	CA00037742	2.909	2.88807	-1.83798	0.0661277
CA00060904	CA00000135	2.11572	2.23054	-1.83798	0.0661277
CA00029449	CA00000232	2.47814	2.33334	-1.83798	0.0661277
CA00009892	CA00047131	3.07264	2.39821	-1.83798	0.0661277
CA00012365	CA00043032	1.58431	1.49922	-1.83798	0.0661277
CA00024064	CA00019624	2.85704	2.90497	-1.83798	0.0661277
CA00017371	CA00033150	2.66157	2.89953	-1.83798	0.0661277
CA00036406	CA00032749	2.85407	2.78406	-1.83798	0.0661277
CA00025397	CA00072276	2.89806	2.89828	-1.83798	0.0661277
CA00045413	CA00026646	2.93774	2.71137	-1.83798	0.0661277
CA00011120	CA00048861	2.63548	2.43161	-1.83798	0.0661277
CA00039285	CA00031760	2.71285	2.75354	-1.83798	0.0661277
CA00052145	CA00051291	2.81723	2.63838	-1.83798	0.0661277
CA00020521	CA00003330	2.90255	2.89001	-1.83798	0.0661277
CA00052144	CA00051290	2.46482	2.62591	-1.83798	0.0661277
CA00009735	CA00019700	2.89087	2.9474	-1.83798	0.0661277
CA00007288	CA00020078	1.10167	0.491585	-1.83798	0.0661277
CA00044971	CA00025086	2.71975	2.76391	-1.83798	0.0661277
CA00051909	CA00042573	2.89182	2.94481	-1.83798	0.0661277
CA00005308	CA00033532	2.5695	2.20216	-1.83798	0.0661277
CA00016693	CA00007434	2.26366	2.5525	-1.83798	0.0661277
CA00031339	CA00031265	2.7026	1.45588	-1.83798	0.0661277
CA00044232	CA00000249	1.60525	0.610151	-1.83798	0.0661277
CA00009926	CA00000396	1.95074	1.54715	-1.83798	0.0661277
CA00004190	CA00006458	2.73321	2.9806	-1.83798	0.0661277
CA00068505	CA00014229	2.93949	2.57901	-1.83798	0.0661277
CA00015310	CA00038508	2.99425	3.03806	-1.83798	0.0661277
CA00040080	CA00011485	3.06315	3.02979	-1.83798	0.0661277
CA00032945	CA00047826	2.34478	2.53397	-1.83798	0.0661277
CA00028313	CA00049701	1.37273	1.13241	-1.83798	0.0661277
CA00046323	CA00017543	3.049	2.97061	-1.83798	0.0661277
CA00060177	CA00023411	3.03637	3.0548	-1.83798	0.0661277
CA00017853	CA00022808	3.02036	2.8366	-1.83798	0.0661277
CA00028283	CA00043480	3.02816	3.04422	-1.83798	0.0661277
CA00008886	CA00046766	3.09104	2.92602	-1.83798	0.0661277
CA00027243	CA00070850	3.00757	3.04532	-1.83798	0.0661277
CA00008514	CA00018426	1.86605	2.36183	-1.83798	0.0661277
CA00062607	CA00057715	2.43818	2.95046	-1.83798	0.0661277
CA00051688	CA00050146	2.53548	2.62656	-1.83798	0.0661277
CA00038396	CA00021588	2.95229	1.90339	-1.83798	0.0661277
CA00022923	CA00040407	3.03682	3.06514	-1.83798	0.0661277
CA00068450	CA00013147	2.79966	2.97348	-1.83798	0.0661277
CA00015355	CA00025280	2.42069	2.69816	-1.83798	0.0661277
CA00007616	CA00031555	2.89806	2.86913	-1.83798	0.0661277
CA00057278	CA00035600	2.23973	2.67712	-1.83798	0.0661277
CA00054418	CA00053548	2.98331	3.03054	-1.83798	0.0661277
CA00016330	CA00037505	2.95595	2.74252	-1.83798	0.0661277
CA00008624	CA00046609	1.44562	2.8704	-1.83798	0.0661277
CA00008591	CA00029834	3.06257	3.06316	-1.83798	0.0661277
CA00008580	CA00029849	2.90628	3.01616	-1.83798	0.0661277
CA00008536	CA00049268	2.50747	2.42338	-1.83798	0.0661277
CA00008515	CA00018427	3.008	2.9785	-1.83798	0.0661277
CA00035930	CA00018389	2.86701	2.58781	-1.83798	0.0661277
CA00035932	CA00018387	1.95957	2.01762	-1.83798	0.0661277
CA00039582	CA00018366	2.78513	2.28619	-1.83798	0.0661277
CA00044209	CA00022628	2.01105	1.99974	-1.83798	0.0661277
CA00022822	CA00022645	2.88152	2.93224	-1.83798	0.0661277
CA00020217	CA00022678	2.12088	1.76715	-1.83798	0.0661277
CA00059445	CA00049975	3.01431	3.0374	-1.83798	0.0661277
CA00027440	CA00013017	2.67043	1.8677	-1.83798	0.0661277
CA00027453	CA00013000	2.30703	2.22754	-1.83798	0.0661277
CA00027469	CA00012990	2.98215	2.72514	-1.83798	0.0661277
CA00023615	CA00010557	2.82443	2.9763	-1.83798	0.0661277
CA00056124	CA00010538	2.66421	2.60857	-1.83798	0.0661277
CA00039297	CA00031747	2.16483	2.92354	-1.83798	0.0661277
CA00026463	CA00024194	2.93061	2.88228	-1.83798	0.0661277
CA00031964	CA00012662	1.8417	2.02873	-1.83798	0.0661277
CA00027858	CA00030913	2.6011	2.94475	-1.83798	0.0661277
CA00027864	CA00030918	3.03422	3.03369	-1.83798	0.0661277
CA00038135	CA00018275	1.62881	1.61391	-1.83798	0.0661277
CA00048691	CA00054031	2.89022	2.80037	-1.83798	0.0661277
CA00048680	CA00023107	3.06848	3.05878	-1.83798	0.0661277
CA00004195	CA00014062	2.45381	1.96784	-1.83798	0.0661277
CA00026118	CA00022700	2.98037	2.96364	-1.83798	0.0661277
CA00049862	CA00037453	2.59783	1.76884	-1.83798	0.0661277
CA00022226	CA00046055	2.87787	2.84021	-1.83798	0.0661277
CA00022218	CA00046046	2.96963	3.0321	-1.83798	0.0661277
CA00022190	CA00049760	2.95578	2.918	-1.83798	0.0661277
CA00022206	CA00049774	3.03728	3.02696	-1.83798	0.0661277
CA00002648	CA00018176	3.02344	3.01823	-1.83798	0.0661277
CA00002611	CA00018231	3.09104	3.00756	-1.83798	0.0661277
CA00002610	CA00018232	2.75163	2.38365	-1.83798	0.0661277
CA00002744	CA00010323	1.76072	1.5249	-1.83798	0.0661277
CA00002851	CA00010217	2.93354	1.29456	-1.83798	0.0661277
CA00024076	CA00019632	2.96035	2.77007	-1.83798	0.0661277
CA00034494	CA00003803	2.93713	2.97526	-1.83798	0.0661277
CA00001682	CA00003836	2.60465	2.93393	-1.83798	0.0661277
CA00001689	CA00003843	2.90077	2.69487	-1.83798	0.0661277
CA00001698	CA00003852	2.92672	2.95527	-1.83798	0.0661277
CA00001714	CA00003866	2.85542	2.34664	-1.83798	0.0661277
CA00079891	CA00072070	2.93394	3.01598	-1.83798	0.0661277
CA00008164	CA00027161	2.99585	3.02164	-1.83798	0.0661277
CA00017420	CA00073820	2.97125	2.99929	-1.83798	0.0661277
CA00039045	CA00066765	2.97425	2.96567	-1.83798	0.0661277
CA00039029	CA00054289	2.80251	2.7022	-1.83798	0.0661277
CA00039023	CA00054283	2.88385	2.8412	-1.83798	0.0661277
CA00057089	CA00041216	2.81686	2.94177	-1.83798	0.0661277
CA00032914	CA00039108	2.98443	2.89379	-1.83798	0.0661277
CA00009817	CA00032340	3.02697	3.04399	-1.83798	0.0661277
CA00009744	CA00019708	3.04753	3.01609	-1.83798	0.0661277
CA00009741	CA00019705	2.29133	2.08482	-1.83798	0.0661277
CA00009723	CA00019690	3.05036	3.03016	-1.83798	0.0661277
CA00011130	CA00048850	2.41458	2.65905	-1.83798	0.0661277
CA00012932	CA00042222	2.78426	2.90558	-1.83798	0.0661277
CA00012906	CA00043766	2.98739	3.04986	-1.83798	0.0661277
CA00035145	CA00006027	3.00208	2.86856	-1.83798	0.0661277
CA00024637	CA00049821	2.90347	2.87622	-1.83798	0.0661277
CA00024586	CA00041048	2.1889	2.59965	-1.83798	0.0661277
CA00013593	CA00029293	2.84394	2.87987	-1.83798	0.0661277
CA00013617	CA00029266	3.04817	3.04473	-1.83798	0.0661277
CA00013652	CA00034425	2.68706	2.62366	-1.83798	0.0661277
CA00007009	CA00039498	2.3475	2.7059	-1.83798	0.0661277
CA00007041	CA00039519	2.75881	2.55542	-1.83798	0.0661277
CA00007051	CA00005617	2.93463	2.87455	-1.83798	0.0661277
CA00007097	CA00005572	3.05629	3.05401	-1.83798	0.0661277
CA00007124	CA00005550	2.92091	2.99676	-1.83798	0.0661277
CA00007127	CA00005546	3.01515	3.05918	-1.83798	0.0661277
CA00007137	CA00005536	3.09104	1.93839	-1.83798	0.0661277
CA00052843	CA00005510	2.9867	2.55263	-1.83798	0.0661277
CA00026267	CA00005473	2.62423	2.60676	-1.83798	0.0661277
CA00026286	CA00005454	2.13778	2.23466	-1.83798	0.0661277
CA00026291	CA00005449	2.88287	2.37841	-1.83798	0.0661277
CA00029335	CA00065250	2.44854	2.88572	-1.83798	0.0661277
CA00029314	CA00059575	2.25191	2.4067	-1.83798	0.0661277
CA00008891	CA00046760	3.02683	3.05244	-1.83798	0.0661277
CA00001014	CA00011629	2.10021	1.71998	-1.83798	0.0661277
CA00001027	CA00011643	2.88512	3.01538	-1.83798	0.0661277
CA00001069	CA00048029	2.62911	2.5753	-1.83798	0.0661277
CA00001170	CA00013405	2.64145	2.7436	-1.83798	0.0661277
CA00000909	CA00052128	2.82401	2.85778	-1.83798	0.0661277
CA00000893	CA00067198	3.06065	3.05756	-1.83798	0.0661277
CA00012404	CA00039875	2.78434	2.70117	-1.83798	0.0661277
CA00036416	CA00032762	2.99336	2.74795	-1.83798	0.0661277
CA00010744	CA00058089	2.97675	3.03431	-1.83798	0.0661277
CA00010747	CA00058092	3.0343	3.04178	-1.83798	0.0661277
CA00005206	CA00045229	2.81093	2.77753	-1.83798	0.0661277
CA00005100	CA00030332	3.01056	2.90767	-1.83798	0.0661277
CA00005085	CA00058131	2.16798	1.46349	-1.83798	0.0661277
CA00005084	CA00042688	2.92153	2.90723	-1.83798	0.0661277
CA00006701	CA00021690	1.45338	1.56486	-1.83798	0.0661277
CA00057822	CA00030151	2.92341	2.91219	-1.83798	0.0661277
CA00012496	CA00030166	2.98177	2.90036	-1.83798	0.0661277
CA00043415	CA00026795	3.06277	3.01333	-1.83798	0.0661277
CA00043413	CA00026797	1.73333	1.75441	-1.83798	0.0661277
CA00044546	CA00032460	2.98348	2.9593	-1.83798	0.0661277
CA00038313	CA00037520	2.33389	2.58854	-1.83798	0.0661277
CA00014971	CA00015474	3.0275	3.06257	-1.83798	0.0661277
CA00014962	CA00015463	1.80489	2.09945	-1.83798	0.0661277
CA00021757	CA00013675	2.84662	2.6345	-1.83798	0.0661277
CA00055292	CA00053443	3.03868	3.01604	-1.83798	0.0661277
CA00051697	CA00046074	2.80587	2.87627	-1.83798	0.0661277
CA00045477	CA00036858	2.90506	2.56481	-1.83798	0.0661277
CA00018605	CA00027313	1.8128	1.6123	-1.83798	0.0661277
CA00018576	CA00027342	3.03337	3.00086	-1.83798	0.0661277
CA00004473	CA00056998	2.41621	2.51399	-1.83798	0.0661277
CA00004501	CA00043713	0.738954	0.495351	-1.83798	0.0661277
CA00004508	CA00043705	2.97883	3.01906	-1.83798	0.0661277
CA00009151	CA00007810	2.9349	2.92908	-1.83798	0.0661277
CA00002321	CA00001651	2.31502	2.07331	-1.83798	0.0661277
CA00002328	CA00001639	3.02265	2.94771	-1.83798	0.0661277
CA00002359	CA00001622	1.56056	2.25893	-1.83798	0.0661277
CA00002337	CA00001634	3.03007	3.02667	-1.83798	0.0661277
CA00002585	CA00038566	3.04742	3.06623	-1.83798	0.0661277
CA00002515	CA00023680	2.6176	2.57234	-1.83798	0.0661277
CA00002441	CA00050043	1.58951	2.2499	-1.83798	0.0661277
CA00002451	CA00050035	2.89301	2.91686	-1.83798	0.0661277
CA00017855	CA00022810	2.56666	2.48729	-1.83798	0.0661277
CA00017852	CA00022807	3.03371	3.03944	-1.83798	0.0661277
CA00005344	CA00033500	2.97205	2.72528	-1.83798	0.0661277
CA00005352	CA00034666	3.02863	3.00295	-1.83798	0.0661277
CA00005369	CA00034682	3.02893	3.01916	-1.83798	0.0661277
CA00005252	CA00043380	3.04668	2.98098	-1.83798	0.0661277
CA00066427	CA00023013	2.00742	1.91861	-1.83798	0.0661277
CA00044773	CA00023001	3.02995	3.01671	-1.83798	0.0661277
CA00044765	CA00022992	2.69827	2.88464	-1.83798	0.0661277
CA00021098	CA00036380	1.87458	1.362	-1.83798	0.0661277
CA00003073	CA00036399	2.79744	2.4941	-1.83798	0.0661277
CA00006194	CA00071432	3.04054	3.02235	-1.83798	0.0661277
CA00045453	CA00039133	2.69029	3.00949	-1.83798	0.0661277
CA00045442	CA00039122	2.96946	2.95115	-1.83798	0.0661277
CA00025531	CA00057986	1.35397	1.96935	-1.83798	0.0661277
CA00025528	CA00057990	2.06716	2.24611	-1.83798	0.0661277
CA00025527	CA00057991	1.927	1.89714	-1.83798	0.0661277
CA00025502	CA00060410	3.02617	2.93273	-1.83798	0.0661277
CA00025512	CA00044835	3.06105	3.05872	-1.83798	0.0661277
CA00056497	CA00044818	2.98574	3.03245	-1.83798	0.0661277
CA00033807	CA00032686	2.99722	3.01041	-1.83798	0.0661277
CA00027241	CA00053379	0.945662	2.10662	-1.83798	0.0661277
CA00044929	CA00038489	3.09104	3.03048	-1.83798	0.0661277
CA00046159	CA00025291	2.90745	2.94613	-1.83798	0.0661277
CA00015404	CA00025230	2.88049	2.92588	-1.83798	0.0661277
CA00015403	CA00025231	2.75224	2.95059	-1.83798	0.0661277
CA00048235	CA00042817	1.1756	1.75785	-1.83798	0.0661277
CA00056355	CA00046935	1.41903	2.29611	-1.83798	0.0661277
CA00056183	CA00056936	2.61275	3.02423	-1.83798	0.0661277
CA00056184	CA00056937	2.8217	3.05647	-1.83798	0.0661277
CA00027549	CA00047238	3.03267	2.94277	-1.83798	0.0661277
CA00030960	CA00025088	3.00437	3.04288	-1.83798	0.0661277
CA00040512	CA00036510	2.04207	1.32592	-1.83798	0.0661277
CA00020987	CA00023843	3.03186	2.91711	-1.83798	0.0661277
CA00020960	CA00023819	1.81824	1.73533	-1.83798	0.0661277
CA00039639	CA00023795	2.9891	2.988	-1.83798	0.0661277
CA00054085	CA00017504	2.82444	2.66754	-1.83798	0.0661277
CA00019550	CA00036046	2.67523	2.65102	-1.83798	0.0661277
CA00003498	CA00025606	2.60762	2.57737	-1.83798	0.0661277
CA00025984	CA00019886	2.74796	2.80754	-1.83798	0.0661277
CA00046475	CA00028777	3.06672	3.01423	-1.83798	0.0661277
CA00032819	CA00053595	2.70179	2.64217	-1.83798	0.0661277
CA00025952	CA00019854	3.01724	3.05206	-1.83798	0.0661277
CA00025955	CA00019856	2.90177	2.95791	-1.83798	0.0661277
CA00057288	CA00014320	3.06136	3.02103	-1.83798	0.0661277
CA00037861	CA00014291	3.01652	1.88285	-1.83798	0.0661277
CA00045278	CA00014236	2.91831	2.97323	-1.83798	0.0661277
CA00017913	CA00026917	2.60605	2.63954	-1.83798	0.0661277
CA00017963	CA00028843	2.55174	3.02666	-1.83798	0.0661277
CA00057304	CA00052431	2.87663	2.81777	-1.83798	0.0661277
CA00033057	CA00023930	2.86602	3.02883	-1.83798	0.0661277
CA00015624	CA00033191	2.9238	3.02815	-1.83798	0.0661277
CA00012346	CA00029149	3.04852	3.05032	-1.83798	0.0661277
CA00012265	CA00036441	2.43319	2.70573	-1.83798	0.0661277
CA00012264	CA00036440	2.96085	3.04927	-1.83798	0.0661277
CA00008323	CA00035026	2.96605	2.89186	-1.83798	0.0661277
CA00008356	CA00044498	2.5854	2.69897	-1.83798	0.0661277
CA00027620	CA00039232	1.99027	2.32916	-1.83798	0.0661277
CA00059873	CA00063010	2.47383	2.376	-1.83798	0.0661277
CA00032376	CA00052513	2.67949	2.27457	-1.83798	0.0661277
CA00032406	CA00052626	2.47055	2.64947	-1.83798	0.0661277
CA00010349	CA00003693	3.0473	3.05779	-1.83798	0.0661277
CA00010371	CA00003669	2.71923	2.54805	-1.83798	0.0661277
CA00010398	CA00003643	2.12336	2.10853	-1.83798	0.0661277
CA00010449	CA00032150	3.06553	2.99389	-1.83798	0.0661277
CA00027921	CA00010771	3.0259	3.015	-1.83798	0.0661277
CA00059737	CA00010888	2.77383	2.80062	-1.83798	0.0661277
CA00027404	CA00052896	2.99882	3.05957	-1.83798	0.0661277
CA00039486	CA00049395	2.87931	2.93167	-1.83798	0.0661277
CA00039475	CA00066933	3.01525	3.03602	-1.83798	0.0661277
CA00051931	CA00030656	1.80846	2.5944	-1.83798	0.0661277
CA00057454	CA00030644	2.88492	2.59146	-1.83798	0.0661277
CA00057017	CA00030616	0.816664	0.689802	-1.83798	0.0661277
CA00034592	CA00018883	2.85964	2.89575	-1.83798	0.0661277
CA00034589	CA00018884	3.01761	3.01317	-1.83798	0.0661277
CA00034582	CA00018889	2.99627	2.77405	-1.83798	0.0661277
CA00066822	CA00018910	2.98037	2.93147	-1.83798	0.0661277
CA00045313	CA00002082	2.53665	2.41428	-1.83798	0.0661277
CA00031091	CA00002145	3.04819	3.03196	-1.83798	0.0661277
CA00012187	CA00001981	2.75576	2.68939	-1.83798	0.0661277
CA00004004	CA00017252	2.86844	2.97084	-1.83798	0.0661277
CA00004023	CA00017273	2.88827	2.92609	-1.83798	0.0661277
CA00004032	CA00017280	2.77216	2.94269	-1.83798	0.0661277
CA00007243	CA00020037	2.76552	3.00298	-1.83798	0.0661277
CA00003955	CA00038934	2.90052	2.97204	-1.83798	0.0661277
CA00003950	CA00038929	0.869994	0.960948	-1.83798	0.0661277
CA00007195	CA00038227	2.68851	2.53716	-1.83798	0.0661277
CA00007169	CA00035788	2.81905	2.80058	-1.83798	0.0661277
CA00007165	CA00035784	0.382216	2.45103	-1.83798	0.0661277
CA00029404	CA00035759	2.8773	2.84612	-1.83798	0.0661277
CA00004189	CA00006457	2.45379	2.74546	-1.83798	0.0661277
CA00059132	CA00006505	1.95764	2.40152	-1.83798	0.0661277
CA00032258	CA00006516	2.79249	2.59089	-1.83798	0.0661277
CA00068495	CA00006609	3.01346	2.90489	-1.83798	0.0661277
CA00007358	CA00038949	2.64198	2.77588	-1.83798	0.0661277
CA00007321	CA00020114	2.21003	2.24909	-1.83798	0.0661277
CA00031352	CA00031278	2.91935	2.55211	-1.83798	0.0661277
CA00009352	CA00023751	2.76909	2.51305	-1.83798	0.0661277
CA00009354	CA00023749	2.99129	3.013	-1.83798	0.0661277
CA00041317	CA00052813	2.55835	2.6343	-1.83798	0.0661277
CA00036195	CA00069789	2.74944	2.48037	-1.83798	0.0661277
CA00036191	CA00046900	2.33876	2.21168	-1.83798	0.0661277
CA00041963	CA00013214	1.99189	2.37024	-1.83798	0.0661277
CA00027984	CA00013134	2.94298	2.89231	-1.83798	0.0661277
CA00018099	CA00025331	2.52494	2.69411	-1.83798	0.0661277
CA00028155	CA00025366	2.67298	2.24259	-1.83798	0.0661277
CA00028149	CA00025372	3.04483	3.05979	-1.83798	0.0661277
CA00034212	CA00049573	3.01456	2.45668	-1.83798	0.0661277
CA00060836	CA00009652	2.86256	3.01275	-1.83798	0.0661277
CA00058751	CA00009692	2.29328	2.15635	-1.83798	0.0661277
CA00020501	CA00003350	3.03858	3.04011	-1.83798	0.0661277
CA00050316	CA00003304	2.71171	2.1748	-1.83798	0.0661277
CA00050308	CA00003296	2.47918	2.76987	-1.83798	0.0661277
CA00005848	CA00003275	2.36595	2.06161	-1.83798	0.0661277
CA00005939	CA00003173	2.98623	3.03102	-1.83798	0.0661277
CA00005941	CA00003171	2.72611	2.9513	-1.83798	0.0661277
CA00005959	CA00003149	2.3991	2.29266	-1.83798	0.0661277
CA00001550	CA00055344	2.9026	2.22401	-1.83798	0.0661277
CA00001501	CA00021291	0.782792	0.76717	-1.83798	0.0661277
CA00001502	CA00021292	2.02578	2.22455	-1.83798	0.0661277
CA00001510	CA00021301	2.67239	2.57495	-1.83798	0.0661277
CA00060840	CA00051665	0.234211	0.459407	-1.83798	0.0661277
CA00022277	CA00011530	3.02516	2.93226	-1.83798	0.0661277
CA00022275	CA00011528	3.04029	3.0013	-1.83798	0.0661277
CA00004754	CA00019811	2.90323	3.02295	-1.83798	0.0661277
CA00004747	CA00019820	3.0124	3.03486	-1.83798	0.0661277
CA00040061	CA00005064	2.9458	2.97837	-1.83798	0.0661277
CA00028415	CA00040137	2.85544	2.8148	-1.83798	0.0661277
CA00028414	CA00040140	1.59277	2.4678	-1.83798	0.0661277
CA00007621	CA00031558	2.59317	2.87636	-1.83798	0.0661277
CA00007611	CA00031550	2.12762	2.33549	-1.83798	0.0661277
CA00004989	CA00013503	2.8744	2.44796	-1.83798	0.0661277
CA00004928	CA00013558	2.82088	2.9674	-1.83798	0.0661277
CA00004906	CA00029968	1.55242	1.54526	-1.83798	0.0661277
CA00004879	CA00029938	2.84558	3.03727	-1.83798	0.0661277
CA00030569	CA00013800	2.75767	2.51066	-1.83798	0.0661277
CA00030549	CA00013779	2.92225	3.05704	-1.83798	0.0661277
CA00017392	CA00033172	3.01028	2.7084	-1.83798	0.0661277
CA00017307	CA00023132	2.92764	2.939	-1.83798	0.0661277
CA00037112	CA00035481	3.05862	3.05661	-1.83798	0.0661277
CA00042047	CA00042622	2.46232	1.04705	-1.83798	0.0661277
CA00044460	CA00070801	2.49466	2.86033	-1.83798	0.0661277
CA00044445	CA00025143	2.9221	2.78996	-1.83798	0.0661277
CA00044444	CA00025142	2.72281	2.84638	-1.83798	0.0661277
CA00030407	CA00025111	2.90742	3.00144	-1.83798	0.0661277
CA00020150	CA00024753	2.67761	2.80194	-1.83798	0.0661277
CA00020178	CA00005820	2.99198	3.01163	-1.83798	0.0661277
CA00026403	CA00005753	3.00256	3.01226	-1.83798	0.0661277
CA00026380	CA00005734	2.83488	2.7167	-1.83798	0.0661277
CA00017797	CA00005716	2.29534	2.69905	-1.83798	0.0661277
CA00017776	CA00005694	2.77362	2.87211	-1.83798	0.0661277
CA00017755	CA00005668	1.69905	2.01925	-1.83798	0.0661277
CA00000436	CA00023572	3.01722	2.98237	-1.83798	0.0661277
CA00000451	CA00023559	2.92239	2.94955	-1.83798	0.0661277
CA00016631	CA00065026	2.90108	2.36591	-1.83798	0.0661277
CA00016668	CA00007464	3.07089	3.0686	-1.83798	0.0661277
CA00016673	CA00007459	2.59543	2.83449	-1.83798	0.0661277
CA00016675	CA00007458	3.00683	2.97973	-1.83798	0.0661277
CA00041645	CA00007368	2.94496	2.92035	-1.83798	0.0661277
CA00036485	CA00050111	3.01273	2.96311	-1.83798	0.0661277
CA00006362	CA00022605	2.47362	2.8064	-1.83798	0.0661277
CA00006361	CA00022606	2.10576	1.85787	-1.83798	0.0661277
CA00026180	CA00027474	2.92927	2.91174	-1.83798	0.0661277
CA00017620	CA00024231	2.90724	2.50665	-1.83798	0.0661277
CA00028284	CA00043479	2.60109	2.74196	-1.83798	0.0661277
CA00028300	CA00043461	2.76309	3.02118	-1.83798	0.0661277
CA00042861	CA00037776	2.65278	2.72289	-1.83798	0.0661277
CA00009020	CA00021619	2.85986	2.6479	-1.83798	0.0661277
CA00008988	CA00021639	2.97311	2.61553	-1.83798	0.0661277
CA00074687	CA00018658	3.01927	3.06877	-1.83798	0.0661277
CA00038108	CA00018684	2.66849	2.80818	-1.83798	0.0661277
CA00034545	CA00018721	2.83667	2.86761	-1.83798	0.0661277
CA00051586	CA00000300	3.0398	3.02149	-1.83798	0.0661277
CA00019096	CA00000324	2.96439	2.97025	-1.83798	0.0661277
CA00009915	CA00000408	2.91706	2.91091	-1.83798	0.0661277
CA00009886	CA00013891	2.11844	1.97153	-1.83798	0.0661277
CA00009848	CA00013919	3.09104	0.696953	-1.83798	0.0661277
CA00004656	CA00013968	2.68572	2.90439	-1.83798	0.0661277
CA00004610	CA00013994	2.29967	1.704	-1.83798	0.0661277
CA00039588	CA00018371	2.98146	2.86841	-1.83798	0.0661277
CA00024034	CA00019601	2.72398	2.62541	-1.83798	0.0661277
CA00026285	CA00005455	2.67305	2.55589	-1.83798	0.0661277
CA00016997	CA00026824	3.02535	2.9012	-1.83798	0.0661277
CA00043826	CA00028660	3.03112	3.05545	-1.83798	0.0661277
CA00005356	CA00034670	3.00488	3.02002	-1.83798	0.0661277
CA00005301	CA00033538	2.94495	2.92844	-1.83798	0.0661277
CA00047290	CA00034124	2.67647	2.91902	-1.83798	0.0661277
CA00033063	CA00023926	2.77498	2.51831	-1.83798	0.0661277
CA00033069	CA00031473	2.92245	2.71308	-1.83798	0.0661277
CA00039489	CA00049392	2.87797	2.79221	-1.83798	0.0661277
CA00016556	CA00002191	2.92575	2.73807	-1.83798	0.0661277
CA00024131	CA00008460	1.83008	1.33746	-1.83798	0.0661277
CA00050298	CA00003290	2.52687	2.28759	-1.83798	0.0661277
CA00004751	CA00019814	2.7383	2.65015	-1.83798	0.0661277
CA00017357	CA00033135	1.62606	1.81223	-1.83798	0.0661277
CA00006265	CA00018461	2.35026	2.3553	-1.83798	0.0661277
CA00002732	CA00018256	3.09104	1.27376	-1.83798	0.0661277
CA00033548	CA00050209	3.04743	3.09104	-1.83798	0.0661277
CA00008377	CA00044475	1.91841	2.55357	-1.83798	0.0661277
CA00039593	CA00016785	2.89294	2.52086	-1.83798	0.0661277
CA00060844	CA00055442	2.91252	2.63469	-1.83798	0.0661277
CA00003475	CA00025587	1.1633	3.09104	-1.83798	0.0661277
CA00036285	CA00016138	2.75359	2.80108	-1.83798	0.0661277
CA00037958	CA00023393	2.73714	2.78392	-1.83798	0.0661277
CA00008599	CA00046588	3.09104	3.09104	-1.83798	0.0661277
CA00059613	CA00022633	2.50692	2.65611	-1.83798	0.0661277
CA00060877	CA00018278	2.09542	2.13793	-1.83798	0.0661277
CA00033262	CA00056510	2.00444	1.62511	-1.83798	0.0661277
CA00008238	CA00048765	1.78446	1.56371	-1.83798	0.0661277
CA00017466	CA00020704	2.94339	2.96645	-1.83798	0.0661277
CA00036282	CA00016141	2.37936	2.40671	-1.83798	0.0661277
CA00036269	CA00016153	3.01747	2.98565	-1.83798	0.0661277
CA00036261	CA00016163	2.62137	2.84561	-1.83798	0.0661277
CA00017480	CA00020692	2.8774	3.09104	-1.83798	0.0661277
CA00008264	CA00020762	3.09104	3.06578	-1.83798	0.0661277
CA00033556	CA00050203	3.02362	3.00425	-1.83798	0.0661277
CA00051076	CA00041202	2.9733	2.55643	-1.83798	0.0661277
CA00052025	CA00047455	2.95439	2.9609	-1.83798	0.0661277
CA00042015	CA00045066	2.45102	2.74816	-1.83798	0.0661277
CA00060845	CA00055440	2.86823	1.7756	-1.83798	0.0661277
CA00024590	CA00041042	1.86473	1.32734	-1.83798	0.0661277
CA00029550	CA00021926	1.61077	1.65941	-1.83798	0.0661277
CA00000976	CA00011590	1.97588	1.24338	-1.83798	0.0661277
CA00005209	CA00045226	2.7583	2.81074	-1.83798	0.0661277
CA00002320	CA00001652	2.10429	2.01832	-1.83798	0.0661277
CA00047297	CA00034133	2.72262	2.60967	-1.83798	0.0661277
CA00027370	CA00061022	2.88607	2.83788	-1.83798	0.0661277
CA00061037	CA00018914	2.81561	3.09104	-1.83798	0.0661277
CA00007348	CA00038939	2.75689	2.66624	-1.83798	0.0661277
CA00052746	CA00044809	2.7488	2.85066	-1.83798	0.0661277
CA00031148	CA00044805	0.583024	0.385384	-1.83798	0.0661277
CA00050293	CA00003288	2.56164	2.87597	-1.83798	0.0661277
CA00005940	CA00003172	2.39221	3.09104	-1.83798	0.0661277
CA00042857	CA00037782	3.09104	3.09104	-1.83798	0.0661277
CA00004611	CA00013993	2.95228	2.95588	-1.83798	0.0661277
CA00016603	CA00018918	2.58487	2.87043	-1.83798	0.0661277
CA00053107	CA00048332	2.68504	2.21035	-1.83798	0.0661277
CA00068361	CA00035265	2.82383	2.9845	-1.83798	0.0661277
CA00050489	CA00069415	1.02287	2.32777	-1.83798	0.0661277
CA00052343	CA00002048	2.4411	1.91871	-1.83798	0.0661277
CA00032558	CA00045854	2.55979	3.09104	-1.83798	0.0661277
CA00009356	CA00023747	0.811555	1.01933	-1.83798	0.0661277
CA00042030	CA00045079	2.97847	2.9336	-1.83798	0.0661277
CA00012066	CA00002240	2.53987	2.2026	-1.83798	0.0661277
CA00042442	CA00034810	2.76087	2.65416	-1.83798	0.0661277
CA00049437	CA00010878	2.71601	2.25996	-1.83798	0.0661277
CA00057412	CA00068764	2.97739	3.04199	-1.83798	0.0661277
CA00004789	CA00019767	2.4072	1.85906	-1.83798	0.0661277
CA00057419	CA00054570	2.94321	2.32875	-1.83798	0.0661277
CA00007649	CA00043316	1.845	2.03267	-1.83798	0.0661277
CA00017771	CA00005689	3.04809	3.04535	-1.83798	0.0661277
CA00038628	CA00010496	2.70615	2.76895	-1.83798	0.0661277
CA00027820	CA00043262	2.48807	2.49747	-1.83798	0.0661277
CA00038147	CA00018289	2.71842	2.51291	-1.83798	0.0661277
CA00002840	CA00010228	1.51542	2.01665	-1.83798	0.0661277
CA00008227	CA00048773	2.95312	2.98139	-1.83798	0.0661277
CA00050505	CA00057968	2.5864	1.01129	-1.83798	0.0661277
CA00063379	CA00016105	1.79071	1.85089	-1.83798	0.0661277
CA00044152	CA00016134	3.03936	2.94925	-1.83798	0.0661277
CA00036274	CA00016148	2.39413	2.71824	-1.83798	0.0661277
CA00036271	CA00016150	3.00338	3.02843	-1.83798	0.0661277
CA00036265	CA00016156	3.0272	3.02062	-1.83798	0.0661277
CA00008257	CA00020768	2.79099	2.74501	-1.83798	0.0661277
CA00008289	CA00020736	2.86339	3.02445	-1.83798	0.0661277
CA00062097	CA00047819	2.81925	3.03287	-1.83798	0.0661277
CA00042016	CA00045065	2.79414	2.98001	-1.83798	0.0661277
CA00057418	CA00054567	1.90758	2.67974	-1.83798	0.0661277
CA00012913	CA00056288	2.69151	2.94908	-1.83798	0.0661277
CA00013600	CA00029288	2.7094	2.76625	-1.83798	0.0661277
CA00039179	CA00060096	2.85067	2.63363	-1.83798	0.0661277
CA00001128	CA00013366	2.08638	1.61119	-1.83798	0.0661277
CA00001129	CA00013367	2.45529	2.36926	-1.83798	0.0661277
CA00012387	CA00039891	2.98122	2.94042	-1.83798	0.0661277
CA00005080	CA00042684	3.01497	3.02696	-1.83798	0.0661277
CA00011768	CA00045054	1.85527	2.01336	-1.83798	0.0661277
CA00004472	CA00056999	2.52919	2.57034	-1.83798	0.0661277
CA00040757	CA00023024	1.90065	2.21691	-1.83798	0.0661277
CA00047303	CA00034143	1.8527	1.77038	-1.83798	0.0661277
CA00027571	CA00065637	2.67515	2.76698	-1.83798	0.0661277
CA00027634	CA00039215	3.04068	2.99646	-1.83798	0.0661277
CA00024564	CA00045905	3.00181	3.04481	-1.83798	0.0661277
CA00009347	CA00023756	2.77002	2.60976	-1.83798	0.0661277
CA00009349	CA00023754	3.03383	3.02684	-1.83798	0.0661277
CA00031155	CA00044811	3.03341	3.09104	-1.83798	0.0661277
CA00027934	CA00025316	2.07223	2.2551	-1.83798	0.0661277
CA00020880	CA00014696	2.58165	1.79083	-1.83798	0.0661277
CA00004961	CA00013528	2.91508	2.81295	-1.83798	0.0661277
CA00004866	CA00013884	2.80982	1.07013	-1.83798	0.0661277
CA00008994	CA00021635	1.57112	1.9003	-1.83798	0.0661277
CA00049205	CA00000077	2.35419	2.63759	-1.83798	0.0661277
CA00050498	CA00069419	2.49827	2.96455	-1.83798	0.0661277
CA00022901	CA00038758	2.52488	2.20572	-1.83798	0.0661277
CA00022021	CA00041403	2.98841	3.09104	-1.83798	0.0661277
CA00034008	CA00015768	2.70127	2.9946	-1.83798	0.0661277
CA00012145	CA00001960	2.77482	2.81288	-1.83798	0.0661277
CA00003413	CA00028471	0.835231	3.09104	-1.83798	0.0661277
CA00061404	CA00065697	2.89524	2.91712	-1.83798	0.0661277
CA00026174	CA00027480	2.69193	2.34901	-1.83798	0.0661277
CA00057282	CA00035606	3.0196	2.68438	-1.83798	0.0661277
CA00033995	CA00015781	2.72699	2.643	-1.83798	0.0661277
CA00051921	CA00042587	2.52661	2.74335	-1.83798	0.0661277
CA00012216	CA00002006	0.261772	0.684463	-1.83798	0.0661277
CA00005933	CA00003181	2.18834	2.97171	-1.83798	0.0661277
CA00006276	CA00018446	2.89835	3.09104	-1.83798	0.0661277
CA00046468	CA00028770	3.06662	2.29366	-1.83798	0.0661277
CA00036933	CA00000269	2.81872	2.81553	-1.83798	0.0661277
CA00012366	CA00043031	1.26043	2.21035	-1.83798	0.0661277
CA00028134	CA00047468	3.09104	0.501799	-1.83798	0.0661277
CA00048458	CA00028075	2.32866	1.89906	-1.83798	0.0661277
CA00004489	CA00056979	3.02486	2.91065	-1.83798	0.0661277
CA00055060	CA00050594	1.43112	1.36704	-1.83798	0.0661277
CA00007635	CA00031578	3.09104	1.91365	-1.83798	0.0661277
CA00021960	CA00036551	3.09104	2.93728	-1.83798	0.0661277
CA00006393	CA00022580	2.73543	2.95277	-1.83798	0.0661277
CA00053106	CA00054514	2.84212	2.45331	-1.83798	0.0661277
CA00044849	CA00010897	2.78248	2.69416	-1.83798	0.0661277
CA00037986	CA00023349	2.78801	2.52156	-1.83798	0.0661277
CA00020378	CA00032996	2.91094	2.87983	-1.83798	0.0661277
CA00044324	CA00055783	2.9724	3.09104	-1.83798	0.0661277
CA00027761	CA00076881	2.91058	1.82226	-1.83798	0.0661277
CA00041909	CA00014036	0.175737	0.449083	-1.83798	0.0661277
CA00031350	CA00031276	2.43272	2.56345	-1.83798	0.0661277
CA00026133	CA00053336	3.04414	3.00346	-1.83798	0.0661277
CA00053112	CA00054520	2.38453	2.53415	-1.83798	0.0661277
CA00053158	CA00058984	0.274472	3.09104	-1.83798	0.0661277
CA00020928	CA00040167	2.16323	2.23315	-1.83798	0.0661277
CA00013069	CA00054920	2.06953	2.17954	-1.83798	0.0661277
CA00016341	CA00037498	3.02139	3.00557	-1.83798	0.0661277
CA00016361	CA00037482	2.96023	2.9205	-1.83798	0.0661277
CA00016406	CA00020838	2.77991	2.70501	-1.83798	0.0661277
CA00008643	CA00075097	2.82612	2.49755	-1.83798	0.0661277
CA00008635	CA00057778	3.09104	3.05539	-1.83798	0.0661277
CA00008607	CA00046595	2.70772	2.6975	-1.83798	0.0661277
CA00008593	CA00029832	3.04359	3.09104	-1.83798	0.0661277
CA00008592	CA00029833	3.05043	2.93113	-1.83798	0.0661277
CA00008577	CA00029851	1.33743	0.961661	-1.83798	0.0661277
CA00008507	CA00018418	1.13294	1.7434	-1.83798	0.0661277
CA00039589	CA00018372	3.01778	3.01963	-1.83798	0.0661277
CA00039587	CA00018370	2.18704	2.40068	-1.83798	0.0661277
CA00041755	CA00049156	3.00437	2.92724	-1.83798	0.0661277
CA00056144	CA00022654	2.64599	2.1329	-1.83798	0.0661277
CA00056133	CA00022648	2.35839	2.5733	-1.83798	0.0661277
CA00044191	CA00022643	2.57402	2.59084	-1.83798	0.0661277
CA00020204	CA00022664	2.32642	2.21555	-1.83798	0.0661277
CA00020223	CA00022683	3.01316	3.04811	-1.83798	0.0661277
CA00059446	CA00049974	2.81581	2.97547	-1.83798	0.0661277
CA00027436	CA00013021	2.81478	2.58143	-1.83798	0.0661277
CA00056115	CA00010545	2.13812	3.09104	-1.83798	0.0661277
CA00056117	CA00010543	2.61555	3.09104	-1.83798	0.0661277
CA00027414	CA00013047	2.7829	2.90443	-1.83798	0.0661277
CA00039992	CA00048790	0.556362	0.174396	-1.83798	0.0661277
CA00039983	CA00048781	2.17352	1.95362	-1.83798	0.0661277
CA00023586	CA00010597	3.00024	2.86967	-1.83798	0.0661277
CA00023580	CA00010600	2.49615	2.67392	-1.83798	0.0661277
CA00042753	CA00010620	2.09082	2.18158	-1.83798	0.0661277
CA00039286	CA00031759	2.17591	0.962131	-1.83798	0.0661277
CA00039274	CA00031767	2.68041	2.93543	-1.83798	0.0661277
CA00052541	CA00033704	2.49553	2.64602	-1.83798	0.0661277
CA00026468	CA00024187	3.09104	2.97562	-1.83798	0.0661277
CA00026472	CA00024182	0.715734	1.07639	-1.83798	0.0661277
CA00023859	CA00015837	2.4048	2.57022	-1.83798	0.0661277
CA00034006	CA00015774	2.38046	1.90401	-1.83798	0.0661277
CA00022491	CA00012730	2.9919	3.05264	-1.83798	0.0661277
CA00022513	CA00012714	1.83907	2.47674	-1.83798	0.0661277
CA00022543	CA00012687	2.94342	2.65306	-1.83798	0.0661277
CA00066028	CA00012675	2.73515	3.09104	-1.83798	0.0661277
CA00031966	CA00012665	2.70805	2.74496	-1.83798	0.0661277
CA00031956	CA00012652	2.01212	2.46471	-1.83798	0.0661277
CA00031921	CA00012614	2.99322	2.97965	-1.83798	0.0661277
CA00027817	CA00012607	2.372	3.01283	-1.83798	0.0661277
CA00027825	CA00043258	2.66968	2.45401	-1.83798	0.0661277
CA00027827	CA00043257	2.50858	2.48018	-1.83798	0.0661277
CA00027830	CA00067013	2.88788	3.09104	-1.83798	0.0661277
CA00027841	CA00043242	2.28498	3.09104	-1.83798	0.0661277
CA00027848	CA00030904	2.84997	2.96172	-1.83798	0.0661277
CA00038141	CA00018281	2.89264	2.99408	-1.83798	0.0661277
CA00063275	CA00014051	1.78712	2.13905	-1.83798	0.0661277
CA00004197	CA00014064	2.27985	2.35078	-1.83798	0.0661277
CA00004411	CA00037282	2.52149	2.93877	-1.83798	0.0661277
CA00026081	CA00022729	2.67114	2.77364	-1.83798	0.0661277
CA00026096	CA00022714	3.09104	2.91542	-1.83798	0.0661277
CA00049869	CA00037448	2.80845	2.71559	-1.83798	0.0661277
CA00061732	CA00037438	2.56577	2.22016	-1.83798	0.0661277
CA00022213	CA00046038	2.43439	1.62773	-1.83798	0.0661277
CA00022210	CA00046034	3.02619	3.02516	-1.83798	0.0661277
CA00022195	CA00049766	3.09104	3.09104	-1.83798	0.0661277
CA00022192	CA00049763	2.45721	2.76629	-1.83798	0.0661277
CA00022181	CA00032077	2.80532	2.1054	-1.83798	0.0661277
CA00022203	CA00049771	2.73214	2.99419	-1.83798	0.0661277
CA00002640	CA00018186	1.46775	1.52986	-1.83798	0.0661277
CA00002636	CA00018193	2.02129	2.33253	-1.83798	0.0661277
CA00002626	CA00018210	0.415293	1.30312	-1.83798	0.0661277
CA00002738	CA00010331	2.55864	2.55501	-1.83798	0.0661277
CA00002835	CA00010234	2.98367	2.97261	-1.83798	0.0661277
CA00002834	CA00010235	2.89576	2.87256	-1.83798	0.0661277
CA00034501	CA00003799	2.47237	3.09104	-1.83798	0.0661277
CA00034514	CA00003787	1.95246	3.09104	-1.83798	0.0661277
CA00034523	CA00003779	1.35229	3.09104	-1.83798	0.0661277
CA00034532	CA00019586	2.68223	2.94889	-1.83798	0.0661277
CA00024022	CA00019591	2.2999	1.75767	-1.83798	0.0661277
CA00001678	CA00003834	2.43459	2.6811	-1.83798	0.0661277
CA00019097	CA00003890	2.69475	2.81793	-1.83798	0.0661277
CA00019098	CA00003891	2.76624	2.91789	-1.83798	0.0661277
CA00046379	CA00065768	1.54912	2.89912	-1.83798	0.0661277
CA00033263	CA00055950	2.8164	2.78524	-1.83798	0.0661277
CA00033240	CA00042469	2.98857	3.01542	-1.83798	0.0661277
CA00033239	CA00042470	2.74444	3.09104	-1.83798	0.0661277
CA00060217	CA00042463	2.31953	2.52704	-1.83798	0.0661277
CA00008136	CA00055425	2.98112	2.8882	-1.83798	0.0661277
CA00008226	CA00048774	1.17813	2.96215	-1.83798	0.0661277
CA00008219	CA00027213	3.02677	3.03176	-1.83798	0.0661277
CA00044155	CA00016132	2.94811	2.91993	-1.83798	0.0661277
CA00017491	CA00016167	1.67428	1.58248	-1.83798	0.0661277
CA00017473	CA00020697	2.87582	2.65743	-1.83798	0.0661277
CA00008256	CA00020769	2.02121	2.87729	-1.83798	0.0661277
CA00008262	CA00020764	2.72814	2.86816	-1.83798	0.0661277
CA00008281	CA00020745	2.67917	2.58081	-1.83798	0.0661277
CA00008283	CA00020743	2.89825	2.84873	-1.83798	0.0661277
CA00008284	CA00020742	2.82535	2.7268	-1.83798	0.0661277
CA00017426	CA00056916	2.79699	2.73735	-1.83798	0.0661277
CA00017415	CA00048371	2.91029	2.50658	-1.83798	0.0661277
CA00017411	CA00048374	2.53931	2.64589	-1.83798	0.0661277
CA00039025	CA00054285	3.09104	2.8531	-1.83798	0.0661277
CA00051067	CA00041194	2.01034	2.5743	-1.83798	0.0661277
CA00051068	CA00041195	2.40898	3.06255	-1.83798	0.0661277
CA00057086	CA00041218	1.45738	1.76955	-1.83798	0.0661277
CA00032941	CA00047828	2.5308	2.62159	-1.83798	0.0661277
CA00032938	CA00047831	2.76508	2.66211	-1.83798	0.0661277
CA00032911	CA00039111	2.88144	2.85714	-1.83798	0.0661277
CA00056165	CA00032318	1.76609	3.09104	-1.83798	0.0661277
CA00056161	CA00032323	2.60636	2.69743	-1.83798	0.0661277
CA00009824	CA00032333	3.02767	2.98711	-1.83798	0.0661277
CA00009772	CA00019738	2.86991	2.47597	-1.83798	0.0661277
CA00009740	CA00019704	3.0031	2.9142	-1.83798	0.0661277
CA00057935	CA00063540	2.75887	2.85924	-1.83798	0.0661277
CA00011134	CA00048845	2.42342	2.3886	-1.83798	0.0661277
CA00011107	CA00043339	2.21018	2.14983	-1.83798	0.0661277
CA00011100	CA00043346	2.02389	1.93886	-1.83798	0.0661277
CA00034629	CA00024877	2.49015	2.976	-1.83798	0.0661277
CA00034623	CA00024870	2.82543	2.76537	-1.83798	0.0661277
CA00034621	CA00024869	3.0063	2.94377	-1.83798	0.0661277
CA00034618	CA00024864	2.48679	2.50776	-1.83798	0.0661277
CA00034615	CA00024863	2.82452	1.98268	-1.83798	0.0661277
CA00067524	CA00024839	2.56244	2.60927	-1.83798	0.0661277
CA00066588	CA00024832	2.64655	3.09104	-1.83798	0.0661277
CA00012963	CA00024820	2.76321	2.70882	-1.83798	0.0661277
CA00012942	CA00042214	0.505039	3.09104	-1.83798	0.0661277
CA00012909	CA00043763	1.28759	1.51149	-1.83798	0.0661277
CA00012900	CA00043772	2.54299	3.09104	-1.83798	0.0661277
CA00012883	CA00056527	2.49709	3.09104	-1.83798	0.0661277
CA00042170	CA00006097	2.60593	2.40005	-1.83798	0.0661277
CA00041541	CA00015891	2.2	2.41115	-1.83798	0.0661277
CA00041535	CA00015888	2.2299	2.44863	-1.83798	0.0661277
CA00041567	CA00015913	2.68879	2.94795	-1.83798	0.0661277
CA00052530	CA00015946	3.05144	3.04594	-1.83798	0.0661277
CA00041574	CA00015923	3.04231	2.99738	-1.83798	0.0661277
CA00024640	CA00049820	2.39986	2.66711	-1.83798	0.0661277
CA00044652	CA00011872	1.70397	1.65199	-1.83798	0.0661277
CA00044646	CA00011879	1.89993	2.17611	-1.83798	0.0661277
CA00044643	CA00011881	2.93212	3.09104	-1.83798	0.0661277
CA00044642	CA00011882	2.96027	2.82898	-1.83798	0.0661277
CA00013567	CA00011898	1.27711	0.755695	-1.83798	0.0661277
CA00013577	CA00011907	2.98732	2.7188	-1.83798	0.0661277
CA00013607	CA00029275	2.70114	2.56921	-1.83798	0.0661277
CA00013633	CA00034441	2.25672	2.83278	-1.83798	0.0661277
CA00007076	CA00005592	2.57771	3.09104	-1.83798	0.0661277
CA00007082	CA00005586	2.71875	2.27479	-1.83798	0.0661277
CA00007098	CA00005571	2.90744	2.90963	-1.83798	0.0661277
CA00007101	CA00005569	2.63422	2.48073	-1.83798	0.0661277
CA00007151	CA00005521	2.89484	2.94394	-1.83798	0.0661277
CA00026296	CA00005443	2.54285	2.78465	-1.83798	0.0661277
CA00026302	CA00005437	1.50154	1.47695	-1.83798	0.0661277
CA00039189	CA00005426	2.93794	3.09104	-1.83798	0.0661277
CA00029537	CA00021935	2.96449	3.04684	-1.83798	0.0661277
CA00015125	CA00021942	2.87142	2.66474	-1.83798	0.0661277
CA00029351	CA00046780	2.31323	2.27249	-1.83798	0.0661277
CA00029313	CA00059576	0.88148	0.826045	-1.83798	0.0661277
CA00045747	CA00042396	2.00791	1.92613	-1.83798	0.0661277
CA00008867	CA00037571	2.61149	2.35899	-1.83798	0.0661277
CA00008847	CA00037591	2.95765	2.95668	-1.83798	0.0661277
CA00008843	CA00037595	3.09104	2.39718	-1.83798	0.0661277
CA00001235	CA00013459	2.95576	2.75236	-1.83798	0.0661277
CA00001192	CA00013423	2.67834	3.09104	-1.83798	0.0661277
CA00000961	CA00011571	3.0222	2.9866	-1.83798	0.0661277
CA00001036	CA00011652	3.04336	2.65273	-1.83798	0.0661277
CA00001063	CA00011678	1.80641	0.961266	-1.83798	0.0661277
CA00001141	CA00013381	2.64443	3.05994	-1.83798	0.0661277
CA00001146	CA00013385	2.03872	3.09104	-1.83798	0.0661277
CA00001095	CA00048014	1.82392	3.09104	-1.83798	0.0661277
CA00001107	CA00013345	2.6434	2.46301	-1.83798	0.0661277
CA00001138	CA00013373	3.02424	2.91394	-1.83798	0.0661277
CA00000882	CA00056438	2.84804	2.95822	-1.83798	0.0661277
CA00012417	CA00039861	2.49455	1.64256	-1.83798	0.0661277
CA00012411	CA00039870	1.51223	2.18241	-1.83798	0.0661277
CA00010628	CA00032775	3.09104	0.88713	-1.83798	0.0661277
CA00010641	CA00032783	2.18808	2.04207	-1.83798	0.0661277
CA00010647	CA00032788	2.96908	3.09104	-1.83798	0.0661277
CA00010737	CA00058083	2.60119	2.57064	-1.83798	0.0661277
CA00010743	CA00058088	2.52362	2.64918	-1.83798	0.0661277
CA00010745	CA00058090	2.87155	2.92987	-1.83798	0.0661277
CA00010746	CA00058091	1.04108	0.941752	-1.83798	0.0661277
CA00010749	CA00050133	1.90789	1.99056	-1.83798	0.0661277
CA00051686	CA00050149	2.17568	3.07332	-1.83798	0.0661277
CA00005210	CA00045225	3.00459	2.93119	-1.83798	0.0661277
CA00005176	CA00053398	3.09104	3.01822	-1.83798	0.0661277
CA00005150	CA00052070	2.18172	2.05982	-1.83798	0.0661277
CA00005142	CA00030390	2.90522	2.91908	-1.83798	0.0661277
CA00005101	CA00030333	1.91291	0.731981	-1.83798	0.0661277
CA00005093	CA00042695	2.32505	3.05838	-1.83798	0.0661277
CA00005092	CA00042694	2.93822	3.04487	-1.83798	0.0661277
CA00005075	CA00042678	2.79124	2.69485	-1.83798	0.0661277
CA00006737	CA00021721	1.47852	1.33446	-1.83798	0.0661277
CA00006675	CA00021664	2.85694	2.89569	-1.83798	0.0661277
CA00006636	CA00068097	2.66018	2.74567	-1.83798	0.0661277
CA00066735	CA00076501	3.03062	3.04786	-1.83798	0.0661277
CA00011203	CA00053177	3.01849	3.00022	-1.83798	0.0661277
CA00011219	CA00021869	0.501145	2.89149	-1.83798	0.0661277
CA00011233	CA00021851	2.73091	2.8149	-1.83798	0.0661277
CA00011283	CA00055105	2.32783	2.42881	-1.83798	0.0661277
CA00011304	CA00068405	0.745491	3.09104	-1.83798	0.0661277
CA00079851	CA00069436	1.98001	1.76544	-1.83798	0.0661277
CA00041618	CA00030110	2.96685	3.09104	-1.83798	0.0661277
CA00041613	CA00030114	2.66986	2.39566	-1.83798	0.0661277
CA00044911	CA00030119	2.9729	3.02121	-1.83798	0.0661277
CA00044906	CA00030123	2.9642	2.90568	-1.83798	0.0661277
CA00012539	CA00052752	2.34108	2.76123	-1.83798	0.0661277
CA00012596	CA00038203	3.09104	2.63695	-1.83798	0.0661277
CA00012600	CA00038035	1.10403	1.4211	-1.83798	0.0661277
CA00043444	CA00053134	2.9224	2.96554	-1.83798	0.0661277
CA00044541	CA00032464	2.09263	2.142	-1.83798	0.0661277
CA00016983	CA00026837	2.7564	2.67769	-1.83798	0.0661277
CA00016975	CA00026843	2.71809	2.62022	-1.83798	0.0661277
CA00043425	CA00026786	3.09104	0.643719	-1.83798	0.0661277
CA00038307	CA00032439	1.7719	1.49794	-1.83798	0.0661277
CA00026613	CA00076951	3.09104	2.9508	-1.83798	0.0661277
CA00015011	CA00015512	2.50404	2.55637	-1.83798	0.0661277
CA00014988	CA00015488	2.68834	2.83543	-1.83798	0.0661277
CA00021803	CA00013719	2.27869	2.60866	-1.83798	0.0661277
CA00021773	CA00013694	3.01506	3.02892	-1.83798	0.0661277
CA00021779	CA00013698	3.01872	2.99806	-1.83798	0.0661277
CA00011738	CA00042977	1.82889	1.83241	-1.83798	0.0661277
CA00011780	CA00045037	2.59373	1.85998	-1.83798	0.0661277
CA00011808	CA00034880	2.90749	2.63319	-1.83798	0.0661277
CA00011814	CA00034868	3.04439	3.01389	-1.83798	0.0661277
CA00039946	CA00031475	3.09104	0.210905	-1.83798	0.0661277
CA00061435	CA00038649	1.07756	0.574896	-1.83798	0.0661277
CA00061433	CA00038646	1.50992	2.05089	-1.83798	0.0661277
CA00040863	CA00038998	2.59525	2.57749	-1.83798	0.0661277
CA00043837	CA00028673	1.75783	1.8451	-1.83798	0.0661277
CA00058785	CA00054551	3.09104	2.8423	-1.83798	0.0661277
CA00069178	CA00054562	1.93568	1.82716	-1.83798	0.0661277
CA00018616	CA00027306	2.30695	2.03192	-1.83798	0.0661277
CA00018635	CA00046083	2.96806	2.94997	-1.83798	0.0661277
CA00045487	CA00036848	3.09104	2.84083	-1.83798	0.0661277
CA00045478	CA00036856	2.85305	2.99804	-1.83798	0.0661277
CA00050237	CA00036870	3.0179	2.9396	-1.83798	0.0661277
CA00050239	CA00028634	3.02565	3.02007	-1.83798	0.0661277
CA00004577	CA00057803	0.664791	1.55744	-1.83798	0.0661277
CA00004552	CA00040267	2.77171	1.57446	-1.83798	0.0661277
CA00004493	CA00043721	1.17694	0.948759	-1.83798	0.0661277
CA00004507	CA00043706	2.84115	2.45862	-1.83798	0.0661277
CA00009189	CA00007752	2.74635	2.62094	-1.83798	0.0661277
CA00009171	CA00007768	2.85521	2.85093	-1.83798	0.0661277
CA00009169	CA00007770	2.52389	2.45765	-1.83798	0.0661277
CA00009153	CA00007808	2.03337	1.62295	-1.83798	0.0661277
CA00009149	CA00007816	3.0379	2.95545	-1.83798	0.0661277
CA00009068	CA00058066	1.95436	2.788	-1.83798	0.0661277
CA00002285	CA00050325	2.54563	3.09104	-1.83798	0.0661277
CA00002322	CA00001649	2.59177	2.50987	-1.83798	0.0661277
CA00002362	CA00001616	2.64449	2.77478	-1.83798	0.0661277
CA00047346	CA00038556	2.93179	2.96427	-1.83798	0.0661277
CA00002529	CA00023690	3.09104	3.09104	-1.83798	0.0661277
CA00002533	CA00023695	2.38806	2.73121	-1.83798	0.0661277
CA00002564	CA00018859	2.97731	2.78367	-1.83798	0.0661277
CA00002445	CA00050040	3.09104	2.45037	-1.83798	0.0661277
CA00017870	CA00053765	3.02852	3.09104	-1.83798	0.0661277
CA00038693	CA00022766	3.09104	2.6382	-1.83798	0.0661277
CA00017851	CA00022805	2.2527	2.83387	-1.83798	0.0661277
CA00017866	CA00053771	2.62679	2.67783	-1.83798	0.0661277
CA00038703	CA00054073	2.91801	2.78087	-1.83798	0.0661277
CA00005413	CA00054060	2.42486	2.92457	-1.83798	0.0661277
CA00005353	CA00034667	2.62673	2.51143	-1.83798	0.0661277
CA00005362	CA00034676	2.18375	1.83195	-1.83798	0.0661277
CA00005364	CA00034679	1.12961	1.16058	-1.83798	0.0661277
CA00005380	CA00034693	2.86735	2.99439	-1.83798	0.0661277
CA00005389	CA00059805	2.83423	2.87485	-1.83798	0.0661277
CA00005326	CA00033513	3.03582	3.01774	-1.83798	0.0661277
CA00005276	CA00048448	2.60067	2.38747	-1.83798	0.0661277
CA00044400	CA00072222	3.0162	3.00892	-1.83798	0.0661277
CA00044414	CA00023034	1.99253	1.76631	-1.83798	0.0661277
CA00044767	CA00022994	2.94483	2.94008	-1.83798	0.0661277
CA00025426	CA00022967	0.790427	0.749961	-1.83798	0.0661277
CA00025424	CA00022965	1.17542	1.31669	-1.83798	0.0661277
CA00025394	CA00065585	0.152531	0.178133	-1.83798	0.0661277
CA00025389	CA00065581	2.80243	2.28175	-1.83798	0.0661277
CA00021091	CA00036387	0.697436	1.17039	-1.83798	0.0661277
CA00003080	CA00029687	2.88604	2.74937	-1.83798	0.0661277
CA00003118	CA00063618	1.64199	1.94822	-1.83798	0.0661277
CA00003122	CA00047640	2.86413	3.07801	-1.83798	0.0661277
CA00038068	CA00035249	1.13643	0.890474	-1.83798	0.0661277
CA00053486	CA00019470	2.60837	2.78462	-1.83798	0.0661277
CA00066388	CA00019430	3.05518	2.55701	-1.83798	0.0661277
CA00038825	CA00019420	2.81102	2.94055	-1.83798	0.0661277
CA00025550	CA00048669	2.15054	1.61092	-1.83798	0.0661277
CA00032207	CA00044830	2.19532	2.35087	-1.83798	0.0661277
CA00033806	CA00032687	2.69569	2.52723	-1.83798	0.0661277
CA00027247	CA00053913	2.9466	2.95533	-1.83798	0.0661277
CA00033816	CA00032666	2.7082	2.15087	-1.83798	0.0661277
CA00015314	CA00038510	3.09104	2.87581	-1.83798	0.0661277
CA00015308	CA00038507	2.82989	2.67031	-1.83798	0.0661277
CA00050760	CA00042826	3.08187	2.9763	-1.83798	0.0661277
CA00015347	CA00025289	3.09104	2.76725	-1.83798	0.0661277
CA00015352	CA00025283	0.910639	1.92264	-1.83798	0.0661277
CA00015371	CA00025266	2.62161	3.09104	-1.83798	0.0661277
CA00060198	CA00019644	2.70331	2.86383	-1.83798	0.0661277
CA00015337	CA00025300	2.22874	2.1035	-1.83798	0.0661277
CA00015339	CA00025298	3.08506	3.08491	-1.83798	0.0661277
CA00048221	CA00046948	1.64094	1.62062	-1.83798	0.0661277
CA00048213	CA00046939	2.84508	2.87873	-1.83798	0.0661277
CA00056356	CA00046934	2.3117	2.78878	-1.83798	0.0661277
CA00047301	CA00034139	2.94865	2.82303	-1.83798	0.0661277
CA00076915	CA00034839	0.40211	3.09104	-1.83798	0.0661277
CA00027561	CA00047255	2.36536	2.70029	-1.83798	0.0661277
CA00031004	CA00053741	2.96069	3.00777	-1.83798	0.0661277
CA00044947	CA00025067	2.52959	2.46148	-1.83798	0.0661277
CA00042665	CA00025052	2.89604	2.94489	-1.83798	0.0661277
CA00031618	CA00025035	2.34772	2.20999	-1.83798	0.0661277
CA00031615	CA00025032	2.51047	2.88672	-1.83798	0.0661277
CA00031597	CA00036172	3.00664	2.98021	-1.83798	0.0661277
CA00042006	CA00036156	1.41295	3.09104	-1.83798	0.0661277
CA00045791	CA00068446	2.65508	2.90621	-1.83798	0.0661277
CA00048469	CA00028082	2.88998	2.93794	-1.83798	0.0661277
CA00057225	CA00028062	2.80981	2.97328	-1.83798	0.0661277
CA00020980	CA00023837	2.40395	2.53594	-1.83798	0.0661277
CA00020978	CA00023835	2.989	2.84356	-1.83798	0.0661277
CA00039638	CA00023794	1.85647	2.97482	-1.83798	0.0661277
CA00039621	CA00042657	2.97921	3.0132	-1.83798	0.0661277
CA00054078	CA00017502	2.91124	2.38801	-1.83798	0.0661277
CA00054090	CA00017511	2.83842	2.8559	-1.83798	0.0661277
CA00054091	CA00017512	2.76209	2.69905	-1.83798	0.0661277
CA00056971	CA00017520	2.0733	2.44897	-1.83798	0.0661277
CA00046321	CA00017546	2.63	2.63496	-1.83798	0.0661277
CA00019532	CA00036027	3.09104	3.02557	-1.83798	0.0661277
CA00019533	CA00036028	3.09104	2.38178	-1.83798	0.0661277
CA00003571	CA00071983	2.99516	2.999	-1.83798	0.0661277
CA00003570	CA00071984	1.76997	3.09104	-1.83798	0.0661277
CA00003537	CA00028708	3.08192	3.07514	-1.83798	0.0661277
CA00003497	CA00025605	1.07944	1.13978	-1.83798	0.0661277
CA00003484	CA00025597	2.24372	1.98619	-1.83798	0.0661277
CA00003483	CA00025596	2.95376	2.93983	-1.83798	0.0661277
CA00003440	CA00028497	2.97986	3.02342	-1.83798	0.0661277
CA00032846	CA00028786	2.64412	2.78942	-1.83798	0.0661277
CA00046472	CA00028773	3.02851	3.07287	-1.83798	0.0661277
CA00046442	CA00028759	2.86467	2.91876	-1.83798	0.0661277
CA00032806	CA00053580	2.40982	2.63357	-1.83798	0.0661277
CA00032830	CA00028800	2.63136	2.82446	-1.83798	0.0661277
CA00025953	CA00019855	2.94552	2.94471	-1.83798	0.0661277
CA00065356	CA00026902	2.91988	2.83679	-1.83798	0.0661277
[truncated: 3,405 more rows]

## Sheet: Table-S15.4_LS_tissue_specifi
L_gene_id	S_gene_id	L_tissue_specificity	S_tissue_specificity	tissue_specificity_stat	tissue_specificity_pvalue
CA00075627	CA00019485	0.341528	0.302121	2.16848	0.0301659
CA00007210	CA00038240	0.768851	0.889725	2.16848	0.0301659
CA00000951	CA00011562	0.978878	0.496609	2.16848	0.0301659
CA00009183	CA00007760	0.891807	0.805241	2.16848	0.0301659
CA00053992	CA00043058	0.611687	0.504555	2.16848	0.0301659
CA00026954	CA00043811	0	0.54794	2.16848	0.0301659
CA00011815	CA00034867	0.216265	0.30767	2.16848	0.0301659
CA00046285	CA00041329	0.740523	0.819071	2.16848	0.0301659
CA00030234	CA00025156	0	0.968625	2.16848	0.0301659
CA00036425	CA00032772	0.182327	0.316999	2.16848	0.0301659
CA00050502	CA00057972	0.164023	0.134141	2.16848	0.0301659
CA00050212	CA00012989	0.332129	0.17556	2.16848	0.0301659
CA00008533	CA00049270	0.12445	0.096663	2.16848	0.0301659
CA00020173	CA00005823	0.107443	0.14782	2.16848	0.0301659
CA00000629	CA00019290	0.673823	0.954291	2.16848	0.0301659
CA00041137	CA00024269	0.19879	0.151654	2.16848	0.0301659
CA00009206	CA00007738	0.177985	0.141198	2.16848	0.0301659
CA00067633	CA00000254	0	0.101701	2.16848	0.0301659
CA00004923	CA00029987	0.340387	0.345081	2.16848	0.0301659
CA00001090	CA00048019	0.13832	0.0900412	2.16848	0.0301659
CA00045494	CA00036841	0.417226	0.114651	2.16848	0.0301659
CA00041951	CA00013200	0.873953	0.997462	2.16848	0.0301659
CA00012899	CA00043773	0.123818	0.12585	2.16848	0.0301659
CA00052367	CA00006059	0.143061	0.386879	2.16848	0.0301659
CA00032236	CA00006540	0.168562	0.557133	2.16848	0.0301659
CA00061786	CA00054589	0.917097	0.953454	2.16848	0.0301659
CA00001331	CA00027071	0.943462	0.162436	2.16848	0.0301659
CA00001126	CA00013364	0.211192	0.171323	2.16848	0.0301659
CA00027462	CA00012997	0.185303	0.338187	2.16848	0.0301659
CA00026265	CA00005475	0.282056	0.185164	2.16848	0.0301659
CA00024537	CA00040936	0.131804	0.184297	2.16848	0.0301659
CA00016421	CA00020848	0.422433	0.246337	2.16848	0.0301659
CA00001316	CA00018829	0.1144	0.113082	2.16848	0.0301659
CA00051413	CA00051335	0.367852	0.564398	2.16848	0.0301659
CA00007718	CA00014721	0.273929	0.262547	2.16848	0.0301659
CA00004491	CA00043723	0.264195	0.437923	2.16848	0.0301659
CA00060795	CA00021461	0.140223	0.120419	2.16848	0.0301659
CA00006366	CA00022599	0.17264	0.290186	2.16848	0.0301659
CA00000670	CA00019242	0.0797071	0.130811	2.16848	0.0301659
CA00013601	CA00029284	0.28259	0.174875	2.16848	0.0301659
CA00038694	CA00022765	0.997825	0.999346	2.16848	0.0301659
CA00029054	CA00021352	0.973219	0.702201	2.16848	0.0301659
CA00029396	CA00035768	0.110824	0.130587	2.16848	0.0301659
CA00001443	CA00017684	0.112538	0.118366	2.16848	0.0301659
CA00007626	CA00031564	0.0967499	0.158441	2.16848	0.0301659
CA00017972	CA00028851	0.446516	0.280538	2.16848	0.0301659
CA00064511	CA00000310	0	0.607083	2.16848	0.0301659
CA00069669	CA00010859	0.223385	0.235544	2.16848	0.0301659
CA00002853	CA00010215	0	0.196362	2.16848	0.0301659
CA00011255	CA00021830	0.253623	0.105583	2.16848	0.0301659
CA00012344	CA00029148	0.517976	0.906838	2.16848	0.0301659
CA00030604	CA00013834	0.239464	0.758422	2.16848	0.0301659
CA00039022	CA00054282	0.115986	0.175969	2.16848	0.0301659
CA00004817	CA00011448	0.148283	0.109727	2.16848	0.0301659
CA00025391	CA00065582	0.194081	0.142773	2.16848	0.0301659
CA00021800	CA00013714	0.444954	0.29431	2.16848	0.0301659
CA00044782	CA00023008	0.222947	0.103408	2.16848	0.0301659
CA00003503	CA00025612	0.17145	0.12584	2.16848	0.0301659
CA00033073	CA00031469	0.316003	0.201894	2.16848	0.0301659
CA00057460	CA00030639	0.668973	0.514831	2.16848	0.0301659
CA00052730	CA00030622	0.290136	0.228714	2.16848	0.0301659
CA00064269	CA00018917	0	0.953647	2.16848	0.0301659
CA00030318	CA00037657	0.145189	0.0895336	2.16848	0.0301659
CA00052975	CA00013160	0.231723	0.386264	2.16848	0.0301659
CA00000513	CA00035940	0.557733	0.417704	2.16848	0.0301659
CA00048464	CA00028079	0.579863	0.460643	2.16848	0.0301659
CA00019102	CA00003895	0.0866098	0.12189	2.16848	0.0301659
CA00001159	CA00013393	0.60474	0.468266	2.16848	0.0301659
CA00031330	CA00031257	0.128823	0.158027	2.16848	0.0301659
CA00004682	CA00030703	0.279692	0.183477	2.16848	0.0301659
CA00009779	CA00019747	0.589194	0.468018	2.16848	0.0301659
CA00019099	CA00003892	0.157646	0.140549	2.16848	0.0301659
CA00002633	CA00018196	0.175382	0.123784	2.16848	0.0301659
CA00001729	CA00003880	0.085275	0.145502	2.16848	0.0301659
CA00078201	CA00047266	1	0.712629	2.16848	0.0301659
CA00013659	CA00034417	0.103538	0.112648	2.16848	0.0301659
CA00025417	CA00022956	0.473115	0.719141	2.16848	0.0301659
CA00032800	CA00019841	0.324974	0.305057	2.16848	0.0301659
CA00012030	CA00023998	0.113112	0.128418	2.16848	0.0301659
CA00032434	CA00063444	0.623607	0.304713	2.16848	0.0301659
CA00026950	CA00043809	0.27282	0.188083	2.16848	0.0301659
CA00004700	CA00030685	0.516387	0.600103	2.16848	0.0301659
CA00065270	CA00000145	0.222627	0.320261	2.16848	0.0301659
CA00050279	CA00025131	0.201873	0.0977522	2.16848	0.0301659
CA00066421	CA00023020	0.298404	0.304913	2.16848	0.0301659
CA00004144	CA00027136	0.189355	0.377468	2.16848	0.0301659
CA00002550	CA00018872	0.0779865	0.180455	2.16848	0.0301659
CA00076668	CA00053837	0.392892	0.430332	2.16848	0.0301659
CA00027922	CA00010770	0	0.165566	2.16848	0.0301659
CA00031161	CA00069773	0.309754	0.192152	2.16848	0.0301659
CA00028137	CA00047472	0.140026	0.262206	2.16848	0.0301659
CA00037973	CA00023366	0.589337	0.842937	2.16848	0.0301659
CA00046529	CA00022756	0.156866	0.121799	2.16848	0.0301659
CA00032936	CA00039085	0.312692	0.504012	2.16848	0.0301659
CA00012867	CA00053231	0.173465	0.16359	2.16848	0.0301659
CA00041059	CA00015866	0.298143	0.740165	2.16848	0.0301659
CA00009137	CA00007827	0.111728	0.293607	2.16848	0.0301659
CA00002376	CA00001604	0.100281	0.0920067	2.16848	0.0301659
CA00003094	CA00029677	0.146308	0.271555	2.16848	0.0301659
CA00003431	CA00028488	0.154275	0.0906783	2.16848	0.0301659
CA00058752	CA00009693	0.260349	0.299243	2.16848	0.0301659
CA00006234	CA00018492	0.136346	0.157552	2.16848	0.0301659
CA00019092	CA00000330	0.117713	0.126747	2.16848	0.0301659
CA00016302	CA00039411	0	0.127053	2.16848	0.0301659
CA00022037	CA00041419	0.909538	0.897407	2.16848	0.0301659
CA00007083	CA00005585	0.17555	0.220585	2.16848	0.0301659
CA00008334	CA00035013	0.395603	0.372806	2.16848	0.0301659
CA00009905	CA00047119	0.250644	0.330486	2.16848	0.0301659
CA00000469	CA00023540	0.971282	0.997808	2.16848	0.0301659
CA00011115	CA00073917	0.174407	0.162193	2.16848	0.0301659
CA00057277	CA00035599	0.182709	0.284988	2.16848	0.0301659
CA00052371	CA00006063	0.702838	0.851097	2.16848	0.0301659
CA00013592	CA00029294	0.651701	0.860975	2.16848	0.0301659
CA00007150	CA00005522	0.281791	0.272325	2.16848	0.0301659
CA00012570	CA00038175	0.205633	0.177185	2.16848	0.0301659
CA00011729	CA00042970	0.260308	0.635024	2.16848	0.0301659
CA00005405	CA00051422	0.425228	0.575234	2.16848	0.0301659
CA00025423	CA00022964	0.139927	0.136996	2.16848	0.0301659
CA00003536	CA00028709	0.531318	0.587816	2.16848	0.0301659
CA00025991	CA00019891	0.136951	0.755092	2.16848	0.0301659
CA00029065	CA00021346	0.0941665	0.406129	2.16848	0.0301659
CA00049458	CA00010869	0.659165	0.564781	2.16848	0.0301659
CA00007293	CA00020089	0.327496	0.234705	2.16848	0.0301659
CA00009344	CA00023761	0.461067	0.1882	2.16848	0.0301659
CA00020126	CA00024776	0.211967	0.357848	2.16848	0.0301659
CA00004641	CA00013955	0.492129	0.567354	2.16848	0.0301659
CA00020269	CA00006993	0.223301	0.184858	2.16848	0.0301659
CA00005311	CA00033528	0.108409	0.111986	2.16848	0.0301659
CA00072284	CA00053839	0.969993	0.927754	2.16848	0.0301659
CA00012032	CA00024003	0.496191	0.969403	2.16848	0.0301659
CA00030108	CA00040464	0.935592	0.970225	2.16848	0.0301659
CA00004025	CA00017275	0	0.147711	2.16848	0.0301659
CA00007298	CA00020093	0.123992	0.139242	2.16848	0.0301659
CA00039925	CA00033477	0.181856	0.326458	2.16848	0.0301659
CA00042839	CA00048591	0	0.163763	2.16848	0.0301659
CA00024953	CA00022354	0.958894	0.739697	2.16848	0.0301659
CA00046871	CA00031412	0.210645	0.208317	2.16848	0.0301659
CA00022043	CA00041423	1	0.386681	2.16848	0.0301659
CA00020198	CA00022658	0.412576	0.604683	2.16848	0.0301659
CA00056113	CA00010547	0.136874	0.16268	2.16848	0.0301659
CA00039991	CA00048789	0	0.314128	2.16848	0.0301659
CA00042770	CA00010607	0.1637	0.169504	2.16848	0.0301659
CA00051988	CA00057295	0.0916424	0.191574	2.16848	0.0301659
CA00002623	CA00018215	0.910725	0.376405	2.16848	0.0301659
CA00002730	CA00018254	0.137114	0.175196	2.16848	0.0301659
CA00046381	CA00065770	0.480259	0.771942	2.16848	0.0301659
CA00005227	CA00044138	0.461687	0.546851	2.16848	0.0301659
CA00059651	CA00054547	0.495483	0.206173	2.16848	0.0301659
CA00043823	CA00028657	0.132391	0.110027	2.16848	0.0301659
CA00002413	CA00031653	0.168373	0.139954	2.16848	0.0301659
CA00017932	CA00028807	0.162318	0.121883	2.16848	0.0301659
CA00029376	CA00038915	0.608186	0.763391	2.16848	0.0301659
CA00032246	CA00006530	0.124999	0.0787229	2.16848	0.0301659
CA00024506	CA00040904	0.139817	0.210905	2.16848	0.0301659
CA00009251	CA00040203	0.221763	0.387971	2.16848	0.0301659
CA00027988	CA00013136	0.0999598	0.170945	2.16848	0.0301659
CA00005952	CA00003156	0.216571	0.13258	2.16848	0.0301659
CA00001436	CA00017676	0.187893	0.183736	2.16848	0.0301659
CA00028255	CA00033455	0.271095	0.198895	2.16848	0.0301659
CA00005888	CA00003225	0.200359	0.460679	2.16848	0.0301659
CA00006342	CA00018170	0.202977	0.17514	2.16848	0.0301659
CA00044151	CA00016135	0.232928	0.245061	2.16848	0.0301659
CA00024546	CA00040942	0.902823	0.453064	2.16848	0.0301659
CA00040864	CA00038999	0.257507	0.294503	2.16848	0.0301659
CA00024077	CA00019633	0.559788	0.801695	2.16848	0.0301659
CA00016969	CA00026851	0.100355	0.582324	2.16848	0.0301659
CA00004454	CA00033649	0.148302	0.356464	2.16848	0.0301659
CA00005390	CA00059806	0.980228	0.966673	2.16848	0.0301659
CA00048223	CA00046950	0.520709	0.421761	2.16848	0.0301659
CA00064259	CA00006597	0.188733	0.324756	2.16848	0.0301659
CA00049803	CA00009667	0.226403	0.106929	2.16848	0.0301659
CA00004740	CA00019828	0.164837	0.266769	2.16848	0.0301659
CA00036205	CA00044685	0.431803	0.273046	2.16848	0.0301659
CA00038145	CA00018286	0.170161	0.163286	2.16848	0.0301659
CA00027443	CA00013014	0.402	0.237595	2.16848	0.0301659
CA00027466	CA00012993	0.123664	0.11856	2.16848	0.0301659
CA00038616	CA00010510	0.175251	0.182687	2.16848	0.0301659
CA00023576	CA00010603	0.188135	0.138756	2.16848	0.0301659
CA00026078	CA00022732	0.773449	0.949692	2.16848	0.0301659
CA00055531	CA00015966	0.135104	0.2102	2.16848	0.0301659
CA00007095	CA00005574	0.216006	0.340948	2.16848	0.0301659
CA00011256	CA00021829	0	0.624183	2.16848	0.0301659
CA00012500	CA00051365	0.695068	0.557294	2.16848	0.0301659
CA00067587	CA00053439	0.788446	0.258153	2.16848	0.0301659
CA00018571	CA00027346	0.160654	0.327434	2.16848	0.0301659
CA00004587	CA00057795	0.172022	0.110776	2.16848	0.0301659
CA00004562	CA00040258	0.525545	0.341747	2.16848	0.0301659
CA00005403	CA00051419	0.309519	0.213375	2.16848	0.0301659
CA00005247	CA00043383	0.172013	0.220381	2.16848	0.0301659
CA00041999	CA00061803	1	0.336654	2.16848	0.0301659
CA00020962	CA00023821	0.141752	0.0946097	2.16848	0.0301659
CA00037857	CA00014287	0.585885	0.220062	2.16848	0.0301659
CA00017905	CA00026907	0.212473	0.99986	2.16848	0.0301659
CA00027902	CA00010790	0.132892	0.241424	2.16848	0.0301659
CA00049457	CA00010870	0.280432	0.302845	2.16848	0.0301659
CA00030242	CA00037691	0.178265	0.132368	2.16848	0.0301659
CA00007246	CA00020039	0.368784	0.244503	2.16848	0.0301659
CA00004101	CA00027104	0.118306	0.322684	2.16848	0.0301659
CA00027963	CA00013118	0.0776947	0.129281	2.16848	0.0301659
CA00027739	CA00028610	0.204374	0.200314	2.16848	0.0301659
CA00028437	CA00045932	0.519695	0.191014	2.16848	0.0301659
CA00028400	CA00040154	0.40587	0.32657	2.16848	0.0301659
CA00037101	CA00035496	0.17626	0.178456	2.16848	0.0301659
CA00017766	CA00005683	0.0857492	0.13626	2.16848	0.0301659
CA00000555	CA00040385	0.228835	0.158579	2.16848	0.0301659
CA00032094	CA00050600	0.169118	0.359369	2.16848	0.0301659
CA00026162	CA00053459	0.111857	0.171916	2.16848	0.0301659
CA00037612	CA00000163	0.318271	0.172909	2.16848	0.0301659
CA00071716	CA00000215	0.246615	0.147192	2.16848	0.0301659
CA00005204	CA00045232	0.248844	0.16925	2.16848	0.0301659
CA00004891	CA00029950	0.349374	0.286706	2.16848	0.0301659
CA00036263	CA00016160	0.17319	0.13262	2.16848	0.0301659
CA00020206	CA00022666	0.891093	0.395437	2.16848	0.0301659
CA00011101	CA00043345	0.222518	0.286262	2.16848	0.0301659
CA00052370	CA00006062	0.175358	0.133803	2.16848	0.0301659
CA00054002	CA00043047	0	0.38297	2.16848	0.0301659
CA00029510	CA00029498	0.147678	0.244495	2.16848	0.0301659
CA00061437	CA00038650	0.164035	0.431116	2.16848	0.0301659
CA00005321	CA00033517	0.201232	0.496538	2.16848	0.0301659
CA00044771	CA00022999	0.174284	0.175832	2.16848	0.0301659
CA00056359	CA00046930	0.235814	0.146842	2.16848	0.0301659
CA00063119	CA00010836	0.512381	0.218143	2.16848	0.0301659
CA00035202	CA00025177	0.366425	0.35203	2.16848	0.0301659
CA00005889	CA00003224	0.13211	0.145122	2.16848	0.0301659
CA00001586	CA00036797	0.823809	0.930638	2.16848	0.0301659
CA00001278	CA00018801	0.222092	0.234598	2.16848	0.0301659
CA00020877	CA00014698	0.159624	0.192077	2.16848	0.0301659
CA00017315	CA00023125	0.436491	0.499819	2.16848	0.0301659
CA00042894	CA00007380	0.379691	0.280485	2.16848	0.0301659
CA00005918	CA00003196	0.432268	0.368681	2.16848	0.0301659
CA00001413	CA00017662	0.0919958	0.144004	2.16848	0.0301659
CA00027618	CA00039237	0.392127	0.267479	2.16848	0.0301659
CA00037975	CA00023363	0.34933	0.211929	2.16848	0.0301659
CA00005324	CA00033515	0.55907	0.242338	2.16848	0.0301659
CA00004514	CA00043700	0.53522	0.421057	2.16848	0.0301659
CA00027633	CA00039214	0.686736	0.101674	2.16848	0.0301659
CA00054416	CA00053546	0.0999889	0.275195	2.16848	0.0301659
CA00041756	CA00049157	0.410719	0.349808	2.16848	0.0301659
CA00022514	CA00012713	0.652944	0.848074	2.16848	0.0301659
CA00049867	CA00037449	0.386364	0.282484	2.16848	0.0301659
CA00062098	CA00047818	0.305888	0.185189	2.16848	0.0301659
CA00026279	CA00005460	0.343908	0.158162	2.16848	0.0301659
CA00039166	CA00022135	0.394058	0.345167	2.16848	0.0301659
CA00000947	CA00011559	0.247853	0.326395	2.16848	0.0301659
CA00005155	CA00052072	0.105592	0.197582	2.16848	0.0301659
CA00038311	CA00037514	0.485377	0.174922	2.16848	0.0301659
CA00011779	CA00045038	0.191081	0.195878	2.16848	0.0301659
CA00050017	CA00038672	0.960475	0.24244	2.16848	0.0301659
CA00002532	CA00023693	0.251454	0.251351	2.16848	0.0301659
CA00025549	CA00048670	0.0883586	0.0894634	2.16848	0.0301659
CA00033823	CA00032661	0.50018	0.297647	2.16848	0.0301659
CA00052105	CA00028090	0.108764	0.120973	2.16848	0.0301659
CA00019516	CA00017586	0.627877	0.280487	2.16848	0.0301659
CA00019523	CA00017595	0.182465	0.72713	2.16848	0.0301659
CA00003437	CA00028495	0.215971	0.281916	2.16848	0.0301659
CA00003435	CA00028493	0.799866	0.152839	2.16848	0.0301659
CA00017914	CA00026918	0.323331	0.212638	2.16848	0.0301659
CA00036987	CA00021421	0.294895	0.211465	2.16848	0.0301659
CA00027396	CA00041508	0	0.984799	2.16848	0.0301659
CA00027384	CA00041519	0.861741	0.512245	2.16848	0.0301659
CA00057464	CA00030632	0.328158	0.143558	2.16848	0.0301659
CA00055235	CA00056206	0.605692	0.372237	2.16848	0.0301659
CA00036713	CA00044067	0.133188	0.21097	2.16848	0.0301659
CA00031097	CA00002140	0.107165	0.104469	2.16848	0.0301659
CA00035199	CA00025173	0.686037	0.655509	2.16848	0.0301659
CA00054494	CA00006582	0.102319	0.11528	2.16848	0.0301659
CA00059110	CA00066366	0.201589	0.277152	2.16848	0.0301659
CA00009253	CA00040205	0.305592	0.605302	2.16848	0.0301659
CA00009334	CA00023772	0.472516	0.294004	2.16848	0.0301659
CA00031146	CA00044802	0.16013	0.103093	2.16848	0.0301659
CA00035865	CA00049558	0.0830395	0.163917	2.16848	0.0301659
CA00005025	CA00013470	0.493538	0.62565	2.16848	0.0301659
CA00000697	CA00019219	0.323166	0.335972	2.16848	0.0301659
CA00009849	CA00013918	0.649766	0.691096	2.16848	0.0301659
CA00009844	CA00013925	0.587212	0.202064	2.16848	0.0301659
CA00011220	CA00021868	0.286164	0.37034	2.16848	0.0301659
CA00063389	CA00016110	0.580106	0.164038	2.16848	0.0301659
CA00057814	CA00047448	0.193528	0.22218	2.16848	0.0301659
CA00045308	CA00002087	0.292712	0.219481	2.16848	0.0301659
CA00012485	CA00056441	0.130882	0.150046	2.16848	0.0301659
CA00052861	CA00058781	0.204302	0.109415	2.16848	0.0301659
CA00027418	CA00013043	0.184661	0.240436	2.16848	0.0301659
CA00026459	CA00024198	0.144762	0.122764	2.16848	0.0301659
CA00022182	CA00032078	0.41447	0.465904	2.16848	0.0301659
CA00011139	CA00060375	0.225702	0.136021	2.16848	0.0301659
CA00039167	CA00022136	0.161125	0.326544	2.16848	0.0301659
CA00010660	CA00047864	0.117776	0.165973	2.16848	0.0301659
CA00041615	CA00030112	0.398242	0.222103	2.16848	0.0301659
CA00043437	CA00053126	0.376391	0.220701	2.16848	0.0301659
CA00029516	CA00029490	0.233144	0.299661	2.16848	0.0301659
CA00005260	CA00043374	0.131906	0.107621	2.16848	0.0301659
CA00055516	CA00039112	0.662627	0.429843	2.16848	0.0301659
CA00073421	CA00019486	0.208411	0.407882	2.16848	0.0301659
CA00032199	CA00044828	0.139801	0.101032	2.16848	0.0301659
CA00003508	CA00025616	0.408027	0.402881	2.16848	0.0301659
CA00033064	CA00023925	0.286627	0.136943	2.16848	0.0301659
CA00012204	CA00002000	0.131095	0.726402	2.16848	0.0301659
CA00004040	CA00017286	0.388326	0.145935	2.16848	0.0301659
CA00057341	CA00006488	0.428954	0.434146	2.16848	0.0301659
CA00036117	CA00040736	0.489666	0.119562	2.16848	0.0301659
CA00024100	CA00008435	0.940821	0.920301	2.16848	0.0301659
CA00020540	CA00003310	0.183893	0.194397	2.16848	0.0301659
CA00001387	CA00027020	0.763628	0.684827	2.16848	0.0301659
CA00004916	CA00029979	0.854373	0.915158	2.16848	0.0301659
CA00017304	CA00023134	0.156218	0.078837	2.16848	0.0301659
CA00030425	CA00025093	0.364911	0.438017	2.16848	0.0301659
CA00039937	CA00021651	0.144582	0.348276	2.16848	0.0301659
CA00038114	CA00018678	1	0.73152	2.16848	0.0301659
CA00052962	CA00041936	0.253269	0.224359	2.16848	0.0301659
CA00017368	CA00033147	0.8412	0.639133	2.16848	0.0301659
CA00042706	CA00049748	0.10117	0.0983661	2.16848	0.0301659
CA00049170	CA00003813	0.152133	0.509893	2.16848	0.0301659
CA00013307	CA00031707	0.69259	0.986087	2.16848	0.0301659
CA00017390	CA00033170	0.137423	0.166582	2.16848	0.0301659
CA00034009	CA00015767	0.21756	0.292823	2.16848	0.0301659
CA00002361	CA00001617	0.232759	0.387282	2.16848	0.0301659
CA00031163	CA00071671	0.237423	0.482845	2.16848	0.0301659
CA00038357	CA00021597	0.586992	0.157587	2.16848	0.0301659
CA00013067	CA00054922	0.123481	0.385566	2.16848	0.0301659
CA00022424	CA00007499	0.919801	0.910069	2.16848	0.0301659
CA00022464	CA00007526	0.56009	0.394774	2.16848	0.0301659
CA00035931	CA00018388	0.147152	0.127034	2.16848	0.0301659
CA00027468	CA00012991	0.100561	0.10911	2.16848	0.0301659
CA00042761	CA00010614	0.352494	0.277762	2.16848	0.0301659
CA00039292	CA00031752	0.181695	0.278228	2.16848	0.0301659
CA00047142	CA00023057	0.639106	0.195775	2.16848	0.0301659
CA00026071	CA00022739	0.546291	0.40386	2.16848	0.0301659
CA00008152	CA00027150	0.121912	0.225919	2.16848	0.0301659
CA00009815	CA00032342	0.0892192	0.379065	2.16848	0.0301659
CA00035118	CA00006047	0.250528	0.193637	2.16848	0.0301659
CA00041545	CA00015894	0.797313	0.835093	2.16848	0.0301659
CA00007019	CA00039506	0.219395	0.395407	2.16848	0.0301659
CA00026295	CA00005444	0.999347	0.999887	2.16848	0.0301659
CA00000950	CA00011561	0.565441	0.273571	2.16848	0.0301659
CA00054000	CA00043049	0.107948	0.165302	2.16848	0.0301659
CA00005184	CA00053407	0.0879787	0.121545	2.16848	0.0301659
CA00049619	CA00056677	0.914344	0.488312	2.16848	0.0301659
CA00013219	CA00015523	0.187822	0.181845	2.16848	0.0301659
CA00011830	CA00034846	0.417522	0.19185	2.16848	0.0301659
CA00060267	CA00031510	0.91185	0.915917	2.16848	0.0301659
CA00018603	CA00027315	0.54311	0.330219	2.16848	0.0301659
CA00002326	CA00001644	0.22863	0.697799	2.16848	0.0301659
CA00003072	CA00036398	0.110722	0.163709	2.16848	0.0301659
CA00055517	CA00039113	0.241516	0.150923	2.16848	0.0301659
CA00038817	CA00019415	0.123484	0.0781038	2.16848	0.0301659
CA00075422	CA00056944	0.0969651	0.0862568	2.16848	0.0301659
CA00022938	CA00054277	0.321721	0.443478	2.16848	0.0301659
CA00003540	CA00028705	0.830947	0.818736	2.16848	0.0301659
CA00037869	CA00014299	0.106232	0.119772	2.16848	0.0301659
CA00045297	CA00014253	0.075198	0.121752	2.16848	0.0301659
CA00012256	CA00036431	0.211605	0.330965	2.16848	0.0301659
CA00027640	CA00039209	0.999225	0.995883	2.16848	0.0301659
CA00010343	CA00055669	0.335558	0.872056	2.16848	0.0301659
CA00010447	CA00032148	0.17115	0.229051	2.16848	0.0301659
CA00027906	CA00010787	0.993074	0.982342	2.16848	0.0301659
CA00051925	CA00030661	0.231911	0.271748	2.16848	0.0301659
CA00036727	CA00044081	0.481414	0.449501	2.16848	0.0301659
CA00004047	CA00017295	0.173197	0.121052	2.16848	0.0301659
CA00004061	CA00040694	0.298781	0.118837	2.16848	0.0301659
CA00036196	CA00069788	0.243345	0.508393	2.16848	0.0301659
CA00034228	CA00055495	0.220804	0.41885	2.16848	0.0301659
CA00042434	CA00036103	0.269823	0.518886	2.16848	0.0301659
CA00020497	CA00003354	0.30975	0.125621	2.16848	0.0301659
CA00001336	CA00027068	0.137354	0.140789	2.16848	0.0301659
CA00004807	CA00019755	0.161277	0.640595	2.16848	0.0301659
CA00036469	CA00050124	0.245508	0.180763	2.16848	0.0301659
CA00048282	CA00000191	0.133027	0.146637	2.16848	0.0301659
CA00021802	CA00013718	0.255514	0.112509	2.16848	0.0301659
CA00008258	CA00020767	0.19748	0.183766	2.16848	0.0301659
CA00042207	CA00033855	0.615954	0.839241	2.16848	0.0301659
CA00067136	CA00055447	0.236807	0.580883	2.16848	0.0301659
CA00004591	CA00057790	0.278897	0.285911	2.16848	0.0301659
CA00008656	CA00007546	0.17947	0.110897	2.16848	0.0301659
CA00002638	CA00018190	0.483384	0.450111	2.16848	0.0301659
CA00039611	CA00042647	0.173824	0.144829	2.16848	0.0301659
CA00016416	CA00020845	0.768155	0.724049	2.16848	0.0301659
CA00042747	CA00031724	0.358362	0.324164	2.16848	0.0301659
CA00002649	CA00018175	0.135712	0.179779	2.16848	0.0301659
CA00033582	CA00036236	0.172347	0.214508	2.16848	0.0301659
CA00017441	CA00072389	0.634251	0.708521	2.16848	0.0301659
CA00013645	CA00034431	0.26347	0.140747	2.16848	0.0301659
CA00008838	CA00037599	0.234042	0.19155	2.16848	0.0301659
CA00000988	CA00011601	0.507313	0.790172	2.16848	0.0301659
CA00005158	CA00052075	0.200854	0.177999	2.16848	0.0301659
CA00004463	CA00033657	0.183996	0.217322	2.16848	0.0301659
CA00025434	CA00022975	0.988879	0.831845	2.16848	0.0301659
CA00045452	CA00039132	0.312344	0.0885461	2.16848	0.0301659
CA00048222	CA00046949	0.173182	0.604139	2.16848	0.0301659
CA00045586	CA00047919	0.289763	0.176299	2.16848	0.0301659
CA00027543	CA00075952	0.780984	0.701773	2.16848	0.0301659
CA00042666	CA00025054	0.295577	0.516932	2.16848	0.0301659
CA00003564	CA00065983	0.284834	0.257404	2.16848	0.0301659
CA00003541	CA00028704	0.116807	0.143553	2.16848	0.0301659
CA00043683	CA00052450	0.142758	0.181455	2.16848	0.0301659
CA00012192	CA00001987	0.301177	0.309828	2.16848	0.0301659
CA00007232	CA00020030	0.264593	0.408145	2.16848	0.0301659
CA00004108	CA00027110	0.604963	0.518121	2.16848	0.0301659
CA00057348	CA00006491	0.999832	0.998204	2.16848	0.0301659
CA00009252	CA00040204	0.951589	0.440427	2.16848	0.0301659
CA00047996	CA00028623	0.110856	0.37601	2.16848	0.0301659
CA00005871	CA00003246	0.266628	0.453432	2.16848	0.0301659
CA00007615	CA00031554	0.973445	0.958913	2.16848	0.0301659
CA00007565	CA00035051	0.674089	0.227529	2.16848	0.0301659
CA00037126	CA00035471	0.285695	0.410701	2.16848	0.0301659
CA00000575	CA00040369	0.261248	0.18581	2.16848	0.0301659
CA00073033	CA00047183	0.145771	0.12014	2.16848	0.0301659
CA00000601	CA00048034	0.950008	0.927343	2.16848	0.0301659
CA00044962	CA00025078	0.535053	0.185951	2.16848	0.0301659
CA00027542	CA00058246	0.442885	0.390412	2.16848	0.0301659
CA00039610	CA00042646	0.120914	0.306628	2.16848	0.0301659
CA00038076	CA00035256	0.688071	0.479852	2.16848	0.0301659
CA00016352	CA00037486	0.265809	0.606245	2.16848	0.0301659
CA00027459	CA00013008	0.245438	0.596537	2.16848	0.0301659
CA00027454	CA00013001	0.338175	0.567776	2.16848	0.0301659
CA00042762	CA00010613	0.44166	0.337075	2.16848	0.0301659
CA00022517	CA00012709	0.65408	0.234515	2.16848	0.0301659
CA00025766	CA00030940	0.450389	0.111344	2.16848	0.0301659
CA00056201	CA00023064	0.999897	0.999981	2.16848	0.0301659
CA00004269	CA00014124	0.271052	0.203948	2.16848	0.0301659
CA00034508	CA00003792	0.0761509	0.0843194	2.16848	0.0301659
CA00001684	CA00003838	0.237222	0.260485	2.16848	0.0301659
CA00060216	CA00042462	0.364277	0.277561	2.16848	0.0301659
CA00034614	CA00024862	0.520242	0.26292	2.16848	0.0301659
CA00007094	CA00005575	0.679722	0.887721	2.16848	0.0301659
CA00029575	CA00021903	0.793564	0.341106	2.16848	0.0301659
CA00029532	CA00032866	0.976927	0.99372	2.16848	0.0301659
CA00051186	CA00047224	0.938128	0.987237	2.16848	0.0301659
CA00008913	CA00059408	0.200071	0.508325	2.16848	0.0301659
CA00000953	CA00011564	0.463084	0.521226	2.16848	0.0301659
CA00001062	CA00011677	0.291483	0.356586	2.16848	0.0301659
CA00001151	CA00013389	0.585777	0.532898	2.16848	0.0301659
CA00001119	CA00013356	0.29518	0.121845	2.16848	0.0301659
CA00001139	CA00013374	0.238574	0.579052	2.16848	0.0301659
CA00053993	CA00043057	0.143975	0.158532	2.16848	0.0301659
CA00005208	CA00045227	0.252792	0.204991	2.16848	0.0301659
CA00020440	CA00047962	0.353986	0.54085	2.16848	0.0301659
CA00044904	CA00030125	0.336625	0.332214	2.16848	0.0301659
CA00044890	CA00030142	0.329619	0.105884	2.16848	0.0301659
CA00021767	CA00013687	0.468876	0.726714	2.16848	0.0301659
CA00011724	CA00042965	0.792146	0.943928	2.16848	0.0301659
CA00011755	CA00042993	0.163687	0.157404	2.16848	0.0301659
CA00040853	CA00038989	0.144406	0.173235	2.16848	0.0301659
CA00040858	CA00038995	0.650631	0.988185	2.16848	0.0301659
CA00018550	CA00046090	0.305729	0.253711	2.16848	0.0301659
CA00002308	CA00001658	0	0.244175	2.16848	0.0301659
CA00002442	CA00050042	0.133773	0.168983	2.16848	0.0301659
CA00005343	CA00033501	0.773976	0.745504	2.16848	0.0301659
CA00005401	CA00051417	0.208015	0.235028	2.16848	0.0301659
CA00005294	CA00048430	0.491065	0.246326	2.16848	0.0301659
CA00005257	CA00043377	0.261587	0.150297	2.16848	0.0301659
CA00038081	CA00068803	0.186915	0.199824	2.16848	0.0301659
CA00056493	CA00050834	0.576804	0.968394	2.16848	0.0301659
CA00033809	CA00032678	0.985479	0.923316	2.16848	0.0301659
CA00050761	CA00042825	0.218971	0.245254	2.16848	0.0301659
CA00015346	CA00025290	0.104079	0.143103	2.16848	0.0301659
CA00049427	CA00034827	0.356333	0.401523	2.16848	0.0301659
CA00032817	CA00053594	0.917593	0.968666	2.16848	0.0301659
CA00017916	CA00026920	0.359703	0.257345	2.16848	0.0301659
CA00017964	CA00028844	0.126323	0.179291	2.16848	0.0301659
CA00057303	CA00052432	0.149338	0.166275	2.16848	0.0301659
CA00033071	CA00031471	0.103348	0.131752	2.16848	0.0301659
CA00046875	CA00031419	0.765592	0.864015	2.16848	0.0301659
CA00015626	CA00033189	0.170966	0.303899	2.16848	0.0301659
CA00008400	CA00039323	0.173893	0.108185	2.16848	0.0301659
CA00008402	CA00039320	0.981734	0.968618	2.16848	0.0301659
CA00010435	CA00032140	0.151934	0.295586	2.16848	0.0301659
CA00036974	CA00021434	0.158359	0.105109	2.16848	0.0301659
CA00027907	CA00010786	0.377455	0.682436	2.16848	0.0301659
CA00004498	CA00043717	0.59891	0.411867	2.16848	0.0301659
CA00027411	CA00066806	0.28729	0.111706	2.16848	0.0301659
CA00012193	CA00001988	0.0991262	0.0933956	2.16848	0.0301659
CA00007247	CA00020040	0.482546	0.44967	2.16848	0.0301659
CA00004186	CA00006454	0.846855	0.194548	2.16848	0.0301659
CA00074474	CA00006501	0.181702	0.184417	2.16848	0.0301659
CA00031329	CA00052042	0.157085	0.305939	2.16848	0.0301659
CA00037999	CA00054244	0.17981	0.113169	2.16848	0.0301659
CA00038023	CA00069422	0.616099	0.444883	2.16848	0.0301659
CA00009231	CA00041011	0.770994	0.384611	2.16848	0.0301659
CA00053523	CA00040721	0.165892	0.173463	2.16848	0.0301659
CA00036188	CA00046897	0.181854	0.107219	2.16848	0.0301659
CA00027991	CA00013138	0.221733	0.215572	2.16848	0.0301659
CA00014138	CA00036094	0.309675	0.167321	2.16848	0.0301659
CA00005844	CA00003280	0.369488	0.17726	2.16848	0.0301659
CA00001449	CA00017692	0.124185	0.0701158	2.16848	0.0301659
CA00001470	CA00021248	0.282785	0.143439	2.16848	0.0301659
CA00007609	CA00031548	0.176196	0.466486	2.16848	0.0301659
CA00007568	CA00035054	0.118583	0.222594	2.16848	0.0301659
CA00026430	CA00048999	0.683646	0.572933	2.16848	0.0301659
CA00050292	CA00025141	0.634411	0.86301	2.16848	0.0301659
CA00032629	CA00024792	0.210861	0.248725	2.16848	0.0301659
CA00000488	CA00023515	0.251173	0.234914	2.16848	0.0301659
CA00000589	CA00058263	0.171803	0.243657	2.16848	0.0301659
CA00000648	CA00019269	0.604536	0.51638	2.16848	0.0301659
CA00038405	CA00021582	0.475006	0.227743	2.16848	0.0301659
CA00067645	CA00000112	0.301192	0.397512	2.16848	0.0301659
CA00052822	CA00000227	0.256014	0.379332	2.16848	0.0301659
CA00019095	CA00000325	0.261404	0.180346	2.16848	0.0301659
CA00009902	CA00047121	0.794478	0.575033	2.16848	0.0301659
CA00042760	CA00010615	0.999821	0.99961	2.16848	0.0301659
CA00027870	CA00030926	0.144998	0.187998	2.16848	0.0301659
CA00009825	CA00032332	0.25438	0.786756	2.16848	0.0301659
CA00017481	CA00020691	0.412847	0.237634	2.16848	0.0301659
CA00018100	CA00025332	0.3742	0.97174	2.16848	0.0301659
CA00004239	CA00014104	0.450531	0.644999	2.16848	0.0301659
CA00008261	CA00020765	0.279477	0.159062	2.16848	0.0301659
CA00008263	CA00020763	0.219195	0.400004	2.16848	0.0301659
CA00038122	CA00018671	0.419998	0.192141	2.16848	0.0301659
CA00005419	CA00054063	0.836765	0.893877	2.16848	0.0301659
CA00034013	CA00015763	0.280272	0.264127	2.16848	0.0301659
CA00015422	CA00065338	0.291269	0.147561	2.16848	0.0301659
CA00016698	CA00007433	0.173587	0.130119	2.16848	0.0301659
CA00019133	CA00003930	0.240597	0.296697	2.16848	0.0301659
CA00044206	CA00022630	0.342518	0.176444	2.16848	0.0301659
CA00020218	CA00022679	0.126652	0.17817	2.16848	0.0301659
CA00020219	CA00022680	0.173727	0.162123	2.16848	0.0301659
CA00052862	CA00058779	0.231304	0.492786	2.16848	0.0301659
CA00038610	CA00010516	0.132874	0.767752	2.16848	0.0301659
CA00002825	CA00010245	0.430822	0.376555	2.16848	0.0301659
CA00034502	CA00003798	0.556692	0.527648	2.16848	0.0301659
CA00001686	CA00003840	0.334576	0.358106	2.16848	0.0301659
CA00024950	CA00022350	0.20031	0.38619	2.16848	0.0301659
CA00009776	CA00019742	0.243705	0.205072	2.16848	0.0301659
CA00034624	CA00024873	1	0.790268	2.16848	0.0301659
CA00024635	CA00049826	0.579771	0.577092	2.16848	0.0301659
CA00044651	CA00011873	0.729561	0.737182	2.16848	0.0301659
CA00013631	CA00034445	0.289648	0.497767	2.16848	0.0301659
CA00053668	CA00059158	0.990468	0.995621	2.16848	0.0301659
CA00005229	CA00044136	0.523086	0.200543	2.16848	0.0301659
CA00005102	CA00030334	0.12964	0.181122	2.16848	0.0301659
CA00021763	CA00013683	0.334024	0.227082	2.16848	0.0301659
CA00011751	CA00042990	0.226681	0.174052	2.16848	0.0301659
CA00017873	CA00053762	0.216557	0.259983	2.16848	0.0301659
CA00025413	CA00050963	0.253402	0.365833	2.16848	0.0301659
CA00033790	CA00032701	0.62895	0.573729	2.16848	0.0301659
CA00003544	CA00028701	0.107682	0.128419	2.16848	0.0301659
CA00003543	CA00028702	0.847841	0.815412	2.16848	0.0301659
CA00008349	CA00044504	0.572871	0.502855	2.16848	0.0301659
CA00034565	CA00018903	0.203852	0.245658	2.16848	0.0301659
CA00016555	CA00002190	0.960489	0.531101	2.16848	0.0301659
CA00012118	CA00058897	0.185844	0.138028	2.16848	0.0301659
CA00012225	CA00002017	0.226897	0.176636	2.16848	0.0301659
CA00030226	CA00025168	0.180447	0.189773	2.16848	0.0301659
CA00059141	CA00006498	0.939487	0.924366	2.16848	0.0301659
CA00020474	CA00003382	0.265356	0.251433	2.16848	0.0301659
CA00001327	CA00027076	0.64413	0.824512	2.16848	0.0301659
CA00022244	CA00011506	0.995626	0.999616	2.16848	0.0301659
CA00020929	CA00040166	0.636905	0.316416	2.16848	0.0301659
CA00037129	CA00035469	0.905142	0.646487	2.16848	0.0301659
CA00042061	CA00042633	0.225761	0.274529	2.16848	0.0301659
CA00017801	CA00005719	0.555542	0.100074	2.16848	0.0301659
CA00000627	CA00019292	0.341604	0.654829	2.16848	0.0301659
CA00036472	CA00050121	0.241796	0.219249	2.16848	0.0301659
CA00017641	CA00024214	0.282155	0.246706	2.16848	0.0301659
CA00028265	CA00043492	0.176324	0.668107	2.16848	0.0301659
CA00037605	CA00000155	0.891261	0.687859	2.16848	0.0301659
CA00045721	CA00042638	0.946488	0.962284	2.16848	0.0301659
CA00049802	CA00009668	0.653584	0.559742	2.16848	0.0301659
CA00001179	CA00013413	0.45103	0.592319	2.16848	0.0301659
CA00002836	CA00010233	0.144358	0.306438	2.16848	0.0301659
CA00022289	CA00011538	0.500595	0.157933	2.16848	0.0301659
CA00066591	CA00024834	0.16658	0.153808	2.16848	0.0301659
CA00022307	CA00049318	0.506511	0.140258	2.16848	0.0301659
CA00005190	CA00053411	0.189003	0.589742	2.16848	0.0301659
CA00003426	CA00028484	0.1677	0.176444	2.16848	0.0301659
CA00039287	CA00031757	0.273099	0.289165	2.16848	0.0301659
CA00001391	CA00027015	0.127066	0.159556	2.16848	0.0301659
CA00002793	CA00010272	0.837869	0.934029	2.16848	0.0301659
CA00078574	CA00050704	0.291179	0.253845	2.16848	0.0301659
CA00024561	CA00045909	0.358213	0.280031	2.16848	0.0301659
CA00009920	CA00000403	0.421009	0.773918	2.16848	0.0301659
CA00060901	CA00000133	0.897966	0.345066	2.16848	0.0301659
CA00016692	CA00007435	0.999267	0.977592	2.16848	0.0301659
CA00028410	CA00040143	0.438142	0.894911	2.16848	0.0301659
CA00028391	CA00040161	0.152199	0.367585	2.16848	0.0301659
CA00075905	CA00053985	0.260346	0.357651	2.16848	0.0301659
CA00009363	CA00023740	0.727284	0.606264	2.16848	0.0301659
CA00025924	CA00028747	0.110635	0.111907	2.16848	0.0301659
CA00008629	CA00063918	0.101872	0.485095	2.16848	0.0301659
CA00008516	CA00018428	0.929293	0.995925	2.16848	0.0301659
CA00027447	CA00013012	0.139142	0.124536	2.16848	0.0301659
CA00033997	CA00015780	0.281494	0.229098	2.16848	0.0301659
CA00048688	CA00054028	0.160321	0.451418	2.16848	0.0301659
CA00046530	CA00022757	0.775872	0.359491	2.16848	0.0301659
CA00026067	CA00022744	0.192697	0.176621	2.16848	0.0301659
CA00022179	CA00032075	0.628797	0.883011	2.16848	0.0301659
CA00002747	CA00010320	0.934056	0.97726	2.16848	0.0301659
CA00034507	CA00003793	0.209179	0.250338	2.16848	0.0301659
CA00025024	CA00053565	0.965612	0.606222	2.16848	0.0301659
CA00008139	CA00055428	0.199202	0.114935	2.16848	0.0301659
CA00039033	CA00060582	0.203423	0.221922	2.16848	0.0301659
CA00011135	CA00048844	0.215067	0.0847723	2.16848	0.0301659
CA00012957	CA00024813	0.889304	0.908179	2.16848	0.0301659
CA00035124	CA00006041	0.895221	0.682148	2.16848	0.0301659
CA00041822	CA00015989	0.558058	0.620401	2.16848	0.0301659
CA00024619	CA00041019	0.22287	0.613282	2.16848	0.0301659
CA00044656	CA00011869	0.278004	0.265628	2.16848	0.0301659
CA00013584	CA00029300	0.877853	0.314088	2.16848	0.0301659
CA00013651	CA00034426	0.119036	0.148758	2.16848	0.0301659
CA00013654	CA00034422	0.489404	0.560015	2.16848	0.0301659
CA00007126	CA00005547	0.112031	0.0874411	2.16848	0.0301659
CA00039196	CA00005432	0.154426	0.106898	2.16848	0.0301659
CA00054715	CA00048067	0.146522	0.103154	2.16848	0.0301659
CA00000952	CA00011563	0.218849	0.189593	2.16848	0.0301659
CA00012358	CA00043038	0.279939	0.437859	2.16848	0.0301659
CA00010644	CA00032786	0.361342	0.275456	2.16848	0.0301659
CA00010646	CA00032787	0.627907	0.920688	2.16848	0.0301659
CA00005202	CA00045234	0.270628	0.205312	2.16848	0.0301659
CA00005121	CA00030357	0.19901	0.227674	2.16848	0.0301659
CA00055090	CA00076561	0.216341	0.127103	2.16848	0.0301659
CA00057901	CA00050855	0.325441	0.279952	2.16848	0.0301659
CA00013229	CA00047551	0.168544	0.178733	2.16848	0.0301659
CA00014981	CA00015481	0.498492	0.169662	2.16848	0.0301659
CA00030530	CA00043873	0.135623	0.106555	2.16848	0.0301659
CA00039958	CA00031487	0.150158	0.116642	2.16848	0.0301659
CA00061438	CA00038651	0.363826	0.288784	2.16848	0.0301659
CA00050241	CA00028636	0.396765	0.572115	2.16848	0.0301659
CA00009158	CA00007799	0.171402	0.172108	2.16848	0.0301659
CA00009135	CA00007829	0.772317	0.765078	2.16848	0.0301659
CA00009107	CA00007874	0.204206	0.266952	2.16848	0.0301659
CA00002576	CA00018845	0.772342	0.92197	2.16848	0.0301659
CA00002475	CA00023640	0.267096	0.169886	2.16848	0.0301659
CA00017854	CA00022809	0.984241	0.89064	2.16848	0.0301659
CA00005239	CA00043390	0.243897	0.208236	2.16848	0.0301659
CA00006189	CA00067938	0.182862	0.18809	2.16848	0.0301659
CA00044959	CA00025075	0.216016	0.218947	2.16848	0.0301659
CA00040495	CA00036519	0.122378	0.129171	2.16848	0.0301659
CA00020961	CA00023820	0.183277	0.20549	2.16848	0.0301659
CA00017939	CA00028815	0.425464	0.24263	2.16848	0.0301659
CA00057302	CA00052433	0.296053	0.176736	2.16848	0.0301659
CA00015606	CA00047806	0.105161	0.104991	2.16848	0.0301659
CA00008381	CA00073852	0.143697	0.256998	2.16848	0.0301659
CA00069521	CA00045956	0.140865	0.477831	2.16848	0.0301659
CA00027888	CA00010807	0.654279	0.344299	2.16848	0.0301659
CA00039497	CA00049385	0.798458	0.953717	2.16848	0.0301659
CA00076100	CA00040470	0.578217	0.477043	2.16848	0.0301659
CA00030081	CA00040441	0.809553	0.738184	2.16848	0.0301659
CA00051932	CA00030655	0.758007	0.113675	2.16848	0.0301659
CA00004018	CA00017266	0.233259	0.170911	2.16848	0.0301659
CA00004103	CA00027106	0.31506	0.193752	2.16848	0.0301659
CA00004156	CA00006424	0.96719	0.959334	2.16848	0.0301659
CA00039649	CA00006466	0.428754	0.37929	2.16848	0.0301659
CA00032242	CA00006533	0.969352	0.985057	2.16848	0.0301659
CA00041499	CA00059077	0.290958	0.14282	2.16848	0.0301659
CA00024559	CA00045911	0.48437	0.345266	2.16848	0.0301659
CA00009210	CA00040991	0.267532	0.277943	2.16848	0.0301659
CA00009305	CA00038256	0.676969	0.506075	2.16848	0.0301659
CA00041305	CA00052804	0.150633	0.136767	2.16848	0.0301659
CA00041953	CA00013202	0.0748509	0.200805	2.16848	0.0301659
CA00027964	CA00013119	0.413147	0.457381	2.16848	0.0301659
CA00028139	CA00047473	0.331603	0.263078	2.16848	0.0301659
CA00049793	CA00009681	0.913892	0.835222	2.16848	0.0301659
CA00027751	CA00028596	0.998899	0.999019	2.16848	0.0301659
CA00020498	CA00003353	0.370067	0.482333	2.16848	0.0301659
CA00005914	CA00003201	0.173547	0.182442	2.16848	0.0301659
CA00005922	CA00003191	0.173989	0.100858	2.16848	0.0301659
CA00001577	CA00036804	0.179599	0.193098	2.16848	0.0301659
CA00001317	CA00018830	0.693248	0.719855	2.16848	0.0301659
CA00001343	CA00027064	0.103985	0.244593	2.16848	0.0301659
CA00001400	CA00059700	0.399595	0.312273	2.16848	0.0301659
CA00001432	CA00017673	0.248631	0.515504	2.16848	0.0301659
CA00001467	CA00021245	0.344306	0.276716	2.16848	0.0301659
CA00001503	CA00021293	0	0.679691	2.16848	0.0301659
CA00055798	CA00040583	0.175998	0.148883	2.16848	0.0301659
CA00004776	CA00019787	0.128063	0.120963	2.16848	0.0301659
CA00004738	CA00019830	0.616758	0.814511	2.16848	0.0301659
CA00028442	CA00045928	0.262013	0.122618	2.16848	0.0301659
CA00028436	CA00045933	0.203744	0.441017	2.16848	0.0301659
CA00007569	CA00035055	0.553513	0.375482	2.16848	0.0301659
CA00038473	CA00013857	0.0742539	0.0703603	2.16848	0.0301659
CA00038467	CA00013853	0.254955	0.214978	2.16848	0.0301659
CA00037125	CA00035472	0.770405	0.896347	2.16848	0.0301659
CA00026385	CA00005739	0.186433	0.193112	2.16848	0.0301659
CA00000609	CA00048040	0.0984862	0.162914	2.16848	0.0301659
CA00000677	CA00019238	0.224124	0.292945	2.16848	0.0301659
CA00036952	CA00000280	0.232788	0.212938	2.16848	0.0301659
CA00036956	CA00000284	0.108963	0.0942307	2.16848	0.0301659
CA00009908	CA00047112	0.603961	0.847983	2.16848	0.0301659
CA00009845	CA00013922	0.879923	0.72922	2.16848	0.0301659
CA00029384	CA00063800	0.913272	0.363313	2.16848	0.0301659
CA00049792	CA00009684	0.19326	0.357681	2.16848	0.0301659
CA00020179	CA00005819	0.147694	0.178143	2.16848	0.0301659
CA00009747	CA00019710	0.300563	0.369793	2.16848	0.0301659
CA00004017	CA00017265	0.16041	0.273525	2.16848	0.0301659
CA00007584	CA00035069	0.54903	0.843263	2.16848	0.0301659
CA00032627	CA00024794	0.234839	0.21126	2.16848	0.0301659
CA00035207	CA00025184	0.207918	0.12766	2.16848	0.0301659
CA00017467	CA00020700	0.909615	0.977318	2.16848	0.0301659
CA00042010	CA00045062	0.351676	0.388363	2.16848	0.0301659
CA00024589	CA00041043	0.959931	0.982178	2.16848	0.0301659
CA00012478	CA00056449	0.922015	0.881329	2.16848	0.0301659
CA00019093	CA00000329	0.185886	0.909982	2.16848	0.0301659
CA00020484	CA00003365	0.319413	0.996922	2.16848	0.0301659
CA00045321	CA00002069	0.191127	0.355993	2.16848	0.0301659
CA00045293	CA00014250	0.96716	0.824744	2.16848	0.0301659
CA00019535	CA00036031	0.483144	0.761528	2.16848	0.0301659
CA00037965	CA00023383	0	0.101963	2.16848	0.0301659
CA00013068	CA00054921	0.192899	0.241781	2.16848	0.0301659
CA00020231	CA00022692	0.150765	0.247778	2.16848	0.0301659
CA00020277	CA00006986	0.0923505	0.114415	2.16848	0.0301659
CA00038609	CA00010519	0.930768	0.715101	2.16848	0.0301659
CA00023871	CA00015826	0.421517	0.372177	2.16848	0.0301659
CA00022492	CA00012729	0.953935	0.990053	2.16848	0.0301659
CA00022532	CA00012695	0.409494	0.243306	2.16848	0.0301659
CA00004410	CA00037283	0.339283	0.163698	2.16848	0.0301659
CA00022221	CA00046048	0.489339	0.436673	2.16848	0.0301659
CA00002849	CA00010219	0.342441	0.479947	2.16848	0.0301659
CA00034504	CA00003797	0.558284	0.603864	2.16848	0.0301659
CA00024023	CA00019592	0.203803	0.383733	2.16848	0.0301659
CA00078203	CA00047258	0.239331	0.233338	2.16848	0.0301659
CA00042526	CA00022319	0.974091	0.382442	2.16848	0.0301659
CA00056163	CA00032320	0.613232	0.592029	2.16848	0.0301659
CA00009773	CA00019739	1	0.376399	2.16848	0.0301659
CA00013642	CA00034434	0.391259	0.346511	2.16848	0.0301659
CA00007040	CA00039518	0	0.23927	2.16848	0.0301659
CA00007066	CA00005603	0.887821	0.77278	2.16848	0.0301659
CA00007071	CA00005599	0.130228	0.1238	2.16848	0.0301659
CA00039190	CA00005427	0.849973	0.934805	2.16848	0.0301659
CA00015129	CA00021941	0.308101	0.251291	2.16848	0.0301659
CA00054714	CA00048068	0.283567	0.283854	2.16848	0.0301659
CA00008804	CA00080261	0.664426	0.330095	2.16848	0.0301659
CA00051923	CA00042589	0.332792	0.109164	2.16848	0.0301659
CA00051924	CA00042591	0.475679	0.266104	2.16848	0.0301659
CA00001191	CA00013422	0.421689	0.494062	2.16848	0.0301659
CA00001116	CA00013354	0.267228	0.560638	2.16848	0.0301659
CA00010630	CA00032778	0.276943	0.382914	2.16848	0.0301659
CA00006684	CA00021676	0.20987	0.289921	2.16848	0.0301659
CA00012538	CA00052753	0.93102	0.864574	2.16848	0.0301659
CA00016942	CA00038054	0.731572	0.384498	2.16848	0.0301659
CA00013284	CA00031683	0.192515	0.210122	2.16848	0.0301659
CA00013233	CA00047554	0.173863	0.142433	2.16848	0.0301659
CA00014972	CA00015475	0.749696	0.978914	2.16848	0.0301659
CA00011782	CA00045034	0.251418	0.136543	2.16848	0.0301659
CA00050002	CA00038656	0	0.930091	2.16848	0.0301659
CA00056660	CA00038981	0.152828	0.416276	2.16848	0.0301659
CA00045476	CA00036859	0.304532	0.242407	2.16848	0.0301659
CA00002375	CA00001605	0.372015	0.32738	2.16848	0.0301659
CA00005342	CA00033502	0.999372	0.997538	2.16848	0.0301659
CA00003115	CA00029653	0.211403	0.17869	2.16848	0.0301659
CA00066384	CA00019432	0.274036	0.163361	2.16848	0.0301659
CA00056498	CA00044819	0.568678	0.243092	2.16848	0.0301659
CA00015418	CA00065335	0.272947	0.142433	2.16848	0.0301659
CA00030992	CA00055078	0.671426	0.441678	2.16848	0.0301659
CA00031617	CA00025034	0.205664	0.182289	2.16848	0.0301659
CA00003509	CA00025617	0.155231	0.34829	2.16848	0.0301659
CA00003476	CA00025588	0	0.992869	2.16848	0.0301659
CA00003452	CA00028513	0.395829	0.209933	2.16848	0.0301659
CA00025935	CA00028751	0.116398	0.111239	2.16848	0.0301659
CA00037866	CA00014295	0.235531	0.217506	2.16848	0.0301659
CA00027609	CA00066173	0.570458	0.150541	2.16848	0.0301659
CA00060004	CA00045950	0.497742	0.109192	2.16848	0.0301659
CA00026940	CA00043804	0.173982	0.156242	2.16848	0.0301659
CA00034933	CA00021449	0.100109	0.108311	2.16848	0.0301659
CA00038416	CA00066810	0.900161	0.665913	2.16848	0.0301659
CA00003976	CA00017227	0.185047	0.222153	2.16848	0.0301659
CA00003973	CA00017223	0.236335	0.4721	2.16848	0.0301659
CA00004167	CA00006436	0.283334	0.459409	2.16848	0.0301659
CA00004173	CA00006440	0.310754	0.515767	2.16848	0.0301659
CA00032251	CA00006526	0.137558	0.241966	2.16848	0.0301659
CA00032250	CA00006527	0.33565	0.250339	2.16848	0.0301659
CA00064258	CA00006596	1	0.500639	2.16848	0.0301659
CA00009291	CA00038270	0.435476	0.371205	2.16848	0.0301659
CA00036186	CA00046895	0.482854	0.805197	2.16848	0.0301659
CA00042418	CA00008481	0.5522	0.937377	2.16848	0.0301659
CA00024132	CA00008461	0.382334	0.285152	2.16848	0.0301659
CA00020504	CA00003347	0.317975	0.19262	2.16848	0.0301659
CA00001337	CA00027067	0	0.209144	2.16848	0.0301659
CA00022263	CA00011516	0.585487	0.232413	2.16848	0.0301659
CA00032631	CA00024789	0.323193	0.400678	2.16848	0.0301659
CA00000478	CA00023527	0.739421	0.763742	2.16848	0.0301659
CA00000668	CA00019244	0.755997	0.460471	2.16848	0.0301659
CA00006386	CA00022586	0.443244	0.724018	2.16848	0.0301659
CA00006367	CA00022598	0.424078	0.780994	2.16848	0.0301659
CA00041136	CA00024270	0.294508	0.246863	2.16848	0.0301659
CA00052828	CA00000231	0.36685	0.195048	2.16848	0.0301659
CA00009834	CA00013934	0.431874	0.267562	2.16848	0.0301659
CA00005219	CA00044146	0.133677	0.0912781	2.16848	0.0301659
CA00004490	CA00043724	0.191449	0.365768	2.16848	0.0301659
CA00015397	CA00025241	0.362337	0.522791	2.16848	0.0301659
CA00003486	CA00025599	0	0.205354	2.16848	0.0301659
CA00022516	CA00012710	0.44447	0.824807	2.16848	0.0301659
CA00007240	CA00020035	0.349273	0.457722	2.16848	0.0301659
CA00014969	CA00015472	0.279474	0.187582	2.16848	0.0301659
CA00020975	CA00023832	0.259858	0.885545	2.16848	0.0301659
CA00008917	CA00059411	0.167531	0.754775	2.16848	0.0301659
CA00005341	CA00033503	0	0.302643	2.16848	0.0301659
CA00003569	CA00071985	0.128558	0.175802	2.16848	0.0301659
CA00001709	CA00003862	0.120181	0.105172	2.16848	0.0301659
CA00041997	CA00036146	0.152303	0.150857	2.16848	0.0301659
CA00009748	CA00019713	0.392152	0.352049	2.16848	0.0301659
CA00022283	CA00011534	0.139233	0.911944	2.16848	0.0301659
CA00004160	CA00006428	0.161066	0.286294	2.16848	0.0301659
CA00005887	CA00003226	0.106698	0.162755	2.16848	0.0301659
CA00030996	CA00053732	0.778742	0.732594	2.16848	0.0301659
CA00008645	CA00007555	0.55553	0.456484	2.16848	0.0301659
CA00002789	CA00010274	0.159049	0.0908997	2.16848	0.0301659
CA00051438	CA00046614	0.103299	0.0996296	2.16848	0.0301659
CA00054407	CA00053540	0.224573	0.222235	2.16848	0.0301659
CA00024032	CA00019599	0.863205	0.832968	2.16848	0.0301659
CA00063491	CA00013055	0.516773	0.673345	2.16848	0.0301659
CA00057289	CA00014321	0.585068	0.213189	2.16848	0.0301659
CA00037987	CA00023348	0.758828	0.403305	2.16848	0.0301659
CA00022428	CA00007503	0.168882	0.154214	2.16848	0.0301659
CA00008636	CA00057777	0.407182	0.248964	2.16848	0.0301659
CA00008628	CA00063917	0.215532	0.844077	2.16848	0.0301659
CA00041754	CA00049155	0.361614	0.0741697	2.16848	0.0301659
CA00025721	CA00054771	0.0836149	0.16796	2.16848	0.0301659
CA00027451	CA00013009	0.142007	0.420158	2.16848	0.0301659
CA00027463	CA00012996	0.981477	0.992511	2.16848	0.0301659
CA00050229	CA00012978	0.213333	0.224948	2.16848	0.0301659
CA00056123	CA00010539	0.096096	0.0962138	2.16848	0.0301659
CA00023885	CA00015815	0.156878	0.541527	2.16848	0.0301659
CA00023898	CA00015806	0.629243	0.301098	2.16848	0.0301659
CA00031963	CA00012661	0.399813	0.143157	2.16848	0.0301659
CA00004194	CA00014061	0.173774	0.134645	2.16848	0.0301659
CA00049866	CA00037450	0.55928	0.918886	2.16848	0.0301659
CA00002731	CA00018255	0.823014	0.943387	2.16848	0.0301659
CA00002743	CA00010325	0.761169	0.73266	2.16848	0.0301659
CA00002788	CA00010275	0.338976	0.670578	2.16848	0.0301659
CA00041172	CA00045695	0.491578	0.465994	2.16848	0.0301659
CA00034518	CA00003783	0.705006	0.767829	2.16848	0.0301659
CA00001700	CA00003853	0.226078	0.122624	2.16848	0.0301659
CA00008191	CA00027181	0.149089	0.0948562	2.16848	0.0301659
CA00008156	CA00027153	0.131058	0.129957	2.16848	0.0301659
CA00009781	CA00019748	0.231113	0.252185	2.16848	0.0301659
CA00009759	CA00019724	0.197762	0.332411	2.16848	0.0301659
CA00066586	CA00024829	0.167675	0.11265	2.16848	0.0301659
CA00012912	CA00043760	0.333397	0.102588	2.16848	0.0301659
CA00012860	CA00053225	0.158936	0.214394	2.16848	0.0301659
CA00052368	CA00006060	0.17817	0.263152	2.16848	0.0301659
CA00041057	CA00015863	0.771708	0.737022	2.16848	0.0301659
CA00041058	CA00015865	0.970295	0.998536	2.16848	0.0301659
CA00013641	CA00034435	0.230378	0.437037	2.16848	0.0301659
CA00007134	CA00005539	0.317814	0.454586	2.16848	0.0301659
CA00007156	CA00005518	0.322064	0.469533	2.16848	0.0301659
CA00026263	CA00005476	0.0981437	0.104865	2.16848	0.0301659
CA00029318	CA00061933	0.682318	0.297372	2.16848	0.0301659
CA00029315	CA00059574	0.342181	0.260474	2.16848	0.0301659
CA00051920	CA00042585	0.117608	0.151791	2.16848	0.0301659
CA00001008	CA00011624	0.486215	0.945825	2.16848	0.0301659
CA00001161	CA00013395	0.332003	0.19337	2.16848	0.0301659
CA00001171	CA00013406	0.305333	0.141379	2.16848	0.0301659
CA00001118	CA00013355	0.730862	0.131058	2.16848	0.0301659
CA00001132	CA00013370	0.363808	0.394254	2.16848	0.0301659
CA00010751	CA00050135	0.199969	0.297159	2.16848	0.0301659
CA00005217	CA00063962	0.0855536	0.127184	2.16848	0.0301659
CA00006616	CA00053884	0.571134	0.148355	2.16848	0.0301659
CA00020393	CA00032981	0.684509	0.845936	2.16848	0.0301659
CA00044905	CA00030124	0.309825	0.20708	2.16848	0.0301659
CA00012576	CA00038185	0.315245	0.164323	2.16848	0.0301659
CA00012603	CA00038037	0.576646	0.715781	2.16848	0.0301659
CA00032556	CA00045861	0.0971339	0.137626	2.16848	0.0301659
CA00013301	CA00031698	0.436049	0.539684	2.16848	0.0301659
CA00015019	CA00015520	0.648151	0.655348	2.16848	0.0301659
CA00014951	CA00015454	0.25198	0.133448	2.16848	0.0301659
CA00014950	CA00015453	0.27	0.419764	2.16848	0.0301659
CA00021799	CA00013713	0.186438	0.234265	2.16848	0.0301659
CA00011812	CA00034877	0.188065	0.549615	2.16848	0.0301659
CA00011834	CA00034843	0.140382	0.107535	2.16848	0.0301659
CA00060256	CA00031518	0.135823	0.206778	2.16848	0.0301659
CA00050016	CA00038671	0.722323	0.705637	2.16848	0.0301659
CA00057752	CA00039013	0.402303	0.114441	2.16848	0.0301659
CA00018599	CA00027318	0.290022	0.148182	2.16848	0.0301659
CA00018592	CA00027326	0.224264	0.306275	2.16848	0.0301659
CA00018587	CA00027330	0.296122	0.44731	2.16848	0.0301659
CA00004457	CA00033653	0.482714	0.528073	2.16848	0.0301659
CA00004492	CA00043722	0.667064	0.456351	2.16848	0.0301659
CA00047339	CA00038548	0.295755	0.104699	2.16848	0.0301659
CA00002431	CA00031633	0.109184	0.145072	2.16848	0.0301659
CA00005289	CA00048437	0.756288	0.746595	2.16848	0.0301659
CA00044786	CA00023011	0.289192	0.628193	2.16848	0.0301659
CA00021107	CA00036372	0.101627	0.285052	2.16848	0.0301659
CA00006193	CA00071431	0.505117	0.660087	2.16848	0.0301659
CA00006201	CA00057502	0.763798	0.239908	2.16848	0.0301659
CA00038827	CA00019422	0.181555	0.146035	2.16848	0.0301659
CA00038810	CA00019411	0.503911	0.888379	2.16848	0.0301659
CA00025556	CA00048665	0.963112	0.570016	2.16848	0.0301659
CA00025561	CA00048662	0.591961	0.998656	2.16848	0.0301659
CA00044930	CA00038490	0.146839	0.18871	2.16848	0.0301659
CA00050759	CA00042827	0.452495	0.131658	2.16848	0.0301659
CA00015326	CA00054506	0.191851	0.900893	2.16848	0.0301659
CA00015332	CA00025304	0.989805	0.734133	2.16848	0.0301659
CA00015394	CA00025243	0	0.149437	2.16848	0.0301659
CA00015383	CA00025252	0.346652	0.190072	2.16848	0.0301659
CA00015382	CA00025253	0.278643	0.267875	2.16848	0.0301659
CA00045590	CA00047916	0.990568	0.975992	2.16848	0.0301659
CA00042001	CA00036151	0.208225	0.562989	2.16848	0.0301659
CA00020979	CA00023836	0.720467	0.450904	2.16848	0.0301659
CA00019519	CA00017588	0.967008	0.987351	2.16848	0.0301659
CA00019528	CA00036019	0.954559	0.861617	2.16848	0.0301659
CA00003517	CA00025624	0.994604	0.824656	2.16848	0.0301659
CA00032811	CA00053587	0.182936	0.11401	2.16848	0.0301659
CA00032813	CA00053589	0.19873	0.172507	2.16848	0.0301659
CA00032824	CA00028805	0.118804	0.552738	2.16848	0.0301659
CA00057287	CA00014319	0.207021	0.142073	2.16848	0.0301659
CA00037865	CA00014294	0.459146	0.28882	2.16848	0.0301659
CA00045284	CA00014240	0.509448	0.759401	2.16848	0.0301659
CA00017933	CA00028808	0.633904	0.193982	2.16848	0.0301659
CA00017936	CA00028811	0.492318	0.418541	2.16848	0.0301659
CA00017941	CA00028817	0.964155	0.408249	2.16848	0.0301659
CA00012084	CA00021389	0.1443	0.290279	2.16848	0.0301659
CA00033065	CA00023924	0.474877	0.186859	2.16848	0.0301659
CA00015601	CA00047802	0.210257	0.158931	2.16848	0.0301659
CA00012349	CA00029154	0.139068	0.108469	2.16848	0.0301659
CA00012317	CA00057585	0.838387	0.784393	2.16848	0.0301659
CA00012279	CA00036452	0.8192	0.924172	2.16848	0.0301659
CA00008394	CA00039330	0.266271	0.132573	2.16848	0.0301659
CA00027621	CA00039231	0.202425	0.114181	2.16848	0.0301659
CA00010401	CA00003641	0.594291	0.254667	2.16848	0.0301659
CA00027894	CA00010799	0.208761	0.122878	2.16848	0.0301659
CA00027889	CA00010806	0.462753	0.505646	2.16848	0.0301659
CA00027886	CA00010810	0.259179	0.140511	2.16848	0.0301659
CA00027386	CA00041518	0.20246	0.338088	2.16848	0.0301659
CA00034595	CA00018881	0.123789	0.406697	2.16848	0.0301659
CA00066826	CA00018905	0.249859	0.297136	2.16848	0.0301659
CA00012178	CA00001972	0.239972	0.138582	2.16848	0.0301659
CA00016513	CA00002149	0.44395	0.288735	2.16848	0.0301659
CA00012224	CA00002016	0.38489	0.750294	2.16848	0.0301659
CA00035232	CA00025211	0.21303	0.241027	2.16848	0.0301659
CA00035222	CA00025198	0.792687	0.633421	2.16848	0.0301659
CA00030311	CA00037668	0.544766	0.687947	2.16848	0.0301659
CA00030312	CA00037667	0.148139	0.176393	2.16848	0.0301659
CA00004050	CA00040705	0.34575	0.372709	2.16848	0.0301659
CA00004051	CA00040704	0.117227	0.103879	2.16848	0.0301659
CA00007174	CA00038208	0.201792	0.153539	2.16848	0.0301659
CA00029411	CA00035751	0.578359	0.580761	2.16848	0.0301659
[truncated: 4,479 more rows]

## Sheet: Table-S15.5_LS_isoform_entropy
Lid	Sid	L_isoform_entropy_Bn3	S_isoform_entropy_Bn3	t-statistic_Bn3	t-pvalue_Bn3	L_isoform_entropy_Ee3	S_isoform_entropy_Ee3	t-statistic_Ee3	t-pvalue_Ee3	L_isoform_entropy_Fn3	S_isoform_entropy_Fn3	t-statistic_Fn3	t-pvalue_Fn3	L_isoform_entropy_Gl3	S_isoform_entropy_Gl3	t-statistic_Gl3	t-pvalue_Gl3	L_isoform_entropy_Hd3	S_isoform_entropy_Hd3	t-statistic_Hd3	t-pvalue_Hd3	L_isoform_entropy_Ht3	S_isoform_entropy_Ht3	t-statistic_Ht3	t-pvalue_Ht3	L_isoform_entropy_Ie3	S_isoform_entropy_Ie3	t-statistic_Ie3	t-pvalue_Ie3	L_isoform_entropy_Me3	S_isoform_entropy_Me3	t-statistic_Me3	t-pvalue_Me3	L_isoform_entropy_Ky3	S_isoform_entropy_Ky3	t-statistic_Ky3	t-pvalue_Ky3	L_isoform_entropy_Lr3	S_isoform_entropy_Lr3	t-statistic_Lr3	t-pvalue_Lr3	L_isoform_entropy_Ts3	S_isoform_entropy_Ts3	t-statistic_Ts3	t-pvalue_Ts3	L_isoform_entropy_Sp3	S_isoform_entropy_Sp3	t-statistic_Sp3	t-pvalue_Sp3
[truncated: 5,404 more rows]
[truncated: 40 more columns]

[truncated: 1 more sheets: Table-S15.6_LS_isoform_SD.xlsx]
