# Supplementary material for: Global tissue transcriptomic analysis to improve genome annotation and unravel skin pigmentation in goldfish
Source: Sci Rep. 2021 Jan 19;11:1815. doi: 10.1038/s41598-020-80168-6 (PMC7815744; doi:10.1038/s41598-020-80168-6)
Supplement: Supplementary file 1 — Supplementary Information. [file 41598_2020_80168_MOESM1_ESM.zip › Supplementary Information/Table_S1_novel-isoforms-for-reference-genes.xlsx]

## Sheet: Sheet1
GeneID	IsoformID	Chromosome	Start	End	Strand	Exon_number
CA00028918	CA00028918_novel01	LG13	5482860	5491407	-	7
CA00028918	CA00028918_novel02	LG13	5482868	5491364	-	5
CA00028918	CA00028918_novel03	LG13	5482849	5489904	-	4
CA00033342	CA00033342_novel01	tig00216558_arrow	287919	301728	+	20
CA00033342	CA00033342_novel02	tig00216558_arrow	287933	303679	+	18
CA00033342	CA00033342_novel03	tig00216558_arrow	291400	303689	+	13
CA00033342	CA00033342_novel04	tig00216558_arrow	291995	303689	+	12
CA00033342	CA00033342_novel05	tig00216558_arrow	292136	303688	+	11
CA00033342	CA00033342_novel06	tig00216558_arrow	293651	303687	+	8
CA00033342	CA00033342_novel07	tig00216558_arrow	299937	303683	+	4
CA00033342	CA00033342_novel08	tig00216558_arrow	301845	303690	+	1
CA00049386	CA00049386_novel01	LG50	3289435	3303280	-	16
CA00049386	CA00049386_novel02	LG50	3289435	3301433	-	15
CA00049386	CA00049386_novel03	LG50	3289437	3299815	-	13
CA00049386	CA00049386_novel04	LG50	3289436	3298965	-	12
CA00049386	CA00049386_novel05	LG50	3289436	3297182	-	9
CA00036821	CA00036821_novel01	LG5	20696755	20700120	+	1
CA00036821	CA00036821_novel02	LG5	20699523	20700116	+	1
CA00017184	CA00017184_novel01	LG20	4476943	4479087	+	6
CA00032101	CA00032101_novel01	LG7	25836895	25847486	-	16
CA00032101	CA00032101_novel02	LG7	25836891	25846952	-	8
CA00032101	CA00032101_novel03	LG7	25836892	25841556	-	7
CA00032101	CA00032101_novel04	LG7	25836891	25840574	-	4
CA00024175	CA00024175_novel01	LG35	9831010	9838106	+	11
CA00024175	CA00024175_novel02	LG35	9838374	9844113	+	11
CA00024175	CA00024175_novel03	LG35	9840758	9842421	+	2
CA00049128	CA00049128_novel01	tig00216160_arrow	820028	822574	+	1
CA00049128	CA00049128_novel02	tig00216160_arrow	821617	823581	+	1
CA00049128	CA00049128_novel03	tig00216160_arrow	830831	847911	+	10
CA00048849	CA00048849_novel01	LG39	7725298	7727368	-	2
CA00013393	CA00013393_novel01	LG41	14089670	14096355	+	12
CA00013393	CA00013393_novel02	LG41	14089672	14096353	+	12
CA00013393	CA00013393_novel03	LG41	14089672	14096354	+	12
CA00013393	CA00013393_novel04	LG41	14089672	14096349	+	12
CA00013393	CA00013393_novel05	LG41	14089672	14096349	+	12
CA00013393	CA00013393_novel06	LG41	14089672	14096345	+	12
CA00013393	CA00013393_novel07	LG41	14089672	14096347	+	12
CA00013393	CA00013393_novel08	LG41	14089672	14096353	+	12
CA00013393	CA00013393_novel09	LG41	14089672	14096347	+	12
CA00013393	CA00013393_novel10	LG41	14089672	14096353	+	12
CA00013393	CA00013393_novel11	LG41	14089675	14096347	+	12
CA00013393	CA00013393_novel12	LG41	14089670	14096349	+	11
CA00013393	CA00013393_novel13	LG41	14089672	14096351	+	13
CA00013393	CA00013393_novel14	LG41	14089672	14096347	+	11
CA00013393	CA00013393_novel15	LG41	14089672	14096349	+	11
CA00013393	CA00013393_novel16	LG41	14089672	14096346	+	13
CA00013393	CA00013393_novel17	LG41	14089672	14096353	+	11
CA00013393	CA00013393_novel18	LG41	14089675	14096347	+	11
CA00013393	CA00013393_novel19	LG41	14090124	14096349	+	11
CA00013393	CA00013393_novel20	LG41	14093235	14096345	+	9
CA00013393	CA00013393_novel21	LG41	14093417	14096354	+	8
CA00013393	CA00013393_novel22	LG41	14095233	14096351	+	2
CA00016398	CA00016398_novel01	LG26	17274782	17299518	+	11
CA00016398	CA00016398_novel02	LG26	17274783	17281818	+	9
CA00016398	CA00016398_novel03	LG26	17274802	17281312	+	8
CA00051519	CA00051519_novel01	LG11	921553	935502	-	23
CA00051519	CA00051519_novel02	LG11	921554	935488	-	23
CA00051519	CA00051519_novel03	LG11	922077	935496	-	19
CA00051519	CA00051519_novel04	LG11	921553	930994	-	15
CA00051519	CA00051519_novel05	LG11	921553	929652	-	13
CA00008703	CA00008703_novel01	tig00000254_arrow	540617	583195	+	19
CA00008703	CA00008703_novel02	tig00000254_arrow	549033	583279	+	24
CA00008703	CA00008703_novel03	tig00000254_arrow	556228	583286	+	22
CA00008703	CA00008703_novel04	tig00000254_arrow	556236	583198	+	22
CA00008703	CA00008703_novel05	tig00000254_arrow	556265	583272	+	21
CA00008703	CA00008703_novel06	tig00000254_arrow	556710	583279	+	22
CA00008703	CA00008703_novel07	tig00000254_arrow	558543	583279	+	19
CA00008703	CA00008703_novel08	tig00000254_arrow	558784	583201	+	18
CA00008703	CA00008703_novel09	tig00000254_arrow	559944	583278	+	17
CA00008703	CA00008703_novel10	tig00000254_arrow	562119	583287	+	15
CA00008703	CA00008703_novel11	tig00000254_arrow	582507	583278	+	1
CA00036438	CA00036438_novel01	LG48	5478380	5487167	+	16
CA00000247	CA00000247_novel01	LG34	9929520	9955131	-	11
CA00000247	CA00000247_novel02	LG34	9932158	9953651	-	6
CA00076660	CA00076660_novel01	tig00214388_arrow	18180	45089	+	5
CA00076660	CA00076660_novel02	tig00214388_arrow	43328	45089	+	2
CA00076660	CA00076660_novel03	tig00214388_arrow	51972	56389	+	1
CA00005755	CA00005755_novel01	LG32	31260557	31262901	+	2
CA00004456	CA00004456_novel01	LG19	27150220	27163291	-	14
CA00004456	CA00004456_novel02	LG19	27150218	27163284	-	13
CA00004456	CA00004456_novel03	LG19	27150219	27163284	-	13
CA00004456	CA00004456_novel04	LG19	27150223	27163262	-	13
CA00004456	CA00004456_novel05	LG19	27150224	27163284	-	12
CA00004456	CA00004456_novel06	LG19	27150218	27161283	-	11
CA00004456	CA00004456_novel07	LG19	27150219	27158360	-	8
CA00046226	CA00046226_novel01	LG30	29617495	29622297	-	2
CA00046226	CA00046226_novel02	LG30	29616528	29621294	-	5
CA00040660	CA00040660_novel01	LG28B	2570134	2571637	+	4
CA00014127	CA00014127_novel01	LG36	9698877	9709584	-	24
CA00014127	CA00014127_novel02	LG36	9698876	9709516	-	24
CA00014127	CA00014127_novel03	LG36	9697982	9709531	-	25
CA00014127	CA00014127_novel04	LG36	9697986	9709531	-	25
CA00014127	CA00014127_novel05	LG36	9698877	9709479	-	20
CA00014127	CA00014127_novel06	LG36	9699032	9706176	-	18
CA00014127	CA00014127_novel07	LG36	9699035	9704985	-	14
CA00014127	CA00014127_novel08	LG36	9699032	9704406	-	12
CA00006742	CA00006742_novel01	LG4	10157458	10193881	-	16
CA00006742	CA00006742_novel02	LG4	10157458	10193880	-	15
CA00006742	CA00006742_novel03	LG4	10157456	10180997	-	14
CA00006742	CA00006742_novel04	LG4	10157450	10180978	-	15
CA00006742	CA00006742_novel05	LG4	10157456	10176658	-	14
CA00006742	CA00006742_novel06	LG4	10157456	10171543	-	10
CA00020759	CA00020759_novel01	LG13	18915945	18930779	+	13
CA00020759	CA00020759_novel02	LG13	18915861	18930783	+	11
CA00020759	CA00020759_novel03	LG13	18915874	18930786	+	13
CA00020759	CA00020759_novel04	LG13	18915895	18930788	+	12
CA00020759	CA00020759_novel05	LG13	18915990	18922025	+	7
CA00020759	CA00020759_novel06	LG13	18924200	18930788	+	5
CA00007563	CA00007563_novel01	LG6	22562368	22575881	+	25
CA00007563	CA00007563_novel02	LG6	22564850	22575882	+	22
CA00007563	CA00007563_novel03	LG6	22564852	22575882	+	24
CA00007563	CA00007563_novel04	LG6	22564853	22575882	+	19
CA00007563	CA00007563_novel05	LG6	22564861	22575882	+	21
CA00007563	CA00007563_novel06	LG6	22566834	22575883	+	18
CA00007563	CA00007563_novel07	LG6	22567813	22575882	+	11
CA00007563	CA00007563_novel08	LG6	22568920	22575877	+	13
CA00007563	CA00007563_novel09	LG6	22576658	22614355	+	31
CA00007563	CA00007563_novel10	LG6	22576671	22614356	+	31
CA00007563	CA00007563_novel11	LG6	22576673	22614354	+	31
CA00007563	CA00007563_novel12	LG6	22576705	22614356	+	31
CA00007563	CA00007563_novel13	LG6	22576672	22614354	+	28
CA00007563	CA00007563_novel14	LG6	22576672	22597554	+	22
CA00007563	CA00007563_novel15	LG6	22576678	22614354	+	32
CA00007563	CA00007563_novel16	LG6	22576679	22580520	+	1
CA00007563	CA00007563_novel17	LG6	22576682	22614353	+	30
CA00007563	CA00007563_novel18	LG6	22576683	22614356	+	29
CA00007563	CA00007563_novel19	LG6	22581236	22614352	+	31
CA00007563	CA00007563_novel20	LG6	22582954	22614374	+	30
CA00007563	CA00007563_novel21	LG6	22584875	22614358	+	27
CA00007563	CA00007563_novel22	LG6	22589951	22614353	+	20
CA00007563	CA00007563_novel23	LG6	22597425	22614357	+	9
CA00007563	CA00007563_novel24	LG6	22613858	22616241	+	1
CA00007563	CA00007563_novel25	LG6	22614116	22614352	+	1
CA00007563	CA00007563_novel26	LG6	22614651	22615189	+	1
CA00006508	CA00006508_novel01	LG3	7335632	7344130	-	8
CA00006508	CA00006508_novel02	LG3	7331526	7342855	-	13
CA00006508	CA00006508_novel03	LG3	7330858	7341940	-	13
CA00006508	CA00006508_novel04	LG3	7331185	7339514	-	10
CA00025169	CA00025169_novel01	LG50	17675746	17691733	-	9
CA00047051	CA00047051_novel01	LG33	297195	308194	+	8
CA00047051	CA00047051_novel02	LG33	301567	308200	+	7
CA00047051	CA00047051_novel03	LG33	306122	308200	+	1
CA00017129	CA00017129_novel01	LG20	3247331	3265927	-	12
CA00017129	CA00017129_novel02	LG20	3249615	3261585	-	11
CA00017129	CA00017129_novel03	LG20	3247788	3261539	-	14
CA00017129	CA00017129_novel04	LG20	3247332	3254762	-	10
CA00079324	CA00079324_novel01	tig00039176_arrow	2026	12135	+	5
CA00079324	CA00079324_novel02	tig00039176_arrow	2026	12134	+	4
CA00079324	CA00079324_novel03	tig00039176_arrow	4537	7612	+	1
CA00079324	CA00079324_novel04	tig00039176_arrow	6068	12129	+	5
CA00044085	CA00044085_novel01	LG50	8510425	8524570	-	13
CA00044085	CA00044085_novel02	LG50	8510428	8524575	-	14
CA00044085	CA00044085_novel03	LG50	8510425	8514711	-	7
CA00019345	CA00019345_novel01	tig00215912_arrow	1142867	1143774	+	2
CA00000489	CA00000489_novel01	LG7	13355020	13382797	-	8
CA00000489	CA00000489_novel02	LG7	13356105	13382798	-	8
CA00000489	CA00000489_novel03	LG7	13356105	13382795	-	8
CA00000489	CA00000489_novel04	LG7	13356106	13382795	-	8
CA00000489	CA00000489_novel05	LG7	13356118	13382793	-	8
CA00000489	CA00000489_novel06	LG7	13356106	13382822	-	7
CA00000489	CA00000489_novel07	LG7	13356116	13382797	-	6
CA00000489	CA00000489_novel08	LG7	13356332	13382797	-	10
CA00000489	CA00000489_novel09	LG7	13356107	13382795	-	7
CA00000489	CA00000489_novel10	LG7	13356119	13382793	-	4
CA00000489	CA00000489_novel11	LG7	13356456	13382793	-	9
CA00000489	CA00000489_novel12	LG7	13356112	13371962	-	7
CA00000489	CA00000489_novel13	LG7	13356105	13358342	-	1
CA00044633	CA00044633_novel01	LG15	15196593	15215650	+	19
CA00044633	CA00044633_novel02	LG15	15201003	15215650	+	16
CA00044633	CA00044633_novel03	LG15	15201009	15215700	+	15
CA00044633	CA00044633_novel04	LG15	15201010	15215650	+	15
CA00044633	CA00044633_novel05	LG15	15204230	15215651	+	12
CA00000682	CA00000682_novel01	LG7	18399162	18403631	+	1
CA00000682	CA00000682_novel02	LG7	18401414	18408316	+	5
CA00000682	CA00000682_novel03	LG7	18402527	18408323	+	5
CA00000682	CA00000682_novel04	LG7	18403867	18408322	+	3
CA00000682	CA00000682_novel05	LG7	18404615	18408316	+	2
CA00000682	CA00000682_novel06	LG7	18404920	18408316	+	1
CA00000682	CA00000682_novel07	LG7	18406759	18408311	+	1
CA00049016	CA00049016_novel01	LG28	10722128	10728000	+	10
CA00051364	CA00051364_novel01	LG42	11115698	11122940	+	13
CA00010631	CA00010631_novel01	LG16	10878848	10885549	-	6
CA00010631	CA00010631_novel02	LG16	10877089	10885525	-	8
CA00010631	CA00010631_novel03	LG16	10877093	10885044	-	7
CA00011822	CA00011822_novel01	LG18	21739659	21746039	-	9
CA00035406	CA00035406_novel01	LG49B	875200	893760	+	18
CA00035406	CA00035406_novel02	LG49B	875200	894596	+	18
CA00035406	CA00035406_novel03	LG49B	875201	894596	+	17
CA00043228	CA00043228_novel01	LG25	9241168	9253920	+	23
CA00043228	CA00043228_novel02	LG25	9241391	9253920	+	21
CA00043228	CA00043228_novel03	LG25	9246476	9253920	+	19
CA00043228	CA00043228_novel04	LG25	9249431	9253919	+	16
CA00043228	CA00043228_novel05	LG25	9249685	9253920	+	14
CA00027154	CA00027154_novel01	LG13	23568210	23576362	-	9
CA00066115	CA00066115_novel01	tig00021399_arrow	116029	138664	+	3
CA00081076	CA00081076_novel01	tig00045592_arrow	6404	8479	+	4
CA00013794	CA00013794_novel01	LG31	4351645	4356397	-	5
CA00013794	CA00013794_novel02	LG31	4351765	4356395	-	4
CA00015929	CA00015929_novel01	LG40	1562749	1568841	-	5
CA00018693	CA00018693_novel01	LG34	17042111	17043713	+	2
CA00032150	CA00032150_novel01	LG49	1602277	1604633	+	1
CA00032150	CA00032150_novel02	LG49	1604247	1606075	+	1
CA00032150	CA00032150_novel03	LG49	1604531	1607937	+	1
CA00032150	CA00032150_novel04	LG49	1605678	1608292	+	1
CA00032150	CA00032150_novel05	LG49	1605771	1658843	+	20
CA00032150	CA00032150_novel06	LG49	1613591	1658840	+	19
CA00032150	CA00032150_novel07	LG49	1613623	1658846	+	19
CA00032150	CA00032150_novel08	LG49	1613792	1658844	+	19
CA00032150	CA00032150_novel09	LG49	1613597	1658843	+	14
CA00032150	CA00032150_novel10	LG49	1613603	1658844	+	18
CA00032150	CA00032150_novel11	LG49	1613623	1617652	+	1
CA00032150	CA00032150_novel12	LG49	1613684	1658844	+	21
CA00032150	CA00032150_novel13	LG49	1613798	1658844	+	21
CA00032150	CA00032150_novel14	LG49	1613806	1658846	+	19
CA00032150	CA00032150_novel15	LG49	1613810	1658844	+	20
CA00032150	CA00032150_novel16	LG49	1613831	1658849	+	21
CA00032150	CA00032150_novel17	LG49	1618793	1658845	+	19
CA00032150	CA00032150_novel18	LG49	1624390	1658844	+	17
CA00032150	CA00032150_novel19	LG49	1627775	1658844	+	14
CA00032150	CA00032150_novel20	LG49	1630479	1630887	+	1
CA00032150	CA00032150_novel21	LG49	1635332	1639914	+	1
CA00032150	CA00032150_novel22	LG49	1635993	1658844	+	12
CA00032150	CA00032150_novel23	LG49	1636264	1658844	+	10
CA00032150	CA00032150_novel24	LG49	1636268	1658846	+	11
CA00032150	CA00032150_novel25	LG49	1639420	1658843	+	12
CA00032150	CA00032150_novel26	LG49	1643792	1644824	+	1
CA00032150	CA00032150_novel27	LG49	1650191	1658846	+	9
CA00032150	CA00032150_novel28	LG49	1650444	1658844	+	7
CA00032150	CA00032150_novel29	LG49	1650588	1658843	+	9
CA00032150	CA00032150_novel30	LG49	1650588	1658841	+	9
CA00032150	CA00032150_novel31	LG49	1650588	1658844	+	4
CA00032150	CA00032150_novel32	LG49	1656510	1658846	+	3
CA00032150	CA00032150_novel33	LG49	1656831	1659398	+	2
CA00032150	CA00032150_novel34	LG49	1657186	1658852	+	1
CA00035522	CA00035522_novel01	LG5	3127855	3129909	-	4
CA00035522	CA00035522_novel02	LG5	3127855	3129354	-	3
CA00027333	CA00027333_novel01	LG44	4747243	4754380	+	5
CA00027333	CA00027333_novel02	LG44	4763014	4779758	+	9
CA00027333	CA00027333_novel03	LG44	4773684	4777447	+	8
CA00027333	CA00027333_novel04	LG44	4775680	4778076	+	2
CA00027333	CA00027333_novel05	LG44	4780515	4786815	+	7
CA00027333	CA00027333_novel06	LG44	4780515	4786816	+	8
CA00027333	CA00027333_novel07	LG44	4786072	4786721	+	1
CA00048530	CA00048530_novel01	LG22	2398614	2405591	+	15
CA00048530	CA00048530_novel02	LG22	2399758	2405589	+	15
CA00048530	CA00048530_novel03	LG22	2401457	2405588	+	12
CA00048530	CA00048530_novel04	LG22	2405271	2405588	+	1
CA00039379	CA00039379_novel01	tig00216561_arrow	9203	36705	-	19
CA00039379	CA00039379_novel02	tig00216561_arrow	9226	36708	-	19
CA00039379	CA00039379_novel03	tig00216561_arrow	9226	36681	-	19
CA00039379	CA00039379_novel04	tig00216561_arrow	9226	36677	-	19
CA00039379	CA00039379_novel05	tig00216561_arrow	9223	36677	-	19
CA00039379	CA00039379_novel06	tig00216561_arrow	9480	36647	-	19
CA00039379	CA00039379_novel07	tig00216561_arrow	9501	36647	-	19
CA00039379	CA00039379_novel08	tig00216561_arrow	9202	36705	-	18
CA00039379	CA00039379_novel09	tig00216561_arrow	9200	36689	-	18
CA00039379	CA00039379_novel10	tig00216561_arrow	9218	36681	-	18
CA00039379	CA00039379_novel11	tig00216561_arrow	9201	36667	-	18
CA00039379	CA00039379_novel12	tig00216561_arrow	9226	36647	-	18
CA00039379	CA00039379_novel13	tig00216561_arrow	9225	36705	-	16
CA00039379	CA00039379_novel14	tig00216561_arrow	9223	36689	-	21
CA00039379	CA00039379_novel15	tig00216561_arrow	9211	36685	-	20
CA00039379	CA00039379_novel16	tig00216561_arrow	9200	36679	-	20
CA00039379	CA00039379_novel17	tig00216561_arrow	9213	36647	-	20
CA00039379	CA00039379_novel18	tig00216561_arrow	9884	36647	-	20
CA00039379	CA00039379_novel19	tig00216561_arrow	9502	36679	-	11
CA00039379	CA00039379_novel20	tig00216561_arrow	9502	36679	-	18
CA00039379	CA00039379_novel21	tig00216561_arrow	9222	36677	-	21
CA00039379	CA00039379_novel22	tig00216561_arrow	9226	36677	-	20
CA00039379	CA00039379_novel23	tig00216561_arrow	9502	36647	-	20
CA00039379	CA00039379_novel24	tig00216561_arrow	8456	36647	-	18
CA00039379	CA00039379_novel25	tig00216561_arrow	9201	36647	-	21
CA00039379	CA00039379_novel26	tig00216561_arrow	9502	36647	-	19
CA00039379	CA00039379_novel27	tig00216561_arrow	9222	18564	-	19
CA00039379	CA00039379_novel28	tig00216561_arrow	9200	18621	-	18
CA00039379	CA00039379_novel29	tig00216561_arrow	9223	18620	-	17
CA00039379	CA00039379_novel30	tig00216561_arrow	9200	18541	-	16
CA00039379	CA00039379_novel31	tig00216561_arrow	9213	18516	-	16
CA00039379	CA00039379_novel32	tig00216561_arrow	9502	18419	-	16
CA00039379	CA00039379_novel33	tig00216561_arrow	9214	18418	-	16
CA00039379	CA00039379_novel34	tig00216561_arrow	9479	17414	-	11
CA00039379	CA00039379_novel35	tig00216561_arrow	9200	16555	-	15
CA00039379	CA00039379_novel36	tig00216561_arrow	9155	15730	-	8
CA00039379	CA00039379_novel37	tig00216561_arrow	9223	15683	-	7
CA00039379	CA00039379_novel38	tig00216561_arrow	9884	15666	-	10
CA00039379	CA00039379_novel39	tig00216561_arrow	9226	14275	-	8
CA00039379	CA00039379_novel40	tig00216561_arrow	9886	13525	-	8
CA00039379	CA00039379_novel41	tig00216561_arrow	9223	13337	-	6
CA00039379	CA00039379_novel42	tig00216561_arrow	9223	12364	-	5
CA00067895	CA00067895_novel01	LG41	24793993	24807071	+	9
CA00005378	CA00005378_novel01	LG27	20642560	20642977	+	2
CA00073725	CA00073725_novel01	LG47	5565855	5570877	+	11
CA00002476	CA00002476_novel01	LG27	26103713	26117381	+	20
CA00002476	CA00002476_novel02	LG27	26103898	26117534	+	21
CA00036083	CA00036083_novel01	LG5	10217767	10221427	+	9
CA00015127	CA00015127_novel01	LG15	9525893	9536578	+	23
CA00015127	CA00015127_novel02	LG15	9527698	9536633	+	21
CA00039831	CA00039831_novel01	LG2	3696729	3697365	+	2
CA00039831	CA00039831_novel02	LG2	3696995	3697366	+	1
CA00044822	CA00044822_novel01	LG2	2405366	2407414	+	1
CA00044822	CA00044822_novel02	LG2	2409526	2412482	+	2
CA00020226	CA00020226_novel01	LG26	3200306	3202335	+	3
CA00030591	CA00030591_novel01	LG6	27626051	27633772	-	32
CA00030591	CA00030591_novel02	LG6	27626453	27633767	-	31
CA00030591	CA00030591_novel03	LG6	27626049	27632517	-	27
CA00018267	CA00018267_novel01	LG36	9159076	9167003	-	9
CA00072468	CA00072468_novel01	tig00020712_arrow	8422	50027	+	13
CA00072468	CA00072468_novel02	tig00020712_arrow	10787	51279	+	14
CA00072468	CA00072468_novel03	tig00020712_arrow	13380	16028	+	1
CA00072468	CA00072468_novel04	tig00020712_arrow	16391	18041	+	1
CA00072468	CA00072468_novel05	tig00020712_arrow	38526	43088	+	3
CA00072468	CA00072468_novel06	tig00020712_arrow	43740	50025	+	2
CA00036366	CA00036366_novel01	LG2	19671830	19678151	-	7
CA00048030	CA00048030_novel01	LG41	16025441	16037553	-	16
CA00048030	CA00048030_novel02	LG41	16025441	16036550	-	13
CA00048030	CA00048030_novel03	LG41	16025440	16035929	-	12
CA00048030	CA00048030_novel04	LG41	16025441	16035246	-	10
CA00048030	CA00048030_novel05	LG41	16025440	16035005	-	11
CA00048030	CA00048030_novel06	LG41	16025441	16032496	-	8
CA00048030	CA00048030_novel07	LG41	16025441	16031580	-	7
CA00048030	CA00048030_novel08	LG41	16025237	16029438	-	2
CA00012203	CA00012203_novel01	LG25	17050206	17077735	-	36
CA00012203	CA00012203_novel02	LG25	17050201	17077731	-	37
CA00012203	CA00012203_novel03	LG25	17050428	17077731	-	25
CA00012203	CA00012203_novel04	LG25	17059177	17077731	-	25
CA00012203	CA00012203_novel05	LG25	17050428	17070483	-	35
CA00012203	CA00012203_novel06	LG25	17050205	17070267	-	34
CA00012203	CA00012203_novel07	LG25	17050201	17069756	-	33
CA00012203	CA00012203_novel08	LG25	17050202	17069378	-	31
CA00012203	CA00012203_novel09	LG25	17050205	17069343	-	19
CA00012203	CA00012203_novel10	LG25	17050206	17068872	-	29
CA00012203	CA00012203_novel11	LG25	17050202	17064335	-	22
CA00012203	CA00012203_novel12	LG25	17050205	17062766	-	17
CA00012203	CA00012203_novel13	LG25	17050430	17062081	-	16
CA00012203	CA00012203_novel14	LG25	17050205	17061613	-	14
CA00012203	CA00012203_novel15	LG25	17050205	17058977	-	12
CA00012203	CA00012203_novel16	LG25	17050201	17058541	-	10
CA00012203	CA00012203_novel17	LG25	17050201	17055317	-	8
CA00012203	CA00012203_novel18	LG25	17050205	17055004	-	8
CA00012203	CA00012203_novel19	LG25	17050204	17054688	-	6
CA00056989	CA00056989_novel01	LG44	6228951	6229971	+	2
CA00018328	CA00018328_novel01	LG36	7548527	7553046	-	10
CA00018328	CA00018328_novel02	LG36	7548527	7552995	-	10
CA00018328	CA00018328_novel03	LG36	7547983	7552961	-	10
CA00040470	CA00040470_novel01	LG50	3466181	3536213	+	3
CA00040470	CA00040470_novel02	LG50	3466210	3536214	+	3
CA00040470	CA00040470_novel03	LG50	3466222	3536213	+	3
CA00040470	CA00040470_novel04	LG50	3500448	3536214	+	2
CA00040470	CA00040470_novel05	LG50	3514066	3536214	+	2
CA00040470	CA00040470_novel06	LG50	3514072	3536213	+	2
CA00040470	CA00040470_novel07	LG50	3532171	3536212	+	1
CA00039728	CA00039728_novel01	tig00023221_arrow	508371	544945	+	14
CA00039728	CA00039728_novel02	tig00023221_arrow	508387	544944	+	14
CA00039728	CA00039728_novel03	tig00023221_arrow	508383	544951	+	13
CA00039728	CA00039728_novel04	tig00023221_arrow	508384	544946	+	13
CA00039728	CA00039728_novel05	tig00023221_arrow	508440	543389	+	13
CA00039728	CA00039728_novel06	tig00023221_arrow	508385	510767	+	1
CA00039728	CA00039728_novel07	tig00023221_arrow	508404	539400	+	11
CA00039728	CA00039728_novel08	tig00023221_arrow	508409	544945	+	14
CA00039728	CA00039728_novel09	tig00023221_arrow	508438	544949	+	14
CA00039728	CA00039728_novel10	tig00023221_arrow	508583	539400	+	9
CA00039728	CA00039728_novel11	tig00023221_arrow	526143	544952	+	9
CA00015415	CA00015415_novel01	LG20	20067419	20070252	+	2
CA00011400	CA00011400_novel01	tig00215416_arrow	1482973	1508590	-	27
CA00011400	CA00011400_novel02	tig00215416_arrow	1483587	1508578	-	26
CA00011400	CA00011400_novel03	tig00215416_arrow	1482944	1508551	-	26
CA00011400	CA00011400_novel04	tig00215416_arrow	1483593	1508010	-	27
CA00011400	CA00011400_novel05	tig00215416_arrow	1483593	1506271	-	26
CA00011400	CA00011400_novel06	tig00215416_arrow	1482970	1503987	-	24
CA00011400	CA00011400_novel07	tig00215416_arrow	1482941	1503986	-	24
CA00011400	CA00011400_novel08	tig00215416_arrow	1483596	1503542	-	23
CA00011400	CA00011400_novel09	tig00215416_arrow	1482941	1501949	-	23
CA00011400	CA00011400_novel10	tig00215416_arrow	1483590	1501941	-	22
CA00011400	CA00011400_novel11	tig00215416_arrow	1482944	1501501	-	21
CA00011400	CA00011400_novel12	tig00215416_arrow	1482973	1500638	-	20
CA00011400	CA00011400_novel13	tig00215416_arrow	1482457	1500518	-	19
CA00011400	CA00011400_novel14	tig00215416_arrow	1482970	1494254	-	17
CA00042993	CA00042993_novel01	LG43	19719746	19725021	+	3
CA00042993	CA00042993_novel02	LG43	19719747	19723462	+	3
CA00042993	CA00042993_novel03	LG43	19719753	19725021	+	2
CA00042993	CA00042993_novel04	LG43	19719759	19725026	+	2
CA00042993	CA00042993_novel05	LG43	19724713	19725021	+	1
CA00038883	CA00038883_novel01	LG17	17410774	17418208	+	8
CA00038883	CA00038883_novel02	LG17	17410775	17418203	+	9
CA00038883	CA00038883_novel03	LG17	17415161	17418200	+	6
CA00038883	CA00038883_novel04	LG17	17416441	17418208	+	3
CA00031680	CA00031680_novel01	LG43	6317640	6330525	+	31
CA00031680	CA00031680_novel02	LG43	6317640	6330525	+	30
CA00031680	CA00031680_novel03	LG43	6317640	6330546	+	32
CA00031680	CA00031680_novel04	LG43	6317643	6330525	+	30
CA00031680	CA00031680_novel05	LG43	6317646	6330525	+	28
CA00031680	CA00031680_novel06	LG43	6317646	6330732	+	32
CA00031680	CA00031680_novel07	LG43	6322649	6327099	+	12
CA00031680	CA00031680_novel08	LG43	6325467	6330637	+	11
CA00031680	CA00031680_novel09	LG43	6328973	6330732	+	3
CA00031680	CA00031680_novel10	LG43	6330735	6333303	+	1
CA00015119	CA00015119_novel01	LG15	9363553	9372685	+	2
CA00050585	CA00050585_novel01	LG48	9144957	9147380	-	3
CA00050585	CA00050585_novel02	LG48	9144957	9147380	-	3
CA00050585	CA00050585_novel03	LG48	9144957	9147380	-	4
CA00050585	CA00050585_novel04	LG48	9144933	9145985	-	2
CA00050585	CA00050585_novel05	LG48	9144980	9145208	-	1
CA00022789	CA00022789_novel01	LG2	11196670	11204931	-	11
CA00022789	CA00022789_novel02	LG2	11196670	11204733	-	11
CA00022789	CA00022789_novel03	LG2	11196670	11204931	-	11
CA00022789	CA00022789_novel04	LG2	11196669	11204896	-	11
CA00022789	CA00022789_novel05	LG2	11196669	11204877	-	12
CA00015965	CA00015965_novel01	LG40	499298	512553	+	13
CA00015965	CA00015965_novel02	LG40	499306	512553	+	13
CA00015965	CA00015965_novel03	LG40	499325	511841	+	13
CA00015965	CA00015965_novel04	LG40	499316	512559	+	14
CA00015965	CA00015965_novel05	LG40	499323	512560	+	8
CA00015965	CA00015965_novel06	LG40	499329	512352	+	12
CA00015965	CA00015965_novel07	LG40	509075	512559	+	2
CA00015965	CA00015965_novel08	LG40	510807	512551	+	2
CA00008681	CA00008681_novel01	tig00000254_arrow	348943	358814	-	15
CA00014136	CA00014136_novel01	LG30	17102681	17118088	-	25
CA00014136	CA00014136_novel02	LG30	17102691	17118086	-	25
CA00014136	CA00014136_novel03	LG30	17102684	17118072	-	25
CA00014136	CA00014136_novel04	LG30	17102687	17118088	-	26
CA00014136	CA00014136_novel05	LG30	17102694	17118088	-	24
CA00014136	CA00014136_novel06	LG30	17102698	17118088	-	26
CA00014136	CA00014136_novel07	LG30	17104018	17118087	-	22
CA00014136	CA00014136_novel08	LG30	17103791	17118085	-	23
CA00014136	CA00014136_novel09	LG30	17102874	17118074	-	17
CA00014136	CA00014136_novel10	LG30	17102681	17115119	-	22
CA00014136	CA00014136_novel11	LG30	17102682	17111791	-	19
CA00014136	CA00014136_novel12	LG30	17102682	17111779	-	20
CA00014136	CA00014136_novel13	LG30	17102682	17111071	-	19
CA00014136	CA00014136_novel14	LG30	17102682	17110567	-	16
CA00014136	CA00014136_novel15	LG30	17102682	17110018	-	15
CA00014136	CA00014136_novel16	LG30	17102682	17108902	-	12
CA00014136	CA00014136_novel17	LG30	17102682	17106753	-	9
CA00014136	CA00014136_novel18	LG30	17103791	17106484	-	8
CA00014136	CA00014136_novel19	LG30	17103794	17106155	-	7
CA00014136	CA00014136_novel20	LG30	17118941	17126577	-	6
CA00014136	CA00014136_novel21	LG30	17118941	17126571	-	6
CA00014136	CA00014136_novel22	LG30	17121638	17126571	-	3
CA00026382	CA00026382_novel01	LG7	7372061	7388915	+	12
CA00026382	CA00026382_novel02	LG7	7372568	7388911	+	12
CA00026382	CA00026382_novel03	LG7	7372103	7388916	+	10
CA00026382	CA00026382_novel04	LG7	7372163	7388920	+	10
CA00026382	CA00026382_novel05	LG7	7372755	7389749	+	11
CA00026382	CA00026382_novel06	LG7	7372169	7388908	+	11
CA00026382	CA00026382_novel07	LG7	7379369	7387689	+	9
CA00026382	CA00026382_novel08	LG7	7384130	7388916	+	8
CA00026382	CA00026382_novel09	LG7	7384202	7388738	+	7
CA00026382	CA00026382_novel10	LG7	7385321	7387688	+	4
CA00072862	CA00072862_novel01	LG15	72219	72536	+	1
CA00032148	CA00032148_novel01	LG49	1564597	1593958	+	10
CA00032148	CA00032148_novel02	LG49	1564613	1592672	+	5
CA00032148	CA00032148_novel03	LG49	1564640	1581578	+	2
CA00032148	CA00032148_novel04	LG49	1564656	1592668	+	9
CA00032148	CA00032148_novel05	LG49	1564656	1567310	+	1
CA00032148	CA00032148_novel06	LG49	1585758	1592672	+	6
CA00032148	CA00032148_novel07	LG49	1591871	1593956	+	1
CA00032148	CA00032148_novel08	LG49	1593202	1593959	+	1
CA00038008	CA00038008_novel01	LG4	14076389	14080584	+	1
CA00038008	CA00038008_novel02	LG4	14076391	14078539	+	1
CA00048036	CA00048036_novel01	LG32	6776246	6787589	-	6
CA00002191	CA00002191_novel01	LG50	9217835	9221899	+	4
CA00002191	CA00002191_novel02	LG50	9217859	9221899	+	3
CA00040953	CA00040953_novel01	LG10	12622075	12624389	+	2
CA00040953	CA00040953_novel02	LG10	12625136	12633227	+	12
CA00040953	CA00040953_novel03	LG10	12625876	12633237	+	11
CA00019768	CA00019768_novel01	LG31	22334756	22345739	+	17
CA00019768	CA00019768_novel02	LG31	22334784	22348044	+	17
CA00019768	CA00019768_novel03	LG31	22334801	22345739	+	17
CA00019768	CA00019768_novel04	LG31	22341544	22348048	+	4
CA00019768	CA00019768_novel05	LG31	22342855	22348048	+	2
CA00019768	CA00019768_novel06	LG31	22342896	22348041	+	2
CA00019768	CA00019768_novel07	LG31	22343981	22348039	+	1
CA00022747	CA00022747_novel01	LG36	13420078	13424274	-	12
CA00022747	CA00022747_novel02	LG36	13420081	13424270	-	11
CA00022747	CA00022747_novel03	LG36	13420078	13422611	-	7
CA00000352	CA00000352_novel01	LG34	7296345	7307607	-	14
CA00000352	CA00000352_novel02	LG34	7296346	7307595	-	13
CA00000352	CA00000352_novel03	LG34	7296350	7307584	-	13
CA00000352	CA00000352_novel04	LG34	7296346	7307320	-	12
CA00000352	CA00000352_novel05	LG34	7296346	7304458	-	12
CA00000352	CA00000352_novel06	LG34	7296349	7300873	-	7
CA00004262	CA00004262_novel01	LG11	15730037	15755848	-	7
CA00004262	CA00004262_novel02	LG11	15730037	15745408	-	6
CA00004262	CA00004262_novel03	LG11	15730037	15745357	-	7
CA00004262	CA00004262_novel04	LG11	15730038	15735473	-	4
CA00004262	CA00004262_novel05	LG11	15730037	15735432	-	5
CA00004262	CA00004262_novel06	LG11	15730037	15731785	-	3
CA00025557	CA00025557_novel01	LG27	7247681	7254406	+	3
CA00035053	CA00035053_novel01	LG31	11205066	11210987	+	5
CA00035053	CA00035053_novel02	LG31	11207638	11210989	+	4
CA00004230	CA00004230_novel01	LG11	16338257	16349772	-	7
CA00004230	CA00004230_novel02	LG11	16338453	16346523	-	6
CA00011188	CA00011188_novel01	LG14	32077248	32085920	+	4
CA00024128	CA00024128_novel01	LG30	15245924	15249623	-	2
CA00024128	CA00024128_novel02	LG30	15246300	15246816	-	1
CA00003026	CA00003026_novel01	tig00214714_arrow_1_2670353	2220186	2242065	+	28
CA00003026	CA00003026_novel02	tig00214714_arrow_1_2670353	2230149	2242068	+	19
CA00003026	CA00003026_novel03	tig00214714_arrow_1_2670353	2230352	2242068	+	19
CA00003026	CA00003026_novel04	tig00214714_arrow_1_2670353	2233235	2242065	+	13
CA00003026	CA00003026_novel05	tig00214714_arrow_1_2670353	2241300	2243004	+	1
CA00010340	CA00010340_novel01	LG37	16543721	16577225	+	14
CA00010340	CA00010340_novel02	LG37	16543746	16577220	+	13
CA00010340	CA00010340_novel03	LG37	16543746	16577221	+	10
CA00010340	CA00010340_novel04	LG37	16565354	16577221	+	3
CA00010340	CA00010340_novel05	LG37	16573859	16577225	+	2
CA00010340	CA00010340_novel06	LG37	16575486	16577221	+	1
CA00055405	CA00055405_novel01	tig00033088_arrow	267216	281220	+	9
CA00035770	CA00035770_novel01	LG3	10818870	10822351	-	11
CA00035770	CA00035770_novel02	LG3	10818870	10822351	-	10
CA00035770	CA00035770_novel03	LG3	10818880	10822351	-	12
CA00012602	CA00012602_novel01	LG17	14138913	14143755	+	4
CA00012602	CA00012602_novel02	LG17	14138913	14143761	+	4
CA00012602	CA00012602_novel03	LG17	14140246	14144967	+	1
CA00011760	CA00011760_novel01	LG18	18675428	18699219	+	9
CA00054132	CA00054132_novel01	tig00214150_arrow	405646	442986	-	24
CA00054132	CA00054132_novel02	tig00214150_arrow	401506	442939	-	30
CA00054132	CA00054132_novel03	tig00214150_arrow	405661	442939	-	23
CA00054132	CA00054132_novel04	tig00214150_arrow	406026	442900	-	23
CA00054132	CA00054132_novel05	tig00214150_arrow	393103	434238	-	37
CA00054132	CA00054132_novel06	tig00214150_arrow	393101	416223	-	29
CA00054132	CA00054132_novel07	tig00214150_arrow	393099	415967	-	28
CA00054132	CA00054132_novel08	tig00214150_arrow	393101	415069	-	27
CA00054132	CA00054132_novel09	tig00214150_arrow	393101	408398	-	22
CA00054132	CA00054132_novel10	tig00214150_arrow	393101	407698	-	20
CA00054132	CA00054132_novel11	tig00214150_arrow	393106	406330	-	17
CA00054132	CA00054132_novel12	tig00214150_arrow	393108	406080	-	16
CA00054132	CA00054132_novel13	tig00214150_arrow	393101	405978	-	14
CA00054132	CA00054132_novel14	tig00214150_arrow	393101	404761	-	13
CA00054132	CA00054132_novel15	tig00214150_arrow	393103	403755	-	10
CA00054132	CA00054132_novel16	tig00214150_arrow	393099	401748	-	9
CA00054132	CA00054132_novel17	tig00214150_arrow	393101	394044	-	2
CA00028315	CA00028315_novel01	LG9	25603458	25614015	+	11
CA00028315	CA00028315_novel02	LG9	25603414	25607214	+	6
CA00028315	CA00028315_novel03	LG9	25603458	25611616	+	9
CA00005642	CA00005642_novel01	LG32	29452435	29477641	+	4
CA00005642	CA00005642_novel02	LG32	29461234	29462132	+	1
CA00005642	CA00005642_novel03	LG32	29476004	29477633	+	1
CA00016368	CA00016368_novel01	LG26	17658102	17664642	+	7
CA00016368	CA00016368_novel02	LG26	17658103	17668255	+	15
CA00016368	CA00016368_novel03	LG26	17658118	17671657	+	16
CA00016368	CA00016368_novel04	LG26	17663273	17671664	+	12
CA00021812	CA00021812_novel01	LG18	13017398	13027411	+	11
CA00021812	CA00021812_novel02	LG18	13017401	13027416	+	9
CA00021812	CA00021812_novel03	LG18	13017403	13027416	+	13
CA00031249	CA00031249_novel01	tig00014308_arrow	828565	878450	-	10
CA00031249	CA00031249_novel02	tig00014308_arrow	828577	835921	-	3
CA00038595	CA00038595_novel01	tig00214237_arrow	508227	534711	-	6
CA00038595	CA00038595_novel02	tig00214237_arrow	508235	534675	-	6
CA00038595	CA00038595_novel03	tig00214237_arrow	508219	534685	-	4
CA00038595	CA00038595_novel04	tig00214237_arrow	508233	534681	-	7
CA00038595	CA00038595_novel05	tig00214237_arrow	508232	534645	-	7
CA00038595	CA00038595_novel06	tig00214237_arrow	508227	534667	-	5
CA00038595	CA00038595_novel07	tig00214237_arrow	508226	517436	-	6
CA00038595	CA00038595_novel08	tig00214237_arrow	508232	513802	-	5
CA00038595	CA00038595_novel09	tig00214237_arrow	508227	513136	-	4
CA00004711	CA00004711_novel01	LG6	7330388	7334932	+	7
CA00004711	CA00004711_novel02	LG6	7330389	7334931	+	11
CA00039333	CA00039333_novel01	LG48	7151817	7154449	+	2
CA00039333	CA00039333_novel02	LG48	7152770	7154448	+	1
CA00006699	CA00006699_novel01	LG16	2102952	2118237	-	5
CA00006699	CA00006699_novel02	LG16	2103298	2114860	-	3
CA00006699	CA00006699_novel03	LG16	2103298	2114819	-	3
CA00004166	CA00004166_novel01	LG28	17231783	17272731	-	13
CA00004166	CA00004166_novel02	LG28	17234493	17272758	-	13
CA00004166	CA00004166_novel03	LG28	17233361	17272743	-	13
CA00004166	CA00004166_novel04	LG28	17233317	17272734	-	13
CA00004166	CA00004166_novel05	LG28	17258631	17272743	-	3
CA00004166	CA00004166_novel06	LG28	17231783	17252031	-	10
CA00004166	CA00004166_novel07	LG28	17231786	17251832	-	9
CA00004166	CA00004166_novel08	LG28	17231783	17247843	-	7
CA00004166	CA00004166_novel09	LG28	17231900	17247304	-	6
CA00058448	CA00058448_novel01	LG28B	372043	375858	+	5
CA00004754	CA00004754_novel01	LG6	6351094	6355243	+	10
CA00000452	CA00000452_novel01	LG7	12186686	12188149	+	3
CA00005408	CA00005408_novel01	LG27	20211255	20220159	+	14
CA00005408	CA00005408_novel02	LG27	20218450	20220579	+	1
CA00022982	CA00022982_novel01	LG2	16832027	16862840	+	12
CA00022982	CA00022982_novel02	LG2	16832346	16862851	+	13
CA00022982	CA00022982_novel03	LG2	16841087	16863858	+	12
CA00022982	CA00022982_novel04	LG2	16841088	16862839	+	14
CA00022982	CA00022982_novel05	LG2	16841088	16862853	+	15
CA00022982	CA00022982_novel06	LG2	16841257	16863860	+	13
CA00022982	CA00022982_novel07	LG2	16847590	16848451	+	1
CA00022982	CA00022982_novel08	LG2	16861680	16863858	+	1
CA00027821	CA00027821_novel01	LG10	21005496	21029721	-	11
CA00027821	CA00027821_novel02	LG10	21007065	21029718	-	12
CA00007128	CA00007128_novel01	LG15	10127140	10142901	-	21
CA00007128	CA00007128_novel02	LG15	10127136	10142342	-	21
CA00007128	CA00007128_novel03	LG15	10127136	10142472	-	20
CA00007128	CA00007128_novel04	LG15	10127135	10142304	-	20
CA00007128	CA00007128_novel05	LG15	10127136	10142331	-	22
CA00007128	CA00007128_novel06	LG15	10127135	10141096	-	20
CA00007128	CA00007128_novel07	LG15	10127182	10141083	-	21
CA00007128	CA00007128_novel08	LG15	10127135	10140987	-	22
CA00007128	CA00007128_novel09	LG15	10127132	10137768	-	19
CA00007128	CA00007128_novel10	LG15	10127136	10136362	-	17
CA00007128	CA00007128_novel11	LG15	10127135	10134994	-	15
CA00007128	CA00007128_novel12	LG15	10127136	10134028	-	11
CA00007128	CA00007128_novel13	LG15	10127182	10132869	-	10
CA00007128	CA00007128_novel14	LG15	10127135	10132004	-	9
CA00007128	CA00007128_novel15	LG15	10127136	10129632	-	4
CA00005058	CA00005058_novel01	LG31	17628478	17658900	-	16
CA00005058	CA00005058_novel02	LG31	17628480	17658886	-	16
CA00005058	CA00005058_novel03	LG31	17628484	17658885	-	18
CA00005058	CA00005058_novel04	LG31	17628532	17649178	-	11
CA00005058	CA00005058_novel05	LG31	17630868	17635860	-	2
CA00018462	CA00018462_novel01	LG32	17279254	17290134	-	6
CA00018462	CA00018462_novel02	LG32	17281291	17287809	-	4
CA00018462	CA00018462_novel03	LG32	17279249	17282909	-	3
CA00042269	CA00042269_novel01	tig00011994_arrow	222176	223939	+	6
CA00042269	CA00042269_novel02	tig00011994_arrow	222176	223938	+	6
CA00067079	CA00067079_novel01	LG48	6886549	6902651	+	12
CA00067079	CA00067079_novel02	LG48	6886550	6902652	+	12
CA00067079	CA00067079_novel03	LG48	6892417	6902642	+	6
CA00067079	CA00067079_novel04	LG48	6892498	6902220	+	5
CA00067079	CA00067079_novel05	LG48	6893092	6902652	+	6
CA00050172	CA00050172_novel01	LG23	19131373	19137475	+	3
CA00050172	CA00050172_novel02	LG23	19136071	19137480	+	1
CA00006480	CA00006480_novel01	LG3	7602730	7607856	-	3
CA00006480	CA00006480_novel02	LG3	7602729	7607765	-	4
CA00004616	CA00004616_novel01	LG9	5528732	5576697	+	10
CA00004616	CA00004616_novel02	LG9	5536113	5578532	+	10
CA00004616	CA00004616_novel03	LG9	5541031	5578530	+	11
CA00004616	CA00004616_novel04	LG9	5541071	5576697	+	11
CA00004616	CA00004616_novel05	LG9	5547553	5578478	+	10
CA00004616	CA00004616_novel06	LG9	5556100	5560463	+	2
CA00004616	CA00004616_novel07	LG9	5561518	5576684	+	8
CA00004616	CA00004616_novel08	LG9	5575892	5576697	+	1
CA00004616	CA00004616_novel09	LG9	5576198	5578493	+	1
CA00004616	CA00004616_novel10	LG9	5576939	5578510	+	1
CA00002995	CA00002995_novel01	tig00214714_arrow_1_2670353	1552540	1564867	-	9
CA00009159	CA00009159_novel01	LG19	8363792	8374365	-	14
CA00009159	CA00009159_novel02	LG19	8363792	8374355	-	12
CA00009159	CA00009159_novel03	LG19	8363792	8374355	-	13
CA00009159	CA00009159_novel04	LG19	8363792	8374350	-	13
CA00009159	CA00009159_novel05	LG19	8363789	8374354	-	9
CA00009159	CA00009159_novel06	LG19	8369821	8374354	-	3
CA00009159	CA00009159_novel07	LG19	8363789	8373964	-	14
CA00009159	CA00009159_novel08	LG19	8363792	8373960	-	13
CA00009159	CA00009159_novel09	LG19	8363793	8373538	-	9
CA00009159	CA00009159_novel10	LG19	8363792	8373261	-	11
CA00009159	CA00009159_novel11	LG19	8363789	8369882	-	11
CA00009159	CA00009159_novel12	LG19	8363792	8369782	-	10
CA00009159	CA00009159_novel13	LG19	8363793	8369672	-	8
CA00009159	CA00009159_novel14	LG19	8363786	8368780	-	8
CA00009159	CA00009159_novel15	LG19	8363789	8369620	-	9
CA00009159	CA00009159_novel16	LG19	8363789	8368877	-	6
CA00009159	CA00009159_novel17	LG19	8363794	8365037	-	2
CA00009159	CA00009159_novel18	LG19	8363792	8364623	-	2
CA00035202	CA00035202_novel01	LG25	21289724	21295368	-	6
CA00035202	CA00035202_novel02	LG25	21289720	21295358	-	5
CA00035202	CA00035202_novel03	LG25	21289724	21295328	-	3
CA00009282	CA00009282_novel01	LG4	11747484	11750259	-	2
CA00034243	CA00034243_novel01	LG4	7349966	7357166	-	13
CA00034243	CA00034243_novel02	LG4	7350626	7357153	-	11
CA00034243	CA00034243_novel03	LG4	7351068	7357153	-	11
CA00034243	CA00034243_novel04	LG4	7351068	7356103	-	8
CA00034243	CA00034243_novel05	LG4	7351068	7354556	-	5
CA00007171	CA00007171_novel01	LG28	9665387	9670891	+	7
CA00056679	CA00056679_novel01	LG42	2552118	2557670	-	11
CA00056679	CA00056679_novel02	LG42	2552905	2557488	-	9
CA00015795	CA00015795_novel01	LG35	12472838	12475570	+	2
CA00015795	CA00015795_novel02	LG35	12474136	12475570	+	1
CA00015795	CA00015795_novel03	LG35	12478089	12484639	+	3
CA00000878	CA00000878_novel01	LG16	19402974	19407592	+	3
CA00000878	CA00000878_novel02	LG16	19405176	19409920	+	1
CA00000878	CA00000878_novel03	LG16	19405176	19408695	+	1
CA00079117	CA00079117_novel01	tig00051372_arrow	34940	42640	-	5
CA00079117	CA00079117_novel02	tig00051372_arrow	34168	42632	-	5
CA00079117	CA00079117_novel03	tig00051372_arrow	38592	42639	-	4
CA00079117	CA00079117_novel04	tig00051372_arrow	34944	41280	-	3
CA00079117	CA00079117_novel05	tig00051372_arrow	34940	40695	-	2
CA00032246	CA00032246_novel01	LG28	21914669	21921793	+	6
CA00032246	CA00032246_novel02	LG28	21914685	21921797	+	7
CA00037047	CA00037047_novel01	LG1	3149996	3153320	-	3
CA00016624	CA00016624_novel01	LG7	20431315	20447626	-	5
CA00008179	CA00008179_novel01	LG38	17235001	17239828	-	2
CA00008179	CA00008179_novel02	LG38	17235000	17238786	-	2
CA00020776	CA00020776_novel01	LG13	19197857	19211502	-	14
CA00020776	CA00020776_novel02	LG13	19198164	19208806	-	13
CA00043717	CA00043717_novel01	LG44	5937366	5946575	+	11
CA00043717	CA00043717_novel02	LG44	5937384	5946575	+	11
CA00043717	CA00043717_novel03	LG44	5937368	5940229	+	2
CA00043717	CA00043717_novel04	LG44	5937368	5946577	+	12
CA00043717	CA00043717_novel05	LG44	5939082	5946572	+	10
CA00015774	CA00015774_novel01	LG35	12800563	12813279	-	8
CA00012990	CA00012990_novel01	LG35	1238862	1244449	+	2
CA00012990	CA00012990_novel02	LG35	1238869	1244222	+	2
CA00012990	CA00012990_novel03	LG35	1240422	1244448	+	1
CA00012990	CA00012990_novel04	LG35	1242110	1244443	+	1
CA00041541	CA00041541_novel01	LG15	23811267	23812876	-	1
CA00025565	CA00025565_novel01	LG27	7394987	7403944	+	7
CA00025565	CA00025565_novel02	LG27	7394997	7403944	+	10
CA00025565	CA00025565_novel03	LG27	7395268	7403944	+	9
CA00060215	CA00060215_novel01	LG12	1840310	1842346	+	3
CA00060215	CA00060215_novel02	LG12	1840311	1845153	+	5
CA00060215	CA00060215_novel03	LG12	1840478	1846008	+	5
CA00060215	CA00060215_novel04	LG12	1840486	1845150	+	6
CA00060215	CA00060215_novel05	LG12	1843328	1845153	+	2
CA00017287	CA00017287_novel01	LG3	3268075	3281887	-	3
CA00032469	CA00032469_novel01	LG42	1544674	1561448	-	8
CA00045225	CA00045225_novel01	LG41	973536	975923	-	2
CA00064713	CA00064713_novel01	tig00029870_arrow	63959	72948	-	13
CA00052430	CA00052430_novel01	LG47	6477512	6479741	+	1
CA00048330	CA00048330_novel01	LG45	11545083	11586812	-	20
CA00048330	CA00048330_novel02	LG45	11545085	11568883	-	16
CA00048767	CA00048767_novel01	LG13	19362803	19367109	+	3
CA00048767	CA00048767_novel02	LG13	19384218	19404099	+	23
CA00048767	CA00048767_novel03	LG13	19385510	19404102	+	22
CA00048767	CA00048767_novel04	LG13	19389279	19404117	+	20
CA00048767	CA00048767_novel05	LG13	19390359	19404102	+	19
CA00048767	CA00048767_novel06	LG13	19392126	19404101	+	15
CA00048767	CA00048767_novel07	LG13	19393086	19404102	+	11
CA00048767	CA00048767_novel08	LG13	19397391	19404102	+	8
CA00025286	CA00025286_novel01	LG45	14927481	14932983	-	4
CA00025286	CA00025286_novel02	LG45	14927480	14930974	-	4
CA00025286	CA00025286_novel03	LG45	14927478	14930360	-	2
CA00025286	CA00025286_novel04	LG45	14927480	14927947	-	1
CA00053540	CA00053540_novel01	LG1	18168471	18227362	+	12
CA00053540	CA00053540_novel02	LG1	18168473	18246242	+	17
CA00053540	CA00053540_novel03	LG1	18168491	18244993	+	17
CA00053540	CA00053540_novel04	LG1	18168531	18212139	+	5
CA00053540	CA00053540_novel05	LG1	18168550	18169649	+	1
CA00053540	CA00053540_novel06	LG1	18179408	18246243	+	16
CA00053540	CA00053540_novel07	LG1	18209437	18224682	+	6
CA00053540	CA00053540_novel08	LG1	18209833	18244994	+	12
CA00053540	CA00053540_novel09	LG1	18218620	18227363	+	5
CA00053540	CA00053540_novel10	LG1	18223415	18224679	+	1
CA00017627	CA00017627_novel01	LG9	33575379	33579663	+	5
CA00017627	CA00017627_novel02	LG9	33575395	33579662	+	5
CA00017627	CA00017627_novel03	LG9	33575441	33579660	+	4
CA00005425	CA00005425_novel01	LG40	10994197	11002868	-	3
CA00035029	CA00035029_novel01	LG48	4809972	4811824	+	1
CA00030526	CA00030526_novel01	LG18	13583839	13631383	+	20
CA00030526	CA00030526_novel02	LG18	13607707	13612300	+	1
CA00030526	CA00030526_novel03	LG18	13615276	13640218	+	15
CA00030526	CA00030526_novel04	LG18	13638853	13640514	+	1
CA00072024	CA00072024_novel01	LG2	285349	288511	-	3
CA00009441	CA00009441_novel01	LG8	13543296	13545406	-	3
CA00042024	CA00042024_novel01	LG38	1761812	1788136	+	19
CA00042024	CA00042024_novel02	LG38	1761843	1788333	+	20
CA00042024	CA00042024_novel03	LG38	1761847	1788123	+	20
CA00042024	CA00042024_novel04	LG38	1761843	1788125	+	19
CA00042024	CA00042024_novel05	LG38	1761846	1788125	+	19
CA00042024	CA00042024_novel06	LG38	1767217	1788125	+	19
CA00042024	CA00042024_novel07	LG38	1768439	1788125	+	18
CA00042024	CA00042024_novel08	LG38	1769999	1788123	+	17
CA00042024	CA00042024_novel09	LG38	1770298	1788338	+	16
CA00042024	CA00042024_novel10	LG38	1772272	1788121	+	14
CA00042024	CA00042024_novel11	LG38	1774813	1788122	+	12
CA00042024	CA00042024_novel12	LG38	1777372	1788124	+	9
CA00059869	CA00059869_novel01	LG23	11626379	11629533	-	2
CA00005299	CA00005299_novel01	LG27	21863211	21867613	-	7
CA00005299	CA00005299_novel02	LG27	21863211	21867528	-	6
CA00005299	CA00005299_novel03	LG27	21863211	21866220	-	4
CA00044658	CA00044658_novel01	LG15	14866854	14872323	+	7
CA00006342	CA00006342_novel01	LG7	30652870	30663689	-	19
CA00006342	CA00006342_novel02	LG7	30652870	30663689	-	21
CA00006342	CA00006342_novel03	LG7	30652844	30663687	-	21
CA00006342	CA00006342_novel04	LG7	30652867	30663687	-	21
CA00006342	CA00006342_novel05	LG7	30652844	30663686	-	21
CA00006342	CA00006342_novel06	LG7	30652874	30663686	-	21
CA00006342	CA00006342_novel07	LG7	30652851	30663687	-	19
CA00006342	CA00006342_novel08	LG7	30652870	30663687	-	22
CA00006342	CA00006342_novel09	LG7	30652871	30663687	-	22
CA00006342	CA00006342_novel10	LG7	30652870	30663686	-	22
CA00006342	CA00006342_novel11	LG7	30652867	30663686	-	19
CA00006342	CA00006342_novel12	LG7	30652880	30663686	-	20
CA00006342	CA00006342_novel13	LG7	30652870	30662657	-	20
CA00006342	CA00006342_novel14	LG7	30652854	30660939	-	18
CA00006342	CA00006342_novel15	LG7	30652874	30660913	-	17
CA00006342	CA00006342_novel16	LG7	30652869	30659314	-	15
CA00006342	CA00006342_novel17	LG7	30652874	30658876	-	13
CA00006342	CA00006342_novel18	LG7	30652874	30657466	-	11
CA00006342	CA00006342_novel19	LG7	30652877	30657197	-	10
CA00006342	CA00006342_novel20	LG7	30652867	30655916	-	5
CA00036712	CA00036712_novel01	LG25	5975729	5979472	+	9
CA00006533	CA00006533_novel01	LG3	7092530	7096120	+	8
CA00006533	CA00006533_novel02	LG3	7092531	7096107	+	6
CA00006533	CA00006533_novel03	LG3	7093256	7096103	+	6
CA00006533	CA00006533_novel04	LG3	7094445	7096079	+	6
CA00006533	CA00006533_novel05	LG3	7094798	7096119	+	3
CA00006533	CA00006533_novel06	LG3	7095511	7096104	+	2
CA00006533	CA00006533_novel07	LG3	7095559	7096119	+	1
CA00063508	CA00063508_novel01	tig00217304_arrow	71214	76789	-	3
CA00031749	CA00031749_novel01	LG35	8092924	8097045	-	6
CA00031749	CA00031749_novel02	LG35	8092920	8097044	-	4
CA00031749	CA00031749_novel03	LG35	8092924	8097039	-	5
CA00031749	CA00031749_novel04	LG35	8092916	8095749	-	4
CA00039927	CA00039927_novel01	LG9	28615406	28628565	-	10
CA00042174	CA00042174_novel01	LG14	17546927	17554590	+	4
CA00042174	CA00042174_novel02	LG14	17546939	17554594	+	5
CA00042174	CA00042174_novel03	LG14	17546962	17554588	+	5
CA00042174	CA00042174_novel04	LG14	17549283	17554595	+	3
CA00042174	CA00042174_novel05	LG14	17551995	17554595	+	1
CA00007103	CA00007103_novel01	LG15	10635077	10641269	+	12
CA00040747	CA00040747_novel01	LG29	1347552	1350366	-	6
CA00037225	CA00037225_novel01	LG6	12302772	12317025	-	8
CA00037225	CA00037225_novel02	LG6	12301182	12314310	-	5
CA00024146	CA00024146_novel01	LG35	10636102	10647807	-	11
CA00024146	CA00024146_novel02	LG35	10638888	10647807	-	9
CA00070495	CA00070495_novel01	LG13	9265382	9302054	-	22
CA00070495	CA00070495_novel02	LG13	9265383	9302054	-	23
CA00070495	CA00070495_novel03	LG13	9273020	9302054	-	17
CA00070495	CA00070495_novel04	LG13	9277370	9302054	-	12
CA00070495	CA00070495_novel05	LG13	9265986	9296111	-	13
CA00070495	CA00070495_novel06	LG13	9265378	9282630	-	7
CA00070495	CA00070495_novel07	LG13	9265378	9276554	-	10
CA00011215	CA00011215_novel01	LG17	25148543	25153777	-	9
CA00007382	CA00007382_novel01	LG32	3865759	3885592	+	12
CA00007382	CA00007382_novel02	LG32	3865771	3885592	+	13
CA00007382	CA00007382_novel03	LG32	3866016	3885592	+	12
CA00013686	CA00013686_novel01	LG43	10642892	10650838	-	8
CA00013686	CA00013686_novel02	LG43	10642759	10650836	-	9
CA00043721	CA00043721_novel01	LG44	6002390	6002632	+	1
CA00059159	CA00059159_novel01	LG40	20009673	20030584	-	15
CA00018577	CA00018577_novel01	LG19	26243360	26244166	+	3
CA00018577	CA00018577_novel02	LG19	26243803	26244171	+	1
CA00048283	CA00048283_novel01	LG9	21719669	21725985	-	11
CA00048283	CA00048283_novel02	LG9	21719669	21721826	-	5
CA00008486	CA00008486_novel01	LG5	10999235	11015993	+	10
CA00008486	CA00008486_novel02	LG5	10999246	11015997	+	11
CA00008486	CA00008486_novel03	LG5	11013829	11015997	+	1
CA00015776	CA00015776_novel01	LG35	12781451	12784524	-	3
CA00015776	CA00015776_novel02	LG35	12781451	12784488	-	3
CA00035970	CA00035970_novel01	LG32	6997593	7012613	+	13
CA00035970	CA00035970_novel02	LG32	7011815	7012621	+	1
CA00033802	CA00033802_novel01	LG20	27973129	27980513	+	5
CA00034417	CA00034417_novel01	LG40	6318031	6332565	+	30
CA00034417	CA00034417_novel02	LG40	6318014	6331676	+	30
CA00034417	CA00034417_novel03	LG40	6318037	6332259	+	30
CA00034417	CA00034417_novel04	LG40	6318011	6331667	+	29
CA00034417	CA00034417_novel05	LG40	6318014	6320342	+	1
CA00034417	CA00034417_novel06	LG40	6318014	6331676	+	29
CA00034417	CA00034417_novel07	LG40	6318014	6319890	+	4
CA00034417	CA00034417_novel08	LG40	6319928	6331676	+	25
CA00034417	CA00034417_novel09	LG40	6320827	6331676	+	24
CA00034417	CA00034417_novel10	LG40	6322589	6331678	+	20
CA00034417	CA00034417_novel11	LG40	6324813	6331673	+	13
CA00034417	CA00034417_novel12	LG40	6325785	6331677	+	11
CA00034417	CA00034417_novel13	LG40	6326350	6331675	+	9
CA00034417	CA00034417_novel14	LG40	6329329	6331674	+	2
CA00034417	CA00034417_novel15	LG40	6331282	6331676	+	1
CA00048999	CA00048999_novel01	LG32	25444614	25450745	-	2
CA00048999	CA00048999_novel02	LG32	25394367	25450728	-	3
CA00048999	CA00048999_novel03	LG32	25394367	25450709	-	4
CA00048999	CA00048999_novel04	LG32	25444614	25450007	-	2
CA00048999	CA00048999_novel05	LG32	25394367	25449990	-	4
CA00048999	CA00048999_novel06	LG32	25394367	25445518	-	2
CA00053483	CA00053483_novel01	LG27	8152352	8180249	+	23
CA00053483	CA00053483_novel02	LG27	8152377	8180249	+	24
CA00053483	CA00053483_novel03	LG27	8152356	8173093	+	16
CA00053483	CA00053483_novel04	LG27	8164703	8180249	+	21
CA00053483	CA00053483_novel05	LG27	8166537	8180249	+	18
CA00053483	CA00053483_novel06	LG27	8168705	8180248	+	15
CA00053483	CA00053483_novel07	LG27	8173494	8180249	+	6
CA00053483	CA00053483_novel08	LG27	8176605	8180247	+	3
CA00020775	CA00020775_novel01	LG13	19172875	19178665	-	11
CA00020775	CA00020775_novel02	LG13	19172983	19178665	-	5
CA00045986	CA00045986_novel01	LG24	20526110	20540271	-	7
CA00045986	CA00045986_novel02	LG24	20526221	20540268	-	6
CA00045986	CA00045986_novel03	LG24	20526210	20535751	-	6
CA00045986	CA00045986_novel04	LG24	20526110	20535748	-	7
CA00045986	CA00045986_novel05	LG24	20526217	20529680	-	4
CA00037320	CA00037320_novel01	LG48F	2500868	2506623	+	13
CA00037320	CA00037320_novel02	LG48F	2500861	2506451	+	7
CA00037320	CA00037320_novel03	LG48F	2500866	2506258	+	7
CA00037320	CA00037320_novel04	LG48F	2500868	2506260	+	11
CA00037320	CA00037320_novel05	LG48F	2500913	2506449	+	7
CA00037320	CA00037320_novel06	LG48F	2500913	2506260	+	3
CA00037320	CA00037320_novel07	LG48F	2500932	2506260	+	11
CA00037320	CA00037320_novel08	LG48F	2501854	2506444	+	8
CA00073306	CA00073306_novel01	tig00000037_arrow	11364	13511	+	2
CA00008325	CA00008325_novel01	LG23	16016481	16062639	-	21
CA00008325	CA00008325_novel02	LG23	16016483	16062638	-	20
CA00008325	CA00008325_novel03	LG23	16018567	16062637	-	30
CA00008325	CA00008325_novel04	LG23	16018449	16062628	-	30
CA00008325	CA00008325_novel05	LG23	16016485	16038213	-	19
CA00008325	CA00008325_novel06	LG23	16016482	16020127	-	4
CA00003918	CA00003918_novel01	LG37	10617950	10628001	+	7
CA00003918	CA00003918_novel02	LG37	10617957	10628000	+	8
CA00003918	CA00003918_novel03	LG37	10617961	10627516	+	10
CA00003918	CA00003918_novel04	LG37	10617973	10627999	+	9
CA00003918	CA00003918_novel05	LG37	10623417	10628000	+	5
CA00003918	CA00003918_novel06	LG37	10623417	10628001	+	6
CA00003918	CA00003918_novel07	LG37	10624661	10628001	+	4
CA00003918	CA00003918_novel08	LG37	10626610	10628001	+	1
CA00006253	CA00006253_novel01	LG7	27773889	27811217	-	24
CA00006253	CA00006253_novel02	LG7	27816541	27855626	-	2
CA00047646	CA00047646_novel01	LG50	4696251	4702999	-	4
CA00047646	CA00047646_novel02	LG50	4696251	4702768	-	4
CA00013353	CA00013353_novel01	LG41	14738580	14740093	+	2
CA00013353	CA00013353_novel02	LG41	14740848	14744272	+	1
CA00013353	CA00013353_novel03	LG41	14744544	14755076	+	13
CA00013353	CA00013353_novel04	LG41	14744544	14755076	+	13
CA00013353	CA00013353_novel05	LG41	14750126	14752523	+	1
CA00058849	CA00058849_novel01	tig00215559_arrow	64732	69519	+	4
CA00053625	CA00053625_novel01	LG36	1373138	1375910	-	2
CA00053625	CA00053625_novel02	LG36	1368134	1375884	-	3
CA00053625	CA00053625_novel03	LG36	1363048	1368882	-	4
CA00002330	CA00002330_novel01	LG27	29058679	29072016	+	11
CA00002330	CA00002330_novel02	LG27	29058681	29072019	+	12
CA00001602	CA00001602_novel01	LG2	30123985	30131495	-	9
CA00001602	CA00001602_novel02	LG2	30123989	30131512	-	7
CA00001602	CA00001602_novel03	LG2	30131202	30131509	-	1
CA00001602	CA00001602_novel04	LG2	30123985	30130920	-	9
CA00001602	CA00001602_novel05	LG2	30123987	30129950	-	8
CA00001602	CA00001602_novel06	LG2	30124082	30127796	-	4
CA00001602	CA00001602_novel07	LG2	30124084	30126369	-	2
CA00018947	CA00018947_novel01	LG1	14584684	14594357	-	8
CA00032772	CA00032772_novel01	LG41	17979059	18037591	-	11
CA00032772	CA00032772_novel02	LG41	17980575	18037591	-	11
CA00032772	CA00032772_novel03	LG41	17985146	18037616	-	10
CA00032772	CA00032772_novel04	LG41	17978831	18037614	-	13
CA00032772	CA00032772_novel05	LG41	17978832	18037614	-	11
CA00032772	CA00032772_novel06	LG41	17978833	18037614	-	12
CA00032772	CA00032772_novel07	LG41	17978833	18037614	-	13
CA00032772	CA00032772_novel08	LG41	17980576	18037590	-	13
CA00032772	CA00032772_novel09	LG41	17979132	18037614	-	10
CA00032772	CA00032772_novel10	LG41	17979058	18037591	-	10
CA00032772	CA00032772_novel11	LG41	17985148	18037610	-	11
CA00032772	CA00032772_novel12	LG41	18000541	18037591	-	4
CA00032772	CA00032772_novel13	LG41	17980576	18037588	-	13
CA00032772	CA00032772_novel14	LG41	17979058	18037587	-	14
CA00032772	CA00032772_novel15	LG41	17985144	18037587	-	10
CA00032772	CA00032772_novel16	LG41	17978833	18020953	-	11
CA00032772	CA00032772_novel17	LG41	17980553	18020953	-	10
CA00032772	CA00032772_novel18	LG41	17980575	18020953	-	13
CA00032772	CA00032772_novel19	LG41	17979132	18001830	-	8
CA00032772	CA00032772_novel20	LG41	17979473	18001780	-	7
CA00032772	CA00032772_novel21	LG41	17978833	18001775	-	11
CA00032772	CA00032772_novel22	LG41	17991173	17998743	-	3
CA00032772	CA00032772_novel23	LG41	17978833	17997737	-	8
CA00032772	CA00032772_novel24	LG41	17978832	17997568	-	7
CA00032772	CA00032772_novel25	LG41	17978833	17997675	-	7
CA00032772	CA00032772_novel26	LG41	17979474	17996284	-	5
CA00032772	CA00032772_novel27	LG41	17981698	17991932	-	6
CA00032772	CA00032772_novel28	LG41	17978832	17991915	-	4
CA00032772	CA00032772_novel29	LG41	17979059	17991855	-	5
CA00032772	CA00032772_novel30	LG41	17985146	17989851	-	2
CA00032772	CA00032772_novel31	LG41	17978833	17988400	-	3
CA00035340	CA00035340_novel01	tig00001155_arrow	383923	387048	-	5
CA00035340	CA00035340_novel02	tig00001155_arrow	383922	386514	-	3
CA00040644	CA00040644_novel01	LG28B	2802541	2807901	-	5
CA00040644	CA00040644_novel02	LG28B	2802540	2807898	-	5
CA00040644	CA00040644_novel03	LG28B	2792471	2807898	-	16
CA00040644	CA00040644_novel04	LG28B	2795513	2807898	-	17
CA00040644	CA00040644_novel05	LG28B	2795513	2807898	-	17
CA00040644	CA00040644_novel06	LG28B	2792470	2807897	-	18
CA00040644	CA00040644_novel07	LG28B	2792472	2807897	-	19
CA00040644	CA00040644_novel08	LG28B	2795513	2807897	-	18
CA00040644	CA00040644_novel09	LG28B	2795515	2807897	-	16
CA00040644	CA00040644_novel10	LG28B	2792471	2807888	-	17
CA00040644	CA00040644_novel11	LG28B	2792469	2797766	-	6
CA00040644	CA00040644_novel12	LG28B	2792469	2797242	-	3
CA00017799	CA00017799_novel01	LG7	9923875	9931374	+	19
CA00017799	CA00017799_novel02	LG7	9924608	9931370	+	16
CA00017799	CA00017799_novel03	LG7	9926053	9931371	+	13
CA00008365	CA00008365_novel01	LG23	17091521	17095180	+	4
CA00008365	CA00008365_novel02	LG23	17093018	17095958	+	1
CA00003539	CA00003539_novel01	LG21	11964720	11973244	-	17
CA00003539	CA00003539_novel02	LG21	11964720	11973232	-	11
CA00003539	CA00003539_novel03	LG21	11964719	11972949	-	18
CA00003539	CA00003539_novel04	LG21	11964720	11971886	-	14
CA00011921	CA00011921_novel01	LG14	23461194	23463882	+	5
CA00011921	CA00011921_novel02	LG14	23461266	23463892	+	5
CA00011921	CA00011921_novel03	LG14	23463591	23463888	+	1
CA00069225	CA00069225_novel01	tig00024172_arrow	4062	8160	+	1
CA00003387	CA00003387_novel01	LG5	12870074	12906711	-	26
CA00003387	CA00003387_novel02	LG5	12869934	12906703	-	26
CA00003387	CA00003387_novel03	LG5	12869943	12906607	-	26
CA00003387	CA00003387_novel04	LG5	12869945	12906658	-	27
CA00003387	CA00003387_novel05	LG5	12869942	12906678	-	27
CA00003387	CA00003387_novel06	LG5	12869935	12906609	-	27
CA00003387	CA00003387_novel07	LG5	12881407	12906650	-	15
CA00003387	CA00003387_novel08	LG5	12869940	12906637	-	27
CA00003387	CA00003387_novel09	LG5	12871758	12892448	-	21
CA00003387	CA00003387_novel10	LG5	12869938	12874616	-	7
CA00006670	CA00006670_novel01	LG16	1684308	1691448	-	5
CA00006670	CA00006670_novel02	LG16	1684027	1691417	-	7
CA00006670	CA00006670_novel03	LG16	1684310	1691422	-	4
CA00030575	CA00030575_novel01	LG6	27439010	27451054	-	7
CA00030575	CA00030575_novel02	LG6	27439010	27451053	-	6
CA00030575	CA00030575_novel03	LG6	27439006	27450981	-	6
CA00030575	CA00030575_novel04	LG6	27439723	27450108	-	6
CA00030575	CA00030575_novel05	LG6	27439720	27445541	-	4
CA00061572	CA00061572_novel01	LG8	6731531	6740345	+	12
CA00061572	CA00061572_novel02	LG8	6731531	6740268	+	13
CA00061572	CA00061572_novel03	LG8	6731531	6743442	+	11
CA00061572	CA00061572_novel04	LG8	6731571	6744627	+	12
CA00061572	CA00061572_novel05	LG8	6732634	6740217	+	11
CA00061572	CA00061572_novel06	LG8	6735641	6740267	+	8
CA00012319	CA00012319_novel01	LG23	14766101	14768571	-	4
CA00017844	CA00017844_novel01	LG27	14819855	14832484	-	5
CA00017844	CA00017844_novel02	LG27	14819858	14820070	-	1
CA00017295	CA00017295_novel01	LG3	3026121	3040929	-	17
CA00017295	CA00017295_novel02	LG3	3026123	3040918	-	15
CA00017295	CA00017295_novel03	LG3	3026129	3040893	-	18
CA00017295	CA00017295_novel04	LG3	3026123	3040795	-	18
CA00017295	CA00017295_novel05	LG3	3026130	3040846	-	15
CA00017295	CA00017295_novel06	LG3	3026129	3038181	-	12
CA00017295	CA00017295_novel07	LG3	3026129	3038104	-	10
CA00018610	CA00018610_novel01	LG19	25739083	25741702	+	6
CA00018610	CA00018610_novel02	LG19	25739920	25741701	+	6
CA00024778	CA00024778_novel01	LG32	33580187	33621078	+	35
CA00024778	CA00024778_novel02	LG32	33580188	33616623	+	30
CA00024778	CA00024778_novel03	LG32	33580197	33621083	+	34
CA00024778	CA00024778_novel04	LG32	33580198	33630915	+	45
CA00024778	CA00024778_novel05	LG32	33580200	33616623	+	32
CA00024778	CA00024778_novel06	LG32	33580257	33616623	+	32
CA00024778	CA00024778_novel07	LG32	33592576	33621083	+	25
CA00024778	CA00024778_novel08	LG32	33612347	33614982	+	1
CA00024778	CA00024778_novel09	LG32	33616084	33645161	+	23
CA00024778	CA00024778_novel10	LG32	33616722	33619197	+	2
CA00024778	CA00024778_novel11	LG32	33617635	33621083	+	1
CA00024778	CA00024778_novel12	LG32	33619407	33646028	+	22
CA00024778	CA00024778_novel13	LG32	33620270	33646028	+	20
CA00024778	CA00024778_novel14	LG32	33621252	33646028	+	19
CA00024778	CA00024778_novel15	LG32	33624195	33646028	+	18
CA00024778	CA00024778_novel16	LG32	33624529	33646424	+	16
CA00024778	CA00024778_novel17	LG32	33627068	33646029	+	12
CA00024778	CA00024778_novel18	LG32	33632164	33646028	+	8
CA00024778	CA00024778_novel19	LG32	33637027	33646028	+	4
CA00024778	CA00024778_novel20	LG32	33637966	33646029	+	3
CA00024778	CA00024778_novel21	LG32	33644222	33646257	+	1
CA00002976	CA00002976_novel01	tig00214714_arrow_1_2670353	1319063	1370409	-	16
CA00002976	CA00002976_novel02	tig00214714_arrow_1_2670353	1327571	1370404	-	19
CA00002976	CA00002976_novel03	tig00214714_arrow_1_2670353	1350375	1354361	-	2
CA00052724	CA00052724_novel01	LG25	9713372	9720413	+	12
CA00029719	CA00029719_novel01	tig00216014_arrow	425729	437890	+	20
CA00029719	CA00029719_novel02	tig00216014_arrow	425747	437890	+	22
CA00029719	CA00029719_novel03	tig00216014_arrow	425747	437890	+	22
CA00029719	CA00029719_novel04	tig00216014_arrow	431392	437884	+	17
CA00029719	CA00029719_novel05	tig00216014_arrow	433645	437888	+	12
CA00005212	CA00005212_novel01	LG16	7941500	7954995	-	22
CA00005212	CA00005212_novel02	LG16	7941500	7951067	-	21
CA00005212	CA00005212_novel03	LG16	7941496	7951034	-	21
CA00005212	CA00005212_novel04	LG16	7941497	7951036	-	21
CA00005212	CA00005212_novel05	LG16	7941499	7951005	-	21
CA00005212	CA00005212_novel06	LG16	7941495	7951040	-	17
CA00005212	CA00005212_novel07	LG16	7941496	7951034	-	20
CA00005212	CA00005212_novel08	LG16	7941500	7951034	-	14
CA00005212	CA00005212_novel09	LG16	7941502	7951033	-	14
CA00005212	CA00005212_novel10	LG16	7941500	7951034	-	19
CA00005212	CA00005212_novel11	LG16	7941497	7951033	-	15
CA00005212	CA00005212_novel12	LG16	7941033	7951005	-	16
CA00005212	CA00005212_novel13	LG16	7941509	7950428	-	20
CA00056909	CA00056909_novel01	LG13	12216951	12224100	-	18
CA00056909	CA00056909_novel02	LG13	12216604	12219707	-	8
CA00000972	CA00000972_novel01	LG16	17884402	17889888	+	6
CA00000972	CA00000972_novel02	LG16	17884398	17889787	+	5
CA00000972	CA00000972_novel03	LG16	17884411	17889792	+	4
CA00000972	CA00000972_novel04	LG16	17884415	17889777	+	4
CA00000972	CA00000972_novel05	LG16	17884415	17889782	+	5
CA00000972	CA00000972_novel06	LG16	17884415	17889884	+	7
CA00000972	CA00000972_novel07	LG16	17885088	17889783	+	5
CA00000972	CA00000972_novel08	LG16	17888408	17889785	+	1
CA00010219	CA00010219_novel01	LG37	13892580	13897968	-	6
CA00010219	CA00010219_novel02	LG37	13891851	13897926	-	4
CA00012843	CA00012843_novel01	LG19	16565446	16571158	-	15
CA00012843	CA00012843_novel02	LG19	16565441	16570552	-	14
CA00012843	CA00012843_novel03	LG19	16565443	16568848	-	11
CA00012843	CA00012843_novel04	LG19	16565447	16568248	-	9
CA00012843	CA00012843_novel05	LG19	16565443	16567391	-	6
CA00029357	CA00029357_novel01	LG15	2705769	2714371	-	6
CA00029357	CA00029357_novel02	LG15	2705764	2711647	-	4
CA00029357	CA00029357_novel03	LG15	2705752	2710797	-	5
CA00036969	CA00036969_novel01	LG24	499709	505183	-	5
CA00036969	CA00036969_novel02	LG24	499712	504009	-	3
CA00008126	CA00008126_novel01	LG30	1385524	1388422	+	3
CA00008126	CA00008126_novel02	LG30	1386363	1388421	+	4
CA00008126	CA00008126_novel03	LG30	1387322	1388427	+	2
CA00051425	CA00051425_novel01	LG2	12808619	12821142	-	11
CA00013800	CA00013800_novel01	LG31	4409651	4413828	-	4
CA00013800	CA00013800_novel02	LG31	4409651	4413826	-	6
CA00069604	CA00069604_novel01	LG36	3884518	3890793	-	7
CA00069604	CA00069604_novel02	LG36	3884506	3890747	-	8
CA00037451	CA00037451_novel01	LG36	17701831	17708068	-	3
CA00010455	CA00010455_novel01	LG24	10893548	10909556	+	20
CA00010455	CA00010455_novel02	LG24	10893604	10909555	+	21
CA00010455	CA00010455_novel03	LG24	10902199	10909557	+	15
CA00010455	CA00010455_novel04	LG24	10904942	10909557	+	12
CA00007279	CA00007279_novel01	LG28	7641188	7649742	+	4
CA00007279	CA00007279_novel02	LG28	7646246	7649738	+	2
CA00025256	CA00025256_novel01	LG45	6089427	6093666	+	7
CA00072599	CA00072599_novel01	LG48	10573290	10596279	+	16
CA00072599	CA00072599_novel02	LG48	10573323	10596279	+	16
CA00072599	CA00072599_novel03	LG48	10573352	10596279	+	16
CA00072599	CA00072599_novel04	LG48	10573362	10594649	+	16
CA00072599	CA00072599_novel05	LG48	10579208	10596279	+	10
CA00072599	CA00072599_novel06	LG48	10582207	10594649	+	5
CA00031877	CA00031877_novel01	LG8	8591504	8606700	+	24
CA00031877	CA00031877_novel02	LG8	8591710	8606700	+	23
CA00031877	CA00031877_novel03	LG8	8591710	8606444	+	17
CA00031877	CA00031877_novel04	LG8	8591710	8606763	+	23
CA00031877	CA00031877_novel05	LG8	8591710	8606458	+	22
CA00031877	CA00031877_novel06	LG8	8591710	8595295	+	3
CA00031877	CA00031877_novel07	LG8	8591718	8606701	+	22
CA00031877	CA00031877_novel08	LG8	8595453	8606700	+	21
CA00031877	CA00031877_novel09	LG8	8595475	8606444	+	20
CA00031877	CA00031877_novel10	LG8	8596252	8606457	+	19
CA00031877	CA00031877_novel11	LG8	8597992	8606459	+	16
CA00031877	CA00031877_novel12	LG8	8604504	8606458	+	5
CA00038949	CA00038949_novel01	LG3	26392407	26406341	-	15
CA00038949	CA00038949_novel02	LG3	26392408	26402878	-	13
CA00035940	CA00035940_novel01	LG32	7639056	7671853	+	17
CA00035940	CA00035940_novel02	LG32	7639063	7669158	+	16
CA00035940	CA00035940_novel03	LG32	7639085	7671853	+	18
CA00035940	CA00035940_novel04	LG32	7639086	7664002	+	8
CA00035940	CA00035940_novel05	LG32	7639150	7676975	+	21
CA00035940	CA00035940_novel06	LG32	7659565	7671853	+	12
CA00035940	CA00035940_novel07	LG32	7659654	7697376	+	22
CA00035940	CA00035940_novel08	LG32	7664778	7671853	+	7
CA00035940	CA00035940_novel09	LG32	7666031	7697375	+	24
CA00035940	CA00035940_novel10	LG32	7666143	7697375	+	24
CA00035940	CA00035940_novel11	LG32	7666097	7697369	+	29
CA00035940	CA00035940_novel12	LG32	7666106	7697375	+	28
CA00035940	CA00035940_novel13	LG32	7666898	7671853	+	5
CA00035940	CA00035940_novel14	LG32	7667517	7671852	+	4
CA00035940	CA00035940_novel15	LG32	7667807	7697375	+	24
CA00035940	CA00035940_novel16	LG32	7668075	7697376	+	25
CA00035940	CA00035940_novel17	LG32	7668120	7671853	+	6
CA00035940	CA00035940_novel18	LG32	7668163	7697371	+	21
CA00035940	CA00035940_novel19	LG32	7668508	7697375	+	23
CA00035940	CA00035940_novel20	LG32	7669736	7671853	+	1
CA00035940	CA00035940_novel21	LG32	7673995	7697375	+	18
CA00035940	CA00035940_novel22	LG32	7675573	7679763	+	2
CA00035940	CA00035940_novel23	LG32	7678856	7697375	+	14
CA00035940	CA00035940_novel24	LG32	7679135	7697375	+	13
CA00035940	CA00035940_novel25	LG32	7682311	7697375	+	8
CA00035940	CA00035940_novel26	LG32	7690420	7697376	+	3
CA00035940	CA00035940_novel27	LG32	7692684	7697375	+	2
CA00005799	CA00005799_novel01	LG32	32137882	32147694	+	5
CA00005799	CA00005799_novel02	LG32	32147436	32148382	+	1
CA00058573	CA00058573_novel01	LG9	19835715	19846490	-	25
CA00009309	CA00009309_novel01	LG4	12342021	12342610	-	2
CA00032695	CA00032695_novel01	LG45	18391142	18400487	-	10
CA00032695	CA00032695_novel02	LG45	18391141	18400466	-	10
CA00032695	CA00032695_novel03	LG45	18391141	18400485	-	9
CA00032695	CA00032695_novel04	LG45	18391141	18400478	-	9
CA00032695	CA00032695_novel05	LG45	18391141	18400466	-	6
CA00032695	CA00032695_novel06	LG45	18392568	18400466	-	8
CA00032695	CA00032695_novel07	LG45	18392570	18400448	-	8
CA00032695	CA00032695_novel08	LG45	18392568	18400466	-	4
CA00032695	CA00032695_novel09	LG45	18391141	18400358	-	8
CA00032695	CA00032695_novel10	LG45	18391141	18398983	-	9
CA00032695	CA00032695_novel11	LG45	18391142	18397959	-	7
CA00033184	CA00033184_novel01	LG47	15098734	15110643	+	19
CA00033184	CA00033184_novel02	LG47	15099796	15110471	+	17
CA00033184	CA00033184_novel03	LG47	15106988	15110645	+	8
CA00023365	CA00023365_novel01	LG1	16075753	16092897	+	12
CA00023365	CA00023365_novel02	LG1	16076453	16080577	+	1
CA00023365	CA00023365_novel03	LG1	16080563	16092895	+	9
CA00023365	CA00023365_novel04	LG1	16080626	16092897	+	10
CA00023365	CA00023365_novel05	LG1	16081590	16093286	+	9
CA00023365	CA00023365_novel06	LG1	16084000	16093282	+	7
CA00023365	CA00023365_novel07	LG1	16090604	16093274	+	2
CA00074985	CA00074985_novel01	tig00028546_arrow	39437	45267	-	9
CA00053534	CA00053534_novel01	LG4	22699015	22701993	-	4
CA00042779	CA00042779_novel01	LG3	29455789	29477335	-	9
CA00054407	CA00054407_novel01	LG26	19205913	19276398	-	11
CA00054407	CA00054407_novel02	LG26	19216627	19276382	-	15
CA00054407	CA00054407_novel03	LG26	19239027	19276382	-	5
CA00054407	CA00054407_novel04	LG26	19205912	19276366	-	17
CA00054407	CA00054407_novel05	LG26	19205913	19276370	-	16
CA00054407	CA00054407_novel06	LG26	19206774	19276323	-	18
CA00054407	CA00054407_novel07	LG26	19205913	19267404	-	16
CA00054407	CA00054407_novel08	LG26	19239027	19240488	-	2
CA00045286	CA00045286_novel01	LG22	5193429	5198423	-	8
CA00045286	CA00045286_novel02	LG22	5193429	5198420	-	8
CA00001784	CA00001784_novel01	tig00214183_arrow_4049273_7079891	484537	506726	-	8
CA00001784	CA00001784_novel02	tig00214183_arrow_4049273_7079891	484537	503468	-	5
CA00006709	CA00006709_novel01	LG16	2307465	2322324	-	8
CA00006709	CA00006709_novel02	LG16	2307468	2322243	-	7
CA00006709	CA00006709_novel03	LG16	2307466	2322241	-	7
CA00006709	CA00006709_novel04	LG16	2307466	2321498	-	8
CA00001692	CA00001692_novel01	LG12	11891417	11903328	+	13
CA00001692	CA00001692_novel02	LG12	11891449	11902652	+	12
CA00001692	CA00001692_novel03	LG12	11898545	11903327	+	4
CA00046566	CA00046566_novel01	tig00217246_arrow	85889	89138	-	7
CA00046566	CA00046566_novel02	tig00217246_arrow	85591	89092	-	8
CA00050814	CA00050814_novel01	LG33	996363	1030356	-	40
CA00050814	CA00050814_novel02	LG33	995855	1029009	-	38
CA00050814	CA00050814_novel03	LG33	995855	1029009	-	40
CA00050814	CA00050814_novel04	LG33	995859	1027294	-	37
CA00050814	CA00050814_novel05	LG33	995862	1020775	-	36
CA00050814	CA00050814_novel06	LG33	995857	1019708	-	36
CA00050814	CA00050814_novel07	LG33	995856	1019683	-	34
CA00050814	CA00050814_novel08	LG33	1003190	1018830	-	23
CA00050814	CA00050814_novel09	LG33	995855	1018803	-	33
CA00050814	CA00050814_novel10	LG33	1003197	1018785	-	23
CA00050814	CA00050814_novel11	LG33	995855	1017081	-	31
CA00050814	CA00050814_novel12	LG33	995855	1015009	-	27
CA00050814	CA00050814_novel13	LG33	1003197	1012066	-	13
CA00050814	CA00050814_novel14	LG33	995866	1005568	-	15
CA00050814	CA00050814_novel15	LG33	995855	1003592	-	8
CA00045921	CA00045921_novel01	LG31	16970262	16971315	-	3
CA00014637	CA00014637_novel01	LG8	4586133	4592597	-	13
CA00014637	CA00014637_novel02	LG8	4586127	4591184	-	10
CA00014637	CA00014637_novel03	LG8	4586130	4590449	-	8
CA00022985	CA00022985_novel01	LG2	16787101	16816320	+	10
CA00022985	CA00022985_novel02	LG2	16809602	16816319	+	6
CA00053961	CA00053961_novel01	tig00018063_arrow	432630	458172	-	10
CA00053961	CA00053961_novel02	tig00018063_arrow	447864	457979	-	3
CA00034013	CA00034013_novel01	LG10	16160231	16163132	+	8
CA00034013	CA00034013_novel02	LG10	16160695	16163138	+	7
CA00039989	CA00039989_novel01	LG10	4157202	4165054	+	12
CA00034582	CA00034582_novel01	LG25	10398111	10410355	-	8
CA00034582	CA00034582_novel02	LG25	10398111	10410187	-	9
CA00034582	CA00034582_novel03	LG25	10397965	10407669	-	8
CA00034582	CA00034582_novel04	LG25	10397965	10399981	-	2
CA00045223	CA00045223_novel01	LG41	952138	955693	-	7
CA00045223	CA00045223_novel02	LG41	952138	953211	-	3
CA00045223	CA00045223_novel03	LG41	962652	971019	-	9
CA00045223	CA00045223_novel04	LG41	961600	970973	-	11
CA00045223	CA00045223_novel05	LG41	962646	970978	-	10
CA00045223	CA00045223_novel06	LG41	961605	970915	-	10
CA00045223	CA00045223_novel07	LG41	962645	970922	-	10
CA00045223	CA00045223_novel08	LG41	962646	969416	-	7
CA00003738	CA00003738_novel01	LG18	3629936	3633542	-	7
CA00029062	CA00029062_novel01	LG22	22147288	22160890	+	16
CA00029062	CA00029062_novel02	LG22	22147301	22160889	+	15
CA00029062	CA00029062_novel03	LG22	22147301	22160698	+	15
CA00029062	CA00029062_novel04	LG22	22147310	22160889	+	15
CA00029062	CA00029062_novel05	LG22	22148314	22160297	+	16
CA00029062	CA00029062_novel06	LG22	22148445	22160890	+	15
CA00029062	CA00029062_novel07	LG22	22148345	22160889	+	15
CA00029062	CA00029062_novel08	LG22	22150421	22160890	+	14
CA00017312	CA00017312_novel01	LG6	26348206	26360961	-	10
CA00017312	CA00017312_novel02	LG6	26348113	26359203	-	9
CA00017312	CA00017312_novel03	LG6	26348202	26359169	-	9
CA00017312	CA00017312_novel04	LG6	26348204	26357729	-	9
CA00042345	CA00042345_novel01	LG28	782698	797171	-	10
CA00042345	CA00042345_novel02	LG28	783684	789023	-	6
CA00020545	CA00020545_novel01	tig00215205_arrow	31084	35235	-	5
CA00020545	CA00020545_novel02	tig00215205_arrow	30833	35211	-	6
CA00012484	CA00012484_novel01	LG16	28010420	28026700	-	6
CA00012484	CA00012484_novel02	LG16	28014658	28026673	-	10
CA00012484	CA00012484_novel03	LG16	28011436	28026660	-	15
CA00012484	CA00012484_novel04	LG16	28014658	28025034	-	10
CA00012484	CA00012484_novel05	LG16	28016911	28025016	-	6
CA00012484	CA00012484_novel06	LG16	28010424	28022086	-	9
CA00012484	CA00012484_novel07	LG16	28015118	28021627	-	8
CA00012484	CA00012484_novel08	LG16	28011435	28021200	-	13
CA00012484	CA00012484_novel09	LG16	28014656	28020805	-	9
CA00012484	CA00012484_novel10	LG16	28011436	28020795	-	12
CA00012484	CA00012484_novel11	LG16	28010618	28020460	-	14
CA00012484	CA00012484_novel12	LG16	28011434	28020045	-	13
CA00012484	CA00012484_novel13	LG16	28010428	28017741	-	10
CA00012484	CA00012484_novel14	LG16	28010427	28015356	-	6
CA00012484	CA00012484_novel15	LG16	28010425	28015343	-	4
CA00012484	CA00012484_novel16	LG16	28010840	28014625	-	4
CA00018692	CA00018692_novel01	LG34	17044255	17046530	-	4
CA00005076	CA00005076_novel01	LG16	5110474	5112684	+	6
CA00008866	CA00008866_novel01	LG16	22347599	22375875	+	26
CA00008866	CA00008866_novel02	LG16	22347603	22375872	+	28
CA00008866	CA00008866_novel03	LG16	22347636	22375872	+	28
CA00008866	CA00008866_novel04	LG16	22349464	22375871	+	27
CA00008866	CA00008866_novel05	LG16	22349480	22366781	+	16
CA00008866	CA00008866_novel06	LG16	22350542	22375872	+	26
CA00008866	CA00008866_novel07	LG16	22356050	22375876	+	23
CA00008866	CA00008866_novel08	LG16	22356603	22375868	+	22
CA00008866	CA00008866_novel09	LG16	22360554	22375875	+	18
CA00008866	CA00008866_novel10	LG16	22364022	22375874	+	17
CA00008866	CA00008866_novel11	LG16	22365537	22375872	+	16
CA00008866	CA00008866_novel12	LG16	22367272	22375872	+	11
CA00008866	CA00008866_novel13	LG16	22374599	22375875	+	2
CA00028292	CA00028292_novel01	LG9	26063469	26065715	+	1
CA00028292	CA00028292_novel02	LG9	26063470	26121883	+	4
CA00028292	CA00028292_novel03	LG9	26063473	26121892	+	4
CA00028292	CA00028292_novel04	LG9	26067401	26072237	+	2
CA00028292	CA00028292_novel05	LG9	26069528	26072237	+	1
CA00028292	CA00028292_novel06	LG9	26071378	26072237	+	1
CA00028292	CA00028292_novel07	LG9	26074880	26075134	+	1
CA00028292	CA00028292_novel08	LG9	26079694	26083911	+	2
CA00048887	CA00048887_novel01	tig00027515_arrow	285613	300795	-	12
CA00006333	CA00006333_novel01	LG7	30416595	30547431	-	18
CA00006333	CA00006333_novel02	LG7	30476537	30547426	-	12
CA00006333	CA00006333_novel03	LG7	30457522	30547411	-	17
CA00006333	CA00006333_novel04	LG7	30416599	30486861	-	18
CA00006333	CA00006333_novel05	LG7	30416588	30462727	-	27
CA00006333	CA00006333_novel06	LG7	30416595	30444984	-	24
CA00006333	CA00006333_novel07	LG7	30416587	30444862	-	25
CA00006333	CA00006333_novel08	LG7	30416587	30444155	-	23
CA00006333	CA00006333_novel09	LG7	30416595	30443970	-	23
CA00006333	CA00006333_novel10	LG7	30416597	30440274	-	23
CA00006333	CA00006333_novel11	LG7	30416599	30437555	-	21
CA00006333	CA00006333_novel12	LG7	30416588	30435702	-	20
CA00006333	CA00006333_novel13	LG7	30416601	30427180	-	11
CA00006333	CA00006333_novel14	LG7	30416591	30427173	-	11
CA00006333	CA00006333_novel15	LG7	30416601	30427173	-	11
CA00006333	CA00006333_novel16	LG7	30416587	30422382	-	7
CA00061390	CA00061390_novel01	LG9	20990816	20999091	-	14
CA00018327	CA00018327_novel01	LG36	7554711	7554923	+	1
CA00033931	CA00033931_novel01	LG14	689969	707033	-	10
CA00033931	CA00033931_novel02	LG14	689973	693661	-	3
CA00057565	CA00057565_novel01	LG33	1757956	1804184	-	19
CA00057565	CA00057565_novel02	LG33	1757956	1804064	-	20
CA00057565	CA00057565_novel03	LG33	1757963	1804064	-	15
CA00057565	CA00057565_novel04	LG33	1757951	1804053	-	20
CA00057565	CA00057565_novel05	LG33	1757978	1804053	-	18
CA00057565	CA00057565_novel06	LG33	1757972	1804047	-	20
CA00057565	CA00057565_novel07	LG33	1757963	1804041	-	21
CA00057565	CA00057565_novel08	LG33	1757955	1804009	-	19
CA00057565	CA00057565_novel09	LG33	1757950	1789660	-	18
CA00057565	CA00057565_novel10	LG33	1757972	1788458	-	17
CA00057565	CA00057565_novel11	LG33	1757985	1788440	-	18
CA00057565	CA00057565_novel12	LG33	1757963	1767698	-	2
CA00032200	CA00032200_novel01	LG27	5765231	5767350	+	2
CA00020446	CA00020446_novel01	LG16	3096527	3107172	-	12
CA00020446	CA00020446_novel02	LG16	3096523	3107160	-	12
CA00020446	CA00020446_novel03	LG16	3096524	3107164	-	11
CA00020446	CA00020446_novel04	LG16	3096528	3107160	-	11
CA00020446	CA00020446_novel05	LG16	3096523	3107160	-	9
CA00020446	CA00020446_novel06	LG16	3096524	3103564	-	12
CA00020446	CA00020446_novel07	LG16	3096525	3103550	-	12
CA00020446	CA00020446_novel08	LG16	3096444	3103529	-	12
CA00020446	CA00020446_novel09	LG16	3096523	3103550	-	13
CA00020446	CA00020446_novel10	LG16	3096525	3103550	-	10
CA00020446	CA00020446_novel11	LG16	3096523	3103540	-	11
CA00020446	CA00020446_novel12	LG16	3096319	3103449	-	6
CA00020446	CA00020446_novel13	LG16	3096525	3100547	-	6
CA00020446	CA00020446_novel14	LG16	3096525	3100206	-	5
CA00020446	CA00020446_novel15	LG16	3096319	3100049	-	4
CA00020446	CA00020446_novel16	LG16	3096525	3100018	-	5
CA00008868	CA00008868_novel01	LG16	22278864	22298373	+	10
CA00008868	CA00008868_novel02	LG16	22280274	22298373	+	6
CA00008868	CA00008868_novel03	LG16	22282651	22285376	+	3
CA00020166	CA00020166_novel01	LG7	5179422	5188074	+	11
CA00020166	CA00020166_novel02	LG7	5179423	5188063	+	12
CA00067635	CA00067635_novel01	LG9	2202817	2216973	+	17
CA00067635	CA00067635_novel02	LG9	2202817	2216841	+	18
CA00067635	CA00067635_novel03	LG9	2202817	2216841	+	18
CA00067635	CA00067635_novel04	LG9	2202819	2216853	+	18
CA00067635	CA00067635_novel05	LG9	2202817	2215004	+	18
CA00067635	CA00067635_novel06	LG9	2202817	2216973	+	19
CA00067635	CA00067635_novel07	LG9	2202817	2216840	+	13
CA00067635	CA00067635_novel08	LG9	2202819	2216853	+	19
CA00067635	CA00067635_novel09	LG9	2208503	2216840	+	13
CA00067635	CA00067635_novel10	LG9	2215705	2216841	+	1
CA00073985	CA00073985_novel01	LG22	34500760	34506437	-	7
CA00073985	CA00073985_novel02	LG22	34500761	34503979	-	6
CA00059943	CA00059943_novel01	tig00217031_arrow	72709	74155	+	1
CA00054780	CA00054780_novel01	LG39	8829519	8834366	+	10
CA00054780	CA00054780_novel02	LG39	8829533	8834583	+	10
CA00054780	CA00054780_novel03	LG39	8829534	8834349	+	8
CA00001247	CA00001247_novel01	LG16	12390313	12393560	+	2
CA00001247	CA00001247_novel02	LG16	12424126	12453625	+	16
CA00001247	CA00001247_novel03	LG16	12434526	12453625	+	15
CA00001247	CA00001247_novel04	LG16	12435040	12461334	+	24
CA00001247	CA00001247_novel05	LG16	12435084	12461620	+	24
CA00001247	CA00001247_novel06	LG16	12439799	12461619	+	24
CA00001247	CA00001247_novel07	LG16	12444742	12461619	+	23
CA00001247	CA00001247_novel08	LG16	12448783	12462981	+	18
CA00001247	CA00001247_novel09	LG16	12448835	12462980	+	18
CA00001247	CA00001247_novel10	LG16	12448783	12462980	+	17
CA00001247	CA00001247_novel11	LG16	12449018	12462980	+	16
CA00001247	CA00001247_novel12	LG16	12449598	12462979	+	16
CA00001247	CA00001247_novel13	LG16	12449778	12462978	+	15
CA00001247	CA00001247_novel14	LG16	12450486	12462979	+	13
CA00001247	CA00001247_novel15	LG16	12451053	12462980	+	12
CA00001247	CA00001247_novel16	LG16	12451248	12462979	+	11
CA00001247	CA00001247_novel17	LG16	12452370	12462980	+	10
CA00001247	CA00001247_novel18	LG16	12453759	12462979	+	9
CA00001247	CA00001247_novel19	LG16	12458809	12462979	+	3
CA00059465	CA00059465_novel01	tig00026160_arrow	18876	35072	+	6
CA00059465	CA00059465_novel02	tig00026160_arrow	24745	25806	+	1
CA00059465	CA00059465_novel03	tig00026160_arrow	28582	35072	+	9
CA00059465	CA00059465_novel04	tig00026160_arrow	29535	34917	+	5
CA00059465	CA00059465_novel05	tig00026160_arrow	31733	34910	+	1
CA00015198	CA00015198_novel01	LG44F	1200726	1205776	-	3
CA00014903	CA00014903_novel01	LG19	3331173	3376246	+	14
CA00014903	CA00014903_novel02	LG19	3331280	3376253	+	13
CA00014903	CA00014903_novel03	LG19	3331285	3376250	+	15
CA00014903	CA00014903_novel04	LG19	3331315	3376247	+	14
CA00014903	CA00014903_novel05	LG19	3331333	3363735	+	5
CA00014903	CA00014903_novel06	LG19	3336388	3376253	+	14
CA00014903	CA00014903_novel07	LG19	3343627	3346888	+	1
CA00014903	CA00014903_novel08	LG19	3347634	3376251	+	14
CA00014903	CA00014903_novel09	LG19	3349416	3376251	+	13
CA00014903	CA00014903_novel10	LG19	3350006	3376250	+	13
CA00014903	CA00014903_novel11	LG19	3355502	3376253	+	13
CA00014903	CA00014903_novel12	LG19	3355537	3376251	+	12
CA00014903	CA00014903_novel13	LG19	3355769	3363735	+	3
CA00014903	CA00014903_novel14	LG19	3355931	3365167	+	5
CA00014903	CA00014903_novel15	LG19	3360162	3363735	+	1
CA00014903	CA00014903_novel16	LG19	3361739	3376246	+	12
CA00014903	CA00014903_novel17	LG19	3362893	3376253	+	11
CA00014903	CA00014903_novel18	LG19	3369185	3376249	+	8
CA00014903	CA00014903_novel19	LG19	3372203	3376251	+	3
CA00038292	CA00038292_novel01	LG17	2433198	2459389	+	7
CA00038292	CA00038292_novel02	LG17	2433198	2496473	+	18
CA00038292	CA00038292_novel03	LG17	2433216	2480104	+	15
CA00038292	CA00038292_novel04	LG17	2433219	2494301	+	23
CA00038292	CA00038292_novel05	LG17	2459358	2459571	+	1
CA00038292	CA00038292_novel06	LG17	2468937	2469982	+	1
CA00038292	CA00038292_novel07	LG17	2473231	2477887	+	1
CA00038292	CA00038292_novel08	LG17	2483621	2486960	+	1
CA00038292	CA00038292_novel09	LG17	2486669	2496471	+	5
CA00038292	CA00038292_novel10	LG17	2495244	2497479	+	1
CA00020134	CA00020134_novel01	LG7	4706120	4710615	-	10
CA00079339	CA00079339_novel01	tig00009557_arrow	5789	9154	+	6
CA00066204	CA00066204_novel01	LG33	60035	71809	+	15
CA00066204	CA00066204_novel02	LG33	62559	71806	+	11
CA00025697	CA00025697_novel01	tig00020493_arrow	748474	762589	+	16
CA00025697	CA00025697_novel02	tig00020493_arrow	748482	762571	+	16
CA00025697	CA00025697_novel03	tig00020493_arrow	748474	762583	+	14
CA00025697	CA00025697_novel04	tig00020493_arrow	749085	762589	+	15
CA00031731	CA00031731_novel01	LG35	8539497	8547113	-	10
CA00035978	CA00035978_novel01	LG30	16217221	16222762	-	12
CA00035978	CA00035978_novel02	LG30	16217226	16222756	-	13
CA00035978	CA00035978_novel03	LG30	16217222	16222748	-	14
CA00035978	CA00035978_novel04	LG30	16217221	16222735	-	12
CA00035978	CA00035978_novel05	LG30	16217222	16222735	-	15
CA00035978	CA00035978_novel06	LG30	16217226	16220699	-	13
CA00074596	CA00074596_novel01	LG41	22523536	22533396	+	2
CA00074596	CA00074596_novel02	LG41	22523542	22528101	+	1
CA00004953	CA00004953_novel01	LG6	9362016	9374299	+	16
CA00004953	CA00004953_novel02	LG6	9362026	9376381	+	16
CA00004953	CA00004953_novel03	LG6	9362036	9384304	+	17
CA00004953	CA00004953_novel04	LG6	9362042	9371699	+	14
CA00004953	CA00004953_novel05	LG6	9362277	9384306	+	17
CA00004953	CA00004953_novel06	LG6	9367459	9376376	+	6
CA00004953	CA00004953_novel07	LG6	9367602	9384307	+	6
CA00004953	CA00004953_novel08	LG6	9368153	9371699	+	5
CA00004953	CA00004953_novel09	LG6	9368957	9384309	+	5
CA00004953	CA00004953_novel10	LG6	9369197	9371696	+	2
CA00004953	CA00004953_novel11	LG6	9369813	9376383	+	4
CA00004953	CA00004953_novel12	LG6	9370894	9373019	+	1
CA00004953	CA00004953_novel13	LG6	9378513	9379046	+	1
CA00038661	CA00038661_novel01	LG43	21676170	21695391	-	2
CA00019044	CA00019044_novel01	LG9	11365210	11376880	+	23
CA00019044	CA00019044_novel02	LG9	11365228	11376885	+	23
CA00019044	CA00019044_novel03	LG9	11365234	11376880	+	24
CA00019044	CA00019044_novel04	LG9	11365263	11376880	+	22
CA00019044	CA00019044_novel05	LG9	11367104	11376880	+	21
CA00019044	CA00019044_novel06	LG9	11379001	11381281	+	2
CA00019044	CA00019044_novel07	LG9	11379460	11381292	+	2
CA00019044	CA00019044_novel08	LG9	11387774	11408578	+	14
CA00019044	CA00019044_novel09	LG9	11387783	11408573	+	12
CA00019044	CA00019044_novel10	LG9	11401795	11408577	+	4
CA00001860	CA00001860_novel01	tig00214183_arrow_4049273_7079891	1720328	1726261	-	8
CA00001860	CA00001860_novel02	tig00214183_arrow_4049273_7079891	1719506	1726258	-	5
CA00035255	CA00035255_novel01	LG2	22073353	22110619	-	17
CA00035255	CA00035255_novel02	LG2	22073308	22110594	-	17
CA00035255	CA00035255_novel03	LG2	22073356	22110147	-	16
CA00035255	CA00035255_novel04	LG2	22073356	22100881	-	16
CA00005025	CA00005025_novel01	LG6	8420350	8427985	+	11
CA00005025	CA00005025_novel02	LG6	8420372	8427990	+	9
CA00005025	CA00005025_novel03	LG6	8420378	8425691	+	8
CA00005025	CA00005025_novel04	LG6	8423933	8427788	+	8
CA00005025	CA00005025_novel05	LG6	8427369	8427991	+	1
CA00068575	CA00068575_novel01	LG15	1283886	1287789	-	6
CA00068575	CA00068575_novel02	LG15	1283895	1286287	-	4
CA00007289	CA00007289_novel01	LG28	7547840	7572385	+	10
CA00007289	CA00007289_novel02	LG28	7547874	7572182	+	11
CA00007289	CA00007289_novel03	LG28	7547986	7568337	+	8
CA00007289	CA00007289_novel04	LG28	7550172	7572434	+	10
CA00007289	CA00007289_novel05	LG28	7550172	7572593	+	9
CA00007289	CA00007289_novel06	LG28	7550190	7572179	+	11
CA00007289	CA00007289_novel07	LG28	7550290	7572176	+	9
CA00007289	CA00007289_novel08	LG28	7568580	7572385	+	1
CA00007289	CA00007289_novel09	LG28	7568832	7572177	+	2
CA00070345	CA00070345_novel01	tig00215275_arrow	23881	34866	-	24
CA00070345	CA00070345_novel02	tig00215275_arrow	23881	34850	-	25
CA00070345	CA00070345_novel03	tig00215275_arrow	23902	34830	-	25
CA00070345	CA00070345_novel04	tig00215275_arrow	23872	34790	-	24
CA00070345	CA00070345_novel05	tig00215275_arrow	23880	32008	-	12
CA00070345	CA00070345_novel06	tig00215275_arrow	23900	29848	-	13
CA00070345	CA00070345_novel07	tig00215275_arrow	21433	26782	-	7
CA00057397	CA00057397_novel01	LG28B	4044139	4049726	+	3
CA00057397	CA00057397_novel02	LG28B	4046105	4051024	+	1
CA00066232	CA00066232_novel01	tig00214465_arrow	20544	29320	-	10
CA00066232	CA00066232_novel02	tig00214465_arrow	20771	29319	-	12
CA00066232	CA00066232_novel03	tig00214465_arrow	30211	44787	-	21
CA00066232	CA00066232_novel04	tig00214465_arrow	30209	44776	-	19
CA00066232	CA00066232_novel05	tig00214465_arrow	30210	43605	-	20
CA00066232	CA00066232_novel06	tig00214465_arrow	30210	43447	-	19
CA00066232	CA00066232_novel07	tig00214465_arrow	30018	40893	-	14
CA00066232	CA00066232_novel08	tig00214465_arrow	30210	39761	-	13
CA00066232	CA00066232_novel09	tig00214465_arrow	30210	37872	-	11
CA00066232	CA00066232_novel10	tig00214465_arrow	30210	37494	-	9
CA00066232	CA00066232_novel11	tig00214465_arrow	30217	37080	-	7
CA00066232	CA00066232_novel12	tig00214465_arrow	30210	34632	-	4
CA00066232	CA00066232_novel13	tig00214465_arrow	30210	30517	-	1
CA00047781	CA00047781_novel01	tig00027103_arrow	414709	426368	+	10
CA00047781	CA00047781_novel02	tig00027103_arrow	414724	426376	+	11
CA00047781	CA00047781_novel03	tig00027103_arrow	415008	426379	+	9
CA00014297	CA00014297_novel01	LG47	1776912	1780646	+	5
CA00047174	CA00047174_novel01	tig00214857_arrow	340647	353512	+	11
CA00047174	CA00047174_novel02	tig00214857_arrow	344466	353512	+	14
CA00047174	CA00047174_novel03	tig00214857_arrow	346008	353512	+	14
CA00047174	CA00047174_novel04	tig00214857_arrow	346383	353512	+	12
CA00047174	CA00047174_novel05	tig00214857_arrow	347111	353512	+	11
CA00047174	CA00047174_novel06	tig00214857_arrow	347437	353659	+	10
CA00047174	CA00047174_novel07	tig00214857_arrow	348560	353511	+	7
CA00047174	CA00047174_novel08	tig00214857_arrow	349081	354246	+	5
CA00047174	CA00047174_novel09	tig00214857_arrow	349682	353659	+	5
CA00047174	CA00047174_novel10	tig00214857_arrow	351842	353659	+	1
CA00036693	CA00036693_novel01	tig00214186_arrow	534333	536123	+	8
CA00036693	CA00036693_novel02	tig00214186_arrow	535555	536126	+	3
CA00019995	CA00019995_novel01	tig00215316_arrow	1595991	1611312	-	4
CA00039338	CA00039338_novel01	LG48	7077642	7083033	+	2
CA00039338	CA00039338_novel02	LG48	7077682	7083040	+	8
CA00039338	CA00039338_novel03	LG48	7078993	7083039	+	6
CA00068298	CA00068298_novel01	tig00001819_arrow	151	3783	-	5
CA00068298	CA00068298_novel02	tig00001819_arrow	151	3783	-	3
CA00050704	CA00050704_novel01	LG2	6065051	6082717	+	10
CA00050704	CA00050704_novel02	LG2	6065194	6085678	+	17
CA00050704	CA00050704_novel03	LG2	6066664	6086966	+	16
CA00050704	CA00050704_novel04	LG2	6079095	6086967	+	11
CA00050704	CA00050704_novel05	LG2	6080490	6086966	+	9
CA00057370	CA00057370_novel01	tig00214501_arrow	185155	193724	-	4
CA00038215	CA00038215_novel01	LG3	5403671	5414218	+	5
CA00038215	CA00038215_novel02	LG3	5403672	5414338	+	3
CA00038215	CA00038215_novel03	LG3	5403687	5414218	+	6
CA00038215	CA00038215_novel04	LG3	5407952	5414218	+	4
CA00036519	CA00036519_novel01	LG46	16241842	16255967	+	21
CA00036519	CA00036519_novel02	LG46	16241856	16254520	+	14
CA00036519	CA00036519_novel03	LG46	16241876	16261410	+	24
CA00036519	CA00036519_novel04	LG46	16251871	16262346	+	11
CA00036519	CA00036519_novel05	LG46	16251945	16262342	+	12
CA00036519	CA00036519_novel06	LG46	16257484	16262346	+	2
CA00036519	CA00036519_novel07	LG46	16259899	16261411	+	1
CA00036519	CA00036519_novel08	LG46	16261576	16265993	+	1
CA00036519	CA00036519_novel09	LG46	16261665	16262346	+	1
CA00038405	CA00038405_novel01	LG9	32656986	32662640	-	17
CA00038405	CA00038405_novel02	LG9	32656986	32661256	-	10
CA00038405	CA00038405_novel03	LG9	32656985	32661091	-	14
CA00038405	CA00038405_novel04	LG9	32656990	32659746	-	10
CA00038405	CA00038405_novel05	LG9	32656986	32659003	-	8
CA00001387	CA00001387_novel01	LG30	25593107	25648426	+	16
CA00001387	CA00001387_novel02	LG30	25593158	25648426	+	16
CA00001387	CA00001387_novel03	LG30	25593138	25648426	+	17
CA00001387	CA00001387_novel04	LG30	25612550	25613906	+	1
CA00001387	CA00001387_novel05	LG30	25643510	25648426	+	3
CA00001387	CA00001387_novel06	LG30	25646336	25648421	+	1
CA00030639	CA00030639_novel01	LG50	6295807	6321087	-	17
CA00030639	CA00030639_novel02	LG50	6295814	6321040	-	17
CA00030639	CA00030639_novel03	LG50	6295814	6321065	-	17
CA00030639	CA00030639_novel04	LG50	6295816	6321053	-	16
CA00030639	CA00030639_novel05	LG50	6295807	6321045	-	16
CA00030639	CA00030639_novel06	LG50	6295807	6321045	-	16
CA00030639	CA00030639_novel07	LG50	6295814	6321045	-	17
CA00030639	CA00030639_novel08	LG50	6295814	6321045	-	15
CA00030639	CA00030639_novel09	LG50	6295814	6321039	-	15
CA00030639	CA00030639_novel10	LG50	6295807	6321044	-	14
CA00030639	CA00030639_novel11	LG50	6295814	6321042	-	17
CA00030639	CA00030639_novel12	LG50	6295814	6321039	-	18
CA00030639	CA00030639_novel13	LG50	6295807	6321026	-	18
CA00030639	CA00030639_novel14	LG50	6295814	6320964	-	18
CA00030639	CA00030639_novel15	LG50	6295815	6312815	-	15
CA00030639	CA00030639_novel16	LG50	6295807	6310601	-	14
CA00030639	CA00030639_novel17	LG50	6295807	6308434	-	14
CA00030639	CA00030639_novel18	LG50	6295814	6308409	-	14
CA00030639	CA00030639_novel19	LG50	6295814	6308408	-	14
CA00030639	CA00030639_novel20	LG50	6295814	6308419	-	11
CA00030639	CA00030639_novel21	LG50	6295814	6308410	-	14
CA00030639	CA00030639_novel22	LG50	6295807	6308409	-	13
CA00030639	CA00030639_novel23	LG50	6295816	6308408	-	5
CA00030639	CA00030639_novel24	LG50	6295816	6308369	-	15
CA00030639	CA00030639_novel25	LG50	6295807	6302670	-	8
CA00030639	CA00030639_novel26	LG50	6295814	6301923	-	3
CA00030639	CA00030639_novel27	LG50	6295812	6299301	-	2
CA00034024	CA00034024_novel01	tig00215630_arrow	12338	23527	+	7
CA00054062	CA00054062_novel01	LG2	12372154	12379193	+	4
CA00054062	CA00054062_novel02	LG2	12372206	12379198	+	4
CA00054062	CA00054062_novel03	LG2	12372341	12379204	+	4
CA00054062	CA00054062_novel04	LG2	12383188	12405501	+	25
CA00054062	CA00054062_novel05	LG2	12383191	12408961	+	34
CA00054062	CA00054062_novel06	LG2	12383205	12408959	+	29
CA00054062	CA00054062_novel07	LG2	12383802	12408963	+	34
CA00054062	CA00054062_novel08	LG2	12383817	12408966	+	34
CA00054062	CA00054062_novel09	LG2	12392147	12408958	+	30
CA00054062	CA00054062_novel10	LG2	12392379	12408967	+	24
CA00054062	CA00054062_novel11	LG2	12393137	12408963	+	30
CA00054062	CA00054062_novel12	LG2	12393174	12408958	+	30
CA00054062	CA00054062_novel13	LG2	12395197	12408967	+	29
CA00054062	CA00054062_novel14	LG2	12395234	12408958	+	29
CA00054062	CA00054062_novel15	LG2	12401138	12408957	+	18
CA00054062	CA00054062_novel16	LG2	12402663	12408959	+	15
CA00054062	CA00054062_novel17	LG2	12403552	12408963	+	12
CA00054062	CA00054062_novel18	LG2	12406139	12412468	+	7
CA00060210	CA00060210_novel01	LG12	1935932	1939036	-	5
CA00021229	CA00021229_novel01	LG17	9363774	9373608	-	13
CA00021229	CA00021229_novel02	LG17	9363775	9373607	-	14
CA00053419	CA00053419_novel01	LG25	76196	80845	+	5
CA00012486	CA00012486_novel01	LG16	28047909	28048457	-	2
CA00025624	CA00025624_novel01	LG46	8606731	8612792	-	12
CA00025624	CA00025624_novel02	LG46	8606729	8609496	-	4
CA00016080	CA00016080_novel01	LG1	12846481	12851228	+	13
CA00021939	CA00021939_novel01	LG40	14462234	14483901	-	14
CA00050995	CA00050995_novel01	LG30	13498148	13503162	+	4
CA00030994	CA00030994_novel01	LG20	8522269	8567500	-	33
CA00030994	CA00030994_novel02	LG20	8522275	8567500	-	31
CA00030994	CA00030994_novel03	LG20	8522275	8567496	-	32
CA00030994	CA00030994_novel04	LG20	8522269	8567167	-	32
CA00030994	CA00030994_novel05	LG20	8522269	8567390	-	32
CA00030994	CA00030994_novel06	LG20	8512397	8524987	-	22
CA00030994	CA00030994_novel07	LG20	8512398	8521149	-	12
CA00056911	CA00056911_novel01	LG13	12241949	12305879	-	16
CA00056911	CA00056911_novel02	LG13	12241975	12305873	-	16
CA00056911	CA00056911_novel03	LG13	12243525	12305864	-	15
CA00056911	CA00056911_novel04	LG13	12243529	12250391	-	8
CA00053755	CA00053755_novel01	tig00014309_arrow	119932	130133	-	13
CA00053755	CA00053755_novel02	tig00014309_arrow	119932	130110	-	7
CA00053755	CA00053755_novel03	tig00014309_arrow	119932	130085	-	12
CA00053755	CA00053755_novel04	tig00014309_arrow	119932	130085	-	11
CA00053755	CA00053755_novel05	tig00014309_arrow	119933	128152	-	10
CA00037368	CA00037368_novel01	LG3	22496508	22501540	-	4
CA00033391	CA00033391_novel01	LG8	25315856	25336499	-	12
CA00033391	CA00033391_novel02	LG8	25315856	25336499	-	11
CA00033391	CA00033391_novel03	LG8	25315850	25336489	-	10
CA00033391	CA00033391_novel04	LG8	25315850	25334888	-	8
CA00044712	CA00044712_novel01	tig00027603_arrow	105932	130156	-	10
CA00044712	CA00044712_novel02	tig00027603_arrow	104216	130060	-	10
CA00044712	CA00044712_novel03	tig00027603_arrow	104216	130054	-	10
CA00044712	CA00044712_novel04	tig00027603_arrow	108313	130060	-	8
CA00044712	CA00044712_novel05	tig00027603_arrow	123141	130058	-	3
CA00054386	CA00054386_novel01	LG20	695758	696186	+	2
CA00043762	CA00043762_novel01	LG39	10906869	10913993	-	8
CA00043762	CA00043762_novel02	LG39	10906870	10913993	-	10
CA00043762	CA00043762_novel03	LG39	10906869	10913986	-	7
CA00043762	CA00043762_novel04	LG39	10906874	10913985	-	5
CA00043762	CA00043762_novel05	LG39	10906866	10913964	-	6
CA00043762	CA00043762_novel06	LG39	10906869	10913934	-	6
CA00043762	CA00043762_novel07	LG39	10906872	10913080	-	5
CA00075706	CA00075706_novel01	tig00035291_arrow	37134	47613	-	10
CA00075706	CA00075706_novel02	tig00035291_arrow	37134	43194	-	5
CA00075706	CA00075706_novel03	tig00035291_arrow	37129	39386	-	3
CA00018220	CA00018220_novel01	LG37	17348223	17388446	+	13
CA00018220	CA00018220_novel02	LG37	17354399	17363630	+	2
CA00018220	CA00018220_novel03	LG37	17362010	17363630	+	1
CA00018220	CA00018220_novel04	LG37	17375781	17399662	+	15
CA00018220	CA00018220_novel05	LG37	17380109	17400253	+	14
CA00018220	CA00018220_novel06	LG37	17392697	17400236	+	6
CA00018220	CA00018220_novel07	LG37	17398467	17400254	+	1
CA00002337	CA00002337_novel01	LG27	28917595	28930405	+	10
CA00002337	CA00002337_novel02	LG27	28917603	28930400	+	10
CA00002337	CA00002337_novel03	LG27	28917592	28923295	+	4
CA00002337	CA00002337_novel04	LG27	28917602	28930282	+	9
CA00002337	CA00002337_novel05	LG27	28919850	28930276	+	8
CA00078440	CA00078440_novel01	tig00031053_arrow	70019	74379	+	1
CA00078440	CA00078440_novel02	tig00031053_arrow	71197	74376	+	3
CA00078440	CA00078440_novel03	tig00031053_arrow	75602	77930	+	2
CA00011538	CA00011538_novel01	LG31	25531701	25562147	-	11
CA00011538	CA00011538_novel02	LG31	25532246	25562147	-	12
CA00011538	CA00011538_novel03	LG31	25532247	25562147	-	12
CA00011538	CA00011538_novel04	LG31	25556144	25562147	-	2
CA00011538	CA00011538_novel05	LG31	25556144	25562147	-	4
CA00011538	CA00011538_novel06	LG31	25531705	25562142	-	12
CA00011538	CA00011538_novel07	LG31	25531705	25560175	-	10
CA00011538	CA00011538_novel08	LG31	25532247	25558341	-	11
CA00011538	CA00011538_novel09	LG31	25531702	25555063	-	9
CA00067133	CA00067133_novel01	tig00215626_arrow	753	9803	-	16
CA00067133	CA00067133_novel02	tig00215626_arrow	753	9796	-	16
CA00067133	CA00067133_novel03	tig00215626_arrow	1645	9798	-	15
CA00067133	CA00067133_novel04	tig00215626_arrow	753	9796	-	17
CA00067133	CA00067133_novel05	tig00215626_arrow	1645	9777	-	13
CA00067133	CA00067133_novel06	tig00215626_arrow	744	9316	-	15
CA00067133	CA00067133_novel07	tig00215626_arrow	751	6401	-	8
CA00067133	CA00067133_novel08	tig00215626_arrow	1340	1725	-	2
CA00026457	CA00026457_novel01	LG10	11058797	11088696	+	13
CA00026457	CA00026457_novel02	LG10	11058816	11088701	+	14
CA00026457	CA00026457_novel03	LG10	11064826	11087512	+	10
CA00026457	CA00026457_novel04	LG10	11064830	11088701	+	12
CA00026457	CA00026457_novel05	LG10	11073052	11088698	+	12
CA00026457	CA00026457_novel06	LG10	11073108	11088050	+	11
CA00026457	CA00026457_novel07	LG10	11073154	11088703	+	13
CA00026457	CA00026457_novel08	LG10	11081945	11088701	+	8
CA00026457	CA00026457_novel09	LG10	11086137	11088701	+	2
CA00026457	CA00026457_novel10	LG10	11088826	11090397	+	1
CA00014905	CA00014905_novel01	LG19	3281407	3285753	+	1
CA00070700	CA00070700_novel01	tig00002830_arrow	36613	50329	-	14
CA00070700	CA00070700_novel02	tig00002830_arrow	36615	50329	-	14
CA00070700	CA00070700_novel03	tig00002830_arrow	36615	50329	-	14
CA00070700	CA00070700_novel04	tig00002830_arrow	36613	50329	-	13
CA00070700	CA00070700_novel05	tig00002830_arrow	36619	50329	-	13
CA00064742	CA00064742_novel01	tig00014168_arrow	5785	14111	-	8
CA00002130	CA00002130_novel01	LG50	10211336	10214379	+	1
CA00003485	CA00003485_novel01	LG21	10873356	10882367	-	21
CA00003485	CA00003485_novel02	LG21	10873358	10877957	-	16
CA00033992	CA00033992_novel01	LG10	15758557	15770957	-	24
CA00033992	CA00033992_novel02	LG10	15758557	15770936	-	24
CA00033992	CA00033992_novel03	LG10	15758554	15770930	-	24
CA00033992	CA00033992_novel04	LG10	15758557	15768446	-	18
CA00020663	CA00020663_novel01	tig00004557_arrow	903760	912879	-	18
CA00020663	CA00020663_novel02	tig00004557_arrow	903764	911715	-	17
CA00019690	CA00019690_novel01	LG13	7025427	7029863	-	7
CA00006674	CA00006674_novel01	LG16	1746042	1756126	+	11
CA00006674	CA00006674_novel02	LG16	1746062	1756127	+	11
CA00006674	CA00006674_novel03	LG16	1751617	1756127	+	7
CA00006674	CA00006674_novel04	LG16	1753076	1756122	+	4
CA00014638	CA00014638_novel01	LG8	4592649	4619114	+	17
CA00014638	CA00014638_novel02	LG8	4593828	4623999	+	24
CA00014638	CA00014638_novel03	LG8	4593843	4624002	+	24
CA00014638	CA00014638_novel04	LG8	4593847	4624002	+	22
CA00014638	CA00014638_novel05	LG8	4593850	4612880	+	8
CA00014638	CA00014638_novel06	LG8	4608931	4612880	+	1
CA00014638	CA00014638_novel07	LG8	4614944	4619233	+	1
CA00040652	CA00040652_novel01	LG28B	2709536	2728281	-	17
CA00040652	CA00040652_novel02	LG28B	2709536	2728281	-	19
CA00018176	CA00018176_novel01	LG37	18475825	18499245	-	13
CA00018176	CA00018176_novel02	LG37	18475299	18499177	-	12
CA00018176	CA00018176_novel03	LG37	18475821	18499201	-	11
CA00018176	CA00018176_novel04	LG37	18478314	18493947	-	10
CA00054342	CA00054342_novel01	tig00024766_arrow	205139	211699	-	13
CA00054342	CA00054342_novel02	tig00024766_arrow	205139	211682	-	11
CA00054342	CA00054342_novel03	tig00024766_arrow	205138	208927	-	9
CA00028481	CA00028481_novel01	LG46	6293748	6302147	+	11
CA00028481	CA00028481_novel02	LG46	6293761	6302149	+	11
CA00002686	CA00002686_novel01	LG12	17415037	17419987	-	4
CA00050269	CA00050269_novel01	LG7	5777107	5780666	+	3
CA00042027	CA00042027_novel01	LG38	1872184	1882618	+	4
CA00030977	CA00030977_novel01	LG20	8053554	8056155	+	1
CA00008067	CA00008067_novel01	LG30	2049799	2054413	+	8
CA00008067	CA00008067_novel02	LG30	2049799	2054413	+	9
CA00011706	CA00011706_novel01	LG18	17391366	17397309	+	3
CA00011114	CA00011114_novel01	LG14	30042541	30052515	+	22
CA00011114	CA00011114_novel02	LG14	30042573	30052515	+	22
CA00011114	CA00011114_novel03	LG14	30042557	30052517	+	21
CA00011114	CA00011114_novel04	LG14	30042560	30052515	+	24
CA00011114	CA00011114_novel05	LG14	30042568	30052515	+	21
CA00011114	CA00011114_novel06	LG14	30043604	30052508	+	20
CA00011114	CA00011114_novel07	LG14	30043666	30052513	+	22
CA00011114	CA00011114_novel08	LG14	30043989	30052511	+	21
CA00011114	CA00011114_novel09	LG14	30044092	30052511	+	19
CA00011114	CA00011114_novel10	LG14	30044127	30052865	+	19
CA00011114	CA00011114_novel11	LG14	30044159	30052518	+	19
CA00011114	CA00011114_novel12	LG14	30044178	30052513	+	18
CA00011114	CA00011114_novel13	LG14	30049695	30052511	+	8
CA00065927	CA00065927_novel01	LG11	1703383	1707965	-	3
CA00011328	CA00011328_novel01	tig00215416_arrow	448902	453242	+	13
CA00047573	CA00047573_novel01	LG48	1265035	1302512	-	26
CA00047573	CA00047573_novel02	LG48	1265035	1302512	-	27
CA00047573	CA00047573_novel03	LG48	1265035	1302491	-	22
CA00047573	CA00047573_novel04	LG48	1265035	1302491	-	23
CA00047573	CA00047573_novel05	LG48	1265037	1302491	-	26
CA00047573	CA00047573_novel06	LG48	1265035	1302434	-	25
CA00047573	CA00047573_novel07	LG48	1265035	1278129	-	22
CA00047573	CA00047573_novel08	LG48	1265035	1273049	-	14
CA00047573	CA00047573_novel09	LG48	1265037	1271570	-	9
CA00047573	CA00047573_novel10	LG48	1265035	1267702	-	2
CA00023430	CA00023430_novel01	tig00214021_arrow	274076	286138	+	10
CA00060796	CA00060796_novel01	LG24	609103	611398	+	1
CA00060796	CA00060796_novel02	LG24	617553	635753	+	11
CA00060796	CA00060796_novel03	LG24	617571	635756	+	11
CA00060796	CA00060796_novel04	LG24	617554	649051	+	30
CA00060796	CA00060796_novel05	LG24	632795	635754	+	2
CA00077978	CA00077978_novel01	tig00047446_arrow	35760	45823	+	7
CA00077978	CA00077978_novel02	tig00047446_arrow	48895	54988	+	6
CA00055590	CA00055590_novel01	LG14	11443346	11449309	-	8
CA00078205	CA00078205_novel01	tig00215646_arrow	90749	104707	-	4
CA00078205	CA00078205_novel02	tig00215646_arrow	102623	104697	-	2
CA00078205	CA00078205_novel03	tig00215646_arrow	90733	103982	-	3
CA00054305	CA00054305_novel01	LG42	15122343	15144430	+	23
CA00054305	CA00054305_novel02	LG42	15122343	15144428	+	23
CA00054305	CA00054305_novel03	LG42	15122345	15144354	+	25
CA00054305	CA00054305_novel04	LG42	15122345	15144592	+	23
CA00054305	CA00054305_novel05	LG42	15125842	15144432	+	24
CA00054305	CA00054305_novel06	LG42	15136377	15143054	+	11
CA00024092	CA00024092_novel01	LG30	15800494	15804206	+	1
CA00024092	CA00024092_novel02	LG30	15801995	15806215	+	1
CA00024092	CA00024092_novel03	LG30	15805939	15810048	+	1
CA00039988	CA00039988_novel01	LG10	4138524	4147706	-	13
CA00039988	CA00039988_novel02	LG10	4138525	4147706	-	10
CA00039988	CA00039988_novel03	LG10	4138525	4147689	-	10
CA00011004	CA00011004_novel01	tig00005214_arrow	2192751	2207681	+	23
CA00011004	CA00011004_novel02	tig00005214_arrow	2192785	2208017	+	24
CA00011004	CA00011004_novel03	tig00005214_arrow	2192766	2207678	+	22
CA00011004	CA00011004_novel04	tig00005214_arrow	2192767	2207689	+	22
CA00011004	CA00011004_novel05	tig00005214_arrow	2192769	2207682	+	23
CA00011004	CA00011004_novel06	tig00005214_arrow	2192823	2207676	+	23
CA00011004	CA00011004_novel07	tig00005214_arrow	2193526	2207678	+	21
CA00011004	CA00011004_novel08	tig00005214_arrow	2193526	2207687	+	22
CA00011004	CA00011004_novel09	tig00005214_arrow	2193621	2207673	+	20
CA00011004	CA00011004_novel10	tig00005214_arrow	2198732	2207673	+	18
CA00011004	CA00011004_novel11	tig00005214_arrow	2200275	2207675	+	13
CA00011004	CA00011004_novel12	tig00005214_arrow	2201439	2207676	+	10
CA00011004	CA00011004_novel13	tig00005214_arrow	2201770	2207676	+	8
CA00011004	CA00011004_novel14	tig00005214_arrow	2206588	2211203	+	2
CA00008821	CA00008821_novel01	LG16	23497031	23501242	-	3
CA00008821	CA00008821_novel02	LG16	23497033	23501153	-	4
CA00001901	CA00001901_novel01	tig00214183_arrow_4049273_7079891	2190949	2194242	-	8
CA00001901	CA00001901_novel02	tig00214183_arrow_4049273_7079891	2191185	2194205	-	8
CA00001901	CA00001901_novel03	tig00214183_arrow_4049273_7079891	2190944	2194220	-	2
CA00007353	CA00007353_novel01	LG28	6190692	6217851	+	6
CA00007353	CA00007353_novel02	LG28	6190759	6195068	+	1
CA00007353	CA00007353_novel03	LG28	6205948	6215156	+	6
CA00007353	CA00007353_novel04	LG28	6209062	6215156	+	4
CA00007353	CA00007353_novel05	LG28	6211568	6215156	+	3
CA00007353	CA00007353_novel06	LG28	6213619	6215161	+	1
CA00007353	CA00007353_novel07	LG28	6215234	6219559	+	1
CA00066603	CA00066603_novel01	tig00014425_arrow	46811	50023	-	9
CA00023728	CA00023728_novel01	LG29	19620861	19649317	+	13
CA00023728	CA00023728_novel02	LG29	19620890	19649317	+	4
CA00023728	CA00023728_novel03	LG29	19633820	19649320	+	10
CA00023728	CA00023728_novel04	LG29	19633822	19649318	+	9
CA00023728	CA00023728_novel05	LG29	19633861	19649317	+	9
CA00023728	CA00023728_novel06	LG29	19635658	19640581	+	1
CA00023728	CA00023728_novel07	LG29	19636727	19649320	+	6
CA00023728	CA00023728_novel08	LG29	19636828	19649327	+	7
CA00023728	CA00023728_novel09	LG29	19640981	19649327	+	2
CA00023728	CA00023728_novel10	LG29	19645393	19649327	+	3
CA00032683	CA00032683_novel01	LG45	18065241	18073645	+	12
CA00032683	CA00032683_novel02	LG45	18065279	18070708	+	11
CA00032683	CA00032683_novel03	LG45	18065289	18070511	+	10
CA00032683	CA00032683_novel04	LG45	18065294	18070511	+	5
CA00032683	CA00032683_novel05	LG45	18065322	18070512	+	8
CA00032683	CA00032683_novel06	LG45	18065902	18073653	+	11
CA00032683	CA00032683_novel07	LG45	18067336	18070510	+	8
CA00032683	CA00032683_novel08	LG45	18067784	18070515	+	6
CA00032683	CA00032683_novel09	LG45	18071406	18073645	+	1
CA00001817	CA00001817_novel01	tig00214183_arrow_4049273_7079891	1117805	1137749	+	10
CA00001817	CA00001817_novel02	tig00214183_arrow_4049273_7079891	1134361	1137749	+	1
CA00061638	CA00061638_novel01	LG4	25936098	25948549	-	6
CA00052140	CA00052140_novel01	LG11	18087946	18091889	-	11
CA00052140	CA00052140_novel02	LG11	18087945	18091888	-	10
CA00052140	CA00052140_novel03	LG11	18087946	18091882	-	10
CA00052140	CA00052140_novel04	LG11	18087947	18091888	-	10
CA00052140	CA00052140_novel05	LG11	18087946	18091887	-	10
CA00013838	CA00013838_novel01	LG31	5157393	5172142	+	18
CA00013838	CA00013838_novel02	LG31	5161162	5172142	+	14
CA00013838	CA00013838_novel03	LG31	5162904	5172141	+	11
CA00013838	CA00013838_novel04	LG31	5163919	5172141	+	8
CA00013838	CA00013838_novel05	LG31	5167701	5172142	+	4
CA00013838	CA00013838_novel06	LG31	5169061	5172089	+	1
CA00009597	CA00009597_novel01	LG5	5986305	5988390	-	4
CA00057057	CA00057057_novel01	LG47	6877419	6884190	+	8
CA00057057	CA00057057_novel02	LG47	6877457	6884195	+	6
CA00011137	CA00011137_novel01	LG14	30768877	30773621	-	7
CA00011137	CA00011137_novel02	LG14	30769192	30771890	-	5
CA00011137	CA00011137_novel03	LG14	30768879	30769517	-	1
CA00018958	CA00018958_novel01	LG1	14313891	14321194	-	9
CA00034233	CA00034233_novel01	LG4	7517269	7525787	-	16
CA00034233	CA00034233_novel02	LG4	7517278	7520952	-	6
CA00061547	CA00061547_novel01	tig00015248_arrow	13294	24624	+	8
CA00061547	CA00061547_novel02	tig00015248_arrow	13432	24624	+	6
CA00061547	CA00061547_novel03	tig00015248_arrow	13445	24631	+	9
CA00061547	CA00061547_novel04	tig00015248_arrow	13463	24624	+	7
CA00061547	CA00061547_novel05	tig00015248_arrow	15933	24624	+	7
CA00061547	CA00061547_novel06	tig00015248_arrow	19514	24624	+	5
CA00061547	CA00061547_novel07	tig00015248_arrow	24015	24631	+	1
CA00052533	CA00052533_novel01	LG15	23055667	23060498	-	3
CA00042504	CA00042504_novel01	LG46	17484731	17489314	+	1
CA00042504	CA00042504_novel02	LG46	17488543	17491991	+	2
CA00029569	CA00029569_novel01	LG15	4432778	4449772	-	23
CA00029569	CA00029569_novel02	LG15	4432778	4447933	-	21
CA00029569	CA00029569_novel03	LG15	4432794	4447295	-	18
CA00029569	CA00029569_novel04	LG15	4432778	4445582	-	13
CA00029569	CA00029569_novel05	LG15	4432777	4444557	-	14
CA00029569	CA00029569_novel06	LG15	4432778	4436418	-	5
CA00029569	CA00029569_novel07	LG15	4432777	4434974	-	3
CA00029569	CA00029569_novel08	LG15	4432779	4434247	-	2
CA00026722	CA00026722_novel01	tig00214077_arrow	172422	177276	-	9
CA00026722	CA00026722_novel02	tig00214077_arrow	172422	174917	-	6
CA00026722	CA00026722_novel03	tig00214077_arrow	172418	174188	-	5
CA00045278	CA00045278_novel01	LG22	5286755	5299705	-	8
CA00045278	CA00045278_novel02	LG22	5286754	5298191	-	7
CA00013525	CA00013525_novel01	LG31	7755386	7768171	+	16
CA00013525	CA00013525_novel02	LG31	7755395	7768165	+	19
CA00013525	CA00013525_novel03	LG31	7755399	7768170	+	18
CA00013525	CA00013525_novel04	LG31	7755402	7768170	+	17
CA00013525	CA00013525_novel05	LG31	7761469	7768170	+	17
CA00013525	CA00013525_novel06	LG31	7763379	7768171	+	14
CA00036008	CA00036008_novel01	LG30	16736079	16738316	+	4
CA00016990	CA00016990_novel01	LG17	7641435	7644973	+	1
CA00016990	CA00016990_novel02	LG17	7641444	7665631	+	18
CA00016990	CA00016990_novel03	LG17	7641447	7665260	+	17
CA00016990	CA00016990_novel04	LG17	7642938	7644973	+	2
CA00016990	CA00016990_novel05	LG17	7656096	7665257	+	5
CA00047001	CA00047001_novel01	tig00214358_arrow	115598	130097	+	18
CA00047001	CA00047001_novel02	tig00214358_arrow	115837	133739	+	21
CA00047001	CA00047001_novel03	tig00214358_arrow	117534	133753	+	18
CA00047001	CA00047001_novel04	tig00214358_arrow	117684	133743	+	19
CA00047001	CA00047001_novel05	tig00214358_arrow	118338	133735	+	17
CA00047001	CA00047001_novel06	tig00214358_arrow	118355	133736	+	17
CA00047001	CA00047001_novel07	tig00214358_arrow	118976	133731	+	16
CA00047001	CA00047001_novel08	tig00214358_arrow	120286	133742	+	14
CA00047001	CA00047001_novel09	tig00214358_arrow	124972	133742	+	10
CA00047001	CA00047001_novel10	tig00214358_arrow	131742	133731	+	3
CA00047001	CA00047001_novel11	tig00214358_arrow	132292	133731	+	2
CA00047001	CA00047001_novel12	tig00214358_arrow	133378	133741	+	1
CA00021162	CA00021162_novel01	LG27	10403064	10407904	+	4
CA00021162	CA00021162_novel02	LG27	10403070	10407904	+	5
CA00017546	CA00017546_novel01	LG46	12774979	12783902	+	17
CA00017546	CA00017546_novel02	LG46	12775355	12782710	+	18
CA00017546	CA00017546_novel03	LG46	12775356	12782710	+	15
CA00017546	CA00017546_novel04	LG46	12775359	12782711	+	11
CA00017546	CA00017546_novel05	LG46	12776626	12782711	+	16
CA00014938	CA00014938_novel01	LG18	9134778	9141647	+	19
CA00014938	CA00014938_novel02	LG18	9134807	9141652	+	19
CA00014938	CA00014938_novel03	LG18	9134782	9139668	+	17
CA00014938	CA00014938_novel04	LG18	9136062	9141643	+	13
CA00051199	CA00051199_novel01	LG15	1058469	1083340	+	26
CA00051199	CA00051199_novel02	LG15	1058474	1083338	+	27
CA00051199	CA00051199_novel03	LG15	1058478	1083831	+	27
CA00051199	CA00051199_novel04	LG15	1058479	1083338	+	26
CA00051199	CA00051199_novel05	LG15	1058498	1083340	+	26
CA00051199	CA00051199_novel06	LG15	1058513	1083340	+	28
CA00051199	CA00051199_novel07	LG15	1058627	1077674	+	20
CA00051199	CA00051199_novel08	LG15	1058545	1083338	+	25
CA00051199	CA00051199_novel09	LG15	1058549	1083340	+	22
CA00051199	CA00051199_novel10	LG15	1065258	1083340	+	26
CA00051199	CA00051199_novel11	LG15	1067882	1083338	+	23
CA00051199	CA00051199_novel12	LG15	1070929	1083328	+	16
CA00051199	CA00051199_novel13	LG15	1072831	1083340	+	14
CA00051199	CA00051199_novel14	LG15	1074283	1083340	+	12
CA00051199	CA00051199_novel15	LG15	1078228	1083340	+	6
CA00051199	CA00051199_novel16	LG15	1081646	1083341	+	2
CA00051199	CA00051199_novel17	LG15	1082370	1083376	+	1
CA00051199	CA00051199_novel18	LG15	1082912	1083335	+	1
CA00013796	CA00013796_novel01	LG31	4358643	4362760	-	5
CA00013796	CA00013796_novel02	LG31	4358640	4361896	-	3
CA00013796	CA00013796_novel03	LG31	4358636	4361177	-	2
CA00063743	CA00063743_novel01	LG45M	239962	243603	-	5
CA00009143	CA00009143_novel01	LG19	8140720	8147141	+	7
CA00009143	CA00009143_novel02	LG19	8140839	8147140	+	10
CA00028556	CA00028556_novel01	tig00013767_arrow	780007	784234	+	1
CA00028556	CA00028556_novel02	tig00013767_arrow	784739	801816	+	11
CA00028556	CA00028556_novel03	tig00013767_arrow	784797	801815	+	11
CA00028556	CA00028556_novel04	tig00013767_arrow	789528	802069	+	9
CA00028556	CA00028556_novel05	tig00013767_arrow	793800	802419	+	8
CA00028556	CA00028556_novel06	tig00013767_arrow	794512	802473	+	6
CA00028556	CA00028556_novel07	tig00013767_arrow	795087	802419	+	5
CA00028556	CA00028556_novel08	tig00013767_arrow	798910	802475	+	1
CA00032915	CA00032915_novel01	LG38	8017749	8024798	-	4
CA00032915	CA00032915_novel02	LG38	8018627	8024178	-	3
CA00042900	CA00042900_novel01	LG7	24881733	24885998	+	1
CA00042900	CA00042900_novel02	LG7	24881733	24883699	+	1
CA00042900	CA00042900_novel03	LG7	24885300	24891475	+	3
CA00034489	CA00034489_novel01	LG21	22571427	22591481	-	40
CA00034489	CA00034489_novel02	LG21	22570422	22589324	-	39
CA00034489	CA00034489_novel03	LG21	22570421	22580353	-	28
CA00071591	CA00071591_novel01	tig00030555_arrow	95893	99960	-	6
CA00010132	CA00010132_novel01	LG30F	1932923	1946946	+	2
CA00056516	CA00056516_novel01	tig00217085_arrow	25334	39743	-	23
CA00056516	CA00056516_novel02	tig00217085_arrow	23883	39738	-	24
CA00056516	CA00056516_novel03	tig00217085_arrow	25335	39734	-	24
CA00056516	CA00056516_novel04	tig00217085_arrow	23890	39725	-	26
CA00056516	CA00056516_novel05	tig00217085_arrow	23883	35767	-	20
CA00056516	CA00056516_novel06	tig00217085_arrow	23579	35411	-	18
CA00056516	CA00056516_novel07	tig00217085_arrow	23889	35346	-	18
CA00056516	CA00056516_novel08	tig00217085_arrow	23893	34383	-	17
CA00028282	CA00028282_novel01	LG9	26361017	26368996	-	10
CA00028282	CA00028282_novel02	LG9	26361017	26368992	-	9
CA00028282	CA00028282_novel03	LG9	26361024	26367417	-	8
CA00028282	CA00028282_novel04	LG9	26361023	26367111	-	7
CA00028282	CA00028282_novel05	LG9	26361017	26365972	-	6
CA00028282	CA00028282_novel06	LG9	26361017	26364533	-	4
CA00028282	CA00028282_novel07	LG9	26361024	26364227	-	4
CA00026268	CA00026268_novel01	LG15	6798031	6807043	-	12
CA00026268	CA00026268_novel02	LG15	6798031	6803457	-	10
CA00017724	CA00017724_novel01	LG7	8670682	8681418	-	18
CA00017724	CA00017724_novel02	LG7	8670682	8681409	-	18
CA00017724	CA00017724_novel03	LG7	8670680	8681392	-	18
CA00017724	CA00017724_novel04	LG7	8668815	8681398	-	11
CA00017724	CA00017724_novel05	LG7	8668816	8681398	-	20
CA00017724	CA00017724_novel06	LG7	8668818	8681396	-	19
CA00017724	CA00017724_novel07	LG7	8675316	8681394	-	9
CA00017724	CA00017724_novel08	LG7	8675313	8681386	-	8
CA00078737	CA00078737_novel01	tig00038911_arrow	4244	18340	+	10
CA00078737	CA00078737_novel02	tig00038911_arrow	4252	18340	+	10
CA00078737	CA00078737_novel03	tig00038911_arrow	6762	18340	+	7
CA00025668	CA00025668_novel01	tig00020493_arrow	414381	423061	+	7
CA00025668	CA00025668_novel02	tig00020493_arrow	414424	424865	+	7
CA00025668	CA00025668_novel03	tig00020493_arrow	414392	418932	+	2
CA00025668	CA00025668_novel04	tig00020493_arrow	422217	424862	+	2
CA00025668	CA00025668_novel05	tig00020493_arrow	422538	424865	+	1
CA00035145	CA00035145_novel01	LG14	22004298	22011136	+	10
CA00035145	CA00035145_novel02	LG14	22007529	22011132	+	5
CA00016961	CA00016961_novel01	LG17	7200684	7223934	+	17
CA00016961	CA00016961_novel02	LG17	7200699	7223934	+	4
CA00016961	CA00016961_novel03	LG17	7200717	7223934	+	12
CA00016961	CA00016961_novel04	LG17	7210306	7223933	+	16
CA00016961	CA00016961_novel05	LG17	7210325	7223934	+	13
CA00016961	CA00016961_novel06	LG17	7212893	7223934	+	13
CA00016961	CA00016961_novel07	LG17	7217780	7223933	+	5
CA00016961	CA00016961_novel08	LG17	7222676	7223934	+	1
CA00008889	CA00008889_novel01	LG16	21652177	21677002	-	20
CA00008889	CA00008889_novel02	LG16	21650487	21654594	-	6
CA00010273	CA00010273_novel01	LG37	14932662	14934986	+	1
CA00010273	CA00010273_novel02	LG37	14958181	14960561	+	1
CA00010273	CA00010273_novel03	LG37	14964183	14968729	+	1
CA00010273	CA00010273_novel04	LG37	14966606	14968726	+	1
CA00010273	CA00010273_novel05	LG37	14968901	15044688	+	41
CA00010273	CA00010273_novel06	LG37	14969622	15044690	+	40
CA00010273	CA00010273_novel07	LG37	14970090	14970666	+	1
CA00010273	CA00010273_novel08	LG37	14970666	14974957	+	4
CA00010273	CA00010273_novel09	LG37	14978841	15044691	+	33
CA00010273	CA00010273_novel10	LG37	14980453	15044690	+	27
CA00010273	CA00010273_novel11	LG37	14980685	14996863	+	11
CA00010273	CA00010273_novel12	LG37	14982570	15044674	+	29
CA00010273	CA00010273_novel13	LG37	14982570	15044672	+	30
CA00010273	CA00010273_novel14	LG37	14986167	14990539	+	1
CA00010273	CA00010273_novel15	LG37	14988939	14996863	+	8
CA00010273	CA00010273_novel16	LG37	14988939	14996863	+	7
CA00010273	CA00010273_novel17	LG37	14988939	15031366	+	24
CA00010273	CA00010273_novel18	LG37	14988939	15044691	+	27
[truncated: 106,123 more rows]
