# Supplementary material for: Global tissue transcriptomic analysis to improve genome annotation and unravel skin pigmentation in goldfish
Source: Sci Rep. 2021 Jan 19;11:1815. doi: 10.1038/s41598-020-80168-6 (PMC7815744; doi:10.1038/s41598-020-80168-6)
Supplement: Supplementary file 1 — Supplementary Information. [file 41598_2020_80168_MOESM1_ESM.zip › Supplementary Information/Table_S2_new-genes-including-protein-coding-and-lncRNA-.xlsx]

## Sheet: new-gene-loci
GeneID	Chromosome	Start	End	Strand	Isoforms
Novelgene0001	tig00011703_arrow	4463	5982	+	1
Novelgene0002	tig00011703_arrow	34475	36373	+	1
Novelgene0003	tig00217509_arrow	147815	151923	+	1
Novelgene0004	tig00216004_arrow	26064	26390	+	1
Novelgene0005	tig00041286_arrow	13780	18806	+	1
Novelgene0006	tig00215709_arrow	32554	37370	+	1
Novelgene0007	tig00215709_arrow	44767	45882	+	1
Novelgene0008	tig00021681_arrow	100793	103981	+	1
Novelgene0009	tig00036995_arrow	227827	229596	+	1
Novelgene0010	tig00012924_arrow	3176	4266	+	1
Novelgene0011	tig00012924_arrow	15557	16079	+	1
Novelgene0012	tig00012924_arrow	68920	70512	+	1
Novelgene0013	tig00215563_arrow	38805	39191	+	1
Novelgene0014	tig00215563_arrow	77998	83103	+	1
Novelgene0015	tig00018314_arrow	28140	29962	+	1
Novelgene0016	tig00018314_arrow	32380	34679	+	1
Novelgene0017	tig00214790_arrow	35904	40542	+	2
Novelgene0018	tig00214790_arrow	49185	53871	+	1
Novelgene0019	tig00214790_arrow	112565	117012	+	1
Novelgene0020	tig00214790_arrow	144766	156652	+	3
Novelgene0021	tig00214790_arrow	193719	194940	+	1
Novelgene0022	tig00214790_arrow	206783	216027	+	1
Novelgene0023	tig00214790_arrow	394112	398109	+	1
Novelgene0024	tig00214790_arrow	516874	517180	+	1
Novelgene0025	tig00214697_arrow	259176	264157	+	1
Novelgene0026	tig00032900_arrow	24934	29230	+	1
Novelgene0027	tig00033244_arrow	148950	153262	+	3
Novelgene0028	tig00033244_arrow	158624	160109	+	1
Novelgene0029	tig00033244_arrow	168646	170456	+	1
Novelgene0030	tig00033244_arrow	188700	189864	+	1
Novelgene0031	tig00215090_arrow	5654	7583	+	1
Novelgene0032	tig00215090_arrow	31820	34544	+	1
Novelgene0033	tig00028546_arrow	40229	44282	+	1
Novelgene0034	tig00021423_arrow	17625	20801	+	1
Novelgene0035	tig00036537_arrow	70303	72973	+	1
Novelgene0036	tig00214573_arrow	6346	10801	+	1
Novelgene0037	tig00214573_arrow	18904	20707	+	1
Novelgene0038	tig00214573_arrow	53618	53909	+	1
Novelgene0039	tig00214573_arrow	322543	322823	+	1
Novelgene0040	tig00215910_arrow	41308	45694	+	1
Novelgene0041	tig00215910_arrow	63855	65501	+	1
Novelgene0042	tig00215910_arrow	76404	78037	+	1
Novelgene0043	tig00215910_arrow	277080	281084	+	1
Novelgene0044	tig00215910_arrow	348722	351169	+	1
Novelgene0045	tig00215910_arrow	380689	388547	+	1
Novelgene0046	tig00001016_arrow	21489	26043	+	1
Novelgene0047	tig00001016_arrow	119651	121750	+	1
Novelgene0048	tig00216457_arrow	12398	15737	+	1
Novelgene0049	tig00035888_arrow	95421	100133	+	2
Novelgene0050	tig00017216_arrow	18275	20455	+	1
Novelgene0051	tig00217194_arrow	1462	3186	+	2
Novelgene0052	tig00006669_arrow	51232	51781	+	1
Novelgene0053	tig00214818_arrow	5992	11535	+	1
Novelgene0054	tig00217571_arrow	8151	10805	+	1
Novelgene0055	tig00020249_arrow	10770	12112	+	1
Novelgene0056	tig00001310_arrow	8967	11642	+	1
Novelgene0057	tig00001310_arrow	13256	16597	+	1
Novelgene0058	LG45M	417642	420850	+	1
Novelgene0059	LG45M	446804	448497	+	1
Novelgene0060	LG45M	526879	530419	+	1
Novelgene0061	LG45M	564433	567174	+	2
Novelgene0062	LG45M	568674	568896	+	1
Novelgene0063	LG45M	572296	583696	+	3
Novelgene0064	LG45M	662993	670056	+	2
Novelgene0065	LG45M	1211106	1217717	+	1
Novelgene0066	LG45M	1361163	1363191	+	1
Novelgene0067	LG45M	1421640	1422513	+	1
Novelgene0068	LG45M	1432226	1434013	+	1
Novelgene0069	LG45M	1441855	1444022	+	1
Novelgene0070	LG45M	1695089	1697070	+	1
Novelgene0071	LG45M	1723478	1728474	+	1
Novelgene0072	LG45M	1976332	1980816	+	1
Novelgene0073	LG45M	2055978	2081748	+	1
Novelgene0074	tig00215206_arrow	1624	7077	+	1
Novelgene0075	tig00012727_arrow	119034	120555	+	1
Novelgene0076	tig00004696_arrow	10508	15404	+	1
Novelgene0077	tig00027665_arrow	52042	57750	+	1
Novelgene0078	tig00214126_arrow	48359	50493	+	1
Novelgene0079	tig00214126_arrow	88683	92115	+	1
Novelgene0080	tig00214126_arrow	100779	105635	+	1
Novelgene0081	tig00000142_arrow	25364	27876	+	1
Novelgene0082	tig00051630_arrow	14430	22635	+	3
Novelgene0083	tig00009639_arrow	85335	87451	+	1
Novelgene0084	tig00017301_arrow	21941	26667	+	1
Novelgene0085	tig00002512_arrow	18880	19313	+	1
Novelgene0086	tig00045482_arrow	32708	35686	+	1
Novelgene0087	tig00009973_arrow	14871	16202	+	1
Novelgene0088	tig00009973_arrow	35581	40611	+	1
Novelgene0089	tig00009973_arrow	45983	50102	+	1
Novelgene0090	tig00216379_arrow	315691	318634	+	1
Novelgene0091	tig00216121_arrow	16032	19018	+	1
Novelgene0092	tig00216121_arrow	77664	81923	+	1
Novelgene0093	tig00217738_arrow	151	1611	+	1
Novelgene0094	tig00007704_arrow	12709	15879	+	2
Novelgene0095	tig00216060_arrow	53368	61670	+	1
Novelgene0096	tig00216060_arrow	74168	77544	+	1
Novelgene0097	tig00216060_arrow	330109	334522	+	1
Novelgene0098	tig00216060_arrow	382446	383897	+	1
Novelgene0099	tig00216060_arrow	412440	427693	+	3
Novelgene0100	tig00217545_arrow	10069	13168	+	1
Novelgene0101	tig00016778_arrow	6535	7153	+	1
Novelgene0102	tig00039765_arrow	18535	23201	+	1
Novelgene0103	tig00215241_arrow	4494	9173	+	1
Novelgene0104	tig00216952_arrow	202558	203892	+	1
Novelgene0105	tig00216203_arrow	28614	38351	+	1
Novelgene0106	tig00214694_arrow	8522	11273	+	1
Novelgene0107	tig00021110_arrow	26890	29832	+	1
Novelgene0108	tig00013708_arrow	11721	16144	+	1
Novelgene0109	tig00214516_arrow	19725	24424	+	1
Novelgene0110	tig00008846_arrow	18797	23516	+	2
Novelgene0111	tig00008846_arrow	66155	69163	+	1
Novelgene0112	tig00008846_arrow	78165	81565	+	1
Novelgene0113	tig00008846_arrow	143385	146955	+	1
Novelgene0114	tig00215414_arrow	93760	98165	+	1
Novelgene0115	tig00215414_arrow	98710	100823	+	1
Novelgene0116	tig00215414_arrow	286254	286611	+	1
Novelgene0117	tig00215414_arrow	297048	299024	+	1
Novelgene0118	tig00215414_arrow	300979	305512	+	1
Novelgene0119	tig00215414_arrow	309978	311079	+	1
Novelgene0120	tig00027160_arrow	29019	55846	+	1
Novelgene0121	tig00216347_arrow	109196	113528	+	1
Novelgene0122	tig00216347_arrow	402730	406953	+	1
Novelgene0123	tig00002031_arrow	23596	27465	+	1
Novelgene0124	tig00033714_arrow	6220	9624	+	1
Novelgene0125	tig00217128_arrow	13214	15035	+	1
Novelgene0126	tig00217128_arrow	216795	218763	+	1
Novelgene0127	tig00005314_arrow	792	4549	+	1
Novelgene0128	tig00217539_arrow	45333	46763	+	1
Novelgene0129	tig00217422_arrow	9328	14408	+	1
Novelgene0130	tig00018187_arrow	141094	143842	+	1
Novelgene0131	tig00014648_arrow	11423	17424	+	1
Novelgene0132	tig00018063_arrow	350040	350417	+	1
Novelgene0133	tig00018063_arrow	436161	440023	+	1
Novelgene0134	tig00017433_arrow	44812	45273	+	1
Novelgene0135	tig00019229_arrow	13338	14376	+	1
Novelgene0136	tig00055032_arrow	6880	12033	+	1
Novelgene0137	tig00215841_arrow	7184	10092	+	1
Novelgene0138	tig00005471_arrow	3288	19573	+	3
Novelgene0139	tig00022143_arrow	27156	33809	+	1
Novelgene0140	tig00006185_arrow	88912	89296	+	1
Novelgene0141	tig00032278_arrow	27840	31247	+	1
Novelgene0142	tig00032278_arrow	298792	300829	+	1
Novelgene0143	tig00023829_arrow	62724	69424	+	2
Novelgene0144	tig00215108_arrow	261189	265577	+	1
Novelgene0145	tig00215304_arrow	32027	36513	+	1
Novelgene0146	tig00215304_arrow	64974	69459	+	1
Novelgene0147	tig00002402_arrow	2150	5568	+	2
Novelgene0148	tig00215821_arrow	28556	29290	+	1
Novelgene0149	tig00026477_arrow	6335	11283	+	1
Novelgene0150	tig00218261_arrow	12340	20515	+	1
Novelgene0151	tig00020840_arrow	165114	192004	+	1
Novelgene0152	tig00020840_arrow	243543	246810	+	1
Novelgene0153	tig00020840_arrow	287133	291728	+	1
Novelgene0154	tig00214917_arrow	19508	22602	+	2
Novelgene0155	tig00019337_arrow	170204	173595	+	1
Novelgene0156	tig00019337_arrow	187570	190568	+	1
Novelgene0157	tig00215567_arrow	130555	133385	+	1
Novelgene0158	tig00215567_arrow	136287	140121	+	1
Novelgene0159	tig00215567_arrow	141945	146195	+	1
Novelgene0160	tig00215567_arrow	158654	163402	+	1
Novelgene0161	tig00215567_arrow	178397	179773	+	1
Novelgene0162	tig00007981_arrow	44296	47577	+	1
Novelgene0163	tig00217442_arrow	281	35033	+	3
Novelgene0164	tig00048041_arrow	28412	31024	+	1
Novelgene0165	tig00048041_arrow	33501	38052	+	1
Novelgene0166	tig00012196_arrow	15273	19841	+	1
Novelgene0167	tig00216542_arrow	318431	322026	+	1
Novelgene0168	tig00214833_arrow	19759	20455	+	1
Novelgene0169	tig00214833_arrow	243415	260476	+	4
Novelgene0170	tig00214833_arrow	531376	533552	+	1
Novelgene0171	tig00214833_arrow	666264	668597	+	1
Novelgene0172	tig00215798_arrow	12392	15005	+	2
Novelgene0173	tig00214063_arrow	23731	27086	+	1
Novelgene0174	tig00215399_arrow	75037	77470	+	1
Novelgene0175	tig00215399_arrow	92376	98165	+	1
Novelgene0176	tig00215399_arrow	101583	107667	+	2
Novelgene0177	tig00215399_arrow	137550	142056	+	1
Novelgene0178	tig00215399_arrow	155874	156345	+	1
Novelgene0179	tig00215399_arrow	161986	164096	+	1
Novelgene0180	tig00215399_arrow	415019	419580	+	1
Novelgene0181	tig00008094_arrow	14217	18916	+	1
Novelgene0182	tig00020682_arrow	107334	111917	+	2
Novelgene0183	tig00040140_arrow	10953	16125	+	1
Novelgene0184	tig00216729_arrow	113965	116531	+	1
Novelgene0185	tig00216729_arrow	165345	179116	+	1
Novelgene0186	tig00216729_arrow	223696	226622	+	1
Novelgene0187	tig00216729_arrow	241590	245804	+	1
Novelgene0188	tig00216729_arrow	292095	301206	+	1
Novelgene0189	tig00216729_arrow	323704	328744	+	1
Novelgene0190	tig00216729_arrow	335622	340292	+	1
Novelgene0191	tig00216729_arrow	617815	622878	+	5
Novelgene0192	tig00003436_arrow	215248	217778	+	1
Novelgene0193	tig00017136_arrow	66898	69115	+	1
Novelgene0194	tig00044937_arrow	56625	58947	+	2
Novelgene0195	tig00216164_arrow	76992	78382	+	1
Novelgene0196	tig00216164_arrow	168733	174465	+	1
Novelgene0197	tig00216164_arrow	184593	189175	+	1
Novelgene0198	tig00216164_arrow	274479	294631	+	3
Novelgene0199	tig00216164_arrow	301579	304564	+	1
Novelgene0200	tig00216164_arrow	379884	384386	+	1
Novelgene0201	tig00214178_arrow	66369	66718	+	1
Novelgene0202	tig00214178_arrow	229362	231243	+	1
Novelgene0203	tig00214178_arrow	284256	288911	+	2
Novelgene0204	tig00214178_arrow	289781	291186	+	1
Novelgene0205	tig00038657_arrow	128936	131179	+	1
Novelgene0206	tig00216709_arrow	10050	14876	+	2
Novelgene0207	tig00015289_arrow	140392	140836	+	1
Novelgene0208	tig00015289_arrow	159522	160200	+	2
Novelgene0209	tig00015289_arrow	310180	312986	+	1
Novelgene0210	tig00015289_arrow	424247	425124	+	1
Novelgene0211	tig00015289_arrow	430949	434528	+	1
Novelgene0212	tig00216678_arrow	2759	5347	+	1
Novelgene0213	tig00039690_arrow	15781	16625	+	1
Novelgene0214	tig00214568_arrow	21321	36319	+	1
Novelgene0215	tig00214568_arrow	265312	269123	+	1
Novelgene0216	tig00214965_arrow	27773	32308	+	1
Novelgene0217	tig00214965_arrow	68702	71938	+	1
Novelgene0218	tig00214965_arrow	149942	154075	+	1
Novelgene0219	tig00214965_arrow	165373	169537	+	1
Novelgene0220	tig00214965_arrow	229851	234122	+	1
Novelgene0221	tig00215912_arrow	676352	680873	+	1
Novelgene0222	tig00215912_arrow	969710	969937	+	1
Novelgene0223	tig00215912_arrow	1018193	1020461	+	1
Novelgene0224	tig00215912_arrow	1201751	1206332	+	2
Novelgene0225	tig00215912_arrow	1310317	1312100	+	1
Novelgene0226	tig00215912_arrow	1392476	1401119	+	2
Novelgene0227	tig00215912_arrow	1488006	1492553	+	1
Novelgene0228	tig00215912_arrow	1716019	1722297	+	1
Novelgene0229	tig00215912_arrow	1744059	1769736	+	2
Novelgene0230	tig00215912_arrow	1841612	1843217	+	1
Novelgene0231	tig00215912_arrow	1967086	1974923	+	2
Novelgene0232	tig00215912_arrow	2002000	2005210	+	1
Novelgene0233	tig00215912_arrow	2030466	2032003	+	1
Novelgene0234	tig00217031_arrow	46648	48554	+	1
Novelgene0235	tig00217031_arrow	108464	111516	+	1
Novelgene0236	tig00217031_arrow	160557	162513	+	1
Novelgene0237	tig00217031_arrow	212066	221290	+	1
Novelgene0238	tig00217031_arrow	256510	256822	+	1
Novelgene0239	tig00216126_arrow	36828	39016	+	1
Novelgene0240	tig00017776_arrow	83794	85802	+	1
Novelgene0241	tig00017776_arrow	92242	92880	+	1
Novelgene0242	tig00013844_arrow	13595	16243	+	1
Novelgene0243	tig00013844_arrow	33886	38889	+	1
Novelgene0244	tig00008591_arrow	47473	50181	+	1
Novelgene0245	tig00215730_arrow	20923	23994	+	1
Novelgene0246	tig00215268_arrow	76025	98125	+	1
Novelgene0247	tig00215268_arrow	105098	108667	+	1
Novelgene0248	tig00217780_arrow	21690	23032	+	1
Novelgene0249	tig00021163_arrow	35502	40067	+	1
Novelgene0250	tig00021163_arrow	47999	55017	+	4
Novelgene0251	tig00021163_arrow	70568	72646	+	1
Novelgene0252	tig00021163_arrow	73376	76632	+	1
Novelgene0253	tig00015539_arrow	4434	10152	+	1
Novelgene0254	tig00015539_arrow	54361	58117	+	1
Novelgene0255	tig00016313_arrow	15804	16649	+	1
Novelgene0256	tig00215652_arrow	106811	116585	+	1
Novelgene0257	tig00215652_arrow	134938	136913	+	1
Novelgene0258	tig00215652_arrow	142632	144943	+	1
Novelgene0259	tig00215652_arrow	334529	345966	+	1
Novelgene0260	tig00217119_arrow	46830	50696	+	1
Novelgene0261	tig00000611_arrow	126725	129973	+	1
Novelgene0262	tig00215721_arrow	139634	140974	+	1
Novelgene0263	tig00214282_arrow	112062	113812	+	1
Novelgene0264	tig00214282_arrow	388071	389540	+	1
Novelgene0265	tig00214282_arrow	389912	394278	+	1
Novelgene0266	tig00214282_arrow	563048	565891	+	1
Novelgene0267	tig00214282_arrow	899426	899794	+	1
Novelgene0268	tig00214282_arrow	973707	976798	+	1
Novelgene0269	tig00214282_arrow	1165209	1174361	+	1
Novelgene0270	tig00214282_arrow	1367533	1370008	+	1
Novelgene0271	tig00214282_arrow	1417675	1417985	+	1
Novelgene0272	tig00216320_arrow	19297	34623	+	2
Novelgene0273	tig00022920_arrow	51277	52874	+	1
Novelgene0274	tig00035497_arrow	25246	25527	+	1
Novelgene0275	tig00039326_arrow	36038	52008	+	1
Novelgene0276	tig00016327_arrow	25647	26709	+	1
Novelgene0277	tig00011917_arrow	23755	28293	+	2
Novelgene0278	tig00214212_arrow	49381	50338	+	1
Novelgene0279	tig00007684_arrow	20837	23464	+	1
Novelgene0280	tig00215814_arrow	34540	36589	+	1
Novelgene0281	tig00033088_arrow	89481	92192	+	1
Novelgene0282	tig00005214_arrow	762594	764218	+	1
Novelgene0283	tig00005214_arrow	966804	972644	+	1
Novelgene0284	tig00005214_arrow	1232922	1235918	+	1
Novelgene0285	tig00005214_arrow	1260103	1262250	+	1
Novelgene0286	tig00005214_arrow	1560574	1564688	+	1
Novelgene0287	tig00005214_arrow	1619799	1624937	+	2
Novelgene0288	tig00005214_arrow	1985893	1987686	+	1
Novelgene0289	tig00005214_arrow	2165879	2168143	+	1
Novelgene0290	tig00005214_arrow	2178352	2182625	+	1
Novelgene0291	tig00005214_arrow	2459497	2462554	+	3
Novelgene0292	tig00005214_arrow	2512445	2514319	+	1
Novelgene0293	tig00217771_arrow	7733	14155	+	2
Novelgene0294	tig00026729_arrow	82021	87557	+	2
Novelgene0295	tig00020493_arrow	106833	109029	+	1
Novelgene0296	tig00020493_arrow	260622	263019	+	2
Novelgene0297	tig00020493_arrow	295553	297670	+	1
Novelgene0298	tig00020493_arrow	301011	305981	+	1
Novelgene0299	tig00020493_arrow	316636	322199	+	1
Novelgene0300	tig00020493_arrow	329463	331885	+	2
Novelgene0301	tig00020493_arrow	340197	342047	+	1
Novelgene0302	tig00020493_arrow	344640	349157	+	1
Novelgene0303	tig00020493_arrow	470523	472825	+	1
Novelgene0304	tig00020493_arrow	652723	654529	+	1
Novelgene0305	tig00020493_arrow	655912	657797	+	1
Novelgene0306	tig00020493_arrow	788700	793427	+	1
Novelgene0307	tig00020493_arrow	800244	802650	+	1
Novelgene0308	tig00020493_arrow	843843	844202	+	1
Novelgene0309	tig00014446_arrow	5762	35020	+	1
Novelgene0310	tig00215565_arrow	110034	110895	+	1
Novelgene0311	tig00215565_arrow	255824	256806	+	1
Novelgene0312	tig00215565_arrow	291039	295128	+	2
Novelgene0313	tig00215565_arrow	354459	358393	+	1
Novelgene0314	tig00215565_arrow	388528	393231	+	1
Novelgene0315	tig00215565_arrow	411560	412145	+	1
Novelgene0316	tig00215565_arrow	420798	422272	+	1
Novelgene0317	tig00215565_arrow	442205	444801	+	1
Novelgene0318	tig00215565_arrow	447907	452706	+	1
Novelgene0319	tig00215565_arrow	487899	492215	+	1
Novelgene0320	tig00215565_arrow	507056	508932	+	1
Novelgene0321	tig00215565_arrow	541215	545263	+	1
Novelgene0322	tig00215565_arrow	546980	547534	+	1
Novelgene0323	tig00215565_arrow	624928	629254	+	1
Novelgene0324	tig00215565_arrow	680030	682222	+	1
Novelgene0325	tig00215565_arrow	983395	985347	+	1
Novelgene0326	tig00215565_arrow	1070111	1074894	+	1
Novelgene0327	tig00215565_arrow	1126561	1128686	+	1
Novelgene0328	tig00215565_arrow	1269250	1271496	+	1
Novelgene0329	tig00215565_arrow	1338436	1339734	+	1
Novelgene0330	tig00215565_arrow	1362679	1365860	+	1
Novelgene0331	tig00215565_arrow	1387422	1390363	+	1
Novelgene0332	tig00215565_arrow	1397693	1402061	+	1
Novelgene0333	tig00215565_arrow	1441306	1443300	+	1
Novelgene0334	tig00215565_arrow	1476988	1481669	+	1
Novelgene0335	tig00215565_arrow	1712715	1717372	+	2
Novelgene0336	tig00215565_arrow	1871522	1873312	+	1
Novelgene0337	tig00215565_arrow	1877497	1879771	+	1
Novelgene0338	tig00215565_arrow	1893243	1898204	+	1
Novelgene0339	tig00215565_arrow	1927907	1930799	+	1
Novelgene0340	tig00215565_arrow	1943665	1944042	+	1
Novelgene0341	tig00215565_arrow	1959501	1960619	+	1
Novelgene0342	tig00215565_arrow	1976754	1979315	+	1
Novelgene0343	tig00215565_arrow	2080723	2082800	+	1
Novelgene0344	tig00215565_arrow	2238934	2246181	+	2
Novelgene0345	tig00025665_arrow	4789	7381	+	1
Novelgene0346	tig00021147_arrow	53334	55251	+	1
Novelgene0347	tig00021147_arrow	211259	213307	+	1
Novelgene0348	tig00021147_arrow	254350	256197	+	1
Novelgene0349	tig00021147_arrow	300460	303630	+	2
Novelgene0350	tig00021147_arrow	330732	334655	+	1
Novelgene0351	tig00217453_arrow	60806	64504	+	1
Novelgene0352	tig00216553_arrow	209498	213807	+	1
Novelgene0353	tig00216553_arrow	393993	430619	+	2
Novelgene0354	tig00216553_arrow	470815	475463	+	1
Novelgene0355	tig00006771_arrow	15911	18678	+	2
Novelgene0356	tig00028011_arrow	1685	7877	+	1
Novelgene0357	tig00217152_arrow	120008	123933	+	1
Novelgene0358	tig00028252_arrow	7021	10466	+	2
Novelgene0359	tig00037292_arrow	4970	8198	+	1
Novelgene0360	tig00050437_arrow	46534	56244	+	4
Novelgene0361	tig00013232_arrow	15042	19542	+	1
Novelgene0362	tig00013232_arrow	24980	27378	+	1
Novelgene0363	tig00032216_arrow	10424	14637	+	1
Novelgene0364	tig00018290_arrow	24085	24494	+	1
Novelgene0365	tig00001752_arrow	20322	24742	+	1
Novelgene0366	tig00017284_arrow	20307	24799	+	1
Novelgene0367	tig00215896_arrow	4490	8479	+	1
Novelgene0368	tig00041462_arrow	13526	16311	+	1
Novelgene0369	tig00215837_arrow	7206	11833	+	1
Novelgene0370	tig00217015_arrow	9951	10379	+	1
Novelgene0371	tig00216503_arrow	3972	4712	+	1
Novelgene0372	tig00216503_arrow	159987	164488	+	1
Novelgene0373	tig00006249_arrow	4866	10863	+	2
Novelgene0374	tig00033194_arrow	13936	16944	+	1
Novelgene0375	tig00033194_arrow	20690	23628	+	2
Novelgene0376	tig00033194_arrow	36991	41160	+	1
Novelgene0377	tig00033194_arrow	104294	108087	+	2
Novelgene0378	tig00033194_arrow	141420	143137	+	1
Novelgene0379	tig00028427_arrow	65353	68279	+	1
Novelgene0380	tig00216006_arrow	73876	80203	+	3
Novelgene0381	tig00216006_arrow	161059	162279	+	1
Novelgene0382	tig00216006_arrow	165271	169906	+	1
Novelgene0383	tig00216006_arrow	181187	185504	+	1
Novelgene0384	tig00027388_arrow	123599	126316	+	1
Novelgene0385	tig00215645_arrow	24567	27087	+	1
Novelgene0386	tig00035347_arrow	1827	3737	+	1
Novelgene0387	tig00035347_arrow	37605	41193	+	1
Novelgene0388	tig00035347_arrow	45038	45999	+	1
Novelgene0389	tig00037096_arrow	81282	83430	+	1
Novelgene0390	tig00216038_arrow	18717	22875	+	1
Novelgene0391	tig00216038_arrow	28862	31547	+	1
Novelgene0392	tig00216038_arrow	65452	67658	+	1
Novelgene0393	tig00216038_arrow	90794	91573	+	1
Novelgene0394	tig00027515_arrow	521819	534601	+	1
Novelgene0395	tig00215734_arrow	336695	340525	+	1
Novelgene0396	tig00015408_arrow	4001	7059	+	1
Novelgene0397	tig00015408_arrow	32203	33969	+	1
Novelgene0398	tig00014309_arrow	98346	99163	+	1
Novelgene0399	tig00014309_arrow	119933	120424	+	1
Novelgene0400	LG44F	9566	11530	+	1
Novelgene0401	LG44F	70174	72430	+	1
Novelgene0402	LG44F	256962	259281	+	1
Novelgene0403	LG44F	386139	392537	+	2
Novelgene0404	LG44F	734312	737288	+	2
Novelgene0405	LG44F	743133	744608	+	1
Novelgene0406	LG44F	757999	761490	+	2
Novelgene0407	LG44F	787292	790360	+	1
Novelgene0408	LG44F	853633	858370	+	1
Novelgene0409	LG44F	1030548	1034639	+	1
Novelgene0410	LG44F	1135150	1137704	+	1
Novelgene0411	LG44F	1153254	1156026	+	1
Novelgene0412	LG44F	1159907	1161199	+	1
Novelgene0413	LG44F	1162947	1167751	+	2
Novelgene0414	LG44F	1186842	1187588	+	1
Novelgene0415	LG44F	1193569	1195714	+	1
Novelgene0416	LG44F	1200720	1205788	+	2
Novelgene0417	LG44F	1244238	1245942	+	1
Novelgene0418	LG44F	1287809	1290552	+	1
Novelgene0419	LG44F	1291235	1308417	+	2
Novelgene0420	LG44F	1390152	1390565	+	1
Novelgene0421	LG44F	1628419	1633273	+	1
Novelgene0422	LG44F	1673129	1676278	+	1
Novelgene0423	LG44F	1678516	1679068	+	1
Novelgene0424	LG44F	1853307	1854993	+	1
Novelgene0425	LG44F	2042299	2046650	+	1
Novelgene0426	LG44F	2049634	2050493	+	1
Novelgene0427	LG44F	2051523	2053468	+	1
Novelgene0428	LG44F	2069022	2072942	+	1
Novelgene0429	LG44F	2171628	2172629	+	1
Novelgene0430	LG44F	2182707	2184370	+	1
Novelgene0431	LG44F	2670737	2671109	+	1
Novelgene0432	LG44F	2701430	2703621	+	1
Novelgene0433	LG44F	2776867	2780048	+	1
Novelgene0434	LG44F	2835968	2840842	+	3
Novelgene0435	LG44F	2859531	2860455	+	1
Novelgene0436	LG44F	2874654	2876011	+	1
Novelgene0437	LG44F	2982333	2986988	+	1
Novelgene0438	LG44F	3053050	3056288	+	1
Novelgene0439	LG44F	3062032	3064478	+	1
Novelgene0440	LG44F	3164053	3184296	+	1
Novelgene0441	LG44F	3198546	3201400	+	1
Novelgene0442	LG44F	3225622	3229962	+	1
Novelgene0443	LG44F	3353459	3357814	+	1
Novelgene0444	LG44F	3934267	3943485	+	3
Novelgene0445	LG44F	3944046	3947125	+	3
Novelgene0446	LG44F	4146734	4151757	+	2
Novelgene0447	LG44F	4216828	4218689	+	1
Novelgene0448	LG44F	4224617	4226785	+	1
Novelgene0449	LG44F	4276698	4277373	+	1
Novelgene0450	LG44F	4336599	4341636	+	1
Novelgene0451	LG44F	4353732	4355813	+	1
Novelgene0452	LG44F	4378363	4382548	+	1
Novelgene0453	LG44F	4489946	4497107	+	1
Novelgene0454	LG44F	4677892	4678959	+	1
Novelgene0455	LG44F	5138313	5139481	+	1
Novelgene0456	LG44F	5296719	5300195	+	2
Novelgene0457	LG44F	5328173	5330014	+	1
Novelgene0458	LG44F	5609753	5613280	+	1
Novelgene0459	LG44F	5981633	5983823	+	1
Novelgene0460	LG44F	6167068	6171644	+	1
Novelgene0461	LG44F	6356253	6361415	+	1
Novelgene0462	LG44F	6399089	6400103	+	1
Novelgene0463	LG44F	6452054	6454025	+	1
Novelgene0464	LG44F	6764830	6769324	+	1
Novelgene0465	LG44F	6820847	6824087	+	1
Novelgene0466	LG44F	6830749	6832412	+	1
Novelgene0467	LG44F	7008281	7021271	+	1
Novelgene0468	tig00217181_arrow	3108	24701	+	4
Novelgene0469	LG28B	1498	3745	+	1
Novelgene0470	LG28B	91515	93747	+	1
Novelgene0471	LG28B	165161	166550	+	1
Novelgene0472	LG28B	379905	386249	+	6
Novelgene0473	LG28B	411939	414136	+	1
Novelgene0474	LG28B	434316	436481	+	1
Novelgene0475	LG28B	522688	525918	+	1
Novelgene0476	LG28B	532032	534157	+	1
Novelgene0477	LG28B	599718	604352	+	1
Novelgene0478	LG28B	609802	610369	+	1
Novelgene0479	LG28B	796937	798261	+	1
Novelgene0480	LG28B	1247341	1248836	+	1
Novelgene0481	LG28B	1288508	1290998	+	1
Novelgene0482	LG28B	1441901	1446865	+	1
Novelgene0483	LG28B	1599960	1604595	+	2
Novelgene0484	LG28B	1647862	1652215	+	1
Novelgene0485	LG28B	1719547	1722832	+	1
Novelgene0486	LG28B	1740738	1745357	+	1
Novelgene0487	LG28B	1745593	1750343	+	1
Novelgene0488	LG28B	1971033	1982197	+	1
Novelgene0489	LG28B	2026815	2031595	+	1
Novelgene0490	LG28B	2124700	2126141	+	1
Novelgene0491	LG28B	2138907	2143515	+	1
Novelgene0492	LG28B	2217333	2218469	+	1
Novelgene0493	LG28B	2383601	2386098	+	1
Novelgene0494	LG28B	2413839	2417290	+	1
Novelgene0495	LG28B	2439068	2442175	+	1
Novelgene0496	LG28B	2451552	2456359	+	1
Novelgene0497	LG28B	2472039	2475544	+	1
Novelgene0498	LG28B	2550251	2551515	+	1
Novelgene0499	LG28B	2553079	2553371	+	1
Novelgene0500	LG28B	2559685	2560972	+	1
Novelgene0501	LG28B	2587440	2589138	+	1
Novelgene0502	LG28B	2608012	2612389	+	1
Novelgene0503	LG28B	2731145	2734009	+	1
Novelgene0504	LG28B	2792472	2792947	+	1
Novelgene0505	LG28B	2901168	2903639	+	1
Novelgene0506	LG28B	3031094	3041563	+	3
Novelgene0507	LG28B	3137873	3139036	+	1
Novelgene0508	LG28B	3181895	3183536	+	1
Novelgene0509	LG28B	3243501	3248084	+	1
Novelgene0510	LG28B	3265959	3268961	+	1
Novelgene0511	LG28B	3345545	3350145	+	1
Novelgene0512	LG28B	3425510	3428722	+	2
Novelgene0513	LG28B	3800014	3801213	+	1
Novelgene0514	LG28B	3928208	3928993	+	1
Novelgene0515	LG28B	4307010	4309059	+	1
Novelgene0516	LG28B	4368045	4370335	+	1
Novelgene0517	LG28B	4585668	4587935	+	1
Novelgene0518	LG28B	4591506	4592372	+	1
Novelgene0519	LG28B	4682605	4687403	+	2
Novelgene0520	LG28B	4715029	4719271	+	1
Novelgene0521	LG28B	4762758	4766407	+	1
Novelgene0522	LG28B	4886331	4888853	+	1
Novelgene0523	LG28B	4891613	4893450	+	2
Novelgene0524	LG28B	4904922	4905592	+	1
Novelgene0525	LG28B	4943353	4944535	+	2
Novelgene0526	LG28B	4945103	4949082	+	2
Novelgene0527	LG28B	4975344	4979918	+	1
Novelgene0528	LG28B	5030765	5032273	+	1
Novelgene0529	LG28B	5082626	5085932	+	1
Novelgene0530	LG28B	5247910	5248126	+	1
Novelgene0531	LG28B	5255506	5257681	+	1
Novelgene0532	LG28B	5307930	5312765	+	1
Novelgene0533	LG28B	5323135	5325251	+	1
Novelgene0534	LG28B	5467924	5469706	+	1
Novelgene0535	LG28B	5545069	5547075	+	1
Novelgene0536	LG28B	5617240	5621863	+	2
Novelgene0537	LG28B	5642844	5646687	+	1
Novelgene0538	LG28B	5706555	5707569	+	1
Novelgene0539	LG28B	5990910	5991715	+	1
Novelgene0540	LG28B	6125394	6128071	+	1
Novelgene0541	LG28B	6189723	6191271	+	1
Novelgene0542	LG28B	6251936	6252434	+	1
Novelgene0543	LG28B	6342607	6344831	+	1
Novelgene0544	LG28B	6381373	6382691	+	1
Novelgene0545	LG28B	6471682	6474309	+	1
Novelgene0546	LG28B	6606235	6615892	+	2
Novelgene0547	LG28B	6620149	6623338	+	1
Novelgene0548	LG28B	6964087	6968279	+	2
Novelgene0549	LG28B	6974939	6979223	+	1
Novelgene0550	LG28B	7153216	7153518	+	1
Novelgene0551	LG28B	7196484	7200006	+	1
Novelgene0552	LG28B	7368617	7369698	+	1
Novelgene0553	LG28B	7559886	7561861	+	1
Novelgene0554	LG28B	7654494	7670313	+	2
Novelgene0555	LG28B	7687621	7706561	+	2
Novelgene0556	LG28B	7716639	7737880	+	2
Novelgene0557	LG28B	7741337	7742987	+	1
Novelgene0558	LG28B	7750715	7758397	+	1
Novelgene0559	LG28B	7774522	7778958	+	1
Novelgene0560	LG28B	7860734	7865819	+	3
Novelgene0561	LG28B	7945299	7947629	+	2
Novelgene0562	LG28B	7947881	7950990	+	1
Novelgene0563	LG28B	8022291	8025964	+	2
Novelgene0564	LG28B	8030304	8032926	+	1
Novelgene0565	LG28B	8171106	8175653	+	1
Novelgene0566	LG28B	8327146	8328682	+	1
Novelgene0567	LG28B	8463006	8466415	+	1
Novelgene0568	LG28B	8561163	8566195	+	1
Novelgene0569	LG28B	8930408	8932437	+	1
Novelgene0570	LG28B	8934394	8938923	+	2
Novelgene0571	LG28B	9111045	9111509	+	1
Novelgene0572	LG28B	9402575	9404298	+	1
Novelgene0573	LG28B	9535223	9538905	+	1
Novelgene0574	tig00053664_arrow	4240	8484	+	1
Novelgene0575	tig00018191_arrow	91609	105523	+	3
Novelgene0576	tig00214714_arrow_1_2670353	32610	32928	+	1
Novelgene0577	tig00214714_arrow_1_2670353	128057	131187	+	2
Novelgene0578	tig00214714_arrow_1_2670353	150797	152512	+	1
Novelgene0579	tig00214714_arrow_1_2670353	320802	323195	+	2
Novelgene0580	tig00214714_arrow_1_2670353	513135	517507	+	1
Novelgene0581	tig00214714_arrow_1_2670353	619611	621408	+	1
Novelgene0582	tig00214714_arrow_1_2670353	741554	742916	+	1
Novelgene0583	tig00214714_arrow_1_2670353	744301	748410	+	1
Novelgene0584	tig00214714_arrow_1_2670353	886029	887244	+	1
Novelgene0585	tig00214714_arrow_1_2670353	899201	904075	+	1
Novelgene0586	tig00214714_arrow_1_2670353	943577	946515	+	1
Novelgene0587	tig00214714_arrow_1_2670353	1153259	1157907	+	1
Novelgene0588	tig00214714_arrow_1_2670353	1158658	1163722	+	1
Novelgene0589	tig00214714_arrow_1_2670353	1234068	1236086	+	1
Novelgene0590	tig00214714_arrow_1_2670353	1319067	1324069	+	2
Novelgene0591	tig00214714_arrow_1_2670353	1325717	1329950	+	1
Novelgene0592	tig00214714_arrow_1_2670353	1358780	1360427	+	1
Novelgene0593	tig00214714_arrow_1_2670353	1361452	1366488	+	1
Novelgene0594	tig00214714_arrow_1_2670353	1380845	1383162	+	1
Novelgene0595	tig00214714_arrow_1_2670353	1391679	1393957	+	2
Novelgene0596	tig00214714_arrow_1_2670353	1399634	1400193	+	1
Novelgene0597	tig00214714_arrow_1_2670353	1563633	1565559	+	1
Novelgene0598	tig00214714_arrow_1_2670353	1634016	1656535	+	3
Novelgene0599	tig00214714_arrow_1_2670353	1657546	1660065	+	1
Novelgene0600	tig00214714_arrow_1_2670353	1673427	1675007	+	3
Novelgene0601	tig00214714_arrow_1_2670353	1811242	1814805	+	1
Novelgene0602	tig00214714_arrow_1_2670353	1907161	1911005	+	1
Novelgene0603	tig00214714_arrow_1_2670353	1922540	1924468	+	1
Novelgene0604	tig00214714_arrow_1_2670353	1945557	1950375	+	1
Novelgene0605	tig00214714_arrow_1_2670353	2112959	2117634	+	1
Novelgene0606	tig00214714_arrow_1_2670353	2445793	2450504	+	1
Novelgene0607	tig00214714_arrow_1_2670353	2455688	2462220	+	2
Novelgene0608	tig00214714_arrow_1_2670353	2589428	2591643	+	1
Novelgene0609	tig00214714_arrow_1_2670353	2633291	2638255	+	2
Novelgene0610	tig00216865_arrow	558598	559959	+	1
Novelgene0611	tig00216865_arrow	636223	638914	+	1
Novelgene0612	tig00216865_arrow	713472	714923	+	1
Novelgene0613	tig00005843_arrow	49232	52976	+	1
Novelgene0614	tig00005843_arrow	54530	59252	+	1
Novelgene0615	tig00004606_arrow	12085	15039	+	1
Novelgene0616	tig00025855_arrow	6773	7073	+	1
Novelgene0617	tig00012172_arrow	20474	24049	+	1
Novelgene0618	tig00012172_arrow	30913	34688	+	1
Novelgene0619	tig00217666_arrow	7891	10526	+	1
Novelgene0620	tig00217666_arrow	21369	28948	+	2
Novelgene0621	tig00217666_arrow	137038	140145	+	1
Novelgene0622	tig00217666_arrow	148220	152614	+	2
Novelgene0623	tig00214851_arrow	33850	36596	+	1
Novelgene0624	tig00001080_arrow	16926	19560	+	1
Novelgene0625	tig00214077_arrow	374084	374633	+	1
Novelgene0626	tig00214077_arrow	836276	836832	+	1
Novelgene0627	tig00214077_arrow	865746	866897	+	1
Novelgene0628	tig00214077_arrow	1043032	1044453	+	1
Novelgene0629	tig00214077_arrow	1162511	1167523	+	3
Novelgene0630	tig00214077_arrow	1242802	1243577	+	1
Novelgene0631	tig00214077_arrow	1308859	1309126	+	1
Novelgene0632	tig00216836_arrow	175211	176365	+	1
Novelgene0633	tig00035547_arrow	16216	21037	+	1
Novelgene0634	tig00217085_arrow	197198	201905	+	1
Novelgene0635	tig00217085_arrow	202886	206556	+	1
Novelgene0636	tig00217085_arrow	210759	211838	+	1
Novelgene0637	tig00014011_arrow	5320	7728	+	1
Novelgene0638	tig00014011_arrow	19842	24311	+	1
Novelgene0639	tig00014011_arrow	30124	33319	+	1
Novelgene0640	tig00014011_arrow	33831	35482	+	1
Novelgene0641	tig00014011_arrow	41641	43482	+	1
Novelgene0642	tig00004644_arrow	12043	17274	+	2
Novelgene0643	tig00018168_arrow	32441	35262	+	1
Novelgene0644	tig00218076_arrow	4957	19073	+	1
Novelgene0645	tig00214879_arrow	6587	7883	+	1
Novelgene0646	tig00214879_arrow	13897	17092	+	1
Novelgene0647	tig00044254_arrow	11749	13651	+	1
Novelgene0648	tig00044254_arrow	16136	17100	+	1
Novelgene0649	tig00044254_arrow	31506	33560	+	1
Novelgene0650	tig00215272_arrow	3366	6403	+	1
Novelgene0651	tig00027610_arrow	9528	15138	+	2
Novelgene0652	tig00216324_arrow	93646	95435	+	1
Novelgene0653	tig00216324_arrow	288863	289600	+	1
Novelgene0654	tig00216324_arrow	298203	299281	+	1
Novelgene0655	tig00217005_arrow	42987	45791	+	1
Novelgene0656	tig00217005_arrow	81041	82338	+	1
Novelgene0657	tig00027332_arrow	8158	9233	+	1
Novelgene0658	tig00027332_arrow	24110	25354	+	1
Novelgene0659	tig00001979_arrow	11559	16068	+	1
Novelgene0660	tig00001979_arrow	75647	78065	+	1
Novelgene0661	tig00001979_arrow	114821	118469	+	1
Novelgene0662	tig00001979_arrow	123037	127755	+	1
Novelgene0663	tig00001979_arrow	152022	154297	+	1
Novelgene0664	tig00001979_arrow	165259	168104	+	1
Novelgene0665	tig00214307_arrow	2645	20801	+	2
Novelgene0666	tig00025260_arrow	408	1464	+	1
Novelgene0667	tig00215163_arrow	184682	186772	+	1
Novelgene0668	tig00215163_arrow	653322	657548	+	1
Novelgene0669	tig00214811_arrow	12390	14327	+	1
Novelgene0670	tig00033084_arrow	90203	93324	+	1
Novelgene0671	tig00033084_arrow	96692	101248	+	1
Novelgene0672	tig00051673_arrow	473	24609	+	4
Novelgene0673	tig00214511_arrow	209948	214336	+	1
Novelgene0674	tig00037534_arrow	26527	26867	+	1
Novelgene0675	tig00042172_arrow	16630	21668	+	3
Novelgene0676	tig00042172_arrow	77654	81727	+	1
Novelgene0677	tig00042172_arrow	103065	108263	+	1
Novelgene0678	tig00011564_arrow	20684	24913	+	1
Novelgene0679	tig00028675_arrow	32859	36366	+	1
Novelgene0680	tig00216259_arrow	50743	54127	+	1
Novelgene0681	tig00216259_arrow	57858	60421	+	1
Novelgene0682	tig00034106_arrow	216720	235324	+	1
Novelgene0683	tig00022246_arrow	57173	76535	+	2
Novelgene0684	tig00022246_arrow	123364	128929	+	2
Novelgene0685	tig00022246_arrow	137435	207954	+	4
Novelgene0686	tig00022246_arrow	347096	351059	+	1
Novelgene0687	tig00018446_arrow	97372	99706	+	1
Novelgene0688	tig00018446_arrow	123557	124685	+	1
Novelgene0689	tig00018446_arrow	184436	186739	+	1
Novelgene0690	tig00038905_arrow	18112	20706	+	1
Novelgene0691	tig00216112_arrow	1	4453	+	1
Novelgene0692	tig00215991_arrow	13955	14874	+	1
Novelgene0693	tig00050973_arrow	4805	5914	+	1
Novelgene0694	tig00008982_arrow	484	3494	+	1
Novelgene0695	tig00214752_arrow	141321	143427	+	1
Novelgene0696	tig00214752_arrow	225469	229195	+	1
Novelgene0697	tig00214752_arrow	235041	238033	+	1
Novelgene0698	tig00214752_arrow	239524	242646	+	1
Novelgene0699	tig00034784_arrow	59771	62384	+	1
Novelgene0700	tig00034784_arrow	62926	67434	+	2
Novelgene0701	tig00034784_arrow	80000	82171	+	1
Novelgene0702	tig00034784_arrow	123962	126541	+	1
Novelgene0703	tig00000466_arrow	1	4385	+	1
Novelgene0704	tig00047925_arrow	6684	9044	+	1
Novelgene0705	tig00005771_arrow	37157	37288	+	1
Novelgene0706	tig00217012_arrow	14920	20078	+	1
Novelgene0707	tig00217880_arrow	88	4274	+	1
Novelgene0708	tig00001218_arrow	83986	85345	+	1
Novelgene0709	tig00001218_arrow	181042	186049	+	1
Novelgene0710	tig00001218_arrow	195013	199597	+	2
Novelgene0711	tig00001218_arrow	205953	208805	+	1
Novelgene0712	tig00001218_arrow	366400	366762	+	1
Novelgene0713	tig00040221_arrow	18239	18883	+	1
Novelgene0714	tig00005157_arrow	2149	3292	+	1
Novelgene0715	tig00005157_arrow	6686	39198	+	1
Novelgene0716	tig00040939_arrow	2593	3498	+	1
Novelgene0717	tig00027261_arrow	28721	36886	+	1
Novelgene0718	tig00217331_arrow	13914	16334	+	1
Novelgene0719	tig00021537_arrow	19413	23320	+	1
Novelgene0720	tig00013228_arrow	18543	23077	+	1
Novelgene0721	tig00013228_arrow	146045	148189	+	1
Novelgene0722	tig00014243_arrow	11046	14288	+	1
Novelgene0723	tig00044258_arrow	38279	39857	+	1
Novelgene0724	tig00038663_arrow	6702	14171	+	1
Novelgene0725	tig00216845_arrow	6957	10319	+	1
Novelgene0726	tig00216845_arrow	12008	15744	+	1
Novelgene0727	tig00216476_arrow	25072	26706	+	1
Novelgene0728	tig00009347_arrow	9332	13458	+	1
Novelgene0729	tig00214327_arrow	59635	62806	+	1
Novelgene0730	tig00214327_arrow	66753	70870	+	1
Novelgene0731	tig00214327_arrow	101332	103727	+	2
Novelgene0732	tig00214327_arrow	318278	321713	+	2
Novelgene0733	tig00214327_arrow	326231	330829	+	1
Novelgene0734	tig00214327_arrow	336969	338546	+	1
Novelgene0735	tig00214327_arrow	367389	371921	+	1
Novelgene0736	tig00214327_arrow	375046	378313	+	1
Novelgene0737	tig00214327_arrow	850008	853136	+	1
Novelgene0738	tig00214327_arrow	914808	920255	+	2
Novelgene0739	tig00214327_arrow	933155	934989	+	1
Novelgene0740	tig00214327_arrow	967131	969992	+	1
Novelgene0741	tig00214327_arrow	975224	976008	+	1
Novelgene0742	tig00214327_arrow	997170	998968	+	1
Novelgene0743	tig00214327_arrow	999145	1004371	+	1
Novelgene0744	tig00214327_arrow	1052532	1053178	+	1
Novelgene0745	tig00214327_arrow	1165854	1169106	+	1
Novelgene0746	tig00214327_arrow	1435568	1441849	+	2
Novelgene0747	tig00215955_arrow	40751	44802	+	1
Novelgene0748	tig00013523_arrow	22612	25525	+	2
Novelgene0749	tig00033813_arrow	279	3847	+	1
Novelgene0750	tig00011742_arrow	136375	139498	+	1
Novelgene0751	tig00011742_arrow	162955	165113	+	1
Novelgene0752	tig00214859_arrow	4676	7662	+	1
Novelgene0753	tig00214859_arrow	27535	31450	+	1
Novelgene0754	tig00214859_arrow	44767	46079	+	1
Novelgene0755	tig00214859_arrow	55594	56986	+	1
Novelgene0756	tig00005515_arrow	5854	10421	+	1
Novelgene0757	tig00005515_arrow	28560	30941	+	1
Novelgene0758	tig00035270_arrow	200461	204928	+	1
Novelgene0759	tig00033883_arrow	48913	53742	+	1
Novelgene0760	tig00007301_arrow	371425	373366	+	1
Novelgene0761	tig00007301_arrow	489309	493017	+	1
Novelgene0762	tig00007301_arrow	529230	532488	+	1
Novelgene0763	tig00028553_arrow	12146	13885	+	1
Novelgene0764	tig00013823_arrow	21238	22456	+	1
Novelgene0765	tig00030428_arrow	16748	19007	+	1
Novelgene0766	tig00030428_arrow	34151	37947	+	2
Novelgene0767	tig00215630_arrow	80334	82629	+	1
Novelgene0768	tig00215630_arrow	151321	155890	+	1
Novelgene0769	tig00215630_arrow	214264	216187	+	1
Novelgene0770	tig00215630_arrow	360590	362644	+	1
Novelgene0771	tig00215630_arrow	385652	387604	+	1
Novelgene0772	tig00215630_arrow	392797	393632	+	1
Novelgene0773	tig00215630_arrow	532078	534814	+	1
Novelgene0774	tig00215630_arrow	536910	541104	+	1
Novelgene0775	tig00010793_arrow	14921	17811	+	1
Novelgene0776	tig00010793_arrow	46145	55891	+	2
Novelgene0777	tig00017762_arrow	26861	29041	+	2
Novelgene0778	tig00216407_arrow	70347	72023	+	1
Novelgene0779	tig00024173_arrow	115951	119797	+	2
Novelgene0780	tig00024173_arrow	120634	122437	+	1
Novelgene0781	tig00024173_arrow	127276	128475	+	1
Novelgene0782	tig00024173_arrow	135364	139728	+	1
Novelgene0783	tig00024173_arrow	159233	160915	+	1
Novelgene0784	tig00024173_arrow	242169	243566	+	1
Novelgene0785	tig00024173_arrow	411110	416721	+	2
Novelgene0786	tig00024173_arrow	466300	472222	+	2
Novelgene0787	tig00023280_arrow	83993	86636	+	1
Novelgene0788	tig00217608_arrow	1599	3000	+	1
Novelgene0789	tig00024544_arrow	25838	29988	+	1
Novelgene0790	tig00001819_arrow	166	886	+	1
Novelgene0791	tig00025094_arrow	64162	66420	+	1
Novelgene0792	tig00216339_arrow	253466	254741	+	1
Novelgene0793	tig00216339_arrow	281384	285472	+	1
Novelgene0794	tig00217381_arrow	115867	118917	+	1
Novelgene0795	tig00214654_arrow	8965	9349	+	1
Novelgene0796	tig00215105_arrow	23069	27789	+	1
Novelgene0797	tig00215105_arrow	73138	75584	+	1
Novelgene0798	tig00215105_arrow	210481	212585	+	1
Novelgene0799	tig00016277_arrow	126154	130890	+	1
Novelgene0800	tig00039076_arrow	2653	7712	+	1
Novelgene0801	tig00215788_arrow	75604	76687	+	1
Novelgene0802	tig00215788_arrow	84278	86899	+	1
Novelgene0803	tig00023110_arrow	11247	14258	+	1
Novelgene0804	tig00031124_arrow	44044	46834	+	1
Novelgene0805	tig00031124_arrow	61870	66237	+	1
Novelgene0806	tig00024682_arrow	12839	14630	+	1
Novelgene0807	tig00006550_arrow	8801	11041	+	1
Novelgene0808	tig00006550_arrow	54617	58088	+	1
Novelgene0809	tig00019018_arrow	41535	45161	+	1
Novelgene0810	tig00214138_arrow	41417	46124	+	1
Novelgene0811	tig00214138_arrow	213400	217927	+	1
Novelgene0812	tig00004433_arrow	329351	359344	+	3
Novelgene0813	tig00217086_arrow	33479	36220	+	1
Novelgene0814	tig00217086_arrow	226407	227103	+	1
Novelgene0815	tig00035537_arrow	13730	16068	+	1
Novelgene0816	tig00004250_arrow	48462	50061	+	1
Novelgene0817	tig00215515_arrow	5901	7887	+	1
Novelgene0818	tig00215285_arrow	1431	6014	+	1
Novelgene0819	tig00029804_arrow	303301	307316	+	1
Novelgene0820	tig00033307_arrow	67582	70433	+	3
Novelgene0821	tig00002667_arrow	78281	81051	+	1
Novelgene0822	tig00013772_arrow	19497	20888	+	1
Novelgene0823	tig00013772_arrow	27947	29690	+	1
Novelgene0824	tig00009471_arrow	10470	13708	+	1
Novelgene0825	tig00009471_arrow	15519	21167	+	1
Novelgene0826	tig00028051_arrow	118322	193510	+	9
Novelgene0827	tig00028051_arrow	199414	204277	+	1
Novelgene0828	tig00013917_arrow	6879	11235	+	1
Novelgene0829	tig00002120_arrow	22551	25023	+	2
Novelgene0830	tig00002120_arrow	30022	34160	+	1
Novelgene0831	tig00002120_arrow	36006	40751	+	2
Novelgene0832	tig00000270_arrow	6187	9495	+	1
Novelgene0833	tig00038391_arrow	19039	23731	+	1
Novelgene0834	tig00034518_arrow	38946	41201	+	1
Novelgene0835	tig00034518_arrow	75544	77230	+	1
Novelgene0836	tig00028060_arrow	61184	65398	+	1
Novelgene0837	tig00028060_arrow	76424	78461	+	1
Novelgene0838	tig00217184_arrow	76843	78448	+	1
Novelgene0839	tig00217184_arrow	96535	97541	+	1
Novelgene0840	tig00217184_arrow	98144	102220	+	1
Novelgene0841	tig00012919_arrow	70888	72254	+	1
Novelgene0842	tig00049821_arrow	30899	31721	+	1
Novelgene0843	tig00215658_arrow	4780	8849	+	1
Novelgene0844	tig00215658_arrow	9689	12784	+	1
Novelgene0845	tig00215658_arrow	18924	23296	+	1
Novelgene0846	tig00215658_arrow	31126	35333	+	3
Novelgene0847	tig00216614_arrow	30376	33766	+	1
Novelgene0848	tig00216614_arrow	38155	43408	+	1
Novelgene0849	tig00041527_arrow	8316	16082	+	1
Novelgene0850	tig00041527_arrow	101137	106881	+	1
Novelgene0851	tig00041527_arrow	118935	121164	+	1
Novelgene0852	tig00041527_arrow	122026	139135	+	2
Novelgene0853	tig00041186_arrow	84346	88946	+	2
Novelgene0854	tig00030629_arrow	1678	3417	+	1
Novelgene0855	tig00027652_arrow	48000	50011	+	1
Novelgene0856	tig00215397_arrow	63789	64275	+	1
Novelgene0857	tig00215397_arrow	71167	73277	+	1
Novelgene0858	tig00216315_arrow	4865	6497	+	1
Novelgene0859	tig00216315_arrow	14886	17121	+	1
Novelgene0860	tig00216315_arrow	57280	61730	+	1
Novelgene0861	tig00216315_arrow	66937	67157	+	1
Novelgene0862	tig00216315_arrow	101815	103557	+	1
Novelgene0863	tig00214921_arrow	29920	44316	+	1
Novelgene0864	tig00214921_arrow	54857	56627	+	1
Novelgene0865	tig00214921_arrow	71167	75273	+	1
Novelgene0866	tig00027374_arrow	14098	14916	+	1
Novelgene0867	tig00013124_arrow	11857	15954	+	1
Novelgene0868	tig00012452_arrow	53133	57869	+	1
Novelgene0869	tig00012452_arrow	203289	208056	+	1
Novelgene0870	tig00217246_arrow	107646	108052	+	1
Novelgene0871	tig00217246_arrow	154860	158162	+	1
Novelgene0872	tig00217246_arrow	218852	220759	+	1
Novelgene0873	tig00049772_arrow	17908	21015	+	1
Novelgene0874	tig00049772_arrow	21116	22517	+	1
Novelgene0875	tig00215130_arrow	74134	74469	+	1
Novelgene0876	tig00216558_arrow	117869	122039	+	1
Novelgene0877	tig00216558_arrow	367408	369494	+	1
Novelgene0878	tig00216558_arrow	565662	568733	+	1
Novelgene0879	tig00216558_arrow	588193	588528	+	1
Novelgene0880	tig00216558_arrow	591683	593637	+	1
Novelgene0881	tig00216558_arrow	650201	654669	+	1
Novelgene0882	tig00216558_arrow	748885	751348	+	1
Novelgene0883	tig00216558_arrow	906015	907831	+	1
Novelgene0884	tig00216558_arrow	954228	958631	+	3
Novelgene0885	tig00216558_arrow	961640	966450	+	1
Novelgene0886	tig00216558_arrow	979610	983947	+	1
Novelgene0887	tig00216558_arrow	993467	995925	+	1
Novelgene0888	tig00216558_arrow	1095082	1098135	+	3
Novelgene0889	tig00216558_arrow	1099376	1105941	+	2
Novelgene0890	tig00216558_arrow	1114284	1117182	+	1
Novelgene0891	tig00216558_arrow	1128881	1132967	+	2
Novelgene0892	tig00216558_arrow	1147239	1148744	+	1
Novelgene0893	tig00216558_arrow	1157175	1162232	+	4
Novelgene0894	tig00215842_arrow	68947	73092	+	1
Novelgene0895	tig00215842_arrow	119601	122331	+	1
Novelgene0896	tig00216561_arrow	8437	12745	+	2
Novelgene0897	tig00216741_arrow	171223	171481	+	1
Novelgene0898	tig00216741_arrow	248471	250401	+	1
Novelgene0899	tig00044979_arrow	31064	33363	+	1
Novelgene0900	tig00059575_arrow	1869	18862	+	1
Novelgene0901	tig00012937_arrow	20649	24562	+	1
Novelgene0902	tig00215676_arrow	50357	54926	+	1
Novelgene0903	tig00215906_arrow	56265	72919	+	2
Novelgene0904	tig00215906_arrow	81904	84414	+	1
Novelgene0905	tig00020768_arrow	40094	43421	+	1
Novelgene0906	tig00020768_arrow	244400	246344	+	1
Novelgene0907	tig00018130_arrow	71401	75499	+	1
Novelgene0908	tig00217011_arrow	79048	79275	+	1
Novelgene0909	tig00217011_arrow	120643	124661	+	1
Novelgene0910	tig00001343_arrow	94606	96733	+	1
Novelgene0911	tig00001343_arrow	133701	134837	+	1
Novelgene0912	tig00049601_arrow	13516	16194	+	1
Novelgene0913	tig00214598_arrow	77454	81987	+	1
Novelgene0914	tig00214598_arrow	85412	87242	+	1
Novelgene0915	tig00214598_arrow	119799	121699	+	2
Novelgene0916	tig00001753_arrow	57711	59343	+	1
Novelgene0917	tig00001753_arrow	72853	74968	+	1
Novelgene0918	tig00001753_arrow	76214	82207	+	3
Novelgene0919	tig00001753_arrow	95112	99699	+	1
Novelgene0920	tig00001753_arrow	148973	150511	+	1
Novelgene0921	tig00001753_arrow	165554	170204	+	1
Novelgene0922	tig00001753_arrow	275771	277755	+	1
Novelgene0923	tig00001753_arrow	311699	316241	+	1
Novelgene0924	tig00001753_arrow	435017	436373	+	1
Novelgene0925	tig00001753_arrow	575616	578136	+	1
Novelgene0926	tig00001753_arrow	793252	795537	+	1
Novelgene0927	tig00001753_arrow	871392	874197	+	1
Novelgene0928	tig00001753_arrow	895654	897720	+	1
Novelgene0929	tig00001753_arrow	1005450	1005662	+	1
Novelgene0930	tig00001753_arrow	1129131	1133612	+	1
Novelgene0931	tig00001753_arrow	1198730	1201122	+	1
Novelgene0932	tig00001753_arrow	1242068	1244925	+	1
Novelgene0933	tig00001753_arrow	1258218	1261002	+	1
Novelgene0934	tig00001753_arrow	1269830	1272842	+	1
Novelgene0935	tig00001753_arrow	1305693	1305994	+	1
Novelgene0936	tig00001753_arrow	1454626	1459418	+	1
Novelgene0937	tig00001753_arrow	1675100	1678525	+	1
Novelgene0938	tig00001753_arrow	1767133	1772110	+	1
Novelgene0939	tig00001753_arrow	1808287	1812518	+	1
Novelgene0940	tig00031599_arrow	41709	44393	+	1
Novelgene0941	tig00215584_arrow	105793	106880	+	1
Novelgene0942	tig00006992_arrow	292166	296304	+	2
Novelgene0943	tig00044474_arrow	54155	56314	+	1
Novelgene0944	tig00214941_arrow	159140	162635	+	1
Novelgene0945	tig00214941_arrow	167633	168078	+	1
Novelgene0946	tig00037431_arrow	61664	62562	+	1
Novelgene0947	tig00037431_arrow	102681	103084	+	1
Novelgene0948	tig00016556_arrow	28828	31369	+	1
Novelgene0949	tig00020973_arrow	40875	42049	+	2
Novelgene0950	tig00216597_arrow	285	4810	+	1
Novelgene0951	tig00216597_arrow	22159	26593	+	1
Novelgene0952	tig00216597_arrow	40886	42718	+	1
Novelgene0953	tig00216597_arrow	214360	215975	+	1
Novelgene0954	tig00216597_arrow	233164	240102	+	2
Novelgene0955	tig00216597_arrow	256138	258251	+	1
Novelgene0956	tig00216597_arrow	695218	695851	+	1
Novelgene0957	tig00216521_arrow	8412	11533	+	1
Novelgene0958	tig00217078_arrow	1382	20748	+	2
Novelgene0959	tig00030536_arrow	34666	39142	+	1
Novelgene0960	tig00003328_arrow	17328	19375	+	1
Novelgene0961	tig00038541_arrow	54809	57108	+	1
Novelgene0962	tig00029911_arrow	2967	4745	+	1
Novelgene0963	tig00023241_arrow	28004	31620	+	1
Novelgene0964	tig00023241_arrow	66180	67770	+	1
Novelgene0965	tig00217671_arrow	99971	101203	+	1
Novelgene0966	tig00025652_arrow	1577	4724	+	1
Novelgene0967	tig00014974_arrow	3260	3837	+	1
Novelgene0968	tig00013770_arrow	25351	27832	+	1
Novelgene0969	tig00216550_arrow	2909	6199	+	1
Novelgene0970	tig00029486_arrow	36683	39498	+	1
Novelgene0971	tig00054003_arrow	8469	10384	+	1
Novelgene0972	tig00054003_arrow	15593	16410	+	1
Novelgene0973	tig00035523_arrow	19583	19776	+	1
Novelgene0974	tig00052689_arrow	4928	11293	+	1
Novelgene0975	tig00006629_arrow	51444	53144	+	1
Novelgene0976	tig00217261_arrow	1924	33438	+	2
Novelgene0977	tig00216784_arrow	32163	34433	+	1
Novelgene0978	tig00216784_arrow	35347	38452	+	1
Novelgene0979	tig00036306_arrow	187205	189290	+	1
Novelgene0980	tig00216830_arrow	114070	116304	+	1
Novelgene0981	tig00216830_arrow	197304	201637	+	1
Novelgene0982	tig00216830_arrow	242929	246962	+	1
Novelgene0983	tig00216358_arrow	15789	18827	+	1
Novelgene0984	tig00216358_arrow	24171	25756	+	1
Novelgene0985	tig00040135_arrow	13144	13643	+	1
Novelgene0986	tig00037000_arrow	1733	5979	+	1
Novelgene0987	tig00031943_arrow	17298	19363	+	1
Novelgene0988	tig00031943_arrow	19750	24422	+	1
Novelgene0989	tig00031943_arrow	92503	96573	+	1
Novelgene0990	tig00038947_arrow	19358	21396	+	1
Novelgene0991	tig00005328_arrow	11840	16403	+	1
Novelgene0992	tig00005328_arrow	128919	133558	+	1
Novelgene0993	tig00057724_arrow	5000	7803	+	1
Novelgene0994	tig00057724_arrow	8649	13109	+	1
Novelgene0995	tig00013463_arrow	16949	22199	+	1
Novelgene0996	tig00216891_arrow	100362	102062	+	1
Novelgene0997	tig00012443_arrow	142351	144518	+	1
Novelgene0998	tig00017027_arrow	451	1901	+	1
Novelgene0999	tig00017418_arrow	24238	27844	+	2
Novelgene1000	tig00218036_arrow	26522	31201	+	1
Novelgene1001	tig00214963_arrow	10383	14095	+	2
Novelgene1002	tig00214963_arrow	16587	21110	+	1
Novelgene1003	tig00214963_arrow	51221	54905	+	1
Novelgene1004	tig00214963_arrow	67497	71856	+	1
Novelgene1005	tig00214963_arrow	166935	168637	+	1
Novelgene1006	tig00214963_arrow	188021	189210	+	1
Novelgene1007	tig00214963_arrow	190342	194812	+	1
Novelgene1008	tig00214963_arrow	205414	207268	+	1
Novelgene1009	tig00214963_arrow	214132	216591	+	1
Novelgene1010	tig00214963_arrow	461383	469228	+	1
Novelgene1011	tig00214963_arrow	515051	519036	+	2
Novelgene1012	tig00214963_arrow	609480	612040	+	1
Novelgene1013	tig00215015_arrow	1043	4819	+	1
Novelgene1014	tig00007763_arrow	139942	142630	+	1
Novelgene1015	tig00007763_arrow	400558	406024	+	1
Novelgene1016	tig00013774_arrow	16403	18523	+	1
Novelgene1017	tig00013774_arrow	42534	45157	+	1
Novelgene1018	tig00028738_arrow	40017	44244	+	1
Novelgene1019	tig00217373_arrow	34275	39367	+	1
Novelgene1020	tig00036359_arrow	9152	13996	+	1
Novelgene1021	tig00044752_arrow	31421	32885	+	1
Novelgene1022	tig00044752_arrow	76989	78285	+	1
Novelgene1023	tig00032387_arrow	35257	37489	+	1
Novelgene1024	tig00032387_arrow	58658	61645	+	1
Novelgene1025	tig00216128_arrow	81253	81613	+	1
Novelgene1026	tig00216128_arrow	103057	107441	+	1
Novelgene1027	tig00216128_arrow	398265	400736	+	1
Novelgene1028	tig00216128_arrow	463114	464186	+	1
Novelgene1029	tig00026117_arrow	144	1399	+	1
Novelgene1030	tig00215655_arrow	3495	15456	+	2
Novelgene1031	tig00043858_arrow	68965	73170	+	1
Novelgene1032	tig00018418_arrow	17686	20283	+	1
Novelgene1033	tig00018418_arrow	27781	32955	+	1
Novelgene1034	tig00018418_arrow	58022	60031	+	1
Novelgene1035	tig00216571_arrow	3384	6158	+	1
Novelgene1036	tig00216571_arrow	259249	271891	+	1
Novelgene1037	tig00038904_arrow	8352	10708	+	1
Novelgene1038	tig00214955_arrow	13539	18192	+	1
Novelgene1039	tig00217107_arrow	6473	9524	+	1
Novelgene1040	tig00026523_arrow	35847	39317	+	1
Novelgene1041	tig00026523_arrow	96667	98363	+	1
Novelgene1042	tig00026523_arrow	116945	118378	+	1
Novelgene1043	tig00010876_arrow	54468	55547	+	1
Novelgene1044	tig00022682_arrow	18456	26139	+	1
Novelgene1045	tig00017828_arrow	1542	4635	+	1
Novelgene1046	tig00009587_arrow	11868	14252	+	1
Novelgene1047	tig00009587_arrow	41776	46516	+	1
Novelgene1048	tig00215495_arrow	1894	21820	+	3
Novelgene1049	tig00050080_arrow	4379	9354	+	1
Novelgene1050	tig00050080_arrow	47150	50950	+	1
Novelgene1051	tig00011294_arrow	73474	75896	+	1
Novelgene1052	tig00011294_arrow	156849	158854	+	1
Novelgene1053	tig00011294_arrow	297250	298403	+	1
Novelgene1054	tig00011294_arrow	321640	326359	+	1
Novelgene1055	tig00011294_arrow	679873	682904	+	1
Novelgene1056	tig00011294_arrow	683281	695994	+	5
Novelgene1057	tig00011294_arrow	734201	741093	+	2
Novelgene1058	tig00011294_arrow	1023345	1027570	+	1
Novelgene1059	tig00011294_arrow	1030703	1035432	+	1
Novelgene1060	tig00004556_arrow	10219	11977	+	1
Novelgene1061	tig00031052_arrow	60671	64297	+	1
Novelgene1062	tig00032899_arrow	2372	4950	+	1
Novelgene1063	tig00001591_arrow	4	2457	+	1
Novelgene1064	tig00001591_arrow	19693	24583	+	1
Novelgene1065	tig00001591_arrow	25309	29920	+	2
Novelgene1066	tig00001591_arrow	74371	79291	+	1
Novelgene1067	tig00001591_arrow	84999	87870	+	1
Novelgene1068	tig00001591_arrow	125450	128144	+	1
Novelgene1069	tig00001591_arrow	156702	160798	+	1
Novelgene1070	tig00001591_arrow	273809	276244	+	1
Novelgene1071	tig00001591_arrow	754905	758030	+	1
Novelgene1072	tig00001591_arrow	778954	783322	+	1
Novelgene1073	tig00001591_arrow	789433	790725	+	1
Novelgene1074	tig00001591_arrow	956199	958346	+	1
Novelgene1075	tig00001591_arrow	1051370	1051870	+	1
Novelgene1076	tig00001591_arrow	1078000	1080754	+	1
Novelgene1077	tig00001591_arrow	1081892	1085905	+	1
Novelgene1078	tig00001591_arrow	1184887	1187593	+	1
Novelgene1079	tig00001591_arrow	1217504	1224091	+	2
Novelgene1080	tig00001591_arrow	1232943	1234601	+	1
Novelgene1081	tig00001591_arrow	1258256	1262514	+	1
Novelgene1082	tig00001591_arrow	1307140	1308716	+	1
Novelgene1083	tig00001591_arrow	1413730	1418185	+	1
Novelgene1084	tig00001591_arrow	1469933	1470655	+	1
Novelgene1085	tig00001591_arrow	1513085	1515147	+	2
Novelgene1086	tig00001591_arrow	1533745	1536046	+	1
Novelgene1087	tig00001591_arrow	1585521	1590251	+	2
Novelgene1088	tig00001591_arrow	1609050	1612940	+	1
Novelgene1089	tig00001591_arrow	1683060	1683467	+	1
Novelgene1090	tig00001591_arrow	1693429	1696391	+	1
Novelgene1091	tig00001591_arrow	1831022	1835485	+	1
Novelgene1092	tig00001591_arrow	1903290	1903979	+	2
Novelgene1093	tig00001591_arrow	1913712	1917022	+	1
Novelgene1094	tig00001591_arrow	2326636	2331037	+	1
Novelgene1095	tig00001591_arrow	2386291	2390289	+	1
Novelgene1096	tig00001591_arrow	2416627	2418350	+	1
Novelgene1097	tig00001591_arrow	2428117	2430507	+	1
Novelgene1098	tig00001591_arrow	2487987	2492452	+	1
Novelgene1099	tig00001591_arrow	2533439	2536207	+	1
Novelgene1100	tig00001591_arrow	2589416	2591539	+	1
Novelgene1101	tig00001591_arrow	2804566	2804920	+	1
Novelgene1102	tig00001591_arrow	2856243	2856952	+	1
Novelgene1103	tig00001591_arrow	2859548	2861029	+	1
Novelgene1104	tig00001591_arrow	2863407	2864841	+	1
Novelgene1105	tig00001591_arrow	2867405	2868497	+	1
Novelgene1106	tig00048568_arrow	28496	33030	+	1
Novelgene1107	tig00216050_arrow	49326	52665	+	1
Novelgene1108	tig00216050_arrow	63693	66878	+	1
Novelgene1109	tig00216050_arrow	84544	85235	+	1
Novelgene1110	tig00215876_arrow	18384	22943	+	1
Novelgene1111	tig00215876_arrow	29340	33532	+	3
Novelgene1112	tig00029889_arrow	36202	37813	+	1
Novelgene1113	tig00215632_arrow	75861	80000	+	1
Novelgene1114	tig00215632_arrow	84343	86651	+	1
Novelgene1115	tig00215632_arrow	88734	89054	+	1
Novelgene1116	tig00215632_arrow	110117	115032	+	2
Novelgene1117	tig00215632_arrow	119032	124744	+	1
Novelgene1118	tig00017243_arrow	19669	23120	+	2
Novelgene1119	tig00017243_arrow	66627	71182	+	1
Novelgene1120	tig00017243_arrow	77133	81615	+	1
Novelgene1121	tig00017243_arrow	90561	92489	+	1
Novelgene1122	tig00017243_arrow	96028	100222	+	1
Novelgene1123	tig00215732_arrow	118938	123862	+	1
Novelgene1124	tig00216160_arrow	12189	17100	+	1
Novelgene1125	tig00216160_arrow	32179	36740	+	1
Novelgene1126	tig00216160_arrow	76442	78558	+	1
Novelgene1127	tig00216160_arrow	107594	110418	+	1
Novelgene1128	tig00216160_arrow	273790	276556	+	1
Novelgene1129	tig00216160_arrow	651251	654485	+	1
Novelgene1130	tig00216160_arrow	681716	684111	+	1
Novelgene1131	tig00216160_arrow	773854	777988	+	1
Novelgene1132	tig00216160_arrow	789835	793957	+	1
Novelgene1133	tig00216160_arrow	803210	805886	+	1
Novelgene1134	tig00012829_arrow	2382	4001	+	1
Novelgene1135	tig00039035_arrow	5733	10950	+	1
Novelgene1136	tig00214477_arrow	4009	8427	+	1
Novelgene1137	tig00214477_arrow	102841	104449	+	1
Novelgene1138	tig00005797_arrow	189636	193683	+	1
Novelgene1139	tig00217922_arrow	2647	5973	+	1
Novelgene1140	tig00215836_arrow	8900	13690	+	1
Novelgene1141	tig00034336_arrow	11390	15299	+	2
Novelgene1142	tig00034336_arrow	71330	73410	+	1
Novelgene1143	tig00034336_arrow	74053	76698	+	1
Novelgene1144	tig00038648_arrow	34974	37653	+	1
Novelgene1145	tig00038648_arrow	91255	96074	+	1
Novelgene1146	tig00039107_arrow	75923	80745	+	1
Novelgene1147	tig00039107_arrow	90450	93343	+	1
Novelgene1148	tig00042153_arrow	105398	110364	+	1
Novelgene1149	tig00022046_arrow	3113	6079	+	1
Novelgene1150	tig00022046_arrow	216778	221987	+	2
Novelgene1151	tig00057492_arrow	5696	10238	+	1
Novelgene1152	tig00017276_arrow	12678	15573	+	1
Novelgene1153	tig00214900_arrow	56367	60957	+	1
Novelgene1154	tig00214900_arrow	91813	96296	+	1
Novelgene1155	tig00214900_arrow	98598	103623	+	1
Novelgene1156	tig00214900_arrow	110197	111637	+	1
Novelgene1157	tig00009729_arrow	8494	10531	+	1
Novelgene1158	tig00009729_arrow	32781	36084	+	1
Novelgene1159	tig00009729_arrow	140471	141218	+	1
Novelgene1160	tig00009729_arrow	154764	158949	+	3
Novelgene1161	tig00009729_arrow	168240	168496	+	1
Novelgene1162	tig00009729_arrow	169615	175807	+	2
Novelgene1163	tig00009729_arrow	178555	184949	+	4
Novelgene1164	tig00009729_arrow	185974	190830	+	1
Novelgene1165	tig00009729_arrow	205998	214362	+	5
Novelgene1166	tig00009729_arrow	222254	226798	+	1
Novelgene1167	tig00009729_arrow	239569	244143	+	1
Novelgene1168	tig00009729_arrow	245386	250010	+	4
Novelgene1169	tig00009729_arrow	267044	270478	+	1
Novelgene1170	tig00215795_arrow	36572	38925	+	1
Novelgene1171	tig00025454_arrow	3648	7608	+	1
Novelgene1172	tig00018967_arrow	41765	43814	+	1
Novelgene1173	tig00018967_arrow	44151	46425	+	1
Novelgene1174	tig00216649_arrow	48883	51604	+	1
Novelgene1175	tig00022400_arrow	85894	88428	+	1
Novelgene1176	tig00022400_arrow	243534	250326	+	3
Novelgene1177	tig00022400_arrow	255089	258795	+	1
Novelgene1178	tig00022400_arrow	289239	291804	+	1
Novelgene1179	tig00019252_arrow	24675	27867	+	1
Novelgene1180	tig00019252_arrow	75126	78648	+	1
Novelgene1181	tig00019252_arrow	895894	899986	+	1
Novelgene1182	tig00217328_arrow	43913	47576	+	1
Novelgene1183	tig00217328_arrow	49029	49255	+	1
Novelgene1184	tig00217328_arrow	61591	64722	+	1
Novelgene1185	tig00217328_arrow	93663	96786	+	1
Novelgene1186	tig00217328_arrow	125254	129844	+	2
Novelgene1187	tig00217328_arrow	134234	138848	+	2
Novelgene1188	tig00217328_arrow	153513	158108	+	1
Novelgene1189	tig00217328_arrow	163222	168089	+	1
Novelgene1190	tig00217328_arrow	175369	178280	+	1
Novelgene1191	tig00217328_arrow	184821	190799	+	3
Novelgene1192	tig00217328_arrow	194417	195945	+	1
Novelgene1193	tig00217328_arrow	211234	214919	+	1
Novelgene1194	tig00217328_arrow	226800	231416	+	2
Novelgene1195	tig00023612_arrow	78101	82698	+	1
Novelgene1196	tig00023612_arrow	111363	115049	+	1
Novelgene1197	tig00023612_arrow	256202	258665	+	1
Novelgene1198	tig00026157_arrow	2103	6132	+	1
Novelgene1199	tig00014308_arrow	129229	133756	+	1
Novelgene1200	tig00014308_arrow	155971	159142	+	1
Novelgene1201	tig00014308_arrow	408459	408971	+	1
Novelgene1202	tig00014308_arrow	623153	625576	+	1
Novelgene1203	tig00014308_arrow	728433	732774	+	1
Novelgene1204	tig00014308_arrow	740308	743453	+	1
Novelgene1205	tig00014308_arrow	828568	830155	+	1
Novelgene1206	tig00014308_arrow	957490	962896	+	3
Novelgene1207	tig00018296_arrow	12755	15354	+	1
Novelgene1208	tig00035250_arrow	86464	88554	+	1
Novelgene1209	tig00035250_arrow	89019	91923	+	1
Novelgene1210	tig00035250_arrow	99805	100958	+	1
Novelgene1211	tig00030194_arrow	24	9338	+	2
Novelgene1212	tig00006248_arrow	151738	152156	+	1
Novelgene1213	tig00022645_arrow	22386	26615	+	1
Novelgene1214	tig00024596_arrow	26091	30574	+	1
Novelgene1215	tig00024596_arrow	30933	32820	+	1
Novelgene1216	tig00024596_arrow	57614	60030	+	1
Novelgene1217	tig00024596_arrow	60797	65467	+	2
Novelgene1218	tig00050868_arrow	32335	38883	+	2
Novelgene1219	tig00054174_arrow	30335	32078	+	1
Novelgene1220	tig00032592_arrow	48961	53409	+	1
Novelgene1221	tig00217163_arrow	23004	24677	+	2
Novelgene1222	tig00216313_arrow	1843	4126	+	1
Novelgene1223	tig00048498_arrow	43891	44805	+	1
Novelgene1224	LG47	186284	209524	+	1
Novelgene1225	LG47	907716	910044	+	1
Novelgene1226	LG47	989657	993691	+	1
Novelgene1227	LG47	1211833	1216939	+	1
Novelgene1228	LG47	1218196	1223103	+	1
Novelgene1229	LG47	1278064	1279111	+	1
Novelgene1230	LG47	1310593	1315921	+	3
Novelgene1231	LG47	1324553	1326696	+	1
Novelgene1232	LG47	1328884	1331202	+	1
Novelgene1233	LG47	1438230	1440975	+	1
Novelgene1234	LG47	1477888	1483342	+	1
Novelgene1235	LG47	1586195	1590149	+	1
Novelgene1236	LG47	1594481	1595339	+	1
Novelgene1237	LG47	1725680	1728619	+	1
Novelgene1238	LG47	1891808	1910200	+	2
Novelgene1239	LG47	1920695	1924290	+	1
Novelgene1240	LG47	2117645	2121914	+	1
Novelgene1241	LG47	2125313	2128544	+	1
Novelgene1242	LG47	2138367	2142646	+	1
Novelgene1243	LG47	2143852	2145393	+	1
Novelgene1244	LG47	2240426	2244878	+	1
Novelgene1245	LG47	2251301	2251612	+	1
Novelgene1246	LG47	2256924	2260003	+	4
Novelgene1247	LG47	2268865	2269178	+	1
Novelgene1248	LG47	2893713	2897270	+	2
Novelgene1249	LG47	2946976	2947520	+	1
Novelgene1250	LG47	3025223	3027701	+	1
Novelgene1251	LG47	3041722	3044497	+	1
Novelgene1252	LG47	3072052	3074653	+	1
Novelgene1253	LG47	3076374	3078506	+	1
Novelgene1254	LG47	3101715	3105733	+	1
Novelgene1255	LG47	3285674	3288076	+	1
Novelgene1256	LG47	3635976	3640590	+	1
Novelgene1257	LG47	3869001	3871563	+	1
Novelgene1258	LG47	3921557	3926669	+	2
Novelgene1259	LG47	3931498	3934374	+	2
Novelgene1260	LG47	3985034	3986240	+	1
Novelgene1261	LG47	4198266	4203128	+	1
Novelgene1262	LG47	4208623	4210635	+	2
Novelgene1263	LG47	4308869	4313123	+	1
Novelgene1264	LG47	4346001	4350609	+	1
Novelgene1265	LG47	4419218	4421108	+	1
Novelgene1266	LG47	4471258	4471849	+	1
Novelgene1267	LG47	4532258	4534910	+	1
Novelgene1268	LG47	4640908	4641921	+	1
Novelgene1269	LG47	4755732	4759685	+	2
Novelgene1270	LG47	4841350	4846756	+	4
Novelgene1271	LG47	4868586	4873343	+	1
Novelgene1272	LG47	4881778	4886379	+	1
Novelgene1273	LG47	4912253	4917069	+	1
Novelgene1274	LG47	4917626	4921693	+	2
Novelgene1275	LG47	4963697	4968237	+	1
Novelgene1276	LG47	4981650	4986870	+	2
Novelgene1277	LG47	5263534	5266400	+	1
Novelgene1278	LG47	5272035	5272309	+	1
Novelgene1279	LG47	5310028	5313784	+	3
Novelgene1280	LG47	5353685	5356503	+	2
Novelgene1281	LG47	5803405	5807598	+	1
Novelgene1282	LG47	6012050	6012908	+	1
Novelgene1283	LG47	6107847	6108138	+	1
Novelgene1284	LG47	6108951	6110691	+	2
Novelgene1285	LG47	6146065	6149607	+	1
Novelgene1286	LG47	6182351	6208239	+	7
Novelgene1287	LG47	6456649	6460095	+	2
Novelgene1288	LG47	6461907	6463477	+	1
Novelgene1289	LG47	6464223	6466900	+	2
Novelgene1290	LG47	6490663	6495210	+	1
Novelgene1291	LG47	6497621	6498802	+	1
Novelgene1292	LG47	6507756	6510632	+	2
Novelgene1293	LG47	6673050	6674854	+	1
Novelgene1294	LG47	6678600	6682931	+	1
Novelgene1295	LG47	6704933	6707394	+	1
Novelgene1296	LG47	6711154	6712357	+	1
Novelgene1297	LG47	6716462	6718498	+	1
Novelgene1298	LG47	6783568	6787586	+	1
Novelgene1299	LG47	6813460	6817982	+	1
Novelgene1300	LG47	6923391	6928028	+	1
Novelgene1301	LG47	6942017	6944701	+	1
Novelgene1302	LG47	7068383	7073145	+	1
Novelgene1303	LG47	7073778	7078727	+	1
Novelgene1304	LG47	7098739	7101802	+	1
Novelgene1305	LG47	7282575	7285377	+	1
Novelgene1306	LG47	7501699	7503543	+	1
Novelgene1307	LG47	7712689	7717578	+	2
Novelgene1308	LG47	7745202	7745644	+	1
Novelgene1309	LG47	7770854	7773620	+	1
Novelgene1310	LG47	7784835	7787838	+	1
Novelgene1311	LG47	7799420	7803881	+	1
Novelgene1312	LG47	7912966	7913380	+	1
Novelgene1313	LG47	8530389	8538006	+	1
Novelgene1314	LG47	8607046	8610013	+	1
Novelgene1315	LG47	8896024	8899146	+	1
Novelgene1316	LG47	9470397	9473305	+	1
Novelgene1317	LG47	9508617	9512541	+	1
Novelgene1318	LG47	9633763	9635042	+	1
Novelgene1319	LG47	9662101	9669862	+	1
Novelgene1320	LG47	9775601	9778948	+	1
Novelgene1321	LG47	9849283	9852064	+	1
Novelgene1322	LG47	9866567	9870650	+	1
Novelgene1323	LG47	10075417	10077969	+	1
Novelgene1324	LG47	10099368	10111271	+	2
Novelgene1325	LG47	10125309	10132292	+	2
Novelgene1326	LG47	10368036	10370362	+	2
Novelgene1327	LG47	10376527	10383053	+	1
Novelgene1328	LG47	10704459	10706614	+	1
Novelgene1329	LG47	10753531	10757851	+	1
Novelgene1330	LG47	10948850	10951238	+	1
Novelgene1331	LG47	10954982	10955718	+	1
Novelgene1332	LG47	10956650	10958262	+	1
Novelgene1333	LG47	11050978	11052400	+	1
Novelgene1334	LG47	11166869	11175846	+	1
Novelgene1335	LG47	11182517	11183741	+	1
Novelgene1336	LG47	11374185	11376079	+	1
Novelgene1337	LG47	11391783	11393507	+	1
Novelgene1338	LG47	11553525	11555821	+	1
Novelgene1339	LG47	11625673	11630224	+	2
Novelgene1340	LG47	11719202	11723720	+	1
Novelgene1341	LG47	12133260	12135002	+	1
Novelgene1342	LG47	12151040	12151566	+	1
Novelgene1343	LG47	12158180	12159980	+	1
Novelgene1344	LG47	12226402	12228163	+	1
Novelgene1345	LG47	12306381	12311639	+	1
Novelgene1346	LG47	12319954	12324482	+	1
Novelgene1347	LG47	12499294	12500237	+	1
Novelgene1348	LG47	13405765	13408604	+	1
Novelgene1349	LG47	13505365	13513910	+	4
Novelgene1350	LG47	13516607	13519858	+	1
Novelgene1351	LG47	13678624	13679442	+	1
Novelgene1352	LG47	14125876	14132984	+	2
Novelgene1353	LG47	14206307	14211016	+	1
Novelgene1354	LG47	14430870	14433764	+	1
Novelgene1355	LG47	14941515	14945268	+	1
Novelgene1356	LG47	15078194	15080254	+	1
Novelgene1357	LG47	15156935	15157999	+	1
Novelgene1358	LG47	15169985	15177964	+	2
Novelgene1359	LG47	15190953	15199430	+	2
Novelgene1360	LG47	15200983	15203192	+	1
Novelgene1361	LG47	15700510	15701254	+	1
Novelgene1362	LG47	15804754	15807437	+	1
Novelgene1363	tig00013688_arrow	144712	145074	+	1
Novelgene1364	tig00044150_arrow	75206	91549	+	1
Novelgene1365	tig00020406_arrow	94447	95586	+	1
Novelgene1366	tig00214649_arrow	14900	20086	+	1
Novelgene1367	tig00215575_arrow	79578	83884	+	1
Novelgene1368	tig00215575_arrow	192122	197594	+	1
Novelgene1369	tig00215575_arrow	244476	248929	+	1
Novelgene1370	tig00009996_arrow	18715	23254	+	1
Novelgene1371	tig00009996_arrow	49585	53908	+	2
Novelgene1372	tig00009996_arrow	54257	57087	+	1
Novelgene1373	tig00009996_arrow	59915	62998	+	1
Novelgene1374	tig00009996_arrow	83291	87978	+	2
Novelgene1375	tig00034504_arrow	46414	52217	+	1
Novelgene1376	tig00011863_arrow	13945	17593	+	1
Novelgene1377	LG49	182926	187182	+	1
Novelgene1378	LG49	214859	220323	+	2
Novelgene1379	LG49	302487	304913	+	1
Novelgene1380	LG49	593982	595670	+	1
Novelgene1381	LG49	596755	599536	+	1
Novelgene1382	LG49	645978	652860	+	2
Novelgene1383	LG49	713480	715456	+	1
Novelgene1384	LG49	814593	818642	+	1
Novelgene1385	LG49	908297	911542	+	1
Novelgene1386	LG49	930682	932987	+	2
Novelgene1387	LG49	944738	949375	+	1
Novelgene1388	LG49	957283	959366	+	1
Novelgene1389	LG49	965255	965946	+	1
Novelgene1390	LG49	984095	986168	+	1
Novelgene1391	LG49	998771	1000846	+	1
Novelgene1392	LG49	1023410	1025701	+	1
Novelgene1393	LG49	1039228	1043962	+	2
Novelgene1394	LG49	1212729	1216805	+	1
Novelgene1395	LG49	1971290	1974805	+	1
Novelgene1396	LG49	1986559	1990222	+	1
Novelgene1397	LG49	2043444	2046534	+	1
Novelgene1398	LG49	2047988	2050380	+	1
Novelgene1399	LG49	2054307	2057619	+	1
Novelgene1400	LG49	2065810	2068207	+	1
Novelgene1401	LG49	2168798	2170800	+	1
Novelgene1402	LG49	2288457	2289639	+	1
Novelgene1403	LG49	2308753	2309861	+	1
Novelgene1404	LG49	2313570	2316255	+	1
Novelgene1405	LG49	2456015	2460724	+	1
Novelgene1406	LG49	2545250	2546211	+	1
Novelgene1407	LG49	2549056	2580494	+	2
Novelgene1408	LG49	2584680	2586317	+	1
Novelgene1409	LG49	2589611	2592625	+	1
Novelgene1410	LG49	2723114	2727932	+	2
Novelgene1411	LG49	2729259	2737559	+	3
Novelgene1412	LG49	2755235	2755550	+	1
Novelgene1413	LG49	2760629	2762648	+	1
Novelgene1414	LG49	2796177	2797970	+	1
Novelgene1415	LG49	2802565	2805071	+	1
Novelgene1416	LG49	2854867	2857007	+	1
Novelgene1417	LG49	2879995	2883629	+	1
Novelgene1418	LG49	2893487	2896876	+	1
Novelgene1419	LG49	2912722	2916947	+	1
Novelgene1420	LG49	2973613	2977119	+	1
Novelgene1421	LG49	3100799	3103663	+	1
Novelgene1422	LG49	3114908	3119696	+	1
Novelgene1423	LG49	3136907	3139442	+	1
Novelgene1424	LG49	3658568	3660733	+	1
Novelgene1425	LG49	3667553	3672090	+	1
Novelgene1426	LG49	3695090	3700095	+	1
Novelgene1427	LG49	3877795	3882092	+	1
Novelgene1428	LG49	3948773	3950624	+	1
Novelgene1429	LG49	4208083	4208296	+	1
Novelgene1430	LG49	4342556	4348332	+	1
Novelgene1431	LG49	4368749	4371835	+	1
Novelgene1432	LG49	4446670	4451577	+	1
Novelgene1433	LG49	4524870	4526523	+	1
Novelgene1434	LG49	4528348	4533266	+	1
Novelgene1435	LG49	4553770	4558712	+	2
Novelgene1436	LG49	4560637	4561017	+	1
Novelgene1437	LG49	4570330	4572577	+	1
Novelgene1438	LG49	4611069	4615860	+	2
Novelgene1439	LG49	4688980	4693681	+	1
Novelgene1440	LG49	4727718	4729260	+	1
Novelgene1441	LG49	4748847	4753775	+	1
Novelgene1442	LG49	4870062	4874096	+	1
Novelgene1443	LG49	4911419	4913718	+	1
Novelgene1444	LG49	4997101	5001391	+	1
Novelgene1445	LG49	5360492	5361771	+	1
Novelgene1446	LG49	5399117	5400614	+	1
Novelgene1447	LG49	5448837	5449846	+	1
Novelgene1448	LG49	5493527	5497809	+	1
Novelgene1449	LG49	5616279	5619600	+	1
Novelgene1450	LG49	5625594	5629615	+	1
Novelgene1451	LG49	5800653	5803922	+	1
Novelgene1452	LG49	5805477	5808554	+	1
Novelgene1453	LG49	5810004	5814380	+	1
Novelgene1454	LG49	5847810	5852272	+	1
Novelgene1455	LG49	5877414	5882318	+	1
Novelgene1456	LG49	6003251	6006327	+	1
Novelgene1457	LG49	6043945	6048112	+	1
Novelgene1458	LG49	6069098	6071064	+	1
Novelgene1459	LG49	6158857	6163589	+	1
Novelgene1460	LG49	6181005	6185937	+	1
Novelgene1461	LG49	6282290	6286962	+	1
Novelgene1462	LG49	6340178	6343766	+	2
Novelgene1463	LG49	6392240	6397077	+	1
Novelgene1464	LG49	6398789	6399784	+	1
Novelgene1465	LG49	6418141	6422421	+	3
Novelgene1466	LG49	6438521	6445725	+	1
Novelgene1467	LG49	6480274	6482498	+	1
Novelgene1468	LG49	6992326	6996479	+	1
Novelgene1469	LG49	7045972	7046535	+	1
Novelgene1470	LG49	7367108	7371611	+	1
Novelgene1471	LG49	7396623	7400601	+	1
Novelgene1472	LG49	7474448	7478948	+	1
Novelgene1473	LG49	7508015	7511876	+	2
Novelgene1474	LG49	8022962	8025365	+	1
Novelgene1475	LG49	8118836	8123511	+	2
Novelgene1476	LG49	8166731	8167343	+	1
Novelgene1477	LG49	8308892	8311317	+	1
Novelgene1478	LG49	8338891	8346344	+	3
Novelgene1479	LG49	8350033	8352383	+	1
Novelgene1480	LG49	8357110	8360747	+	1
Novelgene1481	LG49	8369135	8373748	+	1
Novelgene1482	LG49	8401040	8406257	+	2
Novelgene1483	LG49	8408981	8416670	+	2
Novelgene1484	LG49	8641667	8644213	+	1
Novelgene1485	LG49	8692271	8696399	+	1
Novelgene1486	LG49	8709221	8711317	+	1
Novelgene1487	LG49	8843784	8845461	+	1
Novelgene1488	LG49	9189395	9190592	+	1
Novelgene1489	LG49	9523238	9525186	+	1
Novelgene1490	LG49	9536143	9538077	+	1
Novelgene1491	LG49	9911639	9912876	+	1
Novelgene1492	LG49	10089279	10093110	+	1
Novelgene1493	LG49	10096524	10099998	+	1
Novelgene1494	LG49	10142332	10144795	+	1
Novelgene1495	LG49	10149626	10151158	+	1
Novelgene1496	LG49	10211506	10212808	+	2
Novelgene1497	LG49	10543190	10544689	+	1
Novelgene1498	LG49	10545500	10547183	+	1
Novelgene1499	LG49	10596803	10597865	+	1
Novelgene1500	LG49	10643255	10646052	+	1
Novelgene1501	LG49	10923528	10926573	+	1
Novelgene1502	LG49	10990796	10995631	+	4
Novelgene1503	LG49	11030389	11039716	+	2
Novelgene1504	LG49	11227912	11229292	+	1
Novelgene1505	LG49	11296969	11299215	+	1
Novelgene1506	LG49	11321531	11325070	+	2
Novelgene1507	LG49	11425110	11430188	+	3
Novelgene1508	LG49	12610023	12611846	+	1
Novelgene1509	LG49	12850723	12855089	+	1
Novelgene1510	LG49	12986708	12987871	+	1
Novelgene1511	LG49	13284055	13286257	+	2
Novelgene1512	LG49	13805427	13807286	+	1
Novelgene1513	LG49	13988794	13990892	+	2
Novelgene1514	LG49	14078843	14081390	+	1
Novelgene1515	LG49	14108588	14121459	+	2
Novelgene1516	LG49	14165263	14167803	+	1
Novelgene1517	LG49	14187472	14190455	+	1
Novelgene1518	LG49	14317276	14317565	+	1
Novelgene1519	LG49	14375405	14377113	+	1
Novelgene1520	LG49	14404256	14408845	+	1
Novelgene1521	LG49	14412051	14418456	+	3
Novelgene1522	LG49	14746331	14750450	+	1
Novelgene1523	LG49	15089895	15092550	+	1
Novelgene1524	LG49	15163998	15165583	+	1
Novelgene1525	LG49	16312588	16315211	+	1
Novelgene1526	LG49	16691781	16694603	+	2
Novelgene1527	tig00215301_arrow	54859	58801	+	1
Novelgene1528	tig00047281_arrow	5580	15436	+	1
Novelgene1529	tig00015407_arrow	20346	25266	+	1
Novelgene1530	tig00019657_arrow	140462	143843	+	1
Novelgene1531	tig00216314_arrow	15148	18267	+	1
Novelgene1532	tig00026097_arrow	18070	19500	+	1
Novelgene1533	tig00217498_arrow	43304	43989	+	1
Novelgene1534	tig00217498_arrow	65838	70143	+	1
Novelgene1535	tig00006976_arrow	1	4278	+	1
Novelgene1536	tig00215940_arrow	19799	21081	+	1
Novelgene1537	tig00013167_arrow	22030	26964	+	1
Novelgene1538	tig00024361_arrow	2995	8283	+	2
Novelgene1539	tig00037124_arrow	12640	13679	+	1
Novelgene1540	tig00046504_arrow	35772	39743	+	1
Novelgene1541	tig00052111_arrow	11936	12183	+	1
Novelgene1542	tig00001521_arrow	2358	4928	+	1
Novelgene1543	tig00031153_arrow	5333	22683	+	1
Novelgene1544	tig00036638_arrow	14800	19408	+	1
Novelgene1545	tig00025938_arrow	2478	6754	+	1
Novelgene1546	tig00025938_arrow	32258	36388	+	1
Novelgene1547	tig00027723_arrow	70	26993	+	2
Novelgene1548	tig00027723_arrow	29031	30973	+	1
Novelgene1549	tig00030241_arrow	41969	42924	+	1
Novelgene1550	tig00030241_arrow	92901	113614	+	1
Novelgene1551	tig00215021_arrow	64796	74432	+	1
Novelgene1552	tig00215021_arrow	87424	107119	+	3
Novelgene1553	tig00216421_arrow	11391	13664	+	2
Novelgene1554	tig00020199_arrow	1455	6453	+	2
Novelgene1555	tig00050566_arrow	8566	14537	+	1
Novelgene1556	tig00214935_arrow	92737	95217	+	1
Novelgene1557	tig00217487_arrow	6285	7874	+	1
Novelgene1558	tig00217296_arrow	169894	172091	+	1
Novelgene1559	tig00031949_arrow	13617	17901	+	1
Novelgene1560	tig00031949_arrow	32695	38615	+	1
Novelgene1561	tig00056497_arrow	6101	10174	+	1
Novelgene1562	tig00037442_arrow	22089	24024	+	1
Novelgene1563	tig00038819_arrow	36480	37868	+	1
Novelgene1564	tig00012122_arrow	26818	31478	+	1
Novelgene1565	tig00009690_arrow	28243	31818	+	1
Novelgene1566	tig00016529_arrow	4227	6137	+	1
Novelgene1567	tig00016529_arrow	14229	16625	+	1
Novelgene1568	tig00016529_arrow	19131	23874	+	1
Novelgene1569	tig00016529_arrow	33393	35677	+	1
Novelgene1570	tig00215471_arrow	59499	61575	+	1
Novelgene1571	tig00036024_arrow	102947	104519	+	1
Novelgene1572	tig00036024_arrow	120048	122958	+	1
Novelgene1573	tig00051372_arrow	34166	42639	+	5
Novelgene1574	tig00215522_arrow	14780	19742	+	1
Novelgene1575	tig00017343_arrow	13183	17505	+	1
Novelgene1576	tig00017343_arrow	22787	26012	+	3
Novelgene1577	tig00017343_arrow	29231	31019	+	1
Novelgene1578	tig00017343_arrow	78586	80529	+	1
Novelgene1579	tig00030555_arrow	69288	73587	+	1
Novelgene1580	tig00033424_arrow	14675	24798	+	1
Novelgene1581	tig00028156_arrow	6757	10568	+	2
Novelgene1582	tig00028156_arrow	35693	39837	+	1
Novelgene1583	tig00215067_arrow	35064	37006	+	2
Novelgene1584	tig00024249_arrow	43628	47412	+	1
Novelgene1585	tig00214588_arrow	84296	86559	+	1
Novelgene1586	tig00214946_arrow	8810	10960	+	1
Novelgene1587	tig00216278_arrow	61474	64355	+	1
Novelgene1588	tig00216278_arrow	108651	113499	+	1
Novelgene1589	tig00018201_arrow	14359	16498	+	1
Novelgene1590	tig00217798_arrow	10441	12010	+	1
Novelgene1591	tig00013840_arrow	46741	51342	+	1
Novelgene1592	tig00214809_arrow	18746	21229	+	1
Novelgene1593	tig00004533_arrow	19521	23330	+	1
Novelgene1594	tig00027601_arrow	18171	23097	+	1
Novelgene1595	tig00027601_arrow	34615	51301	+	4
Novelgene1596	tig00017073_arrow	224442	228766	+	1
Novelgene1597	tig00020921_arrow	10572	12841	+	1
Novelgene1598	tig00215431_arrow	3277	8550	+	1
Novelgene1599	tig00215431_arrow	83277	84022	+	1
Novelgene1600	tig00215431_arrow	247438	249206	+	1
Novelgene1601	tig00217900_arrow	22831	24601	+	1
Novelgene1602	tig00009717_arrow	47615	58600	+	1
Novelgene1603	tig00215996_arrow	12444	15486	+	2
Novelgene1604	tig00011381_arrow	1053	4599	+	1
Novelgene1605	tig00011381_arrow	91246	96016	+	1
Novelgene1606	tig00011381_arrow	118135	122400	+	1
Novelgene1607	tig00011381_arrow	134751	136502	+	1
Novelgene1608	tig00218025_arrow	12553	15064	+	1
Novelgene1609	tig00037836_arrow	51762	54805	+	2
Novelgene1610	tig00216680_arrow	6848	10188	+	1
Novelgene1611	tig00216680_arrow	153212	157420	+	1
Novelgene1612	tig00216680_arrow	192309	192955	+	1
Novelgene1613	tig00215808_arrow	167627	170631	+	1
Novelgene1614	tig00215808_arrow	229302	230215	+	1
Novelgene1615	tig00215808_arrow	385650	418541	+	2
Novelgene1616	tig00215808_arrow	469364	472965	+	1
Novelgene1617	tig00215808_arrow	582942	587328	+	2
Novelgene1618	tig00215808_arrow	610438	613158	+	1
Novelgene1619	tig00215808_arrow	615803	617727	+	1
Novelgene1620	tig00215808_arrow	645149	647056	+	1
Novelgene1621	tig00215808_arrow	664583	665710	+	1
Novelgene1622	tig00215808_arrow	671208	671448	+	1
Novelgene1623	tig00215808_arrow	676477	681069	+	3
Novelgene1624	tig00215808_arrow	766324	768379	+	1
Novelgene1625	tig00215808_arrow	804012	804445	+	1
Novelgene1626	tig00215808_arrow	879089	881406	+	1
Novelgene1627	tig00215808_arrow	892762	900020	+	2
Novelgene1628	tig00215808_arrow	967837	970626	+	1
Novelgene1629	tig00215808_arrow	1152110	1154639	+	1
Novelgene1630	tig00215808_arrow	1158142	1162765	+	1
Novelgene1631	tig00215808_arrow	1241559	1253394	+	1
Novelgene1632	tig00000993_arrow	3109	15814	+	1
Novelgene1633	tig00034585_arrow	18147	20645	+	1
Novelgene1634	tig00034585_arrow	50293	54462	+	1
Novelgene1635	tig00034585_arrow	84215	89043	+	1
Novelgene1636	tig00034585_arrow	99947	104326	+	1
Novelgene1637	tig00034585_arrow	109303	113373	+	1
Novelgene1638	tig00034585_arrow	121535	126216	+	1
Novelgene1639	tig00034585_arrow	224155	226323	+	1
Novelgene1640	tig00010418_arrow	152994	153509	+	1
Novelgene1641	tig00047446_arrow	2876	7386	+	1
Novelgene1642	tig00047446_arrow	30736	32797	+	1
Novelgene1643	tig00005977_arrow	17373	18916	+	1
Novelgene1644	tig00000513_arrow	62507	63720	+	1
Novelgene1645	tig00025797_arrow	100592	105117	+	1
Novelgene1646	tig00032660_arrow	4439	5600	+	2
Novelgene1647	tig00216223_arrow	5294	8875	+	1
Novelgene1648	tig00216223_arrow	30306	34679	+	1
Novelgene1649	tig00016509_arrow	18437	20561	+	1
Novelgene1650	tig00217944_arrow	30168	30853	+	1
Novelgene1651	tig00215092_arrow	24520	25145	+	1
Novelgene1652	tig00021007_arrow	9989	13118	+	1
Novelgene1653	tig00215586_arrow	41656	174773	+	2
Novelgene1654	tig00012939_arrow	5418	6665	+	1
Novelgene1655	tig00215830_arrow	9278	9494	+	1
Novelgene1656	tig00215811_arrow	16621	19959	+	1
Novelgene1657	tig00000272_arrow	257245	261718	+	1
Novelgene1658	tig00000272_arrow	376998	379371	+	1
Novelgene1659	tig00000272_arrow	417909	420425	+	1
Novelgene1660	tig00217245_arrow	60331	62348	+	1
Novelgene1661	tig00217245_arrow	119171	121905	+	1
Novelgene1662	tig00016667_arrow	140905	145237	+	1
Novelgene1663	tig00016667_arrow	147434	153410	+	1
Novelgene1664	tig00016667_arrow	213459	216479	+	1
Novelgene1665	tig00013114_arrow	26412	29520	+	1
Novelgene1666	tig00013114_arrow	41523	46065	+	1
Novelgene1667	tig00030572_arrow	26575	27480	+	1
Novelgene1668	tig00035770_arrow	32693	37104	+	1
Novelgene1669	tig00029765_arrow	31723	70127	+	2
Novelgene1670	tig00029765_arrow	71312	71509	+	1
Novelgene1671	tig00026934_arrow	12223	63377	+	1
Novelgene1672	tig00217462_arrow	73766	78857	+	2
Novelgene1673	tig00217462_arrow	79262	80747	+	1
Novelgene1674	tig00217462_arrow	81950	84648	+	1
Novelgene1675	tig00217462_arrow	91110	93050	+	1
Novelgene1676	tig00217462_arrow	101218	105362	+	1
Novelgene1677	tig00217462_arrow	107109	111253	+	1
Novelgene1678	tig00217462_arrow	122497	127377	+	3
Novelgene1679	tig00217462_arrow	133713	135115	+	1
Novelgene1680	tig00217462_arrow	135941	141219	+	2
Novelgene1681	tig00217462_arrow	142110	145106	+	2
Novelgene1682	tig00217462_arrow	146606	148929	+	1
Novelgene1683	tig00005814_arrow	15699	20089	+	1
Novelgene1684	tig00214148_arrow	89811	92976	+	1
Novelgene1685	tig00216436_arrow	2843	4517	+	1
Novelgene1686	tig00216436_arrow	7464	12099	+	1
Novelgene1687	tig00215404_arrow	31903	32337	+	1
Novelgene1688	tig00215404_arrow	38990	44094	+	1
Novelgene1689	tig00017955_arrow	22319	24947	+	1
Novelgene1690	tig00017955_arrow	43047	46345	+	1
Novelgene1691	tig00017955_arrow	94641	96761	+	1
Novelgene1692	tig00017955_arrow	114520	118104	+	1
Novelgene1693	tig00030418_arrow	33251	37816	+	1
Novelgene1694	tig00030418_arrow	38647	42889	+	2
Novelgene1695	tig00030418_arrow	91472	92423	+	1
Novelgene1696	tig00030418_arrow	104385	107396	+	1
Novelgene1697	tig00030418_arrow	119601	124242	+	1
Novelgene1698	tig00215075_arrow	40580	42955	+	1
Novelgene1699	tig00215892_arrow	10795	11171	+	1
Novelgene1700	tig00017098_arrow	39925	43682	+	1
Novelgene1701	tig00017098_arrow	51015	55282	+	1
Novelgene1702	tig00000876_arrow	79184	80338	+	1
Novelgene1703	tig00000876_arrow	112226	115045	+	1
Novelgene1704	tig00000876_arrow	188095	192887	+	2
Novelgene1705	tig00000876_arrow	270886	274577	+	1
Novelgene1706	tig00000876_arrow	366753	370371	+	1
Novelgene1707	tig00000876_arrow	373952	377203	+	1
Novelgene1708	tig00000876_arrow	384463	387388	+	2
Novelgene1709	tig00000876_arrow	410288	417731	+	5
Novelgene1710	tig00000876_arrow	426256	431096	+	1
Novelgene1711	tig00000876_arrow	542950	547105	+	1
Novelgene1712	tig00000876_arrow	565531	569820	+	1
Novelgene1713	tig00000876_arrow	638235	640334	+	1
Novelgene1714	tig00000876_arrow	721506	721715	+	1
Novelgene1715	tig00000876_arrow	794662	797227	+	1
Novelgene1716	tig00000876_arrow	838650	844323	+	2
Novelgene1717	tig00000876_arrow	948467	951522	+	1
Novelgene1718	tig00000876_arrow	954015	956389	+	1
Novelgene1719	tig00000876_arrow	978970	979531	+	1
Novelgene1720	tig00000876_arrow	1037313	1041888	+	1
Novelgene1721	tig00214590_arrow	144494	147966	+	1
Novelgene1722	tig00214590_arrow	158084	167053	+	1
Novelgene1723	tig00214590_arrow	170006	177505	+	2
Novelgene1724	tig00215594_arrow	21963	24845	+	1
Novelgene1725	tig00216490_arrow	19275	21953	+	1
Novelgene1726	tig00022917_arrow	154740	159209	+	1
Novelgene1727	tig00011856_arrow	268204	270542	+	1
Novelgene1728	tig00023173_arrow	218752	223094	+	1
Novelgene1729	tig00023173_arrow	241176	247204	+	1
Novelgene1730	tig00214021_arrow	343704	348097	+	1
Novelgene1731	tig00214021_arrow	363760	365843	+	1
Novelgene1732	tig00214021_arrow	416293	419955	+	1
Novelgene1733	tig00214021_arrow	716410	717048	+	1
Novelgene1734	tig00214021_arrow	722439	724107	+	1
Novelgene1735	tig00214021_arrow	903170	906135	+	1
Novelgene1736	tig00214021_arrow	1011318	1012631	+	1
Novelgene1737	tig00214021_arrow	1157919	1162679	+	1
Novelgene1738	tig00214021_arrow	1165302	1171191	+	2
Novelgene1739	tig00214021_arrow	1295875	1299260	+	1
Novelgene1740	tig00214021_arrow	1303471	1305851	+	1
Novelgene1741	tig00214021_arrow	1313372	1313921	+	1
Novelgene1742	tig00214021_arrow	1713011	1715613	+	1
Novelgene1743	tig00217269_arrow	18614	23211	+	1
Novelgene1744	tig00006042_arrow	24307	24683	+	1
Novelgene1745	tig00006042_arrow	30641	32484	+	1
Novelgene1746	tig00006042_arrow	57057	62017	+	1
Novelgene1747	tig00033441_arrow	63570	65054	+	1
Novelgene1748	tig00017060_arrow	47041	51315	+	1
Novelgene1749	tig00017060_arrow	180746	184999	+	1
Novelgene1750	tig00017060_arrow	256282	262042	+	1
Novelgene1751	tig00017060_arrow	268598	273253	+	1
Novelgene1752	tig00017060_arrow	434249	438212	+	2
Novelgene1753	tig00017060_arrow	439077	441042	+	1
Novelgene1754	tig00017060_arrow	443299	445650	+	1
Novelgene1755	tig00017060_arrow	459792	464491	+	1
Novelgene1756	tig00017060_arrow	628444	639532	+	1
Novelgene1757	tig00017060_arrow	710382	714234	+	1
Novelgene1758	tig00017060_arrow	714887	715586	+	2
Novelgene1759	tig00217962_arrow	10573	12282	+	1
Novelgene1760	tig00216014_arrow	126453	130491	+	2
Novelgene1761	tig00216014_arrow	153351	157987	+	2
Novelgene1762	tig00216014_arrow	331498	332202	+	1
Novelgene1763	tig00216014_arrow	335906	336659	+	1
Novelgene1764	tig00216014_arrow	355103	357098	+	1
Novelgene1765	tig00216014_arrow	369288	373146	+	1
Novelgene1766	tig00216014_arrow	413664	416370	+	1
Novelgene1767	tig00216014_arrow	440644	443205	+	1
Novelgene1768	tig00215844_arrow	70590	73116	+	1
Novelgene1769	tig00215844_arrow	110063	113521	+	2
Novelgene1770	tig00215844_arrow	503778	523632	+	2
Novelgene1771	tig00215844_arrow	607140	611427	+	1
Novelgene1772	tig00215844_arrow	716800	741759	+	1
Novelgene1773	tig00215844_arrow	743096	747725	+	3
Novelgene1774	tig00016351_arrow	168680	174006	+	1
Novelgene1775	tig00030411_arrow	31170	31944	+	1
Novelgene1776	tig00055189_arrow	2906	4618	+	1
Novelgene1777	tig00029179_arrow	6493	8256	+	1
Novelgene1778	tig00026283_arrow	104217	104820	+	1
Novelgene1779	tig00026283_arrow	325612	327374	+	1
Novelgene1780	tig00216332_arrow	161757	168091	+	3
Novelgene1781	tig00216332_arrow	301809	309609	+	2
Novelgene1782	tig00216332_arrow	557884	562895	+	1
Novelgene1783	tig00216332_arrow	641703	642125	+	1
Novelgene1784	tig00216332_arrow	700228	701354	+	1
Novelgene1785	tig00035103_arrow	113754	115031	+	1
Novelgene1786	tig00035103_arrow	128082	132500	+	1
Novelgene1787	tig00035103_arrow	165844	166090	+	1
Novelgene1788	tig00035103_arrow	195857	198820	+	1
Novelgene1789	tig00217716_arrow	7165	17748	+	1
Novelgene1790	tig00022689_arrow	16662	21392	+	1
Novelgene1791	tig00022689_arrow	23545	25497	+	1
Novelgene1792	tig00036504_arrow	40075	43171	+	1
Novelgene1793	tig00039774_arrow	14858	26514	+	3
Novelgene1794	tig00039774_arrow	69142	71781	+	1
Novelgene1795	tig00011586_arrow	251970	254113	+	1
Novelgene1796	tig00011586_arrow	373106	374504	+	1
Novelgene1797	tig00011586_arrow	385104	388150	+	1
Novelgene1798	tig00011586_arrow	456106	460633	+	1
Novelgene1799	tig00011586_arrow	467520	468789	+	1
Novelgene1800	tig00017094_arrow	17140	18553	+	1
Novelgene1801	tig00021548_arrow	7153	8463	+	1
Novelgene1802	tig00021548_arrow	12528	17688	+	3
Novelgene1803	tig00215101_arrow	151007	151590	+	1
Novelgene1804	tig00217546_arrow	153965	155775	+	1
Novelgene1805	tig00215942_arrow	51553	56134	+	1
Novelgene1806	tig00012587_arrow	8047	11010	+	1
Novelgene1807	tig00050314_arrow	22637	25111	+	1
Novelgene1808	tig00039292_arrow	41016	44220	+	1
Novelgene1809	tig00025933_arrow	41863	47293	+	1
Novelgene1810	tig00025933_arrow	224099	224796	+	1
Novelgene1811	tig00025933_arrow	529767	562613	+	2
Novelgene1812	tig00025933_arrow	582859	594542	+	1
Novelgene1813	tig00216479_arrow	31547	34913	+	1
Novelgene1814	tig00008558_arrow	26738	30522	+	2
Novelgene1815	tig00217760_arrow	39953	41842	+	1
Novelgene1816	tig00217029_arrow	339960	353230	+	8
Novelgene1817	tig00217029_arrow	417675	419094	+	1
Novelgene1818	tig00217029_arrow	419232	420363	+	1
Novelgene1819	tig00027954_arrow	279737	281969	+	1
Novelgene1820	tig00036998_arrow	30284	34746	+	1
Novelgene1821	tig00036998_arrow	66546	68664	+	1
Novelgene1822	tig00216738_arrow	107112	111717	+	2
Novelgene1823	tig00216738_arrow	122219	123695	+	1
Novelgene1824	tig00029960_arrow	25280	26574	+	1
Novelgene1825	tig00018493_arrow	51311	55197	+	1
Novelgene1826	tig00026304_arrow	18861	19268	+	1
Novelgene1827	tig00026304_arrow	20082	20499	+	1
Novelgene1828	tig00017028_arrow	6915	8964	+	1
Novelgene1829	tig00017028_arrow	11880	24488	+	2
Novelgene1830	tig00031189_arrow	54553	57389	+	1
Novelgene1831	tig00009404_arrow	29839	30925	+	3
Novelgene1832	tig00023751_arrow	216586	218252	+	7
Novelgene1833	tig00023751_arrow	295206	299580	+	1
Novelgene1834	tig00023751_arrow	375423	378287	+	1
Novelgene1835	tig00023751_arrow	399601	403277	+	2
Novelgene1836	tig00023751_arrow	404872	407804	+	1
Novelgene1837	tig00023751_arrow	423221	425619	+	1
Novelgene1838	tig00214237_arrow	16609	18832	+	1
Novelgene1839	tig00214237_arrow	31737	33893	+	1
Novelgene1840	tig00214237_arrow	43280	47747	+	1
Novelgene1841	tig00214237_arrow	161517	163420	+	1
Novelgene1842	tig00214237_arrow	169891	174934	+	1
Novelgene1843	tig00214237_arrow	250264	252599	+	1
Novelgene1844	tig00214237_arrow	305285	339762	+	2
Novelgene1845	tig00214237_arrow	364514	369587	+	1
Novelgene1846	tig00214237_arrow	393012	396484	+	1
Novelgene1847	tig00214237_arrow	398561	402111	+	2
Novelgene1848	tig00214237_arrow	409349	414078	+	1
Novelgene1849	tig00214237_arrow	446358	448176	+	1
Novelgene1850	tig00214237_arrow	467480	469086	+	1
Novelgene1851	tig00214237_arrow	486665	491313	+	1
Novelgene1852	tig00214237_arrow	508227	509344	+	1
Novelgene1853	tig00214237_arrow	535284	539157	+	1
Novelgene1854	tig00214237_arrow	572089	576793	+	1
Novelgene1855	tig00013110_arrow	1600	6197	+	1
Novelgene1856	tig00217896_arrow	24566	25956	+	1
Novelgene1857	tig00214548_arrow	57586	61880	+	1
Novelgene1858	tig00055682_arrow	481	7868	+	1
Novelgene1859	tig00215866_arrow	22501	23401	+	1
Novelgene1860	tig00035533_arrow	105124	110099	+	1
Novelgene1861	tig00035533_arrow	120481	125711	+	1
Novelgene1862	tig00035533_arrow	127016	130015	+	1
Novelgene1863	tig00217515_arrow	6774	11130	+	1
Novelgene1864	tig00217515_arrow	46666	47538	+	1
Novelgene1865	tig00217515_arrow	77180	78228	+	1
Novelgene1866	tig00217515_arrow	178901	180975	+	1
Novelgene1867	tig00030856_arrow	9484	9731	+	1
Novelgene1868	tig00217205_arrow	39440	42448	+	1
Novelgene1869	tig00217205_arrow	88228	88861	+	1
Novelgene1870	tig00217205_arrow	99891	102050	+	2
Novelgene1871	tig00051820_arrow	24732	25339	+	1
Novelgene1872	tig00216459_arrow	44234	49642	+	1
Novelgene1873	tig00216459_arrow	72746	73558	+	1
Novelgene1874	tig00216459_arrow	77487	82580	+	1
Novelgene1875	tig00021918_arrow	148400	150502	+	1
Novelgene1876	tig00021918_arrow	466735	469730	+	1
Novelgene1877	tig00021918_arrow	508385	509567	+	1
Novelgene1878	tig00042015_arrow	71544	72399	+	1
Novelgene1879	tig00002407_arrow	96682	98727	+	1
Novelgene1880	tig00017026_arrow	29262	34025	+	1
Novelgene1881	tig00017026_arrow	34424	36189	+	1
Novelgene1882	tig00017026_arrow	69775	74488	+	1
Novelgene1883	tig00017026_arrow	77213	78253	+	1
Novelgene1884	tig00017026_arrow	94301	98789	+	1
Novelgene1885	tig00017026_arrow	139070	143762	+	1
Novelgene1886	tig00017026_arrow	151528	155854	+	1
Novelgene1887	tig00017026_arrow	195268	204383	+	4
Novelgene1888	tig00017026_arrow	289603	292732	+	1
Novelgene1889	tig00017026_arrow	298742	301245	+	1
Novelgene1890	tig00017026_arrow	337704	339062	+	1
Novelgene1891	tig00017026_arrow	342854	346068	+	2
Novelgene1892	tig00017026_arrow	543887	545206	+	1
Novelgene1893	tig00017026_arrow	941570	942241	+	1
Novelgene1894	tig00017026_arrow	950648	952251	+	1
Novelgene1895	tig00017026_arrow	1003113	1008029	+	1
Novelgene1896	tig00044237_arrow	7182	8959	+	1
Novelgene1897	tig00012038_arrow	76979	84072	+	1
Novelgene1898	tig00214279_arrow	160656	161180	+	1
Novelgene1899	tig00216980_arrow	45269	46853	+	1
Novelgene1900	tig00216980_arrow	119795	121862	+	4
Novelgene1901	tig00216980_arrow	190070	190383	+	1
Novelgene1902	tig00006902_arrow	1240	15640	+	1
Novelgene1903	tig00025999_arrow	81986	89312	+	3
Novelgene1904	tig00025999_arrow	89554	90814	+	1
Novelgene1905	tig00025999_arrow	95750	99250	+	1
Novelgene1906	tig00025999_arrow	103536	106606	+	1
Novelgene1907	tig00007135_arrow	33924	36530	+	1
Novelgene1908	tig00216878_arrow	48973	52495	+	1
Novelgene1909	tig00216878_arrow	431511	434072	+	1
Novelgene1910	tig00015181_arrow	5606	5960	+	1
Novelgene1911	tig00015181_arrow	9005	13546	+	1
Novelgene1912	tig00215161_arrow	37181	38413	+	1
Novelgene1913	tig00214260_arrow	32348	34104	+	1
Novelgene1914	tig00214260_arrow	55966	58976	+	2
Novelgene1915	tig00214405_arrow	10903	14003	+	1
Novelgene1916	tig00214405_arrow	54603	55684	+	1
Novelgene1917	tig00214405_arrow	124406	128578	+	1
Novelgene1918	tig00214405_arrow	142642	145135	+	1
Novelgene1919	tig00214405_arrow	164757	169359	+	1
Novelgene1920	tig00214405_arrow	218705	221635	+	1
Novelgene1921	tig00214405_arrow	240130	244984	+	1
Novelgene1922	tig00214405_arrow	331379	334318	+	1
Novelgene1923	tig00214405_arrow	348223	352200	+	1
Novelgene1924	tig00215639_arrow	54924	59579	+	1
Novelgene1925	tig00214242_arrow	639	10692	+	4
Novelgene1926	tig00215089_arrow	12162	16145	+	1
Novelgene1927	tig00018346_arrow	7405	9872	+	1
Novelgene1928	tig00216969_arrow	52690	58293	+	1
Novelgene1929	tig00216969_arrow	66630	67498	+	1
Novelgene1930	tig00216969_arrow	86470	90858	+	2
Novelgene1931	tig00216856_arrow	7510	45025	+	1
Novelgene1932	tig00216192_arrow	158431	159422	+	1
Novelgene1933	tig00216192_arrow	166231	169431	+	1
Novelgene1934	tig00011187_arrow	16058	20385	+	1
Novelgene1935	tig00011187_arrow	21633	21863	+	1
Novelgene1936	tig00215345_arrow	5859	7868	+	1
Novelgene1937	tig00023573_arrow	13503	18024	+	2
Novelgene1938	tig00023573_arrow	31053	35196	+	1
Novelgene1939	tig00045785_arrow	5677	5937	+	1
Novelgene1940	tig00041982_arrow	6459	6732	+	1
Novelgene1941	tig00041982_arrow	26258	31046	+	1
Novelgene1942	tig00041982_arrow	34991	40341	+	2
Novelgene1943	tig00022978_arrow	31094	34270	+	1
Novelgene1944	tig00214691_arrow	81914	89698	+	1
Novelgene1945	tig00028952_arrow	132450	133606	+	1
Novelgene1946	tig00028952_arrow	210433	212188	+	1
Novelgene1947	tig00028952_arrow	241969	242848	+	1
Novelgene1948	tig00035062_arrow	16796	18178	+	1
Novelgene1949	tig00217083_arrow	59741	63680	+	2
Novelgene1950	tig00015901_arrow	123994	124474	+	1
Novelgene1951	tig00046457_arrow	43879	46057	+	1
Novelgene1952	tig00046457_arrow	48188	51717	+	1
Novelgene1953	tig00014173_arrow	157301	179810	+	2
Novelgene1954	tig00018874_arrow	28277	31791	+	1
Novelgene1955	tig00025154_arrow	60948	65770	+	1
Novelgene1956	tig00025154_arrow	74303	78865	+	1
Novelgene1957	tig00025154_arrow	85887	87871	+	1
Novelgene1958	tig00025154_arrow	91405	92271	+	1
Novelgene1959	tig00025154_arrow	139602	147993	+	2
Novelgene1960	tig00046967_arrow	16215	21467	+	1
Novelgene1961	tig00023216_arrow	94327	96786	+	1
Novelgene1962	tig00215236_arrow	149112	149467	+	1
Novelgene1963	tig00215236_arrow	175164	180519	+	1
Novelgene1964	tig00215236_arrow	195925	199045	+	1
Novelgene1965	tig00215236_arrow	233624	236481	+	1
Novelgene1966	tig00215236_arrow	401102	401387	+	1
Novelgene1967	tig00215236_arrow	467302	470345	+	1
Novelgene1968	tig00215236_arrow	928663	930433	+	1
Novelgene1969	tig00217169_arrow	5945	10294	+	1
Novelgene1970	tig00216864_arrow	98456	99576	+	1
Novelgene1971	tig00004623_arrow	63085	66498	+	1
Novelgene1972	tig00215406_arrow	680	3880	+	1
Novelgene1973	tig00215406_arrow	31166	34430	+	1
Novelgene1974	tig00215406_arrow	48282	50807	+	1
Novelgene1975	tig00215406_arrow	134483	136671	+	1
Novelgene1976	tig00215406_arrow	151190	155474	+	1
Novelgene1977	tig00215406_arrow	156528	158635	+	1
Novelgene1978	tig00215406_arrow	159894	163925	+	1
Novelgene1979	tig00215406_arrow	263447	266541	+	1
Novelgene1980	tig00215406_arrow	341946	344091	+	1
Novelgene1981	tig00215406_arrow	455719	458602	+	1
Novelgene1982	tig00215406_arrow	481645	483962	+	1
Novelgene1983	tig00215406_arrow	490950	493654	+	1
Novelgene1984	tig00215406_arrow	512282	512984	+	1
Novelgene1985	tig00215406_arrow	530301	540471	+	3
Novelgene1986	tig00041626_arrow	8859	60079	+	1
Novelgene1987	tig00004288_arrow	70333	75326	+	1
Novelgene1988	tig00215208_arrow	257830	259105	+	1
Novelgene1989	tig00035627_arrow	47062	47384	+	1
Novelgene1990	tig00019984_arrow	17748	18162	+	1
Novelgene1991	tig00019984_arrow	66059	68872	+	1
Novelgene1992	tig00027981_arrow	9066	10827	+	1
Novelgene1993	tig00216647_arrow	138438	142141	+	3
Novelgene1994	tig00216647_arrow	148663	151701	+	1
Novelgene1995	tig00216647_arrow	163755	171469	+	2
Novelgene1996	tig00016594_arrow	1369	24050	+	1
Novelgene1997	tig00034654_arrow	18790	22503	+	1
Novelgene1998	tig00014969_arrow	46012	48545	+	1
Novelgene1999	tig00035985_arrow	34347	38058	+	1
[truncated: 15,623 more rows]

## Sheet: protein-coding-gene-loci
GeneID	Chromosome	Start	End	Strand	Isoforms
Novelgene0001	tig00011703_arrow	4463	5982	+	1
Novelgene0002	tig00011703_arrow	34475	36373	+	1
Novelgene0005	tig00041286_arrow	13780	18806	+	1
Novelgene0006	tig00215709_arrow	32554	37370	+	1
Novelgene0008	tig00021681_arrow	100793	103981	+	1
Novelgene0009	tig00036995_arrow	227827	229596	+	1
Novelgene0012	tig00012924_arrow	68920	70512	+	1
Novelgene0014	tig00215563_arrow	77998	83103	+	1
Novelgene0016	tig00018314_arrow	32380	34679	+	1
Novelgene0017	tig00214790_arrow	35904	40542	+	2
Novelgene0018	tig00214790_arrow	49185	53871	+	1
Novelgene0019	tig00214790_arrow	112565	117012	+	1
Novelgene0022	tig00214790_arrow	206783	216027	+	1
Novelgene0023	tig00214790_arrow	394112	398109	+	1
Novelgene0025	tig00214697_arrow	259176	264157	+	1
Novelgene0026	tig00032900_arrow	24934	29230	+	1
Novelgene0027	tig00033244_arrow	148950	153262	+	3
Novelgene0028	tig00033244_arrow	158624	160109	+	1
Novelgene0029	tig00033244_arrow	168646	170456	+	1
Novelgene0030	tig00033244_arrow	188700	189864	+	1
Novelgene0032	tig00215090_arrow	31820	34544	+	1
Novelgene0033	tig00028546_arrow	40229	44282	+	1
Novelgene0034	tig00021423_arrow	17625	20801	+	1
Novelgene0035	tig00036537_arrow	70303	72973	+	1
Novelgene0036	tig00214573_arrow	6346	10801	+	1
Novelgene0040	tig00215910_arrow	41308	45694	+	1
Novelgene0044	tig00215910_arrow	348722	351169	+	1
Novelgene0045	tig00215910_arrow	380689	388547	+	1
Novelgene0046	tig00001016_arrow	21489	26043	+	1
Novelgene0048	tig00216457_arrow	12398	15737	+	1
Novelgene0049	tig00035888_arrow	95421	100133	+	2
Novelgene0050	tig00017216_arrow	18275	20455	+	1
Novelgene0051	tig00217194_arrow	1462	3186	+	2
Novelgene0054	tig00217571_arrow	8151	10805	+	1
Novelgene0055	tig00020249_arrow	10770	12112	+	1
Novelgene0056	tig00001310_arrow	8967	11642	+	1
Novelgene0057	tig00001310_arrow	13256	16597	+	1
Novelgene0058	LG45M	417642	420850	+	1
Novelgene0061	LG45M	564433	567174	+	2
Novelgene0063	LG45M	572296	583696	+	3
Novelgene0064	LG45M	662993	670056	+	2
Novelgene0065	LG45M	1211106	1217717	+	1
Novelgene0067	LG45M	1421640	1422513	+	1
Novelgene0068	LG45M	1432226	1434013	+	1
Novelgene0069	LG45M	1441855	1444022	+	1
Novelgene0071	LG45M	1723478	1728474	+	1
Novelgene0073	LG45M	2055978	2081748	+	1
Novelgene0074	tig00215206_arrow	1624	7077	+	1
Novelgene0075	tig00012727_arrow	119034	120555	+	1
Novelgene0076	tig00004696_arrow	10508	15404	+	1
Novelgene0077	tig00027665_arrow	52042	57750	+	1
Novelgene0078	tig00214126_arrow	48359	50493	+	1
Novelgene0079	tig00214126_arrow	88683	92115	+	1
Novelgene0080	tig00214126_arrow	100779	105635	+	1
Novelgene0082	tig00051630_arrow	14430	22635	+	3
Novelgene0083	tig00009639_arrow	85335	87451	+	1
Novelgene0084	tig00017301_arrow	21941	26667	+	1
Novelgene0086	tig00045482_arrow	32708	35686	+	1
Novelgene0087	tig00009973_arrow	14871	16202	+	1
Novelgene0088	tig00009973_arrow	35581	40611	+	1
Novelgene0089	tig00009973_arrow	45983	50102	+	1
Novelgene0090	tig00216379_arrow	315691	318634	+	1
Novelgene0092	tig00216121_arrow	77664	81923	+	1
Novelgene0095	tig00216060_arrow	53368	61670	+	1
Novelgene0096	tig00216060_arrow	74168	77544	+	1
Novelgene0097	tig00216060_arrow	330109	334522	+	1
Novelgene0098	tig00216060_arrow	382446	383897	+	1
Novelgene0099	tig00216060_arrow	412440	427693	+	3
Novelgene0100	tig00217545_arrow	10069	13168	+	1
Novelgene0102	tig00039765_arrow	18535	23201	+	1
Novelgene0103	tig00215241_arrow	4494	9173	+	1
Novelgene0104	tig00216952_arrow	202558	203892	+	1
Novelgene0105	tig00216203_arrow	28614	38351	+	1
Novelgene0106	tig00214694_arrow	8522	11273	+	1
Novelgene0107	tig00021110_arrow	26890	29832	+	1
Novelgene0108	tig00013708_arrow	11721	16144	+	1
Novelgene0109	tig00214516_arrow	19725	24424	+	1
Novelgene0110	tig00008846_arrow	18797	23516	+	2
Novelgene0111	tig00008846_arrow	66155	69163	+	1
Novelgene0112	tig00008846_arrow	78165	81565	+	1
Novelgene0113	tig00008846_arrow	143385	146955	+	1
Novelgene0118	tig00215414_arrow	300979	305512	+	1
Novelgene0120	tig00027160_arrow	29019	55846	+	1
Novelgene0121	tig00216347_arrow	109196	113528	+	1
Novelgene0122	tig00216347_arrow	402730	406953	+	1
Novelgene0123	tig00002031_arrow	23596	27465	+	1
Novelgene0124	tig00033714_arrow	6220	9624	+	1
Novelgene0125	tig00217128_arrow	13214	15035	+	1
Novelgene0126	tig00217128_arrow	216795	218763	+	1
Novelgene0127	tig00005314_arrow	792	4549	+	1
Novelgene0128	tig00217539_arrow	45333	46763	+	1
Novelgene0129	tig00217422_arrow	9328	14408	+	1
Novelgene0130	tig00018187_arrow	141094	143842	+	1
Novelgene0131	tig00014648_arrow	11423	17424	+	1
Novelgene0133	tig00018063_arrow	436161	440023	+	1
Novelgene0137	tig00215841_arrow	7184	10092	+	1
Novelgene0138	tig00005471_arrow	3288	19573	+	3
Novelgene0139	tig00022143_arrow	27156	33809	+	1
Novelgene0140	tig00006185_arrow	88912	89296	+	1
Novelgene0141	tig00032278_arrow	27840	31247	+	1
Novelgene0142	tig00032278_arrow	298792	300829	+	1
Novelgene0143	tig00023829_arrow	62724	69424	+	2
Novelgene0144	tig00215108_arrow	261189	265577	+	1
Novelgene0145	tig00215304_arrow	32027	36513	+	1
Novelgene0146	tig00215304_arrow	64974	69459	+	1
Novelgene0147	tig00002402_arrow	2150	5568	+	2
Novelgene0149	tig00026477_arrow	6335	11283	+	1
Novelgene0150	tig00218261_arrow	12340	20515	+	1
Novelgene0152	tig00020840_arrow	243543	246810	+	1
Novelgene0153	tig00020840_arrow	287133	291728	+	1
Novelgene0154	tig00214917_arrow	19508	22602	+	2
Novelgene0155	tig00019337_arrow	170204	173595	+	1
Novelgene0156	tig00019337_arrow	187570	190568	+	1
Novelgene0157	tig00215567_arrow	130555	133385	+	1
Novelgene0159	tig00215567_arrow	141945	146195	+	1
Novelgene0160	tig00215567_arrow	158654	163402	+	1
Novelgene0162	tig00007981_arrow	44296	47577	+	1
Novelgene0163	tig00217442_arrow	281	35033	+	3
Novelgene0164	tig00048041_arrow	28412	31024	+	1
Novelgene0165	tig00048041_arrow	33501	38052	+	1
Novelgene0167	tig00216542_arrow	318431	322026	+	1
Novelgene0168	tig00214833_arrow	19759	20455	+	1
Novelgene0169	tig00214833_arrow	243415	260476	+	4
Novelgene0170	tig00214833_arrow	531376	533552	+	1
Novelgene0171	tig00214833_arrow	666264	668597	+	1
Novelgene0173	tig00214063_arrow	23731	27086	+	1
Novelgene0175	tig00215399_arrow	92376	98165	+	1
Novelgene0177	tig00215399_arrow	137550	142056	+	1
Novelgene0179	tig00215399_arrow	161986	164096	+	1
Novelgene0180	tig00215399_arrow	415019	419580	+	1
Novelgene0182	tig00020682_arrow	107334	111917	+	2
Novelgene0183	tig00040140_arrow	10953	16125	+	1
Novelgene0184	tig00216729_arrow	113965	116531	+	1
Novelgene0185	tig00216729_arrow	165345	179116	+	1
Novelgene0186	tig00216729_arrow	223696	226622	+	1
Novelgene0187	tig00216729_arrow	241590	245804	+	1
Novelgene0188	tig00216729_arrow	292095	301206	+	1
Novelgene0189	tig00216729_arrow	323704	328744	+	1
Novelgene0190	tig00216729_arrow	335622	340292	+	1
Novelgene0191	tig00216729_arrow	617815	622878	+	5
Novelgene0192	tig00003436_arrow	215248	217778	+	1
Novelgene0193	tig00017136_arrow	66898	69115	+	1
Novelgene0194	tig00044937_arrow	56625	58947	+	2
Novelgene0195	tig00216164_arrow	76992	78382	+	1
Novelgene0196	tig00216164_arrow	168733	174465	+	1
Novelgene0197	tig00216164_arrow	184593	189175	+	1
Novelgene0198	tig00216164_arrow	274479	294631	+	3
Novelgene0199	tig00216164_arrow	301579	304564	+	1
Novelgene0200	tig00216164_arrow	379884	384386	+	1
Novelgene0201	tig00214178_arrow	66369	66718	+	1
Novelgene0202	tig00214178_arrow	229362	231243	+	1
Novelgene0205	tig00038657_arrow	128936	131179	+	1
Novelgene0206	tig00216709_arrow	10050	14876	+	2
Novelgene0208	tig00015289_arrow	159522	160200	+	2
Novelgene0211	tig00015289_arrow	430949	434528	+	1
Novelgene0214	tig00214568_arrow	21321	36319	+	1
Novelgene0215	tig00214568_arrow	265312	269123	+	1
Novelgene0216	tig00214965_arrow	27773	32308	+	1
Novelgene0217	tig00214965_arrow	68702	71938	+	1
Novelgene0218	tig00214965_arrow	149942	154075	+	1
Novelgene0219	tig00214965_arrow	165373	169537	+	1
Novelgene0220	tig00214965_arrow	229851	234122	+	1
Novelgene0221	tig00215912_arrow	676352	680873	+	1
Novelgene0223	tig00215912_arrow	1018193	1020461	+	1
Novelgene0224	tig00215912_arrow	1201751	1206332	+	2
Novelgene0228	tig00215912_arrow	1716019	1722297	+	1
Novelgene0229	tig00215912_arrow	1744059	1769736	+	2
Novelgene0231	tig00215912_arrow	1967086	1974923	+	2
Novelgene0232	tig00215912_arrow	2002000	2005210	+	1
Novelgene0233	tig00215912_arrow	2030466	2032003	+	1
Novelgene0234	tig00217031_arrow	46648	48554	+	1
Novelgene0235	tig00217031_arrow	108464	111516	+	1
Novelgene0236	tig00217031_arrow	160557	162513	+	1
Novelgene0237	tig00217031_arrow	212066	221290	+	1
Novelgene0239	tig00216126_arrow	36828	39016	+	1
Novelgene0240	tig00017776_arrow	83794	85802	+	1
Novelgene0242	tig00013844_arrow	13595	16243	+	1
Novelgene0243	tig00013844_arrow	33886	38889	+	1
Novelgene0244	tig00008591_arrow	47473	50181	+	1
Novelgene0245	tig00215730_arrow	20923	23994	+	1
Novelgene0246	tig00215268_arrow	76025	98125	+	1
Novelgene0249	tig00021163_arrow	35502	40067	+	1
Novelgene0250	tig00021163_arrow	47999	55017	+	4
Novelgene0251	tig00021163_arrow	70568	72646	+	1
Novelgene0252	tig00021163_arrow	73376	76632	+	1
Novelgene0253	tig00015539_arrow	4434	10152	+	1
Novelgene0254	tig00015539_arrow	54361	58117	+	1
Novelgene0256	tig00215652_arrow	106811	116585	+	1
Novelgene0260	tig00217119_arrow	46830	50696	+	1
Novelgene0261	tig00000611_arrow	126725	129973	+	1
Novelgene0262	tig00215721_arrow	139634	140974	+	1
Novelgene0265	tig00214282_arrow	389912	394278	+	1
Novelgene0266	tig00214282_arrow	563048	565891	+	1
Novelgene0267	tig00214282_arrow	899426	899794	+	1
Novelgene0269	tig00214282_arrow	1165209	1174361	+	1
Novelgene0270	tig00214282_arrow	1367533	1370008	+	1
Novelgene0272	tig00216320_arrow	19297	34623	+	2
Novelgene0275	tig00039326_arrow	36038	52008	+	1
Novelgene0277	tig00011917_arrow	23755	28293	+	2
Novelgene0279	tig00007684_arrow	20837	23464	+	1
Novelgene0280	tig00215814_arrow	34540	36589	+	1
Novelgene0283	tig00005214_arrow	966804	972644	+	1
Novelgene0284	tig00005214_arrow	1232922	1235918	+	1
Novelgene0286	tig00005214_arrow	1560574	1564688	+	1
Novelgene0287	tig00005214_arrow	1619799	1624937	+	2
Novelgene0291	tig00005214_arrow	2459497	2462554	+	3
Novelgene0292	tig00005214_arrow	2512445	2514319	+	1
Novelgene0293	tig00217771_arrow	7733	14155	+	2
Novelgene0294	tig00026729_arrow	82021	87557	+	2
Novelgene0295	tig00020493_arrow	106833	109029	+	1
Novelgene0296	tig00020493_arrow	260622	263019	+	2
Novelgene0297	tig00020493_arrow	295553	297670	+	1
Novelgene0298	tig00020493_arrow	301011	305981	+	1
Novelgene0299	tig00020493_arrow	316636	322199	+	1
Novelgene0300	tig00020493_arrow	329463	331885	+	2
Novelgene0302	tig00020493_arrow	344640	349157	+	1
Novelgene0305	tig00020493_arrow	655912	657797	+	1
Novelgene0306	tig00020493_arrow	788700	793427	+	1
Novelgene0309	tig00014446_arrow	5762	35020	+	1
Novelgene0310	tig00215565_arrow	110034	110895	+	1
Novelgene0312	tig00215565_arrow	291039	295128	+	2
Novelgene0313	tig00215565_arrow	354459	358393	+	1
Novelgene0319	tig00215565_arrow	487899	492215	+	1
Novelgene0321	tig00215565_arrow	541215	545263	+	1
Novelgene0323	tig00215565_arrow	624928	629254	+	1
Novelgene0326	tig00215565_arrow	1070111	1074894	+	1
Novelgene0327	tig00215565_arrow	1126561	1128686	+	1
Novelgene0328	tig00215565_arrow	1269250	1271496	+	1
Novelgene0330	tig00215565_arrow	1362679	1365860	+	1
Novelgene0331	tig00215565_arrow	1387422	1390363	+	1
Novelgene0333	tig00215565_arrow	1441306	1443300	+	1
Novelgene0334	tig00215565_arrow	1476988	1481669	+	1
Novelgene0335	tig00215565_arrow	1712715	1717372	+	2
Novelgene0336	tig00215565_arrow	1871522	1873312	+	1
Novelgene0338	tig00215565_arrow	1893243	1898204	+	1
Novelgene0339	tig00215565_arrow	1927907	1930799	+	1
Novelgene0341	tig00215565_arrow	1959501	1960619	+	1
Novelgene0342	tig00215565_arrow	1976754	1979315	+	1
Novelgene0343	tig00215565_arrow	2080723	2082800	+	1
Novelgene0344	tig00215565_arrow	2238934	2246181	+	2
Novelgene0345	tig00025665_arrow	4789	7381	+	1
Novelgene0346	tig00021147_arrow	53334	55251	+	1
Novelgene0347	tig00021147_arrow	211259	213307	+	1
Novelgene0348	tig00021147_arrow	254350	256197	+	1
Novelgene0349	tig00021147_arrow	300460	303630	+	2
Novelgene0350	tig00021147_arrow	330732	334655	+	1
Novelgene0351	tig00217453_arrow	60806	64504	+	1
Novelgene0352	tig00216553_arrow	209498	213807	+	1
Novelgene0353	tig00216553_arrow	393993	430619	+	2
Novelgene0354	tig00216553_arrow	470815	475463	+	1
Novelgene0355	tig00006771_arrow	15911	18678	+	2
Novelgene0357	tig00217152_arrow	120008	123933	+	1
Novelgene0358	tig00028252_arrow	7021	10466	+	2
Novelgene0359	tig00037292_arrow	4970	8198	+	1
Novelgene0360	tig00050437_arrow	46534	56244	+	4
Novelgene0361	tig00013232_arrow	15042	19542	+	1
Novelgene0363	tig00032216_arrow	10424	14637	+	1
Novelgene0365	tig00001752_arrow	20322	24742	+	1
Novelgene0366	tig00017284_arrow	20307	24799	+	1
Novelgene0368	tig00041462_arrow	13526	16311	+	1
Novelgene0369	tig00215837_arrow	7206	11833	+	1
Novelgene0370	tig00217015_arrow	9951	10379	+	1
Novelgene0372	tig00216503_arrow	159987	164488	+	1
Novelgene0373	tig00006249_arrow	4866	10863	+	2
Novelgene0375	tig00033194_arrow	20690	23628	+	2
Novelgene0379	tig00028427_arrow	65353	68279	+	1
Novelgene0380	tig00216006_arrow	73876	80203	+	3
Novelgene0382	tig00216006_arrow	165271	169906	+	1
Novelgene0383	tig00216006_arrow	181187	185504	+	1
Novelgene0384	tig00027388_arrow	123599	126316	+	1
Novelgene0385	tig00215645_arrow	24567	27087	+	1
Novelgene0386	tig00035347_arrow	1827	3737	+	1
Novelgene0387	tig00035347_arrow	37605	41193	+	1
Novelgene0389	tig00037096_arrow	81282	83430	+	1
Novelgene0390	tig00216038_arrow	18717	22875	+	1
Novelgene0391	tig00216038_arrow	28862	31547	+	1
Novelgene0392	tig00216038_arrow	65452	67658	+	1
Novelgene0393	tig00216038_arrow	90794	91573	+	1
Novelgene0394	tig00027515_arrow	521819	534601	+	1
Novelgene0395	tig00215734_arrow	336695	340525	+	1
Novelgene0396	tig00015408_arrow	4001	7059	+	1
Novelgene0400	LG44F	9566	11530	+	1
Novelgene0402	LG44F	256962	259281	+	1
Novelgene0403	LG44F	386139	392537	+	2
Novelgene0404	LG44F	734312	737288	+	2
Novelgene0406	LG44F	757999	761490	+	2
Novelgene0408	LG44F	853633	858370	+	1
Novelgene0409	LG44F	1030548	1034639	+	1
Novelgene0410	LG44F	1135150	1137704	+	1
Novelgene0411	LG44F	1153254	1156026	+	1
Novelgene0413	LG44F	1162947	1167751	+	2
Novelgene0416	LG44F	1200720	1205788	+	2
Novelgene0418	LG44F	1287809	1290552	+	1
Novelgene0421	LG44F	1628419	1633273	+	1
Novelgene0422	LG44F	1673129	1676278	+	1
Novelgene0423	LG44F	1678516	1679068	+	1
Novelgene0427	LG44F	2051523	2053468	+	1
Novelgene0428	LG44F	2069022	2072942	+	1
Novelgene0429	LG44F	2171628	2172629	+	1
Novelgene0430	LG44F	2182707	2184370	+	1
Novelgene0433	LG44F	2776867	2780048	+	1
Novelgene0434	LG44F	2835968	2840842	+	3
Novelgene0435	LG44F	2859531	2860455	+	1
Novelgene0437	LG44F	2982333	2986988	+	1
Novelgene0438	LG44F	3053050	3056288	+	1
Novelgene0440	LG44F	3164053	3184296	+	1
Novelgene0441	LG44F	3198546	3201400	+	1
Novelgene0442	LG44F	3225622	3229962	+	1
Novelgene0443	LG44F	3353459	3357814	+	1
Novelgene0444	LG44F	3934267	3943485	+	3
Novelgene0445	LG44F	3944046	3947125	+	3
Novelgene0446	LG44F	4146734	4151757	+	2
Novelgene0448	LG44F	4224617	4226785	+	1
Novelgene0449	LG44F	4276698	4277373	+	1
Novelgene0450	LG44F	4336599	4341636	+	1
Novelgene0451	LG44F	4353732	4355813	+	1
Novelgene0452	LG44F	4378363	4382548	+	1
Novelgene0454	LG44F	4677892	4678959	+	1
Novelgene0456	LG44F	5296719	5300195	+	2
Novelgene0458	LG44F	5609753	5613280	+	1
Novelgene0459	LG44F	5981633	5983823	+	1
Novelgene0460	LG44F	6167068	6171644	+	1
Novelgene0461	LG44F	6356253	6361415	+	1
Novelgene0462	LG44F	6399089	6400103	+	1
Novelgene0463	LG44F	6452054	6454025	+	1
Novelgene0464	LG44F	6764830	6769324	+	1
Novelgene0465	LG44F	6820847	6824087	+	1
Novelgene0466	LG44F	6830749	6832412	+	1
Novelgene0467	LG44F	7008281	7021271	+	1
Novelgene0468	tig00217181_arrow	3108	24701	+	4
Novelgene0469	LG28B	1498	3745	+	1
Novelgene0472	LG28B	379905	386249	+	6
Novelgene0473	LG28B	411939	414136	+	1
Novelgene0474	LG28B	434316	436481	+	1
Novelgene0477	LG28B	599718	604352	+	1
Novelgene0479	LG28B	796937	798261	+	1
Novelgene0480	LG28B	1247341	1248836	+	1
Novelgene0481	LG28B	1288508	1290998	+	1
Novelgene0482	LG28B	1441901	1446865	+	1
Novelgene0483	LG28B	1599960	1604595	+	2
Novelgene0484	LG28B	1647862	1652215	+	1
Novelgene0485	LG28B	1719547	1722832	+	1
Novelgene0486	LG28B	1740738	1745357	+	1
Novelgene0487	LG28B	1745593	1750343	+	1
Novelgene0489	LG28B	2026815	2031595	+	1
Novelgene0490	LG28B	2124700	2126141	+	1
Novelgene0491	LG28B	2138907	2143515	+	1
Novelgene0493	LG28B	2383601	2386098	+	1
Novelgene0495	LG28B	2439068	2442175	+	1
Novelgene0496	LG28B	2451552	2456359	+	1
Novelgene0497	LG28B	2472039	2475544	+	1
Novelgene0498	LG28B	2550251	2551515	+	1
Novelgene0502	LG28B	2608012	2612389	+	1
Novelgene0505	LG28B	2901168	2903639	+	1
Novelgene0506	LG28B	3031094	3041563	+	3
Novelgene0507	LG28B	3137873	3139036	+	1
Novelgene0508	LG28B	3181895	3183536	+	1
Novelgene0509	LG28B	3243501	3248084	+	1
Novelgene0510	LG28B	3265959	3268961	+	1
Novelgene0511	LG28B	3345545	3350145	+	1
Novelgene0512	LG28B	3425510	3428722	+	2
Novelgene0515	LG28B	4307010	4309059	+	1
Novelgene0516	LG28B	4368045	4370335	+	1
Novelgene0517	LG28B	4585668	4587935	+	1
Novelgene0520	LG28B	4715029	4719271	+	1
Novelgene0522	LG28B	4886331	4888853	+	1
Novelgene0525	LG28B	4943353	4944535	+	2
Novelgene0526	LG28B	4945103	4949082	+	2
Novelgene0528	LG28B	5030765	5032273	+	1
Novelgene0529	LG28B	5082626	5085932	+	1
Novelgene0531	LG28B	5255506	5257681	+	1
Novelgene0533	LG28B	5323135	5325251	+	1
Novelgene0534	LG28B	5467924	5469706	+	1
Novelgene0535	LG28B	5545069	5547075	+	1
Novelgene0536	LG28B	5617240	5621863	+	2
Novelgene0537	LG28B	5642844	5646687	+	1
Novelgene0540	LG28B	6125394	6128071	+	1
Novelgene0541	LG28B	6189723	6191271	+	1
Novelgene0546	LG28B	6606235	6615892	+	2
Novelgene0547	LG28B	6620149	6623338	+	1
Novelgene0548	LG28B	6964087	6968279	+	2
Novelgene0549	LG28B	6974939	6979223	+	1
Novelgene0551	LG28B	7196484	7200006	+	1
Novelgene0552	LG28B	7368617	7369698	+	1
Novelgene0553	LG28B	7559886	7561861	+	1
Novelgene0554	LG28B	7654494	7670313	+	2
Novelgene0555	LG28B	7687621	7706561	+	2
Novelgene0556	LG28B	7716639	7737880	+	2
Novelgene0557	LG28B	7741337	7742987	+	1
Novelgene0558	LG28B	7750715	7758397	+	1
Novelgene0559	LG28B	7774522	7778958	+	1
Novelgene0560	LG28B	7860734	7865819	+	3
Novelgene0562	LG28B	7947881	7950990	+	1
Novelgene0563	LG28B	8022291	8025964	+	2
Novelgene0564	LG28B	8030304	8032926	+	1
Novelgene0565	LG28B	8171106	8175653	+	1
Novelgene0566	LG28B	8327146	8328682	+	1
Novelgene0567	LG28B	8463006	8466415	+	1
Novelgene0568	LG28B	8561163	8566195	+	1
Novelgene0569	LG28B	8930408	8932437	+	1
Novelgene0570	LG28B	8934394	8938923	+	2
Novelgene0572	LG28B	9402575	9404298	+	1
Novelgene0573	LG28B	9535223	9538905	+	1
Novelgene0575	tig00018191_arrow	91609	105523	+	3
Novelgene0576	tig00214714_arrow_1_2670353	32610	32928	+	1
Novelgene0577	tig00214714_arrow_1_2670353	128057	131187	+	2
Novelgene0578	tig00214714_arrow_1_2670353	150797	152512	+	1
Novelgene0580	tig00214714_arrow_1_2670353	513135	517507	+	1
Novelgene0581	tig00214714_arrow_1_2670353	619611	621408	+	1
Novelgene0582	tig00214714_arrow_1_2670353	741554	742916	+	1
Novelgene0583	tig00214714_arrow_1_2670353	744301	748410	+	1
Novelgene0585	tig00214714_arrow_1_2670353	899201	904075	+	1
Novelgene0586	tig00214714_arrow_1_2670353	943577	946515	+	1
Novelgene0587	tig00214714_arrow_1_2670353	1153259	1157907	+	1
Novelgene0590	tig00214714_arrow_1_2670353	1319067	1324069	+	2
Novelgene0591	tig00214714_arrow_1_2670353	1325717	1329950	+	1
Novelgene0593	tig00214714_arrow_1_2670353	1361452	1366488	+	1
Novelgene0594	tig00214714_arrow_1_2670353	1380845	1383162	+	1
Novelgene0595	tig00214714_arrow_1_2670353	1391679	1393957	+	2
Novelgene0597	tig00214714_arrow_1_2670353	1563633	1565559	+	1
Novelgene0598	tig00214714_arrow_1_2670353	1634016	1656535	+	3
Novelgene0599	tig00214714_arrow_1_2670353	1657546	1660065	+	1
Novelgene0600	tig00214714_arrow_1_2670353	1673427	1675007	+	3
Novelgene0602	tig00214714_arrow_1_2670353	1907161	1911005	+	1
Novelgene0603	tig00214714_arrow_1_2670353	1922540	1924468	+	1
Novelgene0604	tig00214714_arrow_1_2670353	1945557	1950375	+	1
Novelgene0605	tig00214714_arrow_1_2670353	2112959	2117634	+	1
Novelgene0606	tig00214714_arrow_1_2670353	2445793	2450504	+	1
Novelgene0607	tig00214714_arrow_1_2670353	2455688	2462220	+	2
Novelgene0609	tig00214714_arrow_1_2670353	2633291	2638255	+	2
Novelgene0610	tig00216865_arrow	558598	559959	+	1
Novelgene0611	tig00216865_arrow	636223	638914	+	1
Novelgene0612	tig00216865_arrow	713472	714923	+	1
Novelgene0613	tig00005843_arrow	49232	52976	+	1
Novelgene0614	tig00005843_arrow	54530	59252	+	1
Novelgene0615	tig00004606_arrow	12085	15039	+	1
Novelgene0617	tig00012172_arrow	20474	24049	+	1
Novelgene0618	tig00012172_arrow	30913	34688	+	1
Novelgene0620	tig00217666_arrow	21369	28948	+	2
Novelgene0621	tig00217666_arrow	137038	140145	+	1
Novelgene0622	tig00217666_arrow	148220	152614	+	2
Novelgene0623	tig00214851_arrow	33850	36596	+	1
Novelgene0629	tig00214077_arrow	1162511	1167523	+	3
Novelgene0634	tig00217085_arrow	197198	201905	+	1
Novelgene0635	tig00217085_arrow	202886	206556	+	1
Novelgene0636	tig00217085_arrow	210759	211838	+	1
Novelgene0637	tig00014011_arrow	5320	7728	+	1
Novelgene0638	tig00014011_arrow	19842	24311	+	1
Novelgene0639	tig00014011_arrow	30124	33319	+	1
Novelgene0641	tig00014011_arrow	41641	43482	+	1
Novelgene0642	tig00004644_arrow	12043	17274	+	2
Novelgene0643	tig00018168_arrow	32441	35262	+	1
Novelgene0646	tig00214879_arrow	13897	17092	+	1
Novelgene0649	tig00044254_arrow	31506	33560	+	1
Novelgene0650	tig00215272_arrow	3366	6403	+	1
Novelgene0651	tig00027610_arrow	9528	15138	+	2
Novelgene0655	tig00217005_arrow	42987	45791	+	1
Novelgene0658	tig00027332_arrow	24110	25354	+	1
Novelgene0659	tig00001979_arrow	11559	16068	+	1
Novelgene0661	tig00001979_arrow	114821	118469	+	1
Novelgene0662	tig00001979_arrow	123037	127755	+	1
Novelgene0664	tig00001979_arrow	165259	168104	+	1
Novelgene0665	tig00214307_arrow	2645	20801	+	2
Novelgene0667	tig00215163_arrow	184682	186772	+	1
Novelgene0668	tig00215163_arrow	653322	657548	+	1
Novelgene0669	tig00214811_arrow	12390	14327	+	1
Novelgene0670	tig00033084_arrow	90203	93324	+	1
Novelgene0671	tig00033084_arrow	96692	101248	+	1
Novelgene0672	tig00051673_arrow	473	24609	+	4
Novelgene0675	tig00042172_arrow	16630	21668	+	3
Novelgene0676	tig00042172_arrow	77654	81727	+	1
Novelgene0677	tig00042172_arrow	103065	108263	+	1
Novelgene0678	tig00011564_arrow	20684	24913	+	1
Novelgene0680	tig00216259_arrow	50743	54127	+	1
Novelgene0681	tig00216259_arrow	57858	60421	+	1
Novelgene0682	tig00034106_arrow	216720	235324	+	1
Novelgene0683	tig00022246_arrow	57173	76535	+	2
Novelgene0684	tig00022246_arrow	123364	128929	+	2
Novelgene0685	tig00022246_arrow	137435	207954	+	4
Novelgene0686	tig00022246_arrow	347096	351059	+	1
Novelgene0687	tig00018446_arrow	97372	99706	+	1
Novelgene0689	tig00018446_arrow	184436	186739	+	1
Novelgene0690	tig00038905_arrow	18112	20706	+	1
Novelgene0691	tig00216112_arrow	1	4453	+	1
Novelgene0693	tig00050973_arrow	4805	5914	+	1
Novelgene0694	tig00008982_arrow	484	3494	+	1
Novelgene0697	tig00214752_arrow	235041	238033	+	1
Novelgene0699	tig00034784_arrow	59771	62384	+	1
Novelgene0700	tig00034784_arrow	62926	67434	+	2
Novelgene0701	tig00034784_arrow	80000	82171	+	1
Novelgene0703	tig00000466_arrow	1	4385	+	1
Novelgene0704	tig00047925_arrow	6684	9044	+	1
Novelgene0705	tig00005771_arrow	37157	37288	+	1
Novelgene0706	tig00217012_arrow	14920	20078	+	1
Novelgene0707	tig00217880_arrow	88	4274	+	1
Novelgene0709	tig00001218_arrow	181042	186049	+	1
Novelgene0710	tig00001218_arrow	195013	199597	+	2
Novelgene0715	tig00005157_arrow	6686	39198	+	1
Novelgene0717	tig00027261_arrow	28721	36886	+	1
Novelgene0718	tig00217331_arrow	13914	16334	+	1
Novelgene0719	tig00021537_arrow	19413	23320	+	1
Novelgene0720	tig00013228_arrow	18543	23077	+	1
Novelgene0721	tig00013228_arrow	146045	148189	+	1
Novelgene0722	tig00014243_arrow	11046	14288	+	1
Novelgene0724	tig00038663_arrow	6702	14171	+	1
Novelgene0725	tig00216845_arrow	6957	10319	+	1
Novelgene0726	tig00216845_arrow	12008	15744	+	1
Novelgene0728	tig00009347_arrow	9332	13458	+	1
Novelgene0729	tig00214327_arrow	59635	62806	+	1
Novelgene0730	tig00214327_arrow	66753	70870	+	1
Novelgene0732	tig00214327_arrow	318278	321713	+	2
Novelgene0733	tig00214327_arrow	326231	330829	+	1
Novelgene0734	tig00214327_arrow	336969	338546	+	1
Novelgene0735	tig00214327_arrow	367389	371921	+	1
Novelgene0736	tig00214327_arrow	375046	378313	+	1
Novelgene0737	tig00214327_arrow	850008	853136	+	1
Novelgene0738	tig00214327_arrow	914808	920255	+	2
Novelgene0739	tig00214327_arrow	933155	934989	+	1
Novelgene0743	tig00214327_arrow	999145	1004371	+	1
Novelgene0745	tig00214327_arrow	1165854	1169106	+	1
Novelgene0746	tig00214327_arrow	1435568	1441849	+	2
Novelgene0747	tig00215955_arrow	40751	44802	+	1
Novelgene0748	tig00013523_arrow	22612	25525	+	2
Novelgene0749	tig00033813_arrow	279	3847	+	1
Novelgene0750	tig00011742_arrow	136375	139498	+	1
Novelgene0751	tig00011742_arrow	162955	165113	+	1
Novelgene0752	tig00214859_arrow	4676	7662	+	1
Novelgene0753	tig00214859_arrow	27535	31450	+	1
Novelgene0754	tig00214859_arrow	44767	46079	+	1
Novelgene0756	tig00005515_arrow	5854	10421	+	1
Novelgene0757	tig00005515_arrow	28560	30941	+	1
Novelgene0758	tig00035270_arrow	200461	204928	+	1
Novelgene0759	tig00033883_arrow	48913	53742	+	1
Novelgene0760	tig00007301_arrow	371425	373366	+	1
Novelgene0761	tig00007301_arrow	489309	493017	+	1
Novelgene0762	tig00007301_arrow	529230	532488	+	1
Novelgene0763	tig00028553_arrow	12146	13885	+	1
Novelgene0764	tig00013823_arrow	21238	22456	+	1
Novelgene0765	tig00030428_arrow	16748	19007	+	1
Novelgene0766	tig00030428_arrow	34151	37947	+	2
Novelgene0767	tig00215630_arrow	80334	82629	+	1
Novelgene0769	tig00215630_arrow	214264	216187	+	1
Novelgene0770	tig00215630_arrow	360590	362644	+	1
Novelgene0771	tig00215630_arrow	385652	387604	+	1
Novelgene0772	tig00215630_arrow	392797	393632	+	1
Novelgene0773	tig00215630_arrow	532078	534814	+	1
Novelgene0774	tig00215630_arrow	536910	541104	+	1
Novelgene0776	tig00010793_arrow	46145	55891	+	2
Novelgene0777	tig00017762_arrow	26861	29041	+	2
Novelgene0779	tig00024173_arrow	115951	119797	+	2
Novelgene0780	tig00024173_arrow	120634	122437	+	1
Novelgene0781	tig00024173_arrow	127276	128475	+	1
Novelgene0782	tig00024173_arrow	135364	139728	+	1
Novelgene0785	tig00024173_arrow	411110	416721	+	2
Novelgene0787	tig00023280_arrow	83993	86636	+	1
Novelgene0789	tig00024544_arrow	25838	29988	+	1
Novelgene0791	tig00025094_arrow	64162	66420	+	1
Novelgene0793	tig00216339_arrow	281384	285472	+	1
Novelgene0794	tig00217381_arrow	115867	118917	+	1
Novelgene0796	tig00215105_arrow	23069	27789	+	1
Novelgene0799	tig00016277_arrow	126154	130890	+	1
Novelgene0800	tig00039076_arrow	2653	7712	+	1
Novelgene0802	tig00215788_arrow	84278	86899	+	1
Novelgene0804	tig00031124_arrow	44044	46834	+	1
Novelgene0805	tig00031124_arrow	61870	66237	+	1
Novelgene0808	tig00006550_arrow	54617	58088	+	1
Novelgene0809	tig00019018_arrow	41535	45161	+	1
Novelgene0810	tig00214138_arrow	41417	46124	+	1
Novelgene0811	tig00214138_arrow	213400	217927	+	1
Novelgene0812	tig00004433_arrow	329351	359344	+	3
Novelgene0813	tig00217086_arrow	33479	36220	+	1
Novelgene0816	tig00004250_arrow	48462	50061	+	1
Novelgene0818	tig00215285_arrow	1431	6014	+	1
Novelgene0819	tig00029804_arrow	303301	307316	+	1
Novelgene0820	tig00033307_arrow	67582	70433	+	3
Novelgene0821	tig00002667_arrow	78281	81051	+	1
Novelgene0825	tig00009471_arrow	15519	21167	+	1
Novelgene0826	tig00028051_arrow	118322	193510	+	9
Novelgene0827	tig00028051_arrow	199414	204277	+	1
Novelgene0828	tig00013917_arrow	6879	11235	+	1
Novelgene0830	tig00002120_arrow	30022	34160	+	1
Novelgene0831	tig00002120_arrow	36006	40751	+	2
Novelgene0833	tig00038391_arrow	19039	23731	+	1
Novelgene0834	tig00034518_arrow	38946	41201	+	1
Novelgene0835	tig00034518_arrow	75544	77230	+	1
Novelgene0836	tig00028060_arrow	61184	65398	+	1
Novelgene0840	tig00217184_arrow	98144	102220	+	1
Novelgene0841	tig00012919_arrow	70888	72254	+	1
Novelgene0843	tig00215658_arrow	4780	8849	+	1
Novelgene0844	tig00215658_arrow	9689	12784	+	1
Novelgene0845	tig00215658_arrow	18924	23296	+	1
Novelgene0846	tig00215658_arrow	31126	35333	+	3
Novelgene0847	tig00216614_arrow	30376	33766	+	1
Novelgene0848	tig00216614_arrow	38155	43408	+	1
Novelgene0849	tig00041527_arrow	8316	16082	+	1
Novelgene0850	tig00041527_arrow	101137	106881	+	1
Novelgene0852	tig00041527_arrow	122026	139135	+	2
Novelgene0853	tig00041186_arrow	84346	88946	+	2
Novelgene0854	tig00030629_arrow	1678	3417	+	1
Novelgene0855	tig00027652_arrow	48000	50011	+	1
Novelgene0857	tig00215397_arrow	71167	73277	+	1
Novelgene0859	tig00216315_arrow	14886	17121	+	1
Novelgene0860	tig00216315_arrow	57280	61730	+	1
Novelgene0862	tig00216315_arrow	101815	103557	+	1
Novelgene0863	tig00214921_arrow	29920	44316	+	1
Novelgene0865	tig00214921_arrow	71167	75273	+	1
Novelgene0866	tig00027374_arrow	14098	14916	+	1
Novelgene0867	tig00013124_arrow	11857	15954	+	1
Novelgene0868	tig00012452_arrow	53133	57869	+	1
Novelgene0869	tig00012452_arrow	203289	208056	+	1
Novelgene0871	tig00217246_arrow	154860	158162	+	1
Novelgene0872	tig00217246_arrow	218852	220759	+	1
Novelgene0873	tig00049772_arrow	17908	21015	+	1
Novelgene0876	tig00216558_arrow	117869	122039	+	1
Novelgene0878	tig00216558_arrow	565662	568733	+	1
Novelgene0881	tig00216558_arrow	650201	654669	+	1
Novelgene0883	tig00216558_arrow	906015	907831	+	1
Novelgene0885	tig00216558_arrow	961640	966450	+	1
Novelgene0888	tig00216558_arrow	1095082	1098135	+	3
Novelgene0889	tig00216558_arrow	1099376	1105941	+	2
Novelgene0890	tig00216558_arrow	1114284	1117182	+	1
Novelgene0891	tig00216558_arrow	1128881	1132967	+	2
Novelgene0893	tig00216558_arrow	1157175	1162232	+	4
Novelgene0894	tig00215842_arrow	68947	73092	+	1
Novelgene0895	tig00215842_arrow	119601	122331	+	1
Novelgene0896	tig00216561_arrow	8437	12745	+	2
Novelgene0898	tig00216741_arrow	248471	250401	+	1
Novelgene0900	tig00059575_arrow	1869	18862	+	1
Novelgene0901	tig00012937_arrow	20649	24562	+	1
Novelgene0902	tig00215676_arrow	50357	54926	+	1
Novelgene0904	tig00215906_arrow	81904	84414	+	1
Novelgene0906	tig00020768_arrow	244400	246344	+	1
Novelgene0907	tig00018130_arrow	71401	75499	+	1
Novelgene0908	tig00217011_arrow	79048	79275	+	1
Novelgene0909	tig00217011_arrow	120643	124661	+	1
Novelgene0912	tig00049601_arrow	13516	16194	+	1
Novelgene0913	tig00214598_arrow	77454	81987	+	1
Novelgene0915	tig00214598_arrow	119799	121699	+	2
Novelgene0916	tig00001753_arrow	57711	59343	+	1
Novelgene0917	tig00001753_arrow	72853	74968	+	1
Novelgene0918	tig00001753_arrow	76214	82207	+	3
Novelgene0919	tig00001753_arrow	95112	99699	+	1
Novelgene0921	tig00001753_arrow	165554	170204	+	1
Novelgene0923	tig00001753_arrow	311699	316241	+	1
Novelgene0925	tig00001753_arrow	575616	578136	+	1
Novelgene0926	tig00001753_arrow	793252	795537	+	1
Novelgene0927	tig00001753_arrow	871392	874197	+	1
Novelgene0928	tig00001753_arrow	895654	897720	+	1
Novelgene0930	tig00001753_arrow	1129131	1133612	+	1
Novelgene0931	tig00001753_arrow	1198730	1201122	+	1
Novelgene0932	tig00001753_arrow	1242068	1244925	+	1
Novelgene0933	tig00001753_arrow	1258218	1261002	+	1
Novelgene0934	tig00001753_arrow	1269830	1272842	+	1
Novelgene0936	tig00001753_arrow	1454626	1459418	+	1
Novelgene0937	tig00001753_arrow	1675100	1678525	+	1
Novelgene0938	tig00001753_arrow	1767133	1772110	+	1
Novelgene0939	tig00001753_arrow	1808287	1812518	+	1
Novelgene0940	tig00031599_arrow	41709	44393	+	1
Novelgene0941	tig00215584_arrow	105793	106880	+	1
Novelgene0942	tig00006992_arrow	292166	296304	+	2
Novelgene0943	tig00044474_arrow	54155	56314	+	1
Novelgene0944	tig00214941_arrow	159140	162635	+	1
Novelgene0946	tig00037431_arrow	61664	62562	+	1
Novelgene0949	tig00020973_arrow	40875	42049	+	2
Novelgene0950	tig00216597_arrow	285	4810	+	1
Novelgene0951	tig00216597_arrow	22159	26593	+	1
Novelgene0952	tig00216597_arrow	40886	42718	+	1
Novelgene0954	tig00216597_arrow	233164	240102	+	2
Novelgene0955	tig00216597_arrow	256138	258251	+	1
Novelgene0957	tig00216521_arrow	8412	11533	+	1
Novelgene0958	tig00217078_arrow	1382	20748	+	2
Novelgene0959	tig00030536_arrow	34666	39142	+	1
Novelgene0963	tig00023241_arrow	28004	31620	+	1
Novelgene0966	tig00025652_arrow	1577	4724	+	1
Novelgene0967	tig00014974_arrow	3260	3837	+	1
Novelgene0969	tig00216550_arrow	2909	6199	+	1
Novelgene0971	tig00054003_arrow	8469	10384	+	1
Novelgene0973	tig00035523_arrow	19583	19776	+	1
Novelgene0976	tig00217261_arrow	1924	33438	+	2
Novelgene0977	tig00216784_arrow	32163	34433	+	1
Novelgene0978	tig00216784_arrow	35347	38452	+	1
Novelgene0981	tig00216830_arrow	197304	201637	+	1
Novelgene0982	tig00216830_arrow	242929	246962	+	1
Novelgene0983	tig00216358_arrow	15789	18827	+	1
Novelgene0984	tig00216358_arrow	24171	25756	+	1
Novelgene0986	tig00037000_arrow	1733	5979	+	1
Novelgene0987	tig00031943_arrow	17298	19363	+	1
Novelgene0988	tig00031943_arrow	19750	24422	+	1
Novelgene0989	tig00031943_arrow	92503	96573	+	1
Novelgene0990	tig00038947_arrow	19358	21396	+	1
Novelgene0991	tig00005328_arrow	11840	16403	+	1
Novelgene0992	tig00005328_arrow	128919	133558	+	1
Novelgene0994	tig00057724_arrow	8649	13109	+	1
Novelgene0996	tig00216891_arrow	100362	102062	+	1
Novelgene1000	tig00218036_arrow	26522	31201	+	1
Novelgene10003	LG36	10067154	10071553	+	1
Novelgene10005	LG36	10117211	10122273	+	1
Novelgene10006	LG36	10561244	10563848	+	1
Novelgene10008	LG36	10681970	10685836	+	1
Novelgene10009	LG36	10864360	10867084	+	2
Novelgene1001	tig00214963_arrow	10383	14095	+	2
Novelgene10011	LG36	10901337	10908175	+	2
Novelgene10012	LG36	10930412	10935119	+	1
Novelgene10013	LG36	10961280	10965707	+	1
Novelgene10015	LG36	10976096	10980373	+	1
Novelgene10018	LG36	11656129	11660557	+	1
Novelgene10019	LG36	11756111	11762006	+	1
Novelgene1002	tig00214963_arrow	16587	21110	+	1
Novelgene10020	LG36	11784387	11789526	+	2
Novelgene10022	LG36	12147751	12149764	+	2
Novelgene10024	LG36	12288410	12289579	+	1
Novelgene10025	LG36	12403100	12405055	+	1
Novelgene10026	LG36	12582922	12586649	+	1
Novelgene10027	LG36	12966545	12972166	+	2
Novelgene10028	LG36	13173260	13175261	+	1
Novelgene10029	LG36	13223623	13226798	+	1
Novelgene1003	tig00214963_arrow	51221	54905	+	1
Novelgene10030	LG36	13316175	13318912	+	1
Novelgene10032	LG36	13349334	13351527	+	1
Novelgene10034	LG36	13439827	13442567	+	1
Novelgene10035	LG36	13452235	13456812	+	2
Novelgene10038	LG36	13554193	13584625	+	4
Novelgene10039	LG36	13617791	13624295	+	3
Novelgene1004	tig00214963_arrow	67497	71856	+	1
Novelgene10040	LG36	13628106	13630820	+	1
Novelgene10041	LG36	13880377	13888926	+	1
Novelgene10043	LG36	14160257	14163926	+	4
Novelgene10044	LG36	14167197	14198006	+	1
Novelgene10049	LG36	14493609	14498474	+	1
Novelgene10050	LG36	14522027	14523069	+	2
Novelgene10051	LG36	14928888	14933116	+	1
Novelgene10052	LG36	15144181	15146973	+	1
Novelgene10054	LG36	15180435	15184220	+	1
Novelgene10056	LG36	15261541	15262767	+	2
Novelgene10057	LG36	15347264	15349482	+	1
Novelgene10060	LG36	15614318	15629331	+	1
Novelgene10061	LG36	15963838	15968279	+	1
Novelgene10062	LG36	16095967	16100437	+	1
Novelgene10063	LG36	16188801	16192063	+	1
Novelgene10065	LG36	16472117	16474355	+	1
Novelgene10066	LG36	16600546	16603961	+	2
Novelgene10068	LG36	16617261	16621332	+	1
Novelgene10069	LG36	16638921	16643039	+	1
Novelgene1007	tig00214963_arrow	190342	194812	+	1
Novelgene10071	LG36	16672765	16676920	+	1
Novelgene10075	LG36	17238071	17241816	+	1
Novelgene10076	LG36	17376849	17382740	+	3
Novelgene10078	LG36	17895409	17897987	+	1
Novelgene10079	LG36	17907919	17912085	+	1
Novelgene1008	tig00214963_arrow	205414	207268	+	1
Novelgene10080	LG36	17921950	17924143	+	1
Novelgene10083	LG36	18055176	18059535	+	1
Novelgene10086	LG36	18097798	18100801	+	1
Novelgene10088	LG36	18160875	18165278	+	1
Novelgene10089	LG36	18299131	18304049	+	1
Novelgene1009	tig00214963_arrow	214132	216591	+	1
Novelgene10090	LG36	18304985	18308767	+	1
Novelgene10091	LG36	18317967	18322117	+	2
Novelgene10095	LG36	19668099	19671528	+	1
Novelgene10096	LG36	19833473	19836002	+	1
Novelgene10098	LG36	19926389	19929467	+	1
Novelgene1010	tig00214963_arrow	461383	469228	+	1
Novelgene10100	LG36	20351354	20353116	+	1
Novelgene10101	LG36	20574449	20579101	+	2
Novelgene10102	LG36	20604629	20619029	+	2
Novelgene10103	LG36	20644470	20648512	+	1
Novelgene10105	LG37	707409	711489	+	1
Novelgene10106	LG37	830271	831941	+	1
Novelgene10107	LG37	1124606	1129196	+	1
Novelgene1011	tig00214963_arrow	515051	519036	+	2
Novelgene10110	LG37	1700770	1705284	+	1
Novelgene10111	LG37	2125414	2139357	+	1
Novelgene10112	LG37	2224003	2226171	+	1
Novelgene10114	LG37	2563413	2564741	+	1
Novelgene10115	LG37	2693409	2699213	+	2
Novelgene10116	LG37	2822592	2831196	+	2
Novelgene10119	LG37	4298150	4300054	+	1
Novelgene1012	tig00214963_arrow	609480	612040	+	1
Novelgene10121	LG37	4751128	4754403	+	1
Novelgene10124	LG37	4909460	4912372	+	1
Novelgene10126	LG37	5208772	5233016	+	1
Novelgene10129	LG37	5441332	5450793	+	1
Novelgene1013	tig00215015_arrow	1043	4819	+	1
Novelgene10130	LG37	5475338	5478504	+	1
Novelgene10131	LG37	5479054	5482568	+	1
Novelgene10132	LG37	5498836	5501513	+	1
Novelgene10133	LG37	5502022	5503853	+	1
Novelgene10135	LG37	5588174	5595030	+	3
Novelgene10136	LG37	5608089	5612007	+	1
Novelgene10137	LG37	5618307	5622735	+	2
Novelgene10138	LG37	5623373	5627810	+	1
Novelgene1014	tig00007763_arrow	139942	142630	+	1
Novelgene10140	LG37	5674997	5679232	+	1
Novelgene10141	LG37	5684724	5686664	+	1
Novelgene10144	LG37	5731556	5736070	+	3
Novelgene10145	LG37	5753254	5758249	+	1
Novelgene10146	LG37	5759419	5764071	+	2
Novelgene10147	LG37	5842561	5848879	+	2
Novelgene10148	LG37	5849422	5852777	+	1
Novelgene1015	tig00007763_arrow	400558	406024	+	1
Novelgene10151	LG37	6089921	6092463	+	1
Novelgene10157	LG37	6455742	6460447	+	1
Novelgene10158	LG37	6574424	6579684	+	1
Novelgene10159	LG37	6580100	6587584	+	2
Novelgene1016	tig00013774_arrow	16403	18523	+	1
Novelgene10161	LG37	6761565	6766868	+	1
Novelgene10163	LG37	6976871	6978514	+	1
Novelgene10165	LG37	7007913	7011601	+	2
Novelgene10166	LG37	7317462	7320636	+	1
Novelgene10167	LG37	7330554	7333656	+	1
Novelgene10168	LG37	7339274	7343576	+	1
Novelgene1017	tig00013774_arrow	42534	45157	+	1
Novelgene10171	LG37	7410494	7412339	+	2
Novelgene10172	LG37	7416626	7418133	+	1
Novelgene10173	LG37	7422795	7427722	+	1
Novelgene10175	LG37	8402772	8407377	+	1
Novelgene10176	LG37	8408529	8412387	+	1
Novelgene10177	LG37	8430147	8434779	+	1
Novelgene10178	LG37	8480988	8488335	+	2
Novelgene10179	LG37	8549485	8563037	+	3
Novelgene1018	tig00028738_arrow	40017	44244	+	1
Novelgene10181	LG37	8590200	8592524	+	1
Novelgene10182	LG37	8630786	8633495	+	1
Novelgene10183	LG37	8715041	8726982	+	7
Novelgene10184	LG37	8975682	8980322	+	2
Novelgene10185	LG37	9104979	9107398	+	1
Novelgene10186	LG37	9866448	9870523	+	1
Novelgene10188	LG37	9881103	9885224	+	1
Novelgene10189	LG37	9937395	9942081	+	1
Novelgene1019	tig00217373_arrow	34275	39367	+	1
Novelgene10190	LG37	9945903	9951320	+	1
Novelgene10194	LG37	10483844	10488040	+	1
Novelgene10195	LG37	10585200	10588385	+	1
Novelgene10198	LG37	10689007	10692461	+	2
Novelgene1020	tig00036359_arrow	9152	13996	+	1
Novelgene10200	LG37	10803583	10807697	+	1
Novelgene10201	LG37	11066356	11067695	+	1
Novelgene10202	LG37	11142643	11144620	+	3
Novelgene10203	LG37	11148084	11150310	+	1
Novelgene10204	LG37	11162299	11165189	+	2
Novelgene10205	LG37	11167060	11171680	+	2
Novelgene10206	LG37	11175588	11180198	+	2
Novelgene10207	LG37	11344967	11349670	+	1
Novelgene10208	LG37	11392907	11395074	+	1
Novelgene10209	LG37	11395720	11400215	+	1
Novelgene10210	LG37	11408910	11413381	+	3
Novelgene10211	LG37	11415881	11421495	+	2
Novelgene10212	LG37	11423159	11425919	+	1
Novelgene10215	LG37	12033827	12036402	+	1
Novelgene10216	LG37	12139253	12141356	+	1
Novelgene10217	LG37	12155071	12156599	+	1
Novelgene10218	LG37	12305778	12308173	+	1
Novelgene10219	LG37	12315880	12323450	+	3
Novelgene1022	tig00044752_arrow	76989	78285	+	1
Novelgene10220	LG37	12421578	12426657	+	2
Novelgene10223	LG37	12463444	12465550	+	1
Novelgene10224	LG37	12490772	12493450	+	1
Novelgene10226	LG37	12496001	12499430	+	1
Novelgene10229	LG37	12772278	12774167	+	1
Novelgene1023	tig00032387_arrow	35257	37489	+	1
Novelgene10230	LG37	12979497	12981900	+	1
Novelgene10232	LG37	13001950	13005191	+	1
Novelgene10233	LG37	13006400	13010163	+	1
Novelgene10234	LG37	13015287	13016360	+	1
Novelgene10235	LG37	13055908	13060316	+	1
Novelgene10236	LG37	13062673	13065013	+	1
Novelgene10237	LG37	13405404	13407167	+	1
Novelgene10238	LG37	13568906	13573312	+	1
Novelgene10239	LG37	13581972	13586813	+	2
Novelgene1024	tig00032387_arrow	58658	61645	+	1
Novelgene10240	LG37	13587855	13592164	+	1
Novelgene10241	LG37	13594554	13598922	+	1
Novelgene10243	LG37	14057262	14061698	+	1
Novelgene10244	LG37	14193470	14198361	+	1
Novelgene10245	LG37	14232522	14234676	+	1
Novelgene10246	LG37	14245016	14248568	+	1
Novelgene10248	LG37	14369909	14375380	+	1
Novelgene10249	LG37	14495445	14499394	+	1
Novelgene10250	LG37	14691340	14692658	+	1
Novelgene10251	LG37	14727148	14731728	+	1
Novelgene10252	LG37	14738378	14741978	+	1
Novelgene10253	LG37	14742646	14749316	+	3
Novelgene10254	LG37	14754836	14757978	+	1
Novelgene10256	LG37	14777991	14781209	+	1
Novelgene10257	LG37	14810375	14814914	+	1
Novelgene10258	LG37	14890623	14894004	+	2
Novelgene1026	tig00216128_arrow	103057	107441	+	1
Novelgene10260	LG37	15108600	15112969	+	1
Novelgene10262	LG37	15179327	15184273	+	1
Novelgene10263	LG37	15225554	15230285	+	1
Novelgene10265	LG37	15565923	15569220	+	2
Novelgene10267	LG37	15903083	15905701	+	2
Novelgene10270	LG37	16280305	16283161	+	2
Novelgene10272	LG37	16421046	16425445	+	1
Novelgene10273	LG37	16530331	16536006	+	1
Novelgene10275	LG37	16587598	16595268	+	2
Novelgene10276	LG37	16683563	16685553	+	1
Novelgene10277	LG37	16886589	16891187	+	1
Novelgene10278	LG37	17036442	17040217	+	1
Novelgene10280	LG37	17101384	17105527	+	1
Novelgene10282	LG37	17172578	17175436	+	1
Novelgene10283	LG37	17176264	17178577	+	1
Novelgene10284	LG37	17179509	17184087	+	1
Novelgene10285	LG37	17186898	17188620	+	1
Novelgene10289	LG37	18294633	18351599	+	1
Novelgene10290	LG37	18428067	18430155	+	1
Novelgene10291	LG34	175805	178515	+	1
Novelgene10292	LG34	193056	196028	+	1
Novelgene10295	LG34	478622	481221	+	1
Novelgene10296	LG34	831634	835826	+	1
Novelgene10297	LG34	839126	842638	+	1
Novelgene10298	LG34	918127	918775	+	1
Novelgene1030	tig00215655_arrow	3495	15456	+	2
Novelgene10300	LG34	1346183	1347999	+	1
Novelgene10302	LG34	1569401	1571284	+	1
Novelgene10305	LG34	2129117	2130860	+	1
Novelgene10306	LG34	2321366	2326406	+	1
Novelgene10310	LG34	2606354	2608459	+	1
Novelgene10313	LG34	2906472	2979971	+	2
Novelgene10314	LG34	3290726	3295304	+	1
Novelgene10315	LG34	3295728	3299480	+	1
Novelgene10318	LG34	3857706	3859570	+	1
Novelgene10319	LG34	3945506	3947849	+	1
Novelgene1032	tig00018418_arrow	17686	20283	+	1
Novelgene10321	LG34	4304879	4307841	+	2
Novelgene10322	LG34	4318061	4322817	+	1
Novelgene10323	LG34	4342688	4345529	+	1
Novelgene10324	LG34	4356863	4361441	+	1
Novelgene10325	LG34	4398499	4399745	+	1
Novelgene10327	LG34	4695925	4698987	+	1
Novelgene10328	LG34	5690591	5694197	+	1
Novelgene1033	tig00018418_arrow	27781	32955	+	1
Novelgene10330	LG34	5744591	5749059	+	1
Novelgene10332	LG34	5848512	5852943	+	1
Novelgene10334	LG34	5865206	5869764	+	1
Novelgene10336	LG34	5948856	5954891	+	2
Novelgene10337	LG34	5958864	5961273	+	1
Novelgene10338	LG34	5966923	5968386	+	1
Novelgene1034	tig00018418_arrow	58022	60031	+	1
Novelgene10340	LG34	6014814	6019129	+	2
Novelgene10341	LG34	6022363	6025036	+	1
Novelgene10342	LG34	6035787	6040931	+	1
Novelgene10343	LG34	6068048	6069771	+	1
Novelgene10344	LG34	6202804	6204793	+	2
Novelgene10346	LG34	6693746	6695658	+	1
Novelgene10347	LG34	6791150	6795284	+	1
Novelgene10348	LG34	6851567	6855578	+	1
Novelgene10349	LG34	6857768	6860531	+	1
Novelgene1035	tig00216571_arrow	3384	6158	+	1
Novelgene10350	LG34	6861981	6864973	+	1
Novelgene10352	LG34	7039286	7043503	+	1
Novelgene10357	LG34	7336435	7338119	+	1
Novelgene10359	LG34	7858612	7868064	+	1
Novelgene1036	tig00216571_arrow	259249	271891	+	1
Novelgene10362	LG34	7907941	7911059	+	1
Novelgene10363	LG34	7967965	7972231	+	1
Novelgene10364	LG34	8034166	8038663	+	1
Novelgene10365	LG34	8197114	8199065	+	1
Novelgene10368	LG34	8494893	8495504	+	1
Novelgene10374	LG34	9516101	9517770	+	1
Novelgene10375	LG34	9555945	9560586	+	1
Novelgene10376	LG34	9801435	9804879	+	2
Novelgene10377	LG34	9806228	9809148	+	3
Novelgene10378	LG34	9821066	9823401	+	2
Novelgene10379	LG34	9850146	9853985	+	1
Novelgene1038	tig00214955_arrow	13539	18192	+	1
Novelgene10380	LG34	9978776	9986195	+	3
Novelgene10381	LG34	10298274	10303633	+	1
Novelgene10383	LG34	10324045	10327815	+	1
Novelgene10385	LG34	10811623	10815232	+	2
Novelgene10388	LG34	10861031	10863776	+	1
Novelgene10389	LG34	10866220	10867418	+	1
Novelgene10390	LG34	10977989	10984674	+	1
Novelgene10391	LG34	11037840	11043744	+	2
Novelgene10392	LG34	11053583	11055200	+	1
Novelgene10393	LG34	11058543	11062137	+	1
Novelgene10394	LG34	11078391	11081091	+	1
Novelgene10395	LG34	11082470	11084744	+	1
Novelgene10398	LG34	11138131	11139846	+	1
Novelgene1040	tig00026523_arrow	35847	39317	+	1
Novelgene10400	LG34	11191149	11192528	+	1
Novelgene10402	LG34	11519436	11528140	+	1
Novelgene10403	LG34	11528827	11530131	+	1
Novelgene10404	LG34	11892408	11895348	+	1
Novelgene10408	LG34	12638761	12640172	+	1
Novelgene1041	tig00026523_arrow	96667	98363	+	1
Novelgene10410	LG34	12878249	12881159	+	1
Novelgene10411	LG34	12917804	12920004	+	2
Novelgene10413	LG34	13521851	13528103	+	1
Novelgene10416	LG34	13612298	13617219	+	1
Novelgene10417	LG34	13654943	13655583	+	1
Novelgene10419	LG34	13679323	13683412	+	1
Novelgene1042	tig00026523_arrow	116945	118378	+	1
Novelgene10421	LG34	13894464	13896751	+	1
Novelgene10423	LG34	14115499	14117949	+	1
Novelgene10424	LG34	14571870	14574692	+	1
Novelgene10427	LG34	14670300	14675069	+	1
Novelgene10428	LG34	14678460	14683194	+	1
Novelgene10429	LG34	14722479	14725948	+	1
Novelgene10430	LG34	14781246	14785849	+	2
Novelgene10432	LG34	14878177	14882629	+	1
Novelgene10434	LG34	15220816	15224118	+	2
Novelgene10435	LG34	15324904	15329021	+	1
Novelgene10437	LG34	15450486	15453091	+	1
Novelgene10438	LG34	15565786	15569115	+	1
Novelgene10439	LG34	15690854	15692283	+	1
Novelgene1044	tig00022682_arrow	18456	26139	+	1
Novelgene10440	LG34	15696388	15698022	+	1
Novelgene10441	LG34	15731997	15736342	+	1
Novelgene10442	LG34	15736642	15744114	+	3
Novelgene10444	LG34	16020176	16033388	+	1
Novelgene10445	LG34	16081841	16085040	+	2
Novelgene10447	LG34	16456349	16458809	+	1
Novelgene10449	LG34	16783973	16785805	+	3
Novelgene1045	tig00017828_arrow	1542	4635	+	1
Novelgene10450	LG34	16799909	16800725	+	1
Novelgene10451	LG34	16830887	16866400	+	8
Novelgene10452	LG34	16867349	16868114	+	2
Novelgene10453	LG34	16890652	16891421	+	1
Novelgene10454	LG34	16906059	16906913	+	1
Novelgene10455	LG34	16919495	16920517	+	1
Novelgene10456	LG34	16924155	16924456	+	1
Novelgene10457	LG34	16959040	16960367	+	1
Novelgene10459	LG34	17114765	17116632	+	1
Novelgene10462	LG34	17356978	17360892	+	1
Novelgene10463	LG34	17607759	17612472	+	2
Novelgene10464	LG34	17616359	17617680	+	2
Novelgene10465	LG34	17618141	17623247	+	2
Novelgene10467	LG34	17748805	17753526	+	2
Novelgene10468	LG34	17773370	17775665	+	1
Novelgene10469	LG34	17779289	17783610	+	1
Novelgene1047	tig00009587_arrow	41776	46516	+	1
Novelgene10470	LG34	17806159	17808409	+	1
Novelgene10471	LG34	17880849	17883474	+	1
Novelgene10473	LG34	17975642	17978864	+	1
Novelgene10475	LG34	18042261	18044414	+	1
Novelgene10476	LG34	18217394	18222059	+	1
Novelgene10477	LG34	18243881	18260393	+	1
Novelgene10479	LG34	18271304	18274588	+	1
Novelgene1048	tig00215495_arrow	1894	21820	+	3
Novelgene10481	LG34	18283629	18284709	+	1
Novelgene10484	LG34	18539021	18542358	+	1
Novelgene10485	LG34	18559362	18563402	+	1
Novelgene10486	LG34	18565218	18567123	+	1
Novelgene10487	LG34	18644261	18648349	+	1
Novelgene10488	LG34	18720943	18727547	+	3
Novelgene10489	LG34	18727868	18742878	+	1
Novelgene1049	tig00050080_arrow	4379	9354	+	1
Novelgene10492	LG34	19061866	19066426	+	2
Novelgene10493	LG34	19255786	19258546	+	1
Novelgene10494	LG34	19288500	19292976	+	2
Novelgene10495	LG34	19340693	19344080	+	1
Novelgene10496	LG34	19347216	19350640	+	1
Novelgene10499	LG34	19745758	19749233	+	1
Novelgene1050	tig00050080_arrow	47150	50950	+	1
Novelgene10501	LG34	19818240	19822930	+	1
Novelgene10502	LG34	19850137	19853210	+	1
Novelgene10503	LG34	19855020	19856930	+	1
Novelgene10504	LG34	19861914	19863522	+	1
Novelgene10505	LG34	20102975	20108630	+	3
Novelgene10507	LG34	20110837	20115262	+	2
Novelgene10508	LG34	20123464	20127871	+	2
Novelgene10509	LG34	20130703	20135095	+	2
Novelgene1051	tig00011294_arrow	73474	75896	+	1
Novelgene10510	LG34	20145985	20150609	+	2
Novelgene10511	LG34	20151193	20155889	+	2
Novelgene10513	LG34	20352982	20355590	+	1
Novelgene10514	LG34	20389214	20392446	+	1
Novelgene10515	LG34	20734448	20738720	+	1
Novelgene10516	LG34	20771216	20773036	+	1
Novelgene10517	LG34	20809891	20814552	+	2
Novelgene10518	LG34	20900149	20905872	+	2
Novelgene10519	LG34	21112353	21114833	+	1
Novelgene1052	tig00011294_arrow	156849	158854	+	1
Novelgene10521	LG34	21187221	21191153	+	1
Novelgene10522	LG34	21241990	21246746	+	1
Novelgene10523	LG34	21802808	21806814	+	1
Novelgene10524	LG34	21837408	21842031	+	3
Novelgene10526	LG34	21948674	21950419	+	1
Novelgene10527	LG34	21972909	21977887	+	1
Novelgene10528	LG34	22357399	22359057	+	1
Novelgene10530	LG34	22429088	22433314	+	1
Novelgene10531	LG34	22668264	22672927	+	1
Novelgene10532	LG34	22907408	22912088	+	2
Novelgene10533	LG34	22913239	22917845	+	2
Novelgene10534	LG34	23061160	23063958	+	1
Novelgene10536	LG34	23069492	23071615	+	1
Novelgene10537	LG34	23790351	23792674	+	1
Novelgene10538	LG34	24109039	24114110	+	4
Novelgene1054	tig00011294_arrow	321640	326359	+	1
Novelgene10541	LG34	24349549	24352592	+	2
Novelgene10542	LG34	24358186	24362885	+	1
Novelgene10544	LG34	24534234	24537429	+	2
Novelgene10547	LG34	24636164	24641019	+	1
Novelgene10548	LG34	24867664	24869667	+	1
Novelgene10549	LG34	24899546	24902334	+	3
Novelgene1055	tig00011294_arrow	679873	682904	+	1
Novelgene10550	LG34	24930934	24933293	+	1
Novelgene10551	LG34	25124162	25126932	+	1
Novelgene10552	LG34	25148532	25153288	+	1
Novelgene10555	LG34	25362129	25366460	+	1
Novelgene10556	LG34	25633321	25635661	+	2
Novelgene10557	LG34	25710754	25715398	+	1
Novelgene10559	LG34	26030606	26033448	+	1
Novelgene1056	tig00011294_arrow	683281	695994	+	5
Novelgene10560	LG34	26284848	26287609	+	1
Novelgene10561	LG34	26331030	26335872	+	1
Novelgene10562	LG34	26356519	26361425	+	2
Novelgene10563	LG34	26375716	26382802	+	2
Novelgene10564	LG34	26826297	26828283	+	1
Novelgene10565	LG34	26832756	26836999	+	1
Novelgene10566	LG34	26839083	26844260	+	1
Novelgene10568	LG34	27055036	27078659	+	3
Novelgene1057	tig00011294_arrow	734201	741093	+	2
Novelgene10570	LG34	27284784	27292537	+	4
Novelgene10571	LG34	27333481	27337554	+	1
Novelgene10572	LG34	27374355	27377822	+	1
Novelgene10573	LG34	27387991	27396657	+	1
Novelgene10574	LG34	27487263	27490629	+	1
Novelgene10578	LG35	454982	456234	+	1
Novelgene1058	tig00011294_arrow	1023345	1027570	+	1
Novelgene10580	LG35	637408	639270	+	1
Novelgene10581	LG35	759911	764808	+	1
Novelgene10582	LG35	856076	860972	+	1
Novelgene10583	LG35	894288	896236	+	1
Novelgene10584	LG35	1008594	1011907	+	1
Novelgene10585	LG35	1019849	1023941	+	1
Novelgene10588	LG35	1105379	1109402	+	1
Novelgene1059	tig00011294_arrow	1030703	1035432	+	1
Novelgene10591	LG35	1377256	1382192	+	1
Novelgene10593	LG35	1456866	1458608	+	1
Novelgene10595	LG35	1504599	1510680	+	1
Novelgene10596	LG35	1513458	1518189	+	2
Novelgene10597	LG35	1597302	1599734	+	1
Novelgene10598	LG35	1749450	1750983	+	1
Novelgene10600	LG35	1755085	1757414	+	1
Novelgene10602	LG35	1826764	1828783	+	1
Novelgene10603	LG35	1920818	1923884	+	2
Novelgene10604	LG35	1977204	1980299	+	1
Novelgene10605	LG35	1990771	1995362	+	1
Novelgene10606	LG35	2056011	2060624	+	1
Novelgene10607	LG35	2062120	2064365	+	1
Novelgene10608	LG35	2513776	2515408	+	1
Novelgene1061	tig00031052_arrow	60671	64297	+	1
Novelgene10610	LG35	2776994	2779703	+	1
Novelgene10611	LG35	2782690	2785185	+	1
Novelgene10612	LG35	2806677	2810252	+	1
Novelgene10613	LG35	2873552	2876824	+	1
Novelgene10614	LG35	3084488	3086532	+	1
Novelgene10616	LG35	3179073	3184111	+	1
Novelgene10617	LG35	3370160	3373322	+	1
Novelgene10618	LG35	3410535	3412962	+	1
Novelgene10619	LG35	3429932	3434408	+	1
Novelgene1062	tig00032899_arrow	2372	4950	+	1
Novelgene10620	LG35	3470361	3472419	+	1
Novelgene10621	LG35	3867964	3872042	+	1
Novelgene10622	LG35	3880872	3884187	+	1
Novelgene10623	LG35	3890195	3894286	+	1
Novelgene10625	LG35	3977268	3978504	+	1
Novelgene10626	LG35	4007585	4011521	+	1
Novelgene10628	LG35	4196799	4199107	+	1
Novelgene10629	LG35	4203387	4206284	+	1
Novelgene1063	tig00001591_arrow	4	2457	+	1
Novelgene10631	LG35	4455882	4459260	+	2
Novelgene10633	LG35	4469747	4472101	+	1
Novelgene10634	LG35	4485061	4488829	+	1
Novelgene10636	LG35	4634517	4638238	+	2
Novelgene10637	LG35	4725157	4729993	+	1
Novelgene10638	LG35	4780284	4782287	+	1
Novelgene1064	tig00001591_arrow	19693	24583	+	1
Novelgene10640	LG35	4875053	4878586	+	1
Novelgene10641	LG35	4910044	4911766	+	1
Novelgene10642	LG35	4984118	4986205	+	2
Novelgene10643	LG35	5000323	5002976	+	2
Novelgene10644	LG35	5021018	5028456	+	4
Novelgene10645	LG35	5030051	5034824	+	2
Novelgene10647	LG35	5142709	5144668	+	1
Novelgene10648	LG35	5649589	5651361	+	1
Novelgene10649	LG35	5669846	5671472	+	1
Novelgene1065	tig00001591_arrow	25309	29920	+	2
Novelgene10651	LG35	5707211	5751522	+	7
Novelgene10652	LG35	5897433	5899111	+	1
Novelgene10654	LG35	6012528	6013864	+	2
Novelgene10656	LG35	6208702	6213090	+	1
Novelgene10657	LG35	6301935	6303375	+	1
Novelgene1066	tig00001591_arrow	74371	79291	+	1
Novelgene10660	LG35	6323803	6329179	+	1
Novelgene10663	LG35	6373208	6377764	+	2
Novelgene10665	LG35	6483447	6488126	+	1
Novelgene10666	LG35	6538710	6541911	+	1
Novelgene10667	LG35	6655309	6659522	+	2
Novelgene10668	LG35	6806418	6808503	+	1
Novelgene1067	tig00001591_arrow	84999	87870	+	1
Novelgene10670	LG35	6978222	6980486	+	1
Novelgene10671	LG35	7027794	7032110	+	1
Novelgene10672	LG35	7173242	7177718	+	1
Novelgene10673	LG35	7327710	7328511	+	1
Novelgene10674	LG35	7349490	7353715	+	1
Novelgene10678	LG35	7462323	7464216	+	1
Novelgene10679	LG35	7506504	7509104	+	1
Novelgene1068	tig00001591_arrow	125450	128144	+	1
Novelgene10680	LG35	7543479	7546954	+	1
Novelgene10681	LG35	7547680	7550191	+	1
Novelgene10682	LG35	7551818	7554377	+	1
Novelgene10683	LG35	7565471	7567949	+	1
Novelgene10684	LG35	7633382	7637513	+	1
Novelgene10685	LG35	7638311	7642884	+	2
Novelgene10687	LG35	7987141	7990490	+	1
Novelgene10688	LG35	7998922	8000812	+	1
Novelgene1069	tig00001591_arrow	156702	160798	+	1
Novelgene10690	LG35	8174173	8176305	+	1
Novelgene10694	LG35	8654149	8658658	+	1
Novelgene10696	LG35	8710541	8712732	+	1
Novelgene10697	LG35	8722993	8726669	+	1
Novelgene10698	LG35	8736449	8739058	+	1
Novelgene10699	LG35	8747934	8750532	+	2
Novelgene1070	tig00001591_arrow	273809	276244	+	1
Novelgene10702	LG35	8869439	8872214	+	1
Novelgene10703	LG35	8872723	8876786	+	1
Novelgene10704	LG35	8999018	9003886	+	1
Novelgene10706	LG35	9208465	9214678	+	2
Novelgene10708	LG35	9269532	9271559	+	1
Novelgene10710	LG35	9526250	9529660	+	1
Novelgene10712	LG35	9858100	9862109	+	1
Novelgene10714	LG35	9949785	9954429	+	1
Novelgene10716	LG35	10223190	10228993	+	1
Novelgene10717	LG35	10417271	10421760	+	1
Novelgene10718	LG35	10425838	10427466	+	1
Novelgene1072	tig00001591_arrow	778954	783322	+	1
Novelgene10720	LG35	10447449	10450837	+	1
Novelgene10721	LG35	10478203	10479428	+	1
Novelgene10724	LG35	10497015	10501281	+	1
Novelgene10725	LG35	10513034	10515895	+	1
Novelgene10727	LG35	10565917	10567484	+	1
Novelgene10728	LG35	10573492	10575010	+	1
Novelgene1073	tig00001591_arrow	789433	790725	+	1
Novelgene10730	LG35	10585236	10589846	+	1
Novelgene10732	LG35	10880803	10884332	+	1
Novelgene10733	LG35	10900502	10902316	+	1
Novelgene10734	LG35	10983540	10987772	+	1
Novelgene10735	LG35	11007812	11012108	+	1
Novelgene10736	LG35	11088982	11091781	+	1
Novelgene10737	LG35	11095628	11098177	+	1
Novelgene10738	LG35	11117655	11120110	+	1
Novelgene1074	tig00001591_arrow	956199	958346	+	1
Novelgene10740	LG35	11944903	11946182	+	3
Novelgene10741	LG35	11961000	11968425	+	2
Novelgene10743	LG35	12050845	12054276	+	1
Novelgene10744	LG35	12119766	12122239	+	1
Novelgene10748	LG35	12725803	12730239	+	1
Novelgene10750	LG35	12857870	12861997	+	2
Novelgene10751	LG35	12948391	12951536	+	1
Novelgene10752	LG35	12988147	12992093	+	1
Novelgene10753	LG35	13469686	13472728	+	1
Novelgene10754	LG35	13480136	13485108	+	2
Novelgene10755	LG35	13493552	13497977	+	1
Novelgene10756	LG35	13509184	13517323	+	2
Novelgene10757	LG35	13550077	13555946	+	3
Novelgene1076	tig00001591_arrow	1078000	1080754	+	1
Novelgene10760	LG35	14937375	14940601	+	1
Novelgene10761	LG35	14941480	14945449	+	2
Novelgene10762	LG35	15039662	15044444	+	2
Novelgene10763	LG35	15081821	15084345	+	1
Novelgene10764	LG35	15179213	15183449	+	1
Novelgene10765	LG35	15222031	15226852	+	3
Novelgene10766	LG35	15244361	15245766	+	1
Novelgene10767	LG35	15255285	15257828	+	1
Novelgene10769	LG35	15296818	15301335	+	1
Novelgene1077	tig00001591_arrow	1081892	1085905	+	1
Novelgene10771	LG35	15525920	15529726	+	1
Novelgene10773	LG35	15663117	15667930	+	1
Novelgene10774	LG35	15771662	15773404	+	1
Novelgene10775	LG35	16030432	16034033	+	1
Novelgene10777	LG35	16071851	16075952	+	1
Novelgene10778	LG35	16274751	16276373	+	1
Novelgene10779	LG35	16373981	16376092	+	6
Novelgene1078	tig00001591_arrow	1184887	1187593	+	1
Novelgene10781	LG35	16503001	16505111	+	1
Novelgene10783	LG35	16691403	16692050	+	2
Novelgene10784	LG35	16800878	16803173	+	1
Novelgene10785	LG35	16806147	16809485	+	2
Novelgene10786	LG35	17040636	17043839	+	1
Novelgene10787	LG35	17051997	17057006	+	2
Novelgene10788	LG35	17181736	17182934	+	1
Novelgene10789	LG35	17331849	17334290	+	1
Novelgene1079	tig00001591_arrow	1217504	1224091	+	2
Novelgene10790	LG35	17469373	17474110	+	2
Novelgene10791	LG35	17547664	17550016	+	1
Novelgene10793	LG35	17584165	17588510	+	1
Novelgene10796	LG35	18018678	18021538	+	1
Novelgene10799	LG35	18228231	18230689	+	1
Novelgene10804	LG35	18679874	18683135	+	1
Novelgene10806	LG35	19094241	19096315	+	1
Novelgene10807	LG35	19205839	19207673	+	1
Novelgene10808	LG35	19249237	19259724	+	1
Novelgene10809	LG35	19359990	19362662	+	1
Novelgene1081	tig00001591_arrow	1258256	1262514	+	1
Novelgene10811	tig00016696_arrow	15915	22712	+	2
Novelgene10813	tig00044289_arrow	47850	52512	+	1
Novelgene10814	tig00035641_arrow	80736	84923	+	1
Novelgene10815	tig00035641_arrow	145806	150311	+	1
Novelgene10817	tig00214657_arrow	312042	316196	+	1
Novelgene1082	tig00001591_arrow	1307140	1308716	+	1
Novelgene10820	tig00214657_arrow	584025	588852	+	1
Novelgene10821	tig00214657_arrow	669303	673589	+	1
Novelgene10822	tig00214657_arrow	679879	681152	+	1
Novelgene10824	tig00214657_arrow	723808	729870	+	1
Novelgene10825	tig00214657_arrow	730006	736028	+	1
Novelgene10826	tig00214657_arrow	786106	787502	+	1
Novelgene10827	tig00214657_arrow	890269	894412	+	1
Novelgene10828	tig00214657_arrow	1012056	1016951	+	2
Novelgene10829	tig00009050_arrow	57270	61594	+	1
Novelgene10830	tig00034526_arrow	29752	32245	+	1
Novelgene10831	tig00215695_arrow	68579	70218	+	1
Novelgene10832	tig00215695_arrow	260617	287318	+	5
Novelgene10834	tig00215695_arrow	312054	316753	+	1
Novelgene10835	tig00215695_arrow	348029	360105	+	1
Novelgene10836	tig00215695_arrow	364638	368706	+	1
Novelgene10837	tig00215695_arrow	378977	382043	+	1
Novelgene10838	tig00021243_arrow	40732	45554	+	1
Novelgene10839	tig00021243_arrow	51557	56296	+	1
Novelgene10840	tig00021243_arrow	68501	73047	+	1
Novelgene10841	tig00021243_arrow	86759	89200	+	1
Novelgene10842	tig00021243_arrow	120491	123582	+	1
Novelgene10843	tig00214782_arrow	11808	16345	+	1
Novelgene10844	tig00217772_arrow	14572	18828	+	1
Novelgene10846	tig00015984_arrow	97636	102312	+	2
Novelgene10847	tig00015984_arrow	145484	147504	+	1
Novelgene10849	tig00217262_arrow	17378	19749	+	1
Novelgene1085	tig00001591_arrow	1513085	1515147	+	2
Novelgene10851	tig00028217_arrow	14310	17576	+	1
Novelgene10852	tig00215121_arrow	18552	20671	+	1
Novelgene10853	tig00027712_arrow	13332	51217	+	1
Novelgene10854	tig00001733_arrow	19056	22315	+	1
Novelgene10856	tig00001733_arrow	74786	79396	+	1
Novelgene10857	tig00001733_arrow	94493	99297	+	2
Novelgene10858	tig00001733_arrow	132921	137378	+	2
Novelgene10860	tig00215828_arrow	79861	84781	+	1
Novelgene10861	tig00215828_arrow	102217	106092	+	1
Novelgene10862	tig00215828_arrow	115942	120510	+	1
Novelgene10863	tig00215828_arrow	124706	127628	+	1
Novelgene10866	tig00215828_arrow	348422	352914	+	1
Novelgene10868	tig00003633_arrow	22471	24972	+	1
Novelgene10869	tig00003633_arrow	156943	161602	+	1
Novelgene1087	tig00001591_arrow	1585521	1590251	+	2
Novelgene10875	tig00003633_arrow	790241	794069	+	1
Novelgene10876	tig00009130_arrow	38725	43431	+	1
Novelgene10877	tig00009130_arrow	50952	52931	+	1
Novelgene10878	tig00009130_arrow	92938	97514	+	1
Novelgene1088	tig00001591_arrow	1609050	1612940	+	1
Novelgene10880	tig00009130_arrow	413942	418508	+	1
Novelgene10881	tig00009130_arrow	430818	433980	+	1
Novelgene10883	tig00009130_arrow	664413	668580	+	1
Novelgene10884	tig00009130_arrow	737354	742014	+	1
Novelgene10885	tig00009130_arrow	1008819	1011608	+	1
Novelgene10886	tig00009130_arrow	1025159	1029459	+	1
Novelgene10887	tig00009130_arrow	1038790	1045725	+	1
Novelgene10889	tig00009130_arrow	1325538	1329614	+	1
Novelgene10890	tig00009130_arrow	1364162	1367039	+	1
Novelgene10891	tig00009130_arrow	1377682	1381730	+	1
Novelgene10893	tig00038950_arrow	166418	171069	+	1
Novelgene10894	tig00038950_arrow	174482	177503	+	1
Novelgene10895	tig00216858_arrow	15364	17954	+	1
Novelgene10896	tig00028729_arrow	70427	74088	+	1
Novelgene10897	tig00216439_arrow	6536	8280	+	1
Novelgene10898	tig00025916_arrow	136474	138397	+	1
Novelgene10899	tig00000795_arrow	44442	47651	+	1
Novelgene1090	tig00001591_arrow	1693429	1696391	+	1
Novelgene10900	tig00000795_arrow	147099	148720	+	1
Novelgene10902	tig00215205_arrow	45820	50054	+	1
Novelgene10904	tig00215205_arrow	159386	168492	+	6
Novelgene10905	tig00215205_arrow	218054	222327	+	2
Novelgene10908	tig00215205_arrow	276764	280114	+	1
Novelgene1091	tig00001591_arrow	1831022	1835485	+	1
Novelgene10910	tig00215205_arrow	515966	518995	+	1
Novelgene10916	tig00215205_arrow	1071152	1075883	+	1
Novelgene10917	tig00215205_arrow	1173175	1175666	+	1
Novelgene10919	tig00216636_arrow	7206	11295	+	1
Novelgene10921	tig00216636_arrow	121319	122271	+	1
Novelgene10923	tig00217513_arrow	30473	37423	+	3
Novelgene10924	tig00214977_arrow	2718	31960	+	4
Novelgene10925	tig00000138_arrow	17238	21874	+	1
Novelgene10928	tig00215202_arrow	111384	117199	+	2
Novelgene10929	tig00215202_arrow	126303	128270	+	1
Novelgene1093	tig00001591_arrow	1913712	1917022	+	1
Novelgene10933	tig00217285_arrow	7066	10709	+	1
Novelgene10935	tig00214435_arrow	13935	18458	+	1
Novelgene10936	tig00032597_arrow	77225	85602	+	4
Novelgene10937	tig00032597_arrow	86438	90761	+	1
Novelgene10938	tig00032597_arrow	104407	107385	+	1
Novelgene10939	tig00217337_arrow	118411	125318	+	1
Novelgene1094	tig00001591_arrow	2326636	2331037	+	1
Novelgene10940	tig00015185_arrow	9308	29074	+	1
Novelgene10941	tig00015185_arrow	41999	45325	+	1
Novelgene10943	tig00027323_arrow	189166	192210	+	1
Novelgene10944	tig00014207_arrow	84742	89211	+	1
Novelgene10945	tig00014207_arrow	89423	92835	+	1
Novelgene10946	tig00014207_arrow	239792	245031	+	1
Novelgene10947	tig00014207_arrow	278283	282234	+	1
Novelgene1095	tig00001591_arrow	2386291	2390289	+	1
Novelgene10950	tig00014207_arrow	668419	672128	+	1
Novelgene10951	tig00014207_arrow	715261	717244	+	1
Novelgene10952	tig00014207_arrow	718439	721490	+	1
Novelgene10954	tig00014207_arrow	787900	791517	+	1
Novelgene10955	tig00014207_arrow	918598	921816	+	1
Novelgene10957	tig00217873_arrow	21153	24340	+	1
Novelgene10959	tig00214826_arrow	48082	50329	+	1
Novelgene10960	tig00214826_arrow	85422	89211	+	2
Novelgene10961	tig00214826_arrow	93701	95290	+	1
Novelgene10962	tig00214826_arrow	370933	373658	+	2
Novelgene10963	tig00214826_arrow	522086	526374	+	1
Novelgene10964	tig00216764_arrow	53075	57468	+	1
Novelgene10965	tig00013047_arrow	2487	6170	+	1
Novelgene10966	tig00027468_arrow	36930	37830	+	1
Novelgene10967	tig00034766_arrow	78709	81126	+	1
Novelgene10968	tig00029767_arrow	14209	18899	+	1
Novelgene10969	tig00030068_arrow	155442	158306	+	1
Novelgene1097	tig00001591_arrow	2428117	2430507	+	1
Novelgene10970	tig00215054_arrow	20740	25548	+	1
Novelgene10971	tig00000398_arrow	10942	13707	+	1
Novelgene10972	tig00025684_arrow	20206	25276	+	1
Novelgene10973	tig00036544_arrow	27166	46743	+	2
Novelgene10975	tig00002951_arrow	478092	482316	+	1
Novelgene10978	tig00002951_arrow	806540	810278	+	1
Novelgene1098	tig00001591_arrow	2487987	2492452	+	1
Novelgene10982	tig00002951_arrow	1093409	1097992	+	2
Novelgene10983	tig00002951_arrow	1357398	1361609	+	1
Novelgene10984	tig00002951_arrow	1432158	1435202	+	1
Novelgene10986	tig00215864_arrow	40360	45103	+	1
Novelgene10987	tig00040184_arrow	95419	99396	+	1
Novelgene10988	tig00008137_arrow	6457	10348	+	1
Novelgene10989	tig00008137_arrow	77036	81634	+	1
Novelgene1099	tig00001591_arrow	2533439	2536207	+	1
Novelgene10990	tig00008137_arrow	86138	90461	+	1
Novelgene10991	tig00008137_arrow	118365	121276	+	1
Novelgene10992	tig00008137_arrow	124097	128396	+	1
Novelgene10993	tig00008137_arrow	224787	228210	+	1
Novelgene10995	tig00008137_arrow	230626	235213	+	1
Novelgene10996	tig00008137_arrow	243398	248269	+	1
Novelgene10997	tig00008137_arrow	253021	256352	+	1
Novelgene10999	tig00008137_arrow	292092	295041	+	1
Novelgene11000	tig00008137_arrow	301366	305920	+	1
Novelgene11001	tig00008137_arrow	313810	318327	+	1
Novelgene11002	tig00008137_arrow	370785	373408	+	1
Novelgene11003	tig00008137_arrow	452965	454751	+	1
Novelgene11005	tig00008137_arrow	465096	469374	+	1
Novelgene11006	tig00215469_arrow	59499	63337	+	2
Novelgene11007	tig00215469_arrow	79757	84657	+	1
Novelgene11008	tig00215469_arrow	90652	95227	+	1
Novelgene11010	tig00024282_arrow	7976	12248	+	1
Novelgene11011	tig00024594_arrow	30855	32433	+	1
Novelgene11014	tig00004576_arrow	6677	8178	+	1
Novelgene11015	tig00215772_arrow	61939	66180	+	1
Novelgene11017	tig00015141_arrow	13248	16322	+	1
Novelgene11019	tig00215812_arrow	22212	26675	+	1
Novelgene1102	tig00001591_arrow	2856243	2856952	+	1
Novelgene11020	tig00217213_arrow	13002	23609	+	3
Novelgene11021	tig00037178_arrow	9248	15233	+	2
Novelgene11022	tig00217227_arrow	57985	62212	+	1
Novelgene11023	tig00217227_arrow	144443	154400	+	1
Novelgene11025	tig00217260_arrow	16613	21470	+	1
Novelgene11026	tig00217260_arrow	24676	27027	+	1
Novelgene11027	tig00217260_arrow	30051	32413	+	1
Novelgene11028	tig00217260_arrow	37957	43686	+	2
Novelgene11029	tig00217260_arrow	72786	74942	+	1
Novelgene1103	tig00001591_arrow	2859548	2861029	+	1
Novelgene11033	tig00214239_arrow	7428	10061	+	1
Novelgene11034	tig00214239_arrow	19643	24653	+	3
Novelgene11035	tig00216206_arrow	1768	4496	+	1
Novelgene11036	tig00216206_arrow	29686	34040	+	1
Novelgene11038	tig00216206_arrow	65362	69650	+	1
Novelgene11039	tig00216206_arrow	106701	109720	+	1
Novelgene1104	tig00001591_arrow	2863407	2864841	+	1
Novelgene11040	tig00216415_arrow	7902	9634	+	1
Novelgene11042	tig00216415_arrow	37734	42340	+	1
Novelgene11043	tig00216415_arrow	231364	231528	+	1
Novelgene11046	tig00040811_arrow	29289	34023	+	1
Novelgene11047	tig00019553_arrow	2251	6420	+	1
Novelgene11048	tig00019553_arrow	28599	32932	+	1
Novelgene11050	tig00214785_arrow	3023	5090	+	1
Novelgene11051	tig00214785_arrow	7378	10879	+	1
Novelgene11052	tig00214785_arrow	140359	142365	+	1
Novelgene11054	tig00018331_arrow	3505	5771	+	1
Novelgene11057	tig00008058_arrow	232334	237114	+	1
Novelgene1106	tig00048568_arrow	28496	33030	+	1
Novelgene11060	tig00008058_arrow	340193	344195	+	1
Novelgene11062	tig00018563_arrow	37853	40500	+	1
Novelgene11063	tig00214865_arrow	17434	19873	+	1
Novelgene11064	tig00214865_arrow	30560	33070	+	1
Novelgene11065	tig00214865_arrow	39035	41562	+	1
Novelgene11066	tig00214865_arrow	42716	45198	+	1
Novelgene11067	tig00214865_arrow	46898	66229	+	3
Novelgene1107	tig00216050_arrow	49326	52665	+	1
Novelgene11071	tig00002602_arrow	64092	65022	+	1
Novelgene11074	tig00002602_arrow	120645	122875	+	1
Novelgene11075	tig00002602_arrow	137376	139629	+	1
Novelgene11076	tig00017159_arrow	60919	63380	+	1
Novelgene11078	tig00013793_arrow	138162	142502	+	1
Novelgene11079	tig00214867_arrow	11121	15269	+	1
Novelgene1108	tig00216050_arrow	63693	66878	+	1
Novelgene11080	tig00035992_arrow	73896	77188	+	1
Novelgene11082	tig00047325_arrow	16703	19317	+	2
Novelgene11084	tig00216545_arrow	71586	76231	+	1
Novelgene11086	tig00216545_arrow	408817	411139	+	1
Novelgene11087	tig00216545_arrow	448678	451371	+	1
Novelgene11088	tig00216545_arrow	516594	519171	+	1
Novelgene11089	tig00216545_arrow	530943	535831	+	1
Novelgene11090	tig00216545_arrow	627938	631909	+	1
Novelgene11091	tig00216545_arrow	788023	792139	+	1
Novelgene11092	tig00013616_arrow	50108	52838	+	1
Novelgene11093	tig00013616_arrow	108291	112847	+	1
Novelgene11096	tig00217313_arrow	87813	92565	+	1
Novelgene11097	tig00217313_arrow	168275	171115	+	1
Novelgene11098	tig00217313_arrow	177881	179676	+	1
Novelgene11099	tig00217313_arrow	217591	222287	+	1
Novelgene1110	tig00215876_arrow	18384	22943	+	1
Novelgene11101	tig00006998_arrow	2559	7241	+	1
Novelgene11103	tig00216181_arrow	401792	406127	+	1
Novelgene11104	tig00216181_arrow	423370	424805	+	1
Novelgene11105	tig00216181_arrow	507123	516922	+	1
Novelgene11106	tig00018064_arrow	4322	7614	+	2
Novelgene11107	tig00217114_arrow	10821	14104	+	1
Novelgene11108	tig00009660_arrow	397	3362	+	1
Novelgene11109	tig00009660_arrow	36804	41091	+	1
Novelgene1111	tig00215876_arrow	29340	33532	+	3
Novelgene11111	tig00037377_arrow	62390	67305	+	1
Novelgene11112	tig00027447_arrow	18589	20243	+	1
Novelgene11114	LG25	67430	70363	+	1
Novelgene11116	LG25	652487	657108	+	1
Novelgene11117	LG25	814176	817762	+	1
Novelgene11118	LG25	1319631	1321943	+	1
Novelgene11121	LG25	1901879	1908053	+	2
Novelgene11123	LG25	2012832	2017124	+	1
Novelgene11124	LG25	2270038	2273354	+	1
Novelgene11127	LG25	2772114	2776470	+	1
Novelgene11128	LG25	2954852	2957754	+	1
Novelgene11129	LG25	3232234	3234230	+	2
Novelgene1113	tig00215632_arrow	75861	80000	+	1
Novelgene11131	LG25	3318211	3321134	+	1
Novelgene11132	LG25	3321631	3326104	+	2
Novelgene11133	LG25	3397689	3402029	+	1
Novelgene11134	LG25	3618830	3621425	+	1
Novelgene11136	LG25	3807471	3810341	+	1
Novelgene1114	tig00215632_arrow	84343	86651	+	1
Novelgene11140	LG25	4131266	4136853	+	1
Novelgene11141	LG25	4137761	4176137	+	2
Novelgene11142	LG25	4178686	4182316	+	2
Novelgene11143	LG25	4456989	4460665	+	3
Novelgene11144	LG25	4474944	4479720	+	1
Novelgene11146	LG25	4708460	4712358	+	1
Novelgene11148	LG25	5008491	5012354	+	1
Novelgene11149	LG25	5012876	5015752	+	1
Novelgene11151	LG25	5048758	5049852	+	2
Novelgene11152	LG25	5216450	5217938	+	1
Novelgene11153	LG25	5223824	5229220	+	1
Novelgene11157	LG25	5603030	5605222	+	1
Novelgene11158	LG25	5701747	5704475	+	2
Novelgene1116	tig00215632_arrow	110117	115032	+	2
Novelgene11160	LG25	5819179	5824520	+	2
Novelgene11162	LG25	5867848	5870759	+	1
Novelgene11164	LG25	6298471	6303174	+	1
Novelgene11165	LG25	6483731	6485919	+	1
Novelgene1117	tig00215632_arrow	119032	124744	+	1
Novelgene11170	LG25	7423608	7425757	+	1
Novelgene11172	LG25	7539628	7543937	+	2
Novelgene11175	LG25	7933001	7937181	+	1
Novelgene11176	LG25	7940932	7945726	+	1
Novelgene11177	LG25	7948682	7953313	+	1
Novelgene1118	tig00017243_arrow	19669	23120	+	2
Novelgene11180	LG25	8693820	8698486	+	1
Novelgene11181	LG25	8700767	8705010	+	1
Novelgene11182	LG25	8720877	8729835	+	2
Novelgene11184	LG25	9316515	9317798	+	1
Novelgene11187	LG25	10078814	10082545	+	3
Novelgene11190	LG25	10647865	10649471	+	1
Novelgene11192	LG25	10660601	10666315	+	3
Novelgene11193	LG25	10674554	10678973	+	1
Novelgene11194	LG25	10720823	10725202	+	1
Novelgene11195	LG25	10727607	10732989	+	2
Novelgene11197	LG25	10740135	10741982	+	1
Novelgene11198	LG25	10746062	10753087	+	3
Novelgene11199	LG25	10753967	10758735	+	2
Novelgene1120	tig00017243_arrow	77133	81615	+	1
Novelgene11200	LG25	10760496	10764897	+	2
Novelgene11201	LG25	10766186	10770929	+	1
Novelgene11202	LG25	10775197	10779570	+	1
Novelgene11206	LG25	10945084	10949086	+	1
Novelgene11208	LG25	11017326	11019048	+	1
Novelgene11209	LG25	11030228	11034670	+	1
Novelgene11210	LG25	11200052	11217735	+	9
Novelgene11211	LG25	11547445	11550217	+	1
Novelgene11212	LG25	11658208	11662905	+	1
Novelgene11214	LG25	11723903	11736494	+	1
Novelgene11218	LG25	12038999	12040926	+	1
Novelgene1122	tig00017243_arrow	96028	100222	+	1
Novelgene11220	LG25	12236324	12239280	+	1
Novelgene11221	LG25	12309144	12314876	+	1
Novelgene11222	LG25	12315502	12317819	+	1
Novelgene11223	LG25	12321258	12323535	+	2
Novelgene11224	LG25	12383245	12384368	+	1
Novelgene11225	LG25	12431725	12434462	+	1
Novelgene11227	LG25	12559143	12561545	+	1
Novelgene11229	LG25	12867936	12872749	+	1
Novelgene1123	tig00215732_arrow	118938	123862	+	1
Novelgene11231	LG25	12920328	12942429	+	1
Novelgene11233	LG25	13191916	13193543	+	1
Novelgene11234	LG25	13195541	13198235	+	1
Novelgene11236	LG25	13267823	13270585	+	1
Novelgene11237	LG25	13293478	13296613	+	1
Novelgene11238	LG25	13298043	13302826	+	1
Novelgene1124	tig00216160_arrow	12189	17100	+	1
Novelgene11241	LG25	13353911	13355716	+	1
Novelgene11242	LG25	13401843	13403694	+	1
Novelgene11243	LG25	13517386	13519850	+	1
Novelgene11245	LG25	13567590	13573584	+	4
Novelgene11246	LG25	13582206	13584415	+	1
Novelgene11248	LG25	13728715	13731510	+	1
Novelgene1125	tig00216160_arrow	32179	36740	+	1
Novelgene11250	LG25	13899222	13902470	+	1
Novelgene11253	LG25	13935433	13937857	+	1
Novelgene11254	LG25	13947909	13952096	+	1
Novelgene11255	LG25	13992436	13994497	+	1
Novelgene11256	LG25	14069345	14071219	+	1
Novelgene11257	LG25	14142962	14146586	+	1
Novelgene11258	LG25	14281077	14284462	+	1
Novelgene11259	LG25	14336139	14340745	+	1
Novelgene1126	tig00216160_arrow	76442	78558	+	1
Novelgene11260	LG25	14741465	14746197	+	1
Novelgene11261	LG25	15072275	15073735	+	1
Novelgene11262	LG25	15099095	15102907	+	2
Novelgene11263	LG25	15153514	15156243	+	1
Novelgene11264	LG25	15173851	15175921	+	1
Novelgene11268	LG25	15831775	15857651	+	2
Novelgene1127	tig00216160_arrow	107594	110418	+	1
Novelgene11271	LG25	16455666	16457354	+	1
Novelgene11272	LG25	16492579	16497228	+	1
Novelgene11274	LG25	16878233	16879301	+	1
Novelgene11275	LG25	16974237	16976525	+	1
Novelgene11277	LG25	17449632	17454132	+	2
Novelgene1128	tig00216160_arrow	273790	276556	+	1
Novelgene11281	LG25	17827494	17830656	+	1
Novelgene11282	LG25	17839988	17842885	+	1
Novelgene11287	LG25	18060421	18065068	+	1
Novelgene11288	LG25	18239524	18242390	+	1
Novelgene11289	LG25	18248012	18248994	+	1
Novelgene1129	tig00216160_arrow	651251	654485	+	1
Novelgene11290	LG25	18376193	18379514	+	1
Novelgene11291	LG25	18579815	18582076	+	1
Novelgene11292	LG25	18661469	18663965	+	1
Novelgene11293	LG25	18677895	18680832	+	1
Novelgene11295	LG25	19077149	19081945	+	1
Novelgene11297	LG25	19308117	19315763	+	2
Novelgene11298	LG25	19442836	19444498	+	1
Novelgene11299	LG25	19705558	19711945	+	1
Novelgene11300	LG25	19783512	19786840	+	2
Novelgene11302	LG25	20117105	20117816	+	1
Novelgene11303	LG25	20123454	20124123	+	1
Novelgene11304	LG25	20342425	20346784	+	2
Novelgene11305	LG25	20442702	20446961	+	1
Novelgene11306	LG25	20641605	20644656	+	1
Novelgene11307	LG25	20652937	20659887	+	1
Novelgene11308	LG25	20668686	20673352	+	1
Novelgene11309	LG25	20675679	20680762	+	2
Novelgene1131	tig00216160_arrow	773854	777988	+	1
Novelgene11311	LG25	20791150	20796117	+	1
Novelgene11312	LG25	20800227	20804749	+	1
Novelgene11313	LG25	20862519	20867101	+	1
Novelgene11314	LG25	20883779	20889477	+	3
Novelgene11316	LG25	20909142	20911719	+	1
Novelgene11318	LG25	21073738	21075153	+	2
Novelgene11319	LG25	21117771	21120856	+	1
Novelgene1132	tig00216160_arrow	789835	793957	+	1
Novelgene11320	LG25	21203513	21207235	+	1
Novelgene11321	LG25	21208925	21211819	+	1
Novelgene11322	LG25	21250340	21254728	+	1
Novelgene11324	LG25	21398400	21402938	+	1
Novelgene11325	LG25	21435657	21438502	+	1
Novelgene11327	LG25	21495916	21498131	+	2
Novelgene1133	tig00216160_arrow	803210	805886	+	1
Novelgene11330	LG25	21759816	21762356	+	1
Novelgene11332	LG25	21910389	21915348	+	1
Novelgene11333	LG25	21920648	21924083	+	2
Novelgene11334	LG25	22093072	22095830	+	1
Novelgene11335	LG25	22237403	22271950	+	5
Novelgene11336	LG25	22288397	22293359	+	4
Novelgene11337	LG25	22307269	22312054	+	1
Novelgene11338	LG25	22520045	22524843	+	1
Novelgene1134	tig00012829_arrow	2382	4001	+	1
Novelgene11340	LG25	22831260	22833342	+	1
Novelgene11342	LG25	22892120	22944511	+	1
Novelgene11343	LG25	22984097	22988831	+	1
Novelgene11344	LG25	23079404	23082434	+	1
Novelgene11347	LG24	195916	199364	+	1
Novelgene1135	tig00039035_arrow	5733	10950	+	1
Novelgene11351	LG24	271099	275758	+	2
Novelgene11356	LG24	652866	655705	+	1
Novelgene11357	LG24	780529	783622	+	2
Novelgene11358	LG24	816500	818807	+	1
Novelgene11359	LG24	921006	926448	+	3
Novelgene1136	tig00214477_arrow	4009	8427	+	1
Novelgene11360	LG24	926803	927448	+	1
Novelgene11361	LG24	1056537	1057704	+	2
Novelgene11362	LG24	1294201	1298454	+	1
Novelgene11363	LG24	1301795	1306620	+	1
Novelgene11365	LG24	1914293	1918469	+	1
Novelgene11366	LG24	2010529	2014963	+	1
Novelgene1137	tig00214477_arrow	102841	104449	+	1
Novelgene11371	LG24	2117808	2120118	+	3
Novelgene11374	LG24	2415942	2416992	+	1
Novelgene11375	LG24	2524572	2534015	+	1
Novelgene11378	LG24	2589198	2593220	+	1
Novelgene11379	LG24	2814273	2815482	+	1
Novelgene11380	LG24	2823302	2825193	+	1
Novelgene11381	LG24	2880132	2884373	+	1
Novelgene11382	LG24	2909084	2911044	+	1
Novelgene11383	LG24	3042788	3049431	+	3
Novelgene11384	LG24	3060380	3063681	+	1
Novelgene11387	LG24	3118221	3119384	+	3
Novelgene11388	LG24	3144049	3148241	+	1
Novelgene1139	tig00217922_arrow	2647	5973	+	1
Novelgene11390	LG24	3216087	3220339	+	1
Novelgene11391	LG24	3259081	3261359	+	1
Novelgene11393	LG24	3567460	3569686	+	1
Novelgene11394	LG24	3695811	3699553	+	1
Novelgene11396	LG24	3838240	3842397	+	1
Novelgene11397	LG24	3981555	3984516	+	2
Novelgene11398	LG24	4327540	4329515	+	1
Novelgene1140	tig00215836_arrow	8900	13690	+	1
Novelgene11400	LG24	4429932	4434358	+	2
Novelgene11402	LG24	4467968	4472284	+	1
Novelgene11406	LG24	4747039	4749685	+	2
Novelgene11407	LG24	4752251	4756795	+	1
Novelgene11408	LG24	4774201	4778974	+	3
Novelgene11409	LG24	4834805	4839409	+	2
Novelgene1141	tig00034336_arrow	11390	15299	+	2
Novelgene11410	LG24	4933136	4935369	+	1
Novelgene11411	LG24	4978879	4983354	+	1
Novelgene11412	LG24	5016345	5019061	+	1
Novelgene11416	LG24	5440692	5447117	+	1
Novelgene11418	LG24	5929588	5934201	+	1
Novelgene11419	LG24	5934413	5941007	+	3
Novelgene1142	tig00034336_arrow	71330	73410	+	1
Novelgene11420	LG24	5942416	5946646	+	1
Novelgene11422	LG24	6538206	6545314	+	3
Novelgene11423	LG24	6634819	6639306	+	1
Novelgene11424	LG24	6690209	6695001	+	1
Novelgene11425	LG24	6817813	6819938	+	1
Novelgene11426	LG24	6839776	6844762	+	1
Novelgene11427	LG24	6852382	6857244	+	1
Novelgene11428	LG24	6968254	6972835	+	1
Novelgene11429	LG24	7006567	7009144	+	1
Novelgene1143	tig00034336_arrow	74053	76698	+	1
Novelgene11430	LG24	7253786	7258085	+	1
Novelgene11432	LG24	7574349	7579049	+	1
Novelgene11433	LG24	7623257	7625232	+	1
Novelgene11437	LG24	7832059	7833941	+	1
Novelgene11438	LG24	7894666	7896997	+	1
Novelgene11439	LG24	7995451	8000115	+	1
Novelgene1144	tig00038648_arrow	34974	37653	+	1
Novelgene11441	LG24	8480052	8484789	+	2
Novelgene11442	LG24	8587545	8590611	+	1
Novelgene11443	LG24	8646352	8650592	+	1
Novelgene11444	LG24	8774776	8777100	+	2
Novelgene11445	LG24	8780670	8781716	+	1
Novelgene11446	LG24	8794794	8795741	+	1
Novelgene11447	LG24	9001913	9005902	+	1
Novelgene11448	LG24	9192375	9193525	+	2
Novelgene11449	LG24	9198722	9199643	+	1
Novelgene1145	tig00038648_arrow	91255	96074	+	1
Novelgene11450	LG24	9380548	9382633	+	1
Novelgene11451	LG24	9394305	9397946	+	2
Novelgene11452	LG24	9534819	9538936	+	1
Novelgene11453	LG24	9703974	9708682	+	1
Novelgene11455	LG24	9792884	9795851	+	1
Novelgene11456	LG24	9840525	9843153	+	1
Novelgene11457	LG24	9906298	9910823	+	1
Novelgene11458	LG24	10029409	10033112	+	1
Novelgene1146	tig00039107_arrow	75923	80745	+	1
Novelgene11460	LG24	10886528	10888878	+	1
Novelgene11463	LG24	11069093	11071644	+	3
Novelgene11464	LG24	11091702	11093942	+	1
Novelgene11465	LG24	11200753	11203709	+	1
Novelgene11467	LG24	11377657	11379746	+	1
Novelgene11468	LG24	11559643	11562520	+	1
Novelgene11469	LG24	11780965	11785784	+	2
Novelgene1147	tig00039107_arrow	90450	93343	+	1
Novelgene11471	LG24	11899357	11903055	+	1
Novelgene11474	LG24	12207913	12210738	+	1
Novelgene11476	LG24	12240565	12242442	+	2
Novelgene11478	LG24	12290767	12293934	+	1
Novelgene11479	LG24	12614276	12618559	+	1
Novelgene1148	tig00042153_arrow	105398	110364	+	1
Novelgene11480	LG24	12723073	12728503	+	2
Novelgene11481	LG24	12748264	12751320	+	1
Novelgene11482	LG24	12809888	12812975	+	1
Novelgene11483	LG24	12835411	12839219	+	1
Novelgene11485	LG24	12899377	12901831	+	1
Novelgene11486	LG24	12905660	12909184	+	1
Novelgene11487	LG24	13213969	13220462	+	2
Novelgene11488	LG24	13704120	13709900	+	3
Novelgene1149	tig00022046_arrow	3113	6079	+	1
Novelgene11491	LG24	13971068	14025865	+	4
Novelgene11492	LG24	14030469	14031577	+	1
Novelgene11493	LG24	14090557	14095883	+	1
Novelgene11494	LG24	14097551	14100649	+	1
Novelgene11496	LG24	14155572	14159708	+	1
Novelgene11498	LG24	14243068	14247954	+	1
Novelgene11499	LG24	14364951	14367540	+	1
Novelgene1150	tig00022046_arrow	216778	221987	+	2
Novelgene11501	LG24	14506090	14510544	+	1
Novelgene11502	LG24	14511041	14513063	+	1
Novelgene11503	LG24	14524120	14529601	+	2
Novelgene11504	LG24	14532686	14534366	+	1
Novelgene11505	LG24	14537943	14543895	+	3
Novelgene11507	LG24	15382884	15387423	+	1
Novelgene11509	LG24	15411578	15416333	+	1
Novelgene1151	tig00057492_arrow	5696	10238	+	1
Novelgene11511	LG24	15428161	15432347	+	1
Novelgene11512	LG24	15609243	15613838	+	1
Novelgene11517	LG24	16212983	16214800	+	1
Novelgene11518	LG24	16288810	16289863	+	1
Novelgene11519	LG24	16303593	16308387	+	1
Novelgene1152	tig00017276_arrow	12678	15573	+	1
Novelgene11520	LG24	16359746	16362822	+	1
Novelgene11521	LG24	16584545	16591683	+	4
Novelgene11522	LG24	16621169	16625237	+	1
Novelgene11523	LG24	16632214	16636358	+	1
Novelgene11525	LG24	16657125	16659960	+	1
Novelgene11526	LG24	16715319	16720974	+	3
Novelgene11527	LG24	16722132	16725693	+	1
Novelgene11528	LG24	16929830	16931162	+	1
Novelgene1153	tig00214900_arrow	56367	60957	+	1
Novelgene11537	LG24	17353086	17356574	+	2
Novelgene11538	LG24	17604632	17606448	+	1
Novelgene1154	tig00214900_arrow	91813	96296	+	1
Novelgene11540	LG24	17844289	17848421	+	1
Novelgene11542	LG24	17928685	17932877	+	1
Novelgene11543	LG24	17969850	17974381	+	1
Novelgene11544	LG24	17982859	17985783	+	1
Novelgene11545	LG24	17992035	17996666	+	1
Novelgene11546	LG24	18014667	18018834	+	1
Novelgene11548	LG24	18033481	18037788	+	1
Novelgene11549	LG24	18085874	18090615	+	1
Novelgene1155	tig00214900_arrow	98598	103623	+	1
Novelgene11550	LG24	18107845	18109714	+	1
Novelgene11552	LG24	18270491	18273616	+	1
Novelgene11553	LG24	18287957	18291247	+	1
Novelgene11555	LG24	18368160	18370508	+	1
Novelgene11556	LG24	18514792	18519532	+	1
Novelgene11557	LG24	18662788	18665964	+	1
Novelgene11558	LG24	18695623	18697822	+	1
Novelgene11559	LG24	18701221	18703945	+	1
Novelgene11560	LG24	19176139	19179491	+	1
Novelgene11561	LG24	19194384	19200081	+	1
Novelgene11562	LG24	19458180	19467720	+	2
Novelgene11565	LG24	19950597	19953150	+	2
Novelgene11567	LG24	20458563	20460845	+	1
Novelgene11568	LG24	20501715	20506296	+	1
Novelgene1157	tig00009729_arrow	8494	10531	+	1
Novelgene11570	LG24	20693509	20695991	+	1
Novelgene11571	LG24	20738085	20739546	+	1
Novelgene11573	LG24	21057459	21058892	+	1
Novelgene11576	LG24	21445759	21554172	+	5
Novelgene11577	LG24	21638194	21640173	+	1
Novelgene11578	LG24	21695183	21697982	+	1
Novelgene1158	tig00009729_arrow	32781	36084	+	1
Novelgene11581	LG24	21749756	21752280	+	1
Novelgene11582	LG24	21757101	21760043	+	1
Novelgene11585	LG24	21852097	21856624	+	1
Novelgene11586	LG24	21983173	21985178	+	1
Novelgene11587	LG24	22005190	22008614	+	2
Novelgene11589	LG24	23040358	23043337	+	1
Novelgene11590	LG27	432272	434626	+	1
Novelgene11594	LG27	827212	832253	+	1
Novelgene11595	LG27	882849	885984	+	1
Novelgene11596	LG27	896849	901801	+	1
Novelgene11597	LG27	913346	918186	+	1
Novelgene11598	LG27	918390	921439	+	1
Novelgene11599	LG27	922295	924190	+	1
Novelgene1160	tig00009729_arrow	154764	158949	+	3
Novelgene11600	LG27	934773	935558	+	1
Novelgene11601	LG27	938177	941364	+	1
Novelgene11602	LG27	998296	1002438	+	1
Novelgene11603	LG27	1064740	1066431	+	1
Novelgene11606	LG27	1171980	1174324	+	1
Novelgene11607	LG27	1175245	1176639	+	1
Novelgene11608	LG27	1183745	1185841	+	1
Novelgene11609	LG27	1498763	1500771	+	1
Novelgene11611	LG27	1599182	1600784	+	1
Novelgene11612	LG27	1632641	1635050	+	1
Novelgene11613	LG27	1640345	1642204	+	1
Novelgene11615	LG27	1656398	1658769	+	3
Novelgene11618	LG27	2149855	2167328	+	5
Novelgene1162	tig00009729_arrow	169615	175807	+	2
Novelgene11621	LG27	2912477	2914610	+	1
Novelgene11624	LG27	3197553	3201169	+	1
Novelgene11625	LG27	3325163	3327906	+	1
Novelgene11626	LG27	3539927	3544836	+	1
Novelgene11627	LG27	3562062	3563198	+	1
Novelgene11628	LG27	3863506	3865010	+	1
Novelgene1163	tig00009729_arrow	178555	184949	+	4
Novelgene11631	LG27	4196277	4199367	+	1
Novelgene11632	LG27	4254994	4259618	+	1
Novelgene11633	LG27	4260651	4266277	+	2
Novelgene11634	LG27	4794587	4799130	+	1
Novelgene11637	LG27	5442130	5445410	+	1
Novelgene11638	LG27	5473133	5476370	+	1
Novelgene11639	LG27	5497945	5502693	+	1
Novelgene1164	tig00009729_arrow	185974	190830	+	1
Novelgene11642	LG27	6327569	6329983	+	1
Novelgene11644	LG27	6393496	6395423	+	1
Novelgene11645	LG27	6439996	6444855	+	1
Novelgene11646	LG27	6687337	6688976	+	2
Novelgene11647	LG27	6713002	6714666	+	1
Novelgene1165	tig00009729_arrow	205998	214362	+	5
Novelgene11650	LG27	7100161	7103869	+	1
Novelgene11651	LG27	7138592	7143159	+	1
Novelgene11654	LG27	7519540	7522119	+	2
Novelgene11656	LG27	7542309	7547319	+	1
Novelgene11658	LG27	7739532	7740777	+	1
Novelgene1166	tig00009729_arrow	222254	226798	+	1
Novelgene11661	LG27	7845275	7848330	+	1
Novelgene11662	LG27	7864177	7865803	+	1
Novelgene11664	LG27	8035753	8041547	+	2
Novelgene11666	LG27	8194903	8196532	+	1
Novelgene11667	LG27	8200006	8202909	+	1
Novelgene11668	LG27	8324076	8325906	+	1
Novelgene1167	tig00009729_arrow	239569	244143	+	1
Novelgene11671	LG27	8476042	8480233	+	1
Novelgene11672	LG27	8501186	8511861	+	2
Novelgene11675	LG27	8874110	8877835	+	2
Novelgene11677	LG27	9267305	9271581	+	1
Novelgene11678	LG27	9519253	9523280	+	1
Novelgene11679	LG27	9531714	9534901	+	1
Novelgene1168	tig00009729_arrow	245386	250010	+	4
Novelgene11681	LG27	9787562	9792469	+	1
Novelgene11682	LG27	9813632	9818497	+	1
Novelgene11684	LG27	10379150	10383461	+	1
Novelgene11686	LG27	10756154	10761834	+	1
Novelgene11687	LG27	10918473	10920286	+	1
Novelgene11688	LG27	11044959	11050154	+	1
Novelgene11689	LG27	11088553	11091622	+	1
Novelgene1169	tig00009729_arrow	267044	270478	+	1
Novelgene11690	LG27	11103395	11108045	+	1
Novelgene11691	LG27	11236651	11239719	+	1
Novelgene11692	LG27	11325904	11328875	+	2
Novelgene11694	LG27	11389291	11391760	+	2
Novelgene11695	LG27	11461332	11462487	+	1
Novelgene11697	LG27	11604688	11607658	+	1
Novelgene11699	LG27	11705613	11707153	+	1
Novelgene11700	LG27	11743377	11745611	+	1
Novelgene11703	LG27	12114467	12118624	+	2
Novelgene11704	LG27	12118995	12125128	+	3
Novelgene11707	LG27	12168044	12172209	+	1
Novelgene11708	LG27	12193265	12198987	+	1
Novelgene11709	LG27	12212015	12216595	+	1
Novelgene1171	tig00025454_arrow	3648	7608	+	1
Novelgene11713	LG27	12336612	12339095	+	1
Novelgene11714	LG27	12438618	12441955	+	1
Novelgene11715	LG27	12488519	12490761	+	1
Novelgene11716	LG27	12792540	12795666	+	2
Novelgene1172	tig00018967_arrow	41765	43814	+	1
Novelgene11720	LG27	13133263	13138597	+	1
Novelgene11721	LG27	13159042	13160300	+	1
Novelgene11722	LG27	13163428	13167779	+	1
Novelgene11723	LG27	13668993	13671517	+	1
Novelgene11724	LG27	13815336	13818316	+	2
Novelgene11725	LG27	13904003	13908300	+	1
Novelgene11727	LG27	13914147	13917147	+	2
Novelgene11729	LG27	14477437	14481924	+	1
Novelgene11731	LG27	14510803	14514853	+	2
Novelgene11733	LG27	14563807	14566776	+	1
Novelgene11734	LG27	14581039	14587085	+	1
Novelgene11735	LG27	14656339	14659212	+	1
Novelgene11737	LG27	14760985	14762931	+	1
Novelgene11741	LG27	15142056	15146116	+	3
Novelgene11742	LG27	15187194	15191682	+	1
Novelgene11743	LG27	15421919	15427097	+	1
Novelgene11745	LG27	15527812	15530705	+	1
Novelgene11746	LG27	15542080	15544029	+	1
Novelgene11747	LG27	15549480	15553554	+	1
Novelgene11748	LG27	15559202	15561608	+	1
Novelgene1175	tig00022400_arrow	85894	88428	+	1
Novelgene11751	LG27	15996085	15998797	+	2
Novelgene11752	LG27	16005703	16008436	+	1
Novelgene11753	LG27	16047885	16054308	+	1
Novelgene11754	LG27	16137792	16142010	+	2
Novelgene11756	LG27	16166082	16168207	+	1
Novelgene11758	LG27	16229908	16234649	+	1
Novelgene1176	tig00022400_arrow	243534	250326	+	3
Novelgene11760	LG27	16499172	16502653	+	1
Novelgene11761	LG27	16567006	16571281	+	1
Novelgene11762	LG27	16594746	16597009	+	1
Novelgene11763	LG27	16648451	16650591	+	1
Novelgene11765	LG27	16866685	16868571	+	1
Novelgene11766	LG27	16891323	16893494	+	1
Novelgene11767	LG27	17291682	17296664	+	1
Novelgene11768	LG27	17332664	17333843	+	1
Novelgene1177	tig00022400_arrow	255089	258795	+	1
[truncated: 9,815 more rows]

## Sheet: lncRNA-gene-loci
GeneID	Chromosome	Start	End	Strand	Isoforms
Novelgene0003	tig00217509_arrow	147815	151923	+	1
Novelgene0004	tig00216004_arrow	26064	26390	+	1
Novelgene0007	tig00215709_arrow	44767	45882	+	1
Novelgene0010	tig00012924_arrow	3176	4266	+	1
Novelgene0011	tig00012924_arrow	15557	16079	+	1
Novelgene0013	tig00215563_arrow	38805	39191	+	1
Novelgene0015	tig00018314_arrow	28140	29962	+	1
Novelgene0017	tig00214790_arrow	35904	40542	+	2
Novelgene0020	tig00214790_arrow	144766	156652	+	3
Novelgene0021	tig00214790_arrow	193719	194940	+	1
Novelgene0024	tig00214790_arrow	516874	517180	+	1
Novelgene0031	tig00215090_arrow	5654	7583	+	1
Novelgene0037	tig00214573_arrow	18904	20707	+	1
Novelgene0038	tig00214573_arrow	53618	53909	+	1
Novelgene0039	tig00214573_arrow	322543	322823	+	1
Novelgene0041	tig00215910_arrow	63855	65501	+	1
Novelgene0042	tig00215910_arrow	76404	78037	+	1
Novelgene0043	tig00215910_arrow	277080	281084	+	1
Novelgene0047	tig00001016_arrow	119651	121750	+	1
Novelgene0052	tig00006669_arrow	51232	51781	+	1
Novelgene0053	tig00214818_arrow	5992	11535	+	1
Novelgene0059	LG45M	446804	448497	+	1
Novelgene0060	LG45M	526879	530419	+	1
Novelgene0062	LG45M	568674	568896	+	1
Novelgene0064	LG45M	662993	670056	+	2
Novelgene0066	LG45M	1361163	1363191	+	1
Novelgene0070	LG45M	1695089	1697070	+	1
Novelgene0072	LG45M	1976332	1980816	+	1
Novelgene0081	tig00000142_arrow	25364	27876	+	1
Novelgene0085	tig00002512_arrow	18880	19313	+	1
Novelgene0091	tig00216121_arrow	16032	19018	+	1
Novelgene0093	tig00217738_arrow	151	1611	+	1
Novelgene0094	tig00007704_arrow	12709	15879	+	2
Novelgene0101	tig00016778_arrow	6535	7153	+	1
Novelgene0114	tig00215414_arrow	93760	98165	+	1
Novelgene0115	tig00215414_arrow	98710	100823	+	1
Novelgene0116	tig00215414_arrow	286254	286611	+	1
Novelgene0117	tig00215414_arrow	297048	299024	+	1
Novelgene0119	tig00215414_arrow	309978	311079	+	1
Novelgene0132	tig00018063_arrow	350040	350417	+	1
Novelgene0134	tig00017433_arrow	44812	45273	+	1
Novelgene0135	tig00019229_arrow	13338	14376	+	1
Novelgene0136	tig00055032_arrow	6880	12033	+	1
Novelgene0148	tig00215821_arrow	28556	29290	+	1
Novelgene0151	tig00020840_arrow	165114	192004	+	1
Novelgene0154	tig00214917_arrow	19508	22602	+	2
Novelgene0158	tig00215567_arrow	136287	140121	+	1
Novelgene0161	tig00215567_arrow	178397	179773	+	1
Novelgene0163	tig00217442_arrow	281	35033	+	3
Novelgene0166	tig00012196_arrow	15273	19841	+	1
Novelgene0172	tig00215798_arrow	12392	15005	+	2
Novelgene0174	tig00215399_arrow	75037	77470	+	1
Novelgene0176	tig00215399_arrow	101583	107667	+	2
Novelgene0178	tig00215399_arrow	155874	156345	+	1
Novelgene0181	tig00008094_arrow	14217	18916	+	1
Novelgene0203	tig00214178_arrow	284256	288911	+	2
Novelgene0204	tig00214178_arrow	289781	291186	+	1
Novelgene0206	tig00216709_arrow	10050	14876	+	2
Novelgene0207	tig00015289_arrow	140392	140836	+	1
Novelgene0208	tig00015289_arrow	159522	160200	+	2
Novelgene0209	tig00015289_arrow	310180	312986	+	1
Novelgene0210	tig00015289_arrow	424247	425124	+	1
Novelgene0212	tig00216678_arrow	2759	5347	+	1
Novelgene0213	tig00039690_arrow	15781	16625	+	1
Novelgene0222	tig00215912_arrow	969710	969937	+	1
Novelgene0225	tig00215912_arrow	1310317	1312100	+	1
Novelgene0226	tig00215912_arrow	1392476	1401119	+	2
Novelgene0227	tig00215912_arrow	1488006	1492553	+	1
Novelgene0230	tig00215912_arrow	1841612	1843217	+	1
Novelgene0238	tig00217031_arrow	256510	256822	+	1
Novelgene0241	tig00017776_arrow	92242	92880	+	1
Novelgene0247	tig00215268_arrow	105098	108667	+	1
Novelgene0248	tig00217780_arrow	21690	23032	+	1
Novelgene0255	tig00016313_arrow	15804	16649	+	1
Novelgene0257	tig00215652_arrow	134938	136913	+	1
Novelgene0258	tig00215652_arrow	142632	144943	+	1
Novelgene0259	tig00215652_arrow	334529	345966	+	1
Novelgene0263	tig00214282_arrow	112062	113812	+	1
Novelgene0264	tig00214282_arrow	388071	389540	+	1
Novelgene0268	tig00214282_arrow	973707	976798	+	1
Novelgene0271	tig00214282_arrow	1417675	1417985	+	1
Novelgene0273	tig00022920_arrow	51277	52874	+	1
Novelgene0274	tig00035497_arrow	25246	25527	+	1
Novelgene0276	tig00016327_arrow	25647	26709	+	1
Novelgene0277	tig00011917_arrow	23755	28293	+	2
Novelgene0278	tig00214212_arrow	49381	50338	+	1
Novelgene0281	tig00033088_arrow	89481	92192	+	1
Novelgene0282	tig00005214_arrow	762594	764218	+	1
Novelgene0285	tig00005214_arrow	1260103	1262250	+	1
Novelgene0288	tig00005214_arrow	1985893	1987686	+	1
Novelgene0289	tig00005214_arrow	2165879	2168143	+	1
Novelgene0290	tig00005214_arrow	2178352	2182625	+	1
Novelgene0293	tig00217771_arrow	7733	14155	+	2
Novelgene0296	tig00020493_arrow	260622	263019	+	2
Novelgene0300	tig00020493_arrow	329463	331885	+	2
Novelgene0301	tig00020493_arrow	340197	342047	+	1
Novelgene0303	tig00020493_arrow	470523	472825	+	1
Novelgene0304	tig00020493_arrow	652723	654529	+	1
Novelgene0307	tig00020493_arrow	800244	802650	+	1
Novelgene0308	tig00020493_arrow	843843	844202	+	1
Novelgene0311	tig00215565_arrow	255824	256806	+	1
Novelgene0312	tig00215565_arrow	291039	295128	+	2
Novelgene0314	tig00215565_arrow	388528	393231	+	1
Novelgene0315	tig00215565_arrow	411560	412145	+	1
Novelgene0316	tig00215565_arrow	420798	422272	+	1
Novelgene0317	tig00215565_arrow	442205	444801	+	1
Novelgene0318	tig00215565_arrow	447907	452706	+	1
Novelgene0320	tig00215565_arrow	507056	508932	+	1
Novelgene0322	tig00215565_arrow	546980	547534	+	1
Novelgene0324	tig00215565_arrow	680030	682222	+	1
Novelgene0325	tig00215565_arrow	983395	985347	+	1
Novelgene0329	tig00215565_arrow	1338436	1339734	+	1
Novelgene0332	tig00215565_arrow	1397693	1402061	+	1
Novelgene0337	tig00215565_arrow	1877497	1879771	+	1
Novelgene0340	tig00215565_arrow	1943665	1944042	+	1
Novelgene0349	tig00021147_arrow	300460	303630	+	2
Novelgene0353	tig00216553_arrow	393993	430619	+	2
Novelgene0355	tig00006771_arrow	15911	18678	+	2
Novelgene0356	tig00028011_arrow	1685	7877	+	1
Novelgene0362	tig00013232_arrow	24980	27378	+	1
Novelgene0364	tig00018290_arrow	24085	24494	+	1
Novelgene0367	tig00215896_arrow	4490	8479	+	1
Novelgene0371	tig00216503_arrow	3972	4712	+	1
Novelgene0373	tig00006249_arrow	4866	10863	+	2
Novelgene0374	tig00033194_arrow	13936	16944	+	1
Novelgene0376	tig00033194_arrow	36991	41160	+	1
Novelgene0377	tig00033194_arrow	104294	108087	+	2
Novelgene0378	tig00033194_arrow	141420	143137	+	1
Novelgene0381	tig00216006_arrow	161059	162279	+	1
Novelgene0388	tig00035347_arrow	45038	45999	+	1
Novelgene0397	tig00015408_arrow	32203	33969	+	1
Novelgene0398	tig00014309_arrow	98346	99163	+	1
Novelgene0399	tig00014309_arrow	119933	120424	+	1
Novelgene0401	LG44F	70174	72430	+	1
Novelgene0404	LG44F	734312	737288	+	2
Novelgene0405	LG44F	743133	744608	+	1
Novelgene0406	LG44F	757999	761490	+	2
Novelgene0407	LG44F	787292	790360	+	1
Novelgene0412	LG44F	1159907	1161199	+	1
Novelgene0413	LG44F	1162947	1167751	+	2
Novelgene0414	LG44F	1186842	1187588	+	1
Novelgene0415	LG44F	1193569	1195714	+	1
Novelgene0417	LG44F	1244238	1245942	+	1
Novelgene0419	LG44F	1291235	1308417	+	2
Novelgene0420	LG44F	1390152	1390565	+	1
Novelgene0424	LG44F	1853307	1854993	+	1
Novelgene0425	LG44F	2042299	2046650	+	1
Novelgene0426	LG44F	2049634	2050493	+	1
Novelgene0431	LG44F	2670737	2671109	+	1
Novelgene0432	LG44F	2701430	2703621	+	1
Novelgene0434	LG44F	2835968	2840842	+	3
Novelgene0436	LG44F	2874654	2876011	+	1
Novelgene0439	LG44F	3062032	3064478	+	1
Novelgene0445	LG44F	3944046	3947125	+	3
Novelgene0447	LG44F	4216828	4218689	+	1
Novelgene0453	LG44F	4489946	4497107	+	1
Novelgene0455	LG44F	5138313	5139481	+	1
Novelgene0457	LG44F	5328173	5330014	+	1
Novelgene0468	tig00217181_arrow	3108	24701	+	4
Novelgene0470	LG28B	91515	93747	+	1
Novelgene0471	LG28B	165161	166550	+	1
Novelgene0472	LG28B	379905	386249	+	6
Novelgene0475	LG28B	522688	525918	+	1
Novelgene0476	LG28B	532032	534157	+	1
Novelgene0478	LG28B	609802	610369	+	1
Novelgene0483	LG28B	1599960	1604595	+	2
Novelgene0488	LG28B	1971033	1982197	+	1
Novelgene0492	LG28B	2217333	2218469	+	1
Novelgene0494	LG28B	2413839	2417290	+	1
Novelgene0499	LG28B	2553079	2553371	+	1
Novelgene0500	LG28B	2559685	2560972	+	1
Novelgene0501	LG28B	2587440	2589138	+	1
Novelgene0503	LG28B	2731145	2734009	+	1
Novelgene0504	LG28B	2792472	2792947	+	1
Novelgene0506	LG28B	3031094	3041563	+	3
Novelgene0513	LG28B	3800014	3801213	+	1
Novelgene0514	LG28B	3928208	3928993	+	1
Novelgene0518	LG28B	4591506	4592372	+	1
Novelgene0519	LG28B	4682605	4687403	+	2
Novelgene0521	LG28B	4762758	4766407	+	1
Novelgene0523	LG28B	4891613	4893450	+	2
Novelgene0524	LG28B	4904922	4905592	+	1
Novelgene0525	LG28B	4943353	4944535	+	2
Novelgene0527	LG28B	4975344	4979918	+	1
Novelgene0530	LG28B	5247910	5248126	+	1
Novelgene0532	LG28B	5307930	5312765	+	1
Novelgene0538	LG28B	5706555	5707569	+	1
Novelgene0539	LG28B	5990910	5991715	+	1
Novelgene0542	LG28B	6251936	6252434	+	1
Novelgene0543	LG28B	6342607	6344831	+	1
Novelgene0544	LG28B	6381373	6382691	+	1
Novelgene0545	LG28B	6471682	6474309	+	1
Novelgene0550	LG28B	7153216	7153518	+	1
Novelgene0561	LG28B	7945299	7947629	+	2
Novelgene0570	LG28B	8934394	8938923	+	2
Novelgene0571	LG28B	9111045	9111509	+	1
Novelgene0574	tig00053664_arrow	4240	8484	+	1
Novelgene0577	tig00214714_arrow_1_2670353	128057	131187	+	2
Novelgene0579	tig00214714_arrow_1_2670353	320802	323195	+	2
Novelgene0584	tig00214714_arrow_1_2670353	886029	887244	+	1
Novelgene0588	tig00214714_arrow_1_2670353	1158658	1163722	+	1
Novelgene0589	tig00214714_arrow_1_2670353	1234068	1236086	+	1
Novelgene0590	tig00214714_arrow_1_2670353	1319067	1324069	+	2
Novelgene0592	tig00214714_arrow_1_2670353	1358780	1360427	+	1
Novelgene0595	tig00214714_arrow_1_2670353	1391679	1393957	+	2
Novelgene0596	tig00214714_arrow_1_2670353	1399634	1400193	+	1
Novelgene0598	tig00214714_arrow_1_2670353	1634016	1656535	+	3
Novelgene0601	tig00214714_arrow_1_2670353	1811242	1814805	+	1
Novelgene0608	tig00214714_arrow_1_2670353	2589428	2591643	+	1
Novelgene0616	tig00025855_arrow	6773	7073	+	1
Novelgene0619	tig00217666_arrow	7891	10526	+	1
Novelgene0622	tig00217666_arrow	148220	152614	+	2
Novelgene0624	tig00001080_arrow	16926	19560	+	1
Novelgene0625	tig00214077_arrow	374084	374633	+	1
Novelgene0626	tig00214077_arrow	836276	836832	+	1
Novelgene0627	tig00214077_arrow	865746	866897	+	1
Novelgene0628	tig00214077_arrow	1043032	1044453	+	1
Novelgene0630	tig00214077_arrow	1242802	1243577	+	1
Novelgene0631	tig00214077_arrow	1308859	1309126	+	1
Novelgene0632	tig00216836_arrow	175211	176365	+	1
Novelgene0633	tig00035547_arrow	16216	21037	+	1
Novelgene0640	tig00014011_arrow	33831	35482	+	1
Novelgene0642	tig00004644_arrow	12043	17274	+	2
Novelgene0644	tig00218076_arrow	4957	19073	+	1
Novelgene0645	tig00214879_arrow	6587	7883	+	1
Novelgene0647	tig00044254_arrow	11749	13651	+	1
Novelgene0648	tig00044254_arrow	16136	17100	+	1
Novelgene0652	tig00216324_arrow	93646	95435	+	1
Novelgene0653	tig00216324_arrow	288863	289600	+	1
Novelgene0654	tig00216324_arrow	298203	299281	+	1
Novelgene0656	tig00217005_arrow	81041	82338	+	1
Novelgene0657	tig00027332_arrow	8158	9233	+	1
Novelgene0660	tig00001979_arrow	75647	78065	+	1
Novelgene0663	tig00001979_arrow	152022	154297	+	1
Novelgene0666	tig00025260_arrow	408	1464	+	1
Novelgene0672	tig00051673_arrow	473	24609	+	4
Novelgene0673	tig00214511_arrow	209948	214336	+	1
Novelgene0674	tig00037534_arrow	26527	26867	+	1
Novelgene0679	tig00028675_arrow	32859	36366	+	1
Novelgene0688	tig00018446_arrow	123557	124685	+	1
Novelgene0692	tig00215991_arrow	13955	14874	+	1
Novelgene0695	tig00214752_arrow	141321	143427	+	1
Novelgene0696	tig00214752_arrow	225469	229195	+	1
Novelgene0698	tig00214752_arrow	239524	242646	+	1
Novelgene0702	tig00034784_arrow	123962	126541	+	1
Novelgene0708	tig00001218_arrow	83986	85345	+	1
Novelgene0711	tig00001218_arrow	205953	208805	+	1
Novelgene0712	tig00001218_arrow	366400	366762	+	1
Novelgene0713	tig00040221_arrow	18239	18883	+	1
Novelgene0714	tig00005157_arrow	2149	3292	+	1
Novelgene0716	tig00040939_arrow	2593	3498	+	1
Novelgene0723	tig00044258_arrow	38279	39857	+	1
Novelgene0727	tig00216476_arrow	25072	26706	+	1
Novelgene0731	tig00214327_arrow	101332	103727	+	2
Novelgene0732	tig00214327_arrow	318278	321713	+	2
Novelgene0740	tig00214327_arrow	967131	969992	+	1
Novelgene0741	tig00214327_arrow	975224	976008	+	1
Novelgene0742	tig00214327_arrow	997170	998968	+	1
Novelgene0744	tig00214327_arrow	1052532	1053178	+	1
Novelgene0748	tig00013523_arrow	22612	25525	+	2
Novelgene0755	tig00214859_arrow	55594	56986	+	1
Novelgene0768	tig00215630_arrow	151321	155890	+	1
Novelgene0775	tig00010793_arrow	14921	17811	+	1
Novelgene0778	tig00216407_arrow	70347	72023	+	1
Novelgene0779	tig00024173_arrow	115951	119797	+	2
Novelgene0783	tig00024173_arrow	159233	160915	+	1
Novelgene0784	tig00024173_arrow	242169	243566	+	1
Novelgene0786	tig00024173_arrow	466300	472222	+	2
Novelgene0788	tig00217608_arrow	1599	3000	+	1
Novelgene0790	tig00001819_arrow	166	886	+	1
Novelgene0792	tig00216339_arrow	253466	254741	+	1
Novelgene0795	tig00214654_arrow	8965	9349	+	1
Novelgene0797	tig00215105_arrow	73138	75584	+	1
Novelgene0798	tig00215105_arrow	210481	212585	+	1
Novelgene0801	tig00215788_arrow	75604	76687	+	1
Novelgene0803	tig00023110_arrow	11247	14258	+	1
Novelgene0806	tig00024682_arrow	12839	14630	+	1
Novelgene0807	tig00006550_arrow	8801	11041	+	1
Novelgene0814	tig00217086_arrow	226407	227103	+	1
Novelgene0815	tig00035537_arrow	13730	16068	+	1
Novelgene0817	tig00215515_arrow	5901	7887	+	1
Novelgene0820	tig00033307_arrow	67582	70433	+	3
Novelgene0822	tig00013772_arrow	19497	20888	+	1
Novelgene0823	tig00013772_arrow	27947	29690	+	1
Novelgene0824	tig00009471_arrow	10470	13708	+	1
Novelgene0826	tig00028051_arrow	118322	193510	+	9
Novelgene0829	tig00002120_arrow	22551	25023	+	2
Novelgene0832	tig00000270_arrow	6187	9495	+	1
Novelgene0837	tig00028060_arrow	76424	78461	+	1
Novelgene0838	tig00217184_arrow	76843	78448	+	1
Novelgene0839	tig00217184_arrow	96535	97541	+	1
Novelgene0842	tig00049821_arrow	30899	31721	+	1
Novelgene0851	tig00041527_arrow	118935	121164	+	1
Novelgene0853	tig00041186_arrow	84346	88946	+	2
Novelgene0856	tig00215397_arrow	63789	64275	+	1
Novelgene0858	tig00216315_arrow	4865	6497	+	1
Novelgene0861	tig00216315_arrow	66937	67157	+	1
Novelgene0864	tig00214921_arrow	54857	56627	+	1
Novelgene0870	tig00217246_arrow	107646	108052	+	1
Novelgene0874	tig00049772_arrow	21116	22517	+	1
Novelgene0875	tig00215130_arrow	74134	74469	+	1
Novelgene0877	tig00216558_arrow	367408	369494	+	1
Novelgene0879	tig00216558_arrow	588193	588528	+	1
Novelgene0880	tig00216558_arrow	591683	593637	+	1
Novelgene0882	tig00216558_arrow	748885	751348	+	1
Novelgene0884	tig00216558_arrow	954228	958631	+	3
Novelgene0886	tig00216558_arrow	979610	983947	+	1
Novelgene0887	tig00216558_arrow	993467	995925	+	1
Novelgene0888	tig00216558_arrow	1095082	1098135	+	3
Novelgene0891	tig00216558_arrow	1128881	1132967	+	2
Novelgene0892	tig00216558_arrow	1147239	1148744	+	1
Novelgene0893	tig00216558_arrow	1157175	1162232	+	4
Novelgene0897	tig00216741_arrow	171223	171481	+	1
Novelgene0899	tig00044979_arrow	31064	33363	+	1
Novelgene0903	tig00215906_arrow	56265	72919	+	2
Novelgene0905	tig00020768_arrow	40094	43421	+	1
Novelgene0910	tig00001343_arrow	94606	96733	+	1
Novelgene0911	tig00001343_arrow	133701	134837	+	1
Novelgene0914	tig00214598_arrow	85412	87242	+	1
Novelgene0920	tig00001753_arrow	148973	150511	+	1
Novelgene0922	tig00001753_arrow	275771	277755	+	1
Novelgene0924	tig00001753_arrow	435017	436373	+	1
Novelgene0929	tig00001753_arrow	1005450	1005662	+	1
Novelgene0935	tig00001753_arrow	1305693	1305994	+	1
Novelgene0942	tig00006992_arrow	292166	296304	+	2
Novelgene0945	tig00214941_arrow	167633	168078	+	1
Novelgene0947	tig00037431_arrow	102681	103084	+	1
Novelgene0948	tig00016556_arrow	28828	31369	+	1
Novelgene0949	tig00020973_arrow	40875	42049	+	2
Novelgene0953	tig00216597_arrow	214360	215975	+	1
Novelgene0956	tig00216597_arrow	695218	695851	+	1
Novelgene0960	tig00003328_arrow	17328	19375	+	1
Novelgene0961	tig00038541_arrow	54809	57108	+	1
Novelgene0962	tig00029911_arrow	2967	4745	+	1
Novelgene0964	tig00023241_arrow	66180	67770	+	1
Novelgene0965	tig00217671_arrow	99971	101203	+	1
Novelgene0968	tig00013770_arrow	25351	27832	+	1
Novelgene0970	tig00029486_arrow	36683	39498	+	1
Novelgene0972	tig00054003_arrow	15593	16410	+	1
Novelgene0974	tig00052689_arrow	4928	11293	+	1
Novelgene0975	tig00006629_arrow	51444	53144	+	1
Novelgene0979	tig00036306_arrow	187205	189290	+	1
Novelgene0980	tig00216830_arrow	114070	116304	+	1
Novelgene0985	tig00040135_arrow	13144	13643	+	1
Novelgene0993	tig00057724_arrow	5000	7803	+	1
Novelgene0995	tig00013463_arrow	16949	22199	+	1
Novelgene0997	tig00012443_arrow	142351	144518	+	1
Novelgene0998	tig00017027_arrow	451	1901	+	1
Novelgene0999	tig00017418_arrow	24238	27844	+	2
Novelgene10000	LG36	9797516	9799458	+	1
Novelgene10001	LG36	10039952	10040768	+	1
Novelgene10002	LG36	10062820	10063111	+	1
Novelgene10004	LG36	10076260	10076971	+	1
Novelgene10007	LG36	10570925	10574918	+	2
Novelgene1001	tig00214963_arrow	10383	14095	+	2
Novelgene10010	LG36	10868538	10869255	+	1
Novelgene10011	LG36	10901337	10908175	+	2
Novelgene10014	LG36	10967166	10970404	+	1
Novelgene10016	LG36	11427589	11428944	+	1
Novelgene10017	LG36	11503621	11506326	+	1
Novelgene10020	LG36	11784387	11789526	+	2
Novelgene10021	LG36	12107777	12108299	+	1
Novelgene10022	LG36	12147751	12149764	+	2
Novelgene10023	LG36	12162936	12165542	+	1
Novelgene10031	LG36	13347017	13347386	+	1
Novelgene10033	LG36	13368872	13369451	+	1
Novelgene10036	LG36	13466022	13467671	+	1
Novelgene10037	LG36	13542880	13545296	+	1
Novelgene10038	LG36	13554193	13584625	+	4
Novelgene10039	LG36	13617791	13624295	+	3
Novelgene10042	LG36	14146980	14148983	+	2
Novelgene10043	LG36	14160257	14163926	+	4
Novelgene10045	LG36	14263789	14266574	+	1
Novelgene10046	LG36	14269502	14274412	+	1
Novelgene10047	LG36	14392081	14392590	+	1
Novelgene10048	LG36	14404630	14406065	+	1
Novelgene1005	tig00214963_arrow	166935	168637	+	1
Novelgene10050	LG36	14522027	14523069	+	2
Novelgene10053	LG36	15168055	15172091	+	1
Novelgene10055	LG36	15204813	15206151	+	1
Novelgene10056	LG36	15261541	15262767	+	2
Novelgene10058	LG36	15390674	15391061	+	1
Novelgene10059	LG36	15433852	15438293	+	1
Novelgene1006	tig00214963_arrow	188021	189210	+	1
Novelgene10064	LG36	16301805	16302201	+	1
Novelgene10066	LG36	16600546	16603961	+	2
Novelgene10067	LG36	16605999	16606267	+	1
Novelgene10070	LG36	16661374	16664998	+	1
Novelgene10072	LG36	16952265	16975103	+	1
Novelgene10073	LG36	17039096	17039362	+	1
Novelgene10074	LG36	17148129	17148816	+	1
Novelgene10077	LG36	17845341	17847209	+	1
Novelgene10081	LG36	17938916	17943175	+	1
Novelgene10082	LG36	18051060	18054005	+	1
Novelgene10084	LG36	18082313	18083632	+	1
Novelgene10085	LG36	18083861	18085600	+	1
Novelgene10087	LG36	18115040	18116602	+	1
Novelgene10092	LG36	19125911	19127696	+	1
Novelgene10093	LG36	19170319	19172304	+	1
Novelgene10094	LG36	19576778	19578151	+	1
Novelgene10097	LG36	19922310	19926247	+	1
Novelgene10099	LG36	19961607	19963781	+	1
Novelgene10104	LG37	417408	419409	+	1
Novelgene10108	LG37	1546325	1550541	+	2
Novelgene10109	LG37	1574196	1584396	+	3
Novelgene10113	LG37	2342519	2347608	+	1
Novelgene10117	LG37	4003102	4004322	+	1
Novelgene10118	LG37	4249261	4251793	+	1
Novelgene10120	LG37	4619414	4625152	+	1
Novelgene10122	LG37	4894490	4896456	+	2
Novelgene10123	LG37	4901864	4904615	+	1
Novelgene10125	LG37	5151521	5155633	+	1
Novelgene10127	LG37	5419141	5419723	+	1
Novelgene10128	LG37	5433755	5434671	+	1
Novelgene10134	LG37	5580172	5582620	+	1
Novelgene10135	LG37	5588174	5595030	+	3
Novelgene10137	LG37	5618307	5622735	+	2
Novelgene10139	LG37	5659463	5661945	+	1
Novelgene10142	LG37	5686782	5689722	+	2
Novelgene10143	LG37	5727549	5729012	+	1
Novelgene10144	LG37	5731556	5736070	+	3
Novelgene10147	LG37	5842561	5848879	+	2
Novelgene10149	LG37	5855078	5859758	+	1
Novelgene10150	LG37	5997645	5999820	+	1
Novelgene10152	LG37	6121692	6123474	+	1
Novelgene10153	LG37	6267003	6268376	+	1
Novelgene10154	LG37	6318378	6319927	+	1
Novelgene10155	LG37	6329187	6329947	+	1
Novelgene10156	LG37	6436200	6436985	+	1
Novelgene10160	LG37	6643088	6644226	+	1
Novelgene10162	LG37	6867307	6869575	+	1
Novelgene10164	LG37	7003244	7005112	+	1
Novelgene10169	LG37	7366668	7367157	+	1
Novelgene10170	LG37	7385428	7386325	+	1
Novelgene10171	LG37	7410494	7412339	+	2
Novelgene10174	LG37	8083401	8085963	+	1
Novelgene10180	LG37	8567470	8571487	+	1
Novelgene10183	LG37	8715041	8726982	+	7
Novelgene10187	LG37	9872615	9874003	+	1
Novelgene10191	LG37	10182702	10183194	+	1
Novelgene10192	LG37	10352599	10354008	+	1
Novelgene10193	LG37	10370505	10371625	+	1
Novelgene10196	LG37	10662112	10664647	+	1
Novelgene10197	LG37	10666269	10667738	+	1
Novelgene10198	LG37	10689007	10692461	+	2
Novelgene10199	LG37	10781580	10783613	+	1
Novelgene10202	LG37	11142643	11144620	+	3
Novelgene1021	tig00044752_arrow	31421	32885	+	1
Novelgene10210	LG37	11408910	11413381	+	3
Novelgene10213	LG37	11961109	11962986	+	1
Novelgene10214	LG37	11965237	11968129	+	1
Novelgene10219	LG37	12315880	12323450	+	3
Novelgene10221	LG37	12438008	12438227	+	1
Novelgene10222	LG37	12441682	12441941	+	1
Novelgene10225	LG37	12493765	12494538	+	1
Novelgene10227	LG37	12691461	12693237	+	2
Novelgene10228	LG37	12728194	12728727	+	1
Novelgene10231	LG37	12982363	12983842	+	1
Novelgene10242	LG37	14050763	14053667	+	1
Novelgene10247	LG37	14287661	14288805	+	1
Novelgene1025	tig00216128_arrow	81253	81613	+	1
Novelgene10253	LG37	14742646	14749316	+	3
Novelgene10255	LG37	14771790	14773854	+	1
Novelgene10259	LG37	14898237	14900690	+	1
Novelgene10261	LG37	15137758	15140014	+	2
Novelgene10264	LG37	15450211	15454501	+	1
Novelgene10266	LG37	15870498	15870735	+	1
Novelgene10268	LG37	16191763	16192414	+	1
Novelgene10269	LG37	16270304	16271288	+	1
Novelgene1027	tig00216128_arrow	398265	400736	+	1
Novelgene10270	LG37	16280305	16283161	+	2
Novelgene10271	LG37	16296569	16297002	+	1
Novelgene10274	LG37	16582126	16583136	+	1
Novelgene10279	LG37	17097239	17099222	+	1
Novelgene1028	tig00216128_arrow	463114	464186	+	1
Novelgene10281	LG37	17159030	17159799	+	1
Novelgene10286	LG37	17822210	17822470	+	1
Novelgene10287	LG37	17836413	17837315	+	1
Novelgene10288	LG37	17944229	17946152	+	1
Novelgene1029	tig00026117_arrow	144	1399	+	1
Novelgene10293	LG34	442366	442702	+	1
Novelgene10294	LG34	465107	465832	+	1
Novelgene10299	LG34	927539	927854	+	1
Novelgene10301	LG34	1549744	1553564	+	1
Novelgene10303	LG34	1790823	1791239	+	1
Novelgene10304	LG34	1791865	1792715	+	1
Novelgene10307	LG34	2527712	2531467	+	1
Novelgene10308	LG34	2556555	2561291	+	1
Novelgene10309	LG34	2590460	2594631	+	1
Novelgene1031	tig00043858_arrow	68965	73170	+	1
Novelgene10311	LG34	2865184	2866213	+	1
Novelgene10312	LG34	2888486	2888767	+	1
Novelgene10313	LG34	2906472	2979971	+	2
Novelgene10316	LG34	3490036	3492710	+	1
Novelgene10317	LG34	3555102	3556260	+	1
Novelgene10320	LG34	3962295	3962532	+	1
Novelgene10326	LG34	4531879	4533533	+	1
Novelgene10329	LG34	5736408	5741028	+	3
Novelgene10331	LG34	5812135	5812949	+	1
Novelgene10333	LG34	5861414	5864050	+	1
Novelgene10335	LG34	5889748	5891847	+	1
Novelgene10336	LG34	5948856	5954891	+	2
Novelgene10339	LG34	5971117	5973859	+	1
Novelgene10340	LG34	6014814	6019129	+	2
Novelgene10344	LG34	6202804	6204793	+	2
Novelgene10345	LG34	6670341	6671378	+	1
Novelgene10351	LG34	7022220	7026515	+	1
Novelgene10353	LG34	7196904	7197922	+	1
Novelgene10354	LG34	7223463	7227568	+	1
Novelgene10355	LG34	7324696	7326341	+	1
Novelgene10356	LG34	7333677	7335197	+	1
Novelgene10358	LG34	7846022	7846708	+	1
Novelgene10360	LG34	7879834	7880688	+	1
Novelgene10361	LG34	7892181	7892948	+	1
Novelgene10366	LG34	8284326	8285072	+	1
Novelgene10367	LG34	8377497	8379409	+	1
Novelgene10369	LG34	8515429	8516168	+	1
Novelgene1037	tig00038904_arrow	8352	10708	+	1
Novelgene10370	LG34	8832591	8837203	+	1
Novelgene10371	LG34	8838783	8842406	+	1
Novelgene10372	LG34	8874827	8875510	+	1
Novelgene10373	LG34	9274227	9279843	+	4
Novelgene10377	LG34	9806228	9809148	+	3
Novelgene10382	LG34	10307583	10312068	+	3
Novelgene10384	LG34	10448058	10450493	+	1
Novelgene10385	LG34	10811623	10815232	+	2
Novelgene10386	LG34	10836748	10842292	+	3
Novelgene10387	LG34	10851565	10855315	+	1
Novelgene1039	tig00217107_arrow	6473	9524	+	1
Novelgene10391	LG34	11037840	11043744	+	2
Novelgene10396	LG34	11092075	11094953	+	1
Novelgene10397	LG34	11119771	11121890	+	1
Novelgene10399	LG34	11187476	11190738	+	1
Novelgene10401	LG34	11212268	11230368	+	2
Novelgene10405	LG34	11930723	11931165	+	1
Novelgene10406	LG34	12022213	12023746	+	1
Novelgene10407	LG34	12287434	12289390	+	1
Novelgene10409	LG34	12643897	12646013	+	1
Novelgene10412	LG34	13499755	13502475	+	1
Novelgene10414	LG34	13554976	13557417	+	1
Novelgene10415	LG34	13605496	13605969	+	1
Novelgene10418	LG34	13668717	13676309	+	2
Novelgene10420	LG34	13731699	13733739	+	1
Novelgene10422	LG34	14021089	14023209	+	1
Novelgene10425	LG34	14589012	14591563	+	1
Novelgene10426	LG34	14627177	14627503	+	1
Novelgene1043	tig00010876_arrow	54468	55547	+	1
Novelgene10431	LG34	14800903	14802695	+	1
Novelgene10433	LG34	15069849	15071833	+	1
Novelgene10436	LG34	15374521	15376140	+	1
Novelgene10442	LG34	15736642	15744114	+	3
Novelgene10443	LG34	15766276	15769261	+	2
Novelgene10446	LG34	16451081	16451661	+	1
Novelgene10448	LG34	16724252	16725683	+	1
Novelgene10458	LG34	17094874	17098988	+	1
Novelgene1046	tig00009587_arrow	11868	14252	+	1
Novelgene10460	LG34	17194759	17195906	+	1
Novelgene10461	LG34	17283112	17285107	+	1
Novelgene10464	LG34	17616359	17617680	+	2
Novelgene10466	LG34	17656094	17660313	+	1
Novelgene10472	LG34	17920456	17923563	+	1
Novelgene10474	LG34	18011094	18011865	+	1
Novelgene10478	LG34	18265125	18266626	+	1
Novelgene10480	LG34	18277286	18277736	+	1
Novelgene10482	LG34	18471137	18471972	+	1
Novelgene10483	LG34	18506177	18506748	+	1
Novelgene10490	LG34	18823456	18825009	+	1
Novelgene10491	LG34	18885673	18887653	+	1
Novelgene10492	LG34	19061866	19066426	+	2
Novelgene10497	LG34	19697988	19700741	+	1
Novelgene10498	LG34	19720901	19722307	+	1
Novelgene10500	LG34	19773971	19775909	+	1
Novelgene10505	LG34	20102975	20108630	+	3
Novelgene10506	LG34	20109609	20110550	+	1
Novelgene10510	LG34	20145985	20150609	+	2
Novelgene10511	LG34	20151193	20155889	+	2
Novelgene10512	LG34	20265362	20266959	+	1
Novelgene10517	LG34	20809891	20814552	+	2
Novelgene10518	LG34	20900149	20905872	+	2
Novelgene10520	LG34	21148686	21150042	+	1
Novelgene10525	LG34	21942722	21943393	+	1
Novelgene10529	LG34	22403564	22407894	+	1
Novelgene1053	tig00011294_arrow	297250	298403	+	1
Novelgene10533	LG34	22913239	22917845	+	2
Novelgene10535	LG34	23066525	23067948	+	1
Novelgene10539	LG34	24157342	24158353	+	1
Novelgene10540	LG34	24192101	24194357	+	1
Novelgene10541	LG34	24349549	24352592	+	2
Novelgene10543	LG34	24367482	24368731	+	1
Novelgene10544	LG34	24534234	24537429	+	2
Novelgene10545	LG34	24596210	24596465	+	1
Novelgene10546	LG34	24600450	24602319	+	1
Novelgene10553	LG34	25164728	25164958	+	1
Novelgene10554	LG34	25255092	25255614	+	1
Novelgene10556	LG34	25633321	25635661	+	2
Novelgene10558	LG34	25793143	25797792	+	1
Novelgene1056	tig00011294_arrow	683281	695994	+	5
Novelgene10562	LG34	26356519	26361425	+	2
Novelgene10563	LG34	26375716	26382802	+	2
Novelgene10567	LG34	26885472	26885961	+	1
Novelgene10569	LG34	27107855	27110933	+	1
Novelgene1057	tig00011294_arrow	734201	741093	+	2
Novelgene10570	LG34	27284784	27292537	+	4
Novelgene10575	LG35	24801	25819	+	1
Novelgene10576	LG35	53439	54468	+	1
Novelgene10577	LG35	177833	178063	+	1
Novelgene10579	LG35	628349	629363	+	1
Novelgene10586	LG35	1032983	1034828	+	1
Novelgene10587	LG35	1043625	1045074	+	1
Novelgene10589	LG35	1294596	1294859	+	1
Novelgene10590	LG35	1365257	1366212	+	1
Novelgene10592	LG35	1383890	1385015	+	2
Novelgene10594	LG35	1467303	1469058	+	1
Novelgene10599	LG35	1752060	1753963	+	1
Novelgene1060	tig00004556_arrow	10219	11977	+	1
Novelgene10601	LG35	1825359	1826101	+	1
Novelgene10609	LG35	2568159	2572112	+	1
Novelgene10615	LG35	3166200	3168726	+	1
Novelgene10624	LG35	3923073	3923324	+	1
Novelgene10627	LG35	4181990	4182385	+	1
Novelgene10630	LG35	4414630	4417901	+	1
Novelgene10631	LG35	4455882	4459260	+	2
Novelgene10632	LG35	4460586	4462866	+	1
Novelgene10635	LG35	4629480	4629834	+	1
Novelgene10639	LG35	4834627	4835006	+	1
Novelgene10644	LG35	5021018	5028456	+	4
Novelgene10646	LG35	5044402	5044736	+	1
Novelgene10650	LG35	5683796	5686818	+	1
Novelgene10653	LG35	6008784	6011448	+	1
Novelgene10654	LG35	6012528	6013864	+	2
Novelgene10655	LG35	6192685	6194174	+	1
Novelgene10658	LG35	6305062	6307451	+	1
Novelgene10659	LG35	6308946	6311497	+	1
Novelgene10661	LG35	6339644	6340659	+	1
Novelgene10662	LG35	6357768	6360640	+	1
Novelgene10664	LG35	6441611	6441912	+	1
Novelgene10667	LG35	6655309	6659522	+	2
Novelgene10669	LG35	6972195	6974325	+	1
Novelgene10675	LG35	7400049	7403097	+	1
Novelgene10676	LG35	7407081	7409879	+	1
Novelgene10677	LG35	7453117	7455613	+	1
Novelgene10685	LG35	7638311	7642884	+	2
Novelgene10686	LG35	7643709	7644877	+	1
Novelgene10689	LG35	8092925	8093462	+	1
Novelgene10691	LG35	8177784	8178151	+	1
Novelgene10692	LG35	8220488	8221067	+	1
Novelgene10693	LG35	8437338	8440875	+	1
Novelgene10695	LG35	8706837	8709092	+	1
Novelgene10699	LG35	8747934	8750532	+	2
Novelgene10700	LG35	8754912	8755318	+	1
Novelgene10701	LG35	8761706	8762319	+	1
Novelgene10705	LG35	9029945	9030593	+	1
Novelgene10707	LG35	9233659	9237799	+	1
Novelgene10709	LG35	9491694	9494005	+	2
Novelgene1071	tig00001591_arrow	754905	758030	+	1
Novelgene10711	LG35	9650268	9651465	+	1
Novelgene10713	LG35	9874132	9876425	+	1
Novelgene10715	LG35	10048015	10048990	+	1
Novelgene10719	LG35	10439161	10440738	+	1
Novelgene10722	LG35	10491572	10492253	+	1
Novelgene10723	LG35	10492896	10496023	+	1
Novelgene10726	LG35	10532302	10539509	+	4
Novelgene10729	LG35	10581102	10581748	+	1
Novelgene10731	LG35	10626427	10627698	+	1
Novelgene10739	LG35	11311250	11312808	+	1
Novelgene10740	LG35	11944903	11946182	+	3
Novelgene10742	LG35	12027458	12027858	+	1
Novelgene10745	LG35	12224543	12225831	+	1
Novelgene10746	LG35	12603022	12607020	+	1
Novelgene10747	LG35	12699497	12700670	+	1
Novelgene10749	LG35	12735645	12736265	+	1
Novelgene1075	tig00001591_arrow	1051370	1051870	+	1
Novelgene10754	LG35	13480136	13485108	+	2
Novelgene10756	LG35	13509184	13517323	+	2
Novelgene10757	LG35	13550077	13555946	+	3
Novelgene10758	LG35	13560188	13560557	+	1
Novelgene10759	LG35	14865114	14865456	+	1
Novelgene10762	LG35	15039662	15044444	+	2
Novelgene10765	LG35	15222031	15226852	+	3
Novelgene10768	LG35	15275477	15277657	+	1
Novelgene10770	LG35	15485058	15485311	+	1
Novelgene10772	LG35	15578270	15579888	+	1
Novelgene10776	LG35	16064751	16068911	+	1
Novelgene10780	LG35	16413178	16414646	+	1
Novelgene10782	LG35	16649450	16666722	+	1
Novelgene10783	LG35	16691403	16692050	+	2
Novelgene10785	LG35	16806147	16809485	+	2
Novelgene10792	LG35	17581209	17583702	+	1
Novelgene10794	LG35	17867071	17870772	+	2
Novelgene10795	LG35	17877928	17878307	+	1
Novelgene10797	LG35	18194892	18196819	+	1
Novelgene10798	LG35	18220251	18222119	+	1
Novelgene1080	tig00001591_arrow	1232943	1234601	+	1
Novelgene10800	LG35	18233074	18235044	+	1
Novelgene10801	LG35	18238049	18242662	+	1
Novelgene10802	LG35	18482022	18483661	+	1
Novelgene10803	LG35	18535431	18535873	+	1
Novelgene10805	LG35	18689288	18693214	+	1
Novelgene10810	LG35	19740993	19742306	+	1
Novelgene10812	tig00016696_arrow	94980	95918	+	1
Novelgene10816	tig00214657_arrow	267562	268053	+	1
Novelgene10818	tig00214657_arrow	354843	356858	+	1
Novelgene10819	tig00214657_arrow	520162	520541	+	1
Novelgene10823	tig00214657_arrow	699691	704571	+	1
Novelgene10828	tig00214657_arrow	1012056	1016951	+	2
Novelgene1083	tig00001591_arrow	1413730	1418185	+	1
Novelgene10832	tig00215695_arrow	260617	287318	+	5
Novelgene10833	tig00215695_arrow	301126	302719	+	1
Novelgene1084	tig00001591_arrow	1469933	1470655	+	1
Novelgene10845	tig00015984_arrow	39535	40894	+	1
Novelgene10848	tig00015984_arrow	156670	158026	+	1
Novelgene1085	tig00001591_arrow	1513085	1515147	+	2
Novelgene10850	tig00042427_arrow	104534	105087	+	1
Novelgene10855	tig00001733_arrow	64499	67870	+	1
Novelgene10858	tig00001733_arrow	132921	137378	+	2
Novelgene10859	tig00001733_arrow	245008	246859	+	1
Novelgene1086	tig00001591_arrow	1533745	1536046	+	1
Novelgene10864	tig00215828_arrow	135880	136659	+	1
Novelgene10865	tig00215828_arrow	178253	180874	+	1
Novelgene10867	tig00003633_arrow	16401	16980	+	1
Novelgene1087	tig00001591_arrow	1585521	1590251	+	2
Novelgene10870	tig00003633_arrow	202962	203403	+	1
Novelgene10871	tig00003633_arrow	569561	573620	+	1
Novelgene10872	tig00003633_arrow	703026	703764	+	1
Novelgene10873	tig00003633_arrow	718202	719675	+	1
Novelgene10874	tig00003633_arrow	754578	754979	+	1
Novelgene10879	tig00009130_arrow	409858	410829	+	1
Novelgene10882	tig00009130_arrow	575012	577509	+	1
Novelgene10888	tig00009130_arrow	1254209	1256949	+	1
Novelgene1089	tig00001591_arrow	1683060	1683467	+	1
Novelgene10892	tig00009672_arrow	88462	91402	+	1
Novelgene10901	tig00215205_arrow	22317	24721	+	1
Novelgene10903	tig00215205_arrow	52375	53573	+	1
Novelgene10904	tig00215205_arrow	159386	168492	+	6
Novelgene10906	tig00215205_arrow	243607	245380	+	1
Novelgene10907	tig00215205_arrow	257451	258042	+	1
Novelgene10909	tig00215205_arrow	324582	327083	+	1
Novelgene10911	tig00215205_arrow	523653	528463	+	2
Novelgene10912	tig00215205_arrow	547695	549697	+	1
Novelgene10913	tig00215205_arrow	558323	560392	+	1
Novelgene10914	tig00215205_arrow	669838	671481	+	1
Novelgene10915	tig00215205_arrow	786300	787102	+	1
Novelgene10918	tig00012867_arrow	9271	10377	+	1
Novelgene1092	tig00001591_arrow	1903290	1903979	+	2
Novelgene10920	tig00216636_arrow	117497	118937	+	1
Novelgene10922	tig00215260_arrow	10321	22226	+	2
Novelgene10924	tig00214977_arrow	2718	31960	+	4
Novelgene10926	tig00032475_arrow	8142	20796	+	1
Novelgene10927	tig00215202_arrow	85766	87369	+	3
Novelgene10930	tig00015424_arrow	28587	30890	+	1
Novelgene10931	tig00041830_arrow	25571	27099	+	1
Novelgene10932	tig00041830_arrow	106631	108170	+	1
Novelgene10934	tig00217285_arrow	24077	24920	+	1
Novelgene10936	tig00032597_arrow	77225	85602	+	4
Novelgene10942	tig00021405_arrow	44906	46887	+	1
Novelgene10948	tig00014207_arrow	309226	310355	+	1
Novelgene10949	tig00014207_arrow	630451	632278	+	1
Novelgene10953	tig00014207_arrow	770792	772090	+	1
Novelgene10956	tig00215085_arrow	13671	15304	+	1
Novelgene10958	tig00214826_arrow	32721	41901	+	1
Novelgene1096	tig00001591_arrow	2416627	2418350	+	1
Novelgene10960	tig00214826_arrow	85422	89211	+	2
Novelgene10962	tig00214826_arrow	370933	373658	+	2
Novelgene10974	tig00002951_arrow	300535	301674	+	1
Novelgene10976	tig00002951_arrow	534154	537886	+	1
Novelgene10977	tig00002951_arrow	733231	736802	+	2
Novelgene10979	tig00002951_arrow	1007917	1008455	+	1
Novelgene10980	tig00002951_arrow	1022985	1024771	+	1
Novelgene10981	tig00002951_arrow	1037866	1038690	+	1
Novelgene10982	tig00002951_arrow	1093409	1097992	+	2
Novelgene10985	tig00002951_arrow	1520309	1522078	+	1
Novelgene10994	tig00008137_arrow	229496	229738	+	1
Novelgene10998	tig00008137_arrow	281441	282507	+	1
Novelgene1100	tig00001591_arrow	2589416	2591539	+	1
Novelgene11004	tig00008137_arrow	455984	456765	+	1
Novelgene11006	tig00215469_arrow	59499	63337	+	2
Novelgene11009	tig00003277_arrow	26961	27300	+	1
Novelgene1101	tig00001591_arrow	2804566	2804920	+	1
Novelgene11012	tig00024851_arrow	56973	62432	+	1
Novelgene11013	tig00024851_arrow	91549	94101	+	1
Novelgene11016	tig00215772_arrow	77474	77695	+	1
Novelgene11018	tig00215812_arrow	5459	8166	+	1
Novelgene11021	tig00037178_arrow	9248	15233	+	2
Novelgene11024	tig00215916_arrow	12822	13840	+	1
Novelgene11030	tig00217260_arrow	219349	225235	+	3
Novelgene11031	tig00216661_arrow	10128	14697	+	2
Novelgene11032	tig00215982_arrow	202393	207545	+	1
Novelgene11034	tig00214239_arrow	19643	24653	+	3
Novelgene11037	tig00216206_arrow	56961	62077	+	1
Novelgene11041	tig00216415_arrow	34511	35166	+	1
Novelgene11044	tig00216415_arrow	231907	233511	+	1
Novelgene11045	tig00217468_arrow	7869	8666	+	1
Novelgene11049	tig00036401_arrow	80721	81007	+	1
Novelgene1105	tig00001591_arrow	2867405	2868497	+	1
Novelgene11053	tig00043543_arrow	8459	8722	+	1
Novelgene11055	tig00028419_arrow	23157	25344	+	1
Novelgene11056	tig00008058_arrow	27302	31130	+	2
Novelgene11058	tig00008058_arrow	303163	304169	+	1
Novelgene11059	tig00008058_arrow	310606	312233	+	1
Novelgene11061	tig00007533_arrow	12682	14177	+	1
Novelgene11068	tig00215768_arrow	46968	47314	+	1
Novelgene11069	tig00028171_arrow	5561	6126	+	1
Novelgene11070	tig00040639_arrow	3725	3964	+	1
Novelgene11072	tig00002602_arrow	101610	103802	+	1
Novelgene11073	tig00002602_arrow	104712	107962	+	2
Novelgene11077	tig00017156_arrow	8985	9814	+	1
Novelgene11081	tig00215961_arrow	11958	14674	+	1
Novelgene11083	tig00216545_arrow	22746	23622	+	1
Novelgene11085	tig00216545_arrow	390057	391224	+	1
Novelgene1109	tig00216050_arrow	84544	85235	+	1
Novelgene11094	tig00013616_arrow	163554	163824	+	1
Novelgene11095	tig00039421_arrow	12053	14096	+	1
Novelgene11100	tig00040590_arrow	14904	19654	+	1
Novelgene11102	tig00216181_arrow	76878	77587	+	1
Novelgene11106	tig00018064_arrow	4322	7614	+	2
Novelgene1111	tig00215876_arrow	29340	33532	+	3
Novelgene11110	tig00037377_arrow	17623	19460	+	1
Novelgene11113	LG25	39765	40086	+	1
Novelgene11115	LG25	134167	138298	+	1
Novelgene11119	LG25	1709881	1710332	+	1
Novelgene1112	tig00029889_arrow	36202	37813	+	1
Novelgene11120	LG25	1868508	1869777	+	1
Novelgene11122	LG25	1964093	1965316	+	1
Novelgene11125	LG25	2396558	2397495	+	1
Novelgene11126	LG25	2759601	2761978	+	1
Novelgene11129	LG25	3232234	3234230	+	2
Novelgene11130	LG25	3260488	3262919	+	1
Novelgene11135	LG25	3698055	3699664	+	1
Novelgene11137	LG25	4074228	4076782	+	1
Novelgene11138	LG25	4088166	4090246	+	1
Novelgene11139	LG25	4121633	4122435	+	1
Novelgene11142	LG25	4178686	4182316	+	2
Novelgene11143	LG25	4456989	4460665	+	3
Novelgene11145	LG25	4563582	4564768	+	1
Novelgene11147	LG25	5000571	5003290	+	1
Novelgene1115	tig00215632_arrow	88734	89054	+	1
Novelgene11150	LG25	5041151	5044072	+	1
Novelgene11151	LG25	5048758	5049852	+	2
Novelgene11154	LG25	5319796	5341975	+	1
Novelgene11155	LG25	5474592	5476995	+	1
Novelgene11156	LG25	5507558	5509590	+	1
Novelgene11158	LG25	5701747	5704475	+	2
Novelgene11159	LG25	5726525	5730239	+	1
Novelgene1116	tig00215632_arrow	110117	115032	+	2
Novelgene11160	LG25	5819179	5824520	+	2
Novelgene11161	LG25	5858315	5860207	+	1
Novelgene11163	LG25	6249367	6250829	+	1
Novelgene11166	LG25	6888099	6889154	+	1
Novelgene11167	LG25	6901401	6903130	+	1
Novelgene11168	LG25	6933673	6935872	+	1
Novelgene11169	LG25	7422282	7423163	+	1
Novelgene11171	LG25	7513262	7514316	+	1
Novelgene11172	LG25	7539628	7543937	+	2
Novelgene11173	LG25	7680448	7680818	+	1
Novelgene11174	LG25	7847707	7849861	+	1
Novelgene11178	LG25	8139315	8140083	+	1
Novelgene11179	LG25	8506714	8507188	+	1
Novelgene11182	LG25	8720877	8729835	+	2
Novelgene11183	LG25	8890463	8892923	+	1
Novelgene11185	LG25	9832051	9832514	+	1
Novelgene11186	LG25	9975959	9978401	+	1
Novelgene11188	LG25	10398111	10398759	+	1
Novelgene11189	LG25	10616980	10618903	+	1
Novelgene1119	tig00017243_arrow	66627	71182	+	1
Novelgene11191	LG25	10657244	10659444	+	1
Novelgene11192	LG25	10660601	10666315	+	3
Novelgene11196	LG25	10734486	10735800	+	1
Novelgene11199	LG25	10753967	10758735	+	2
Novelgene11200	LG25	10760496	10764897	+	2
Novelgene11203	LG25	10804320	10805853	+	1
Novelgene11204	LG25	10888546	10889663	+	1
Novelgene11205	LG25	10896047	10898132	+	2
Novelgene11207	LG25	10949889	10952432	+	1
Novelgene1121	tig00017243_arrow	90561	92489	+	1
Novelgene11210	LG25	11200052	11217735	+	9
Novelgene11213	LG25	11693725	11694047	+	1
Novelgene11215	LG25	11912640	11913569	+	1
Novelgene11216	LG25	11917855	11918787	+	1
Novelgene11217	LG25	11940943	11943140	+	1
Novelgene11219	LG25	12067563	12068805	+	1
Novelgene11223	LG25	12321258	12323535	+	2
Novelgene11226	LG25	12463397	12466165	+	1
Novelgene11228	LG25	12592103	12593542	+	1
Novelgene11230	LG25	12872899	12873149	+	1
Novelgene11232	LG25	13153849	13157414	+	1
Novelgene11235	LG25	13199875	13201429	+	2
Novelgene11239	LG25	13348155	13349489	+	1
Novelgene11240	LG25	13351554	13353835	+	1
Novelgene11244	LG25	13538758	13542451	+	1
Novelgene11247	LG25	13641625	13644398	+	1
Novelgene11249	LG25	13892903	13893468	+	1
Novelgene11251	LG25	13902811	13905008	+	1
Novelgene11252	LG25	13909934	13912776	+	1
Novelgene11265	LG25	15420942	15422641	+	1
Novelgene11266	LG25	15423371	15427216	+	1
Novelgene11267	LG25	15608246	15610267	+	1
Novelgene11269	LG25	15909206	15914123	+	1
Novelgene11270	LG25	16121350	16121772	+	1
Novelgene11273	LG25	16570262	16572361	+	1
Novelgene11276	LG25	17421246	17421885	+	1
Novelgene11277	LG25	17449632	17454132	+	2
Novelgene11278	LG25	17784618	17785915	+	1
Novelgene11279	LG25	17799056	17801423	+	1
Novelgene11280	LG25	17813872	17814132	+	1
Novelgene11283	LG25	17846051	17847075	+	1
Novelgene11284	LG25	17867924	17872810	+	2
Novelgene11285	LG25	17912889	17917511	+	1
Novelgene11286	LG25	17918085	17922793	+	1
Novelgene11294	LG25	18983960	18986169	+	1
Novelgene11296	LG25	19135180	19140480	+	1
Novelgene1130	tig00216160_arrow	681716	684111	+	1
Novelgene11301	LG25	20033297	20034006	+	1
Novelgene11309	LG25	20675679	20680762	+	2
Novelgene11310	LG25	20686430	20688323	+	1
Novelgene11315	LG25	20902879	20905733	+	1
Novelgene11317	LG25	21012289	21012560	+	1
Novelgene11323	LG25	21343739	21345838	+	1
Novelgene11326	LG25	21476588	21478604	+	1
Novelgene11327	LG25	21495916	21498131	+	2
Novelgene11328	LG25	21519664	21525237	+	2
Novelgene11329	LG25	21634439	21634698	+	1
Novelgene11331	LG25	21844200	21845413	+	1
Novelgene11333	LG25	21920648	21924083	+	2
Novelgene11336	LG25	22288397	22293359	+	4
Novelgene11339	LG25	22825317	22827458	+	1
Novelgene11341	LG25	22877030	22880020	+	3
Novelgene11345	LG25	23092996	23094233	+	1
Novelgene11346	LG25	23299535	23301492	+	1
Novelgene11348	LG24	215336	216033	+	1
Novelgene11349	LG24	217143	219892	+	1
Novelgene11350	LG24	236576	236945	+	1
Novelgene11351	LG24	271099	275758	+	2
Novelgene11352	LG24	309629	311252	+	1
Novelgene11353	LG24	316972	318505	+	2
Novelgene11354	LG24	572466	573869	+	1
Novelgene11355	LG24	650428	651548	+	1
Novelgene11357	LG24	780529	783622	+	2
Novelgene11361	LG24	1056537	1057704	+	2
Novelgene11364	LG24	1506650	1506913	+	1
Novelgene11367	LG24	2033336	2036783	+	1
Novelgene11368	LG24	2040070	2041811	+	1
Novelgene11369	LG24	2078727	2080887	+	1
Novelgene11370	LG24	2109670	2110295	+	1
Novelgene11371	LG24	2117808	2120118	+	3
Novelgene11372	LG24	2146752	2148161	+	1
Novelgene11373	LG24	2413891	2415840	+	2
Novelgene11376	LG24	2537528	2540586	+	1
Novelgene11377	LG24	2580118	2581802	+	1
Novelgene1138	tig00005797_arrow	189636	193683	+	1
Novelgene11383	LG24	3042788	3049431	+	3
Novelgene11385	LG24	3076207	3077047	+	1
Novelgene11386	LG24	3114083	3117045	+	2
Novelgene11387	LG24	3118221	3119384	+	3
Novelgene11389	LG24	3172604	3173766	+	1
Novelgene11392	LG24	3413922	3414221	+	1
Novelgene11395	LG24	3703145	3703777	+	1
Novelgene11399	LG24	4416226	4419256	+	1
Novelgene11400	LG24	4429932	4434358	+	2
Novelgene11401	LG24	4457811	4461485	+	3
Novelgene11403	LG24	4604882	4607802	+	1
Novelgene11404	LG24	4678347	4679647	+	1
Novelgene11405	LG24	4733215	4735118	+	1
Novelgene11406	LG24	4747039	4749685	+	2
Novelgene11408	LG24	4774201	4778974	+	3
Novelgene11409	LG24	4834805	4839409	+	2
Novelgene11413	LG24	5048966	5050856	+	1
Novelgene11414	LG24	5116304	5119598	+	1
Novelgene11415	LG24	5130553	5134883	+	1
Novelgene11417	LG24	5462591	5463924	+	1
Novelgene11421	LG24	6390716	6391019	+	1
Novelgene11431	LG24	7343439	7343697	+	1
Novelgene11434	LG24	7627714	7628321	+	1
Novelgene11435	LG24	7653935	7654724	+	1
Novelgene11436	LG24	7756093	7756990	+	1
Novelgene11440	LG24	8220754	8222605	+	1
Novelgene11441	LG24	8480052	8484789	+	2
Novelgene11444	LG24	8774776	8777100	+	2
Novelgene11451	LG24	9394305	9397946	+	2
Novelgene11454	LG24	9769374	9771482	+	1
Novelgene11459	LG24	10540272	10544295	+	1
Novelgene11461	LG24	10921343	10921608	+	1
Novelgene11462	LG24	10997863	10998337	+	1
Novelgene11463	LG24	11069093	11071644	+	3
Novelgene11466	LG24	11348538	11350878	+	1
Novelgene11470	LG24	11860192	11860494	+	1
Novelgene11472	LG24	11935780	11937956	+	1
Novelgene11473	LG24	12199871	12202762	+	1
Novelgene11475	LG24	12236308	12238486	+	1
Novelgene11476	LG24	12240565	12242442	+	2
Novelgene11477	LG24	12252096	12254108	+	1
Novelgene11484	LG24	12889250	12890123	+	1
Novelgene11489	LG24	13718979	13721121	+	1
Novelgene11490	LG24	13745623	13748829	+	1
Novelgene11491	LG24	13971068	14025865	+	4
Novelgene11495	LG24	14114313	14116778	+	1
Novelgene11497	LG24	14221948	14224258	+	1
Novelgene11500	LG24	14489479	14490795	+	1
Novelgene11503	LG24	14524120	14529601	+	2
Novelgene11505	LG24	14537943	14543895	+	3
Novelgene11506	LG24	14566670	14567799	+	1
Novelgene11508	LG24	15405981	15407322	+	1
Novelgene11510	LG24	15419134	15419638	+	1
Novelgene11513	LG24	15896669	15896919	+	1
Novelgene11514	LG24	15919965	15921575	+	1
Novelgene11515	LG24	16167942	16172196	+	1
Novelgene11516	LG24	16205043	16209830	+	1
Novelgene11524	LG24	16641169	16642248	+	1
Novelgene11526	LG24	16715319	16720974	+	3
Novelgene11529	LG24	17011604	17011937	+	1
Novelgene11530	LG24	17017565	17018490	+	1
Novelgene11531	LG24	17087890	17089894	+	1
Novelgene11532	LG24	17098153	17098798	+	1
Novelgene11533	LG24	17104763	17104974	+	1
Novelgene11534	LG24	17121800	17126118	+	1
Novelgene11535	LG24	17276913	17281386	+	1
Novelgene11536	LG24	17337883	17339346	+	1
Novelgene11539	LG24	17812492	17815456	+	1
Novelgene11541	LG24	17870944	17872822	+	1
Novelgene11547	LG24	18031743	18032254	+	1
Novelgene11551	LG24	18266374	18268627	+	1
Novelgene11554	LG24	18331431	18333841	+	1
Novelgene1156	tig00214900_arrow	110197	111637	+	1
Novelgene11562	LG24	19458180	19467720	+	2
Novelgene11563	LG24	19497765	19498702	+	1
Novelgene11564	LG24	19550985	19555112	+	1
Novelgene11566	LG24	20131870	20133364	+	1
Novelgene11569	LG24	20541809	20542446	+	1
Novelgene11572	LG24	20946914	20947877	+	1
Novelgene11574	LG24	21058944	21060815	+	1
Novelgene11575	LG24	21219971	21223428	+	1
Novelgene11576	LG24	21445759	21554172	+	5
Novelgene11579	LG24	21719338	21723872	+	1
Novelgene11580	LG24	21743852	21745675	+	2
Novelgene11583	LG24	21786187	21786610	+	1
Novelgene11584	LG24	21794356	21798150	+	1
Novelgene11587	LG24	22005190	22008614	+	2
Novelgene11588	LG24	22775670	22777727	+	2
Novelgene1159	tig00009729_arrow	140471	141218	+	1
Novelgene11591	LG27	472634	475934	+	1
Novelgene11592	LG27	531147	532942	+	1
Novelgene11593	LG27	778797	780498	+	1
Novelgene1160	tig00009729_arrow	154764	158949	+	3
Novelgene11604	LG27	1074581	1077766	+	3
Novelgene11605	LG27	1088132	1090711	+	1
Novelgene1161	tig00009729_arrow	168240	168496	+	1
Novelgene11610	LG27	1596021	1597108	+	1
Novelgene11614	LG27	1650460	1651603	+	1
Novelgene11616	LG27	1751822	1755375	+	2
Novelgene11617	LG27	1762804	1763416	+	1
Novelgene11618	LG27	2149855	2167328	+	5
Novelgene11619	LG27	2170217	2171848	+	1
Novelgene11620	LG27	2195237	2199462	+	1
Novelgene11622	LG27	3042676	3045054	+	1
Novelgene11623	LG27	3113515	3114319	+	1
Novelgene11629	LG27	4148221	4150861	+	2
Novelgene11630	LG27	4190005	4190684	+	1
Novelgene11635	LG27	4941480	4942089	+	1
Novelgene11636	LG27	5210702	5212245	+	3
Novelgene11640	LG27	5552521	5554467	+	1
Novelgene11641	LG27	5603824	5605821	+	1
Novelgene11643	LG27	6367688	6368182	+	1
Novelgene11648	LG27	6801928	6803527	+	1
Novelgene11649	LG27	6884207	6884565	+	1
Novelgene11652	LG27	7331830	7333864	+	1
Novelgene11653	LG27	7454298	7454933	+	1
Novelgene11654	LG27	7519540	7522119	+	2
Novelgene11655	LG27	7523010	7524580	+	1
Novelgene11657	LG27	7701440	7702651	+	1
Novelgene11659	LG27	7742391	7743362	+	1
Novelgene11660	LG27	7747167	7748340	+	1
Novelgene11663	LG27	8006695	8010283	+	1
Novelgene11665	LG27	8058775	8059324	+	1
Novelgene11669	LG27	8403625	8404001	+	1
Novelgene11670	LG27	8455908	8457086	+	1
Novelgene11673	LG27	8613600	8614949	+	1
Novelgene11674	LG27	8754312	8756882	+	1
Novelgene11676	LG27	8903930	8904276	+	1
Novelgene11680	LG27	9609917	9610443	+	1
Novelgene11683	LG27	9823977	9824404	+	1
Novelgene11685	LG27	10384282	10386517	+	1
Novelgene11692	LG27	11325904	11328875	+	2
Novelgene11693	LG27	11334207	11337496	+	1
Novelgene11694	LG27	11389291	11391760	+	2
Novelgene11696	LG27	11500277	11501778	+	1
Novelgene11698	LG27	11666924	11669067	+	1
Novelgene1170	tig00215795_arrow	36572	38925	+	1
Novelgene11701	LG27	11748619	11750953	+	1
Novelgene11702	LG27	11955416	11958009	+	1
Novelgene11705	LG27	12141561	12143905	+	1
Novelgene11706	LG27	12145560	12146101	+	1
Novelgene11710	LG27	12221081	12223049	+	1
Novelgene11711	LG27	12246259	12246854	+	1
Novelgene11712	LG27	12300245	12301066	+	2
Novelgene11717	LG27	12880768	12881705	+	1
Novelgene11718	LG27	12897003	12899514	+	1
Novelgene11719	LG27	12936229	12938981	+	1
Novelgene11724	LG27	13815336	13818316	+	2
Novelgene11726	LG27	13912717	13913363	+	1
Novelgene11727	LG27	13914147	13917147	+	2
Novelgene11728	LG27	14030690	14031349	+	1
Novelgene1173	tig00018967_arrow	44151	46425	+	1
Novelgene11730	LG27	14502872	14504056	+	1
Novelgene11732	LG27	14547126	14547698	+	1
Novelgene11736	LG27	14755432	14755843	+	1
Novelgene11738	LG27	14768056	14769081	+	1
Novelgene11739	LG27	14944047	14945070	+	1
Novelgene1174	tig00216649_arrow	48883	51604	+	1
Novelgene11740	LG27	15061305	15062333	+	1
Novelgene11741	LG27	15142056	15146116	+	3
Novelgene11744	LG27	15518617	15527059	+	1
Novelgene11749	LG27	15971850	15972085	+	1
Novelgene11750	LG27	15977985	15978589	+	1
Novelgene11751	LG27	15996085	15998797	+	2
Novelgene11754	LG27	16137792	16142010	+	2
Novelgene11755	LG27	16159208	16160051	+	1
Novelgene11757	LG27	16173614	16179172	+	1
Novelgene11759	LG27	16287302	16288203	+	1
Novelgene11764	LG27	16723527	16725782	+	1
Novelgene11769	LG27	17408573	17409046	+	1
Novelgene11771	LG27	17678863	17682084	+	1
Novelgene11774	LG27	18329393	18332343	+	1
Novelgene11776	LG27	18417273	18421385	+	1
Novelgene11779	LG27	18477108	18480648	+	1
Novelgene11780	LG27	18481622	18483942	+	2
Novelgene11781	LG27	18491308	18492966	+	1
Novelgene11785	LG27	18574926	18576181	+	1
Novelgene11788	LG27	18675904	18676229	+	1
Novelgene11793	LG27	18888168	18890831	+	1
Novelgene11795	LG27	19204714	19205093	+	1
Novelgene11800	LG27	19251571	19252143	+	1
Novelgene11804	LG27	19604061	19604754	+	1
Novelgene11806	LG27	19619701	19621371	+	1
Novelgene11807	LG27	19697999	19698389	+	1
Novelgene11815	LG27	20404630	20405403	+	1
Novelgene11819	LG27	20560630	20561627	+	1
Novelgene11821	LG27	20834463	20838502	+	2
Novelgene11823	LG27	20915235	20920980	+	3
Novelgene11824	LG27	21188312	21189948	+	2
Novelgene11826	LG27	21228561	21230294	+	1
Novelgene11827	LG27	21346378	21348058	+	1
Novelgene11835	LG27	21879152	21880737	+	1
Novelgene11836	LG27	21908524	21909822	+	1
Novelgene1184	tig00217328_arrow	61591	64722	+	1
Novelgene11840	LG27	22873171	22873432	+	1
Novelgene11842	LG27	23215677	23216187	+	1
Novelgene11843	LG27	23805933	23807109	+	1
Novelgene11845	LG27	23862084	23866482	+	1
Novelgene11847	LG27	23872936	23874230	+	1
Novelgene11848	LG27	23890055	23891781	+	1
Novelgene11849	LG27	23986962	23987400	+	1
Novelgene11851	LG27	24056907	24057122	+	1
Novelgene11853	LG27	24550398	24550795	+	1
Novelgene11854	LG27	24565742	24567996	+	1
Novelgene11855	LG27	24611379	24612260	+	1
Novelgene11856	LG27	24626174	24628685	+	1
Novelgene11857	LG27	24948633	24954162	+	2
Novelgene11858	LG27	24955333	24957230	+	1
Novelgene11859	LG27	24964692	24983347	+	2
Novelgene1186	tig00217328_arrow	125254	129844	+	2
Novelgene11869	LG27	26666014	26666918	+	1
Novelgene11870	LG27	26718544	26723380	+	5
Novelgene11872	LG27	26900934	26902005	+	1
Novelgene11875	LG27	27286199	27287279	+	1
Novelgene11876	LG27	27304114	27306479	+	1
Novelgene11877	LG27	27884575	27886980	+	1
Novelgene11879	LG27	28042418	28043056	+	1
Novelgene11880	LG27	28051250	28051924	+	1
Novelgene11882	LG27	28089373	28091275	+	1
Novelgene11883	LG27	28107442	28109730	+	1
Novelgene11894	LG27	29515840	29518519	+	1
Novelgene11897	LG27	29897180	29906250	+	1
Novelgene11899	LG27	30031132	30031360	+	1
Novelgene1190	tig00217328_arrow	175369	178280	+	1
Novelgene11900	LG27	30058150	30058745	+	1
Novelgene11901	LG27	30541636	30542915	+	1
Novelgene11902	LG27	30694894	30696801	+	1
Novelgene11903	LG27	30796674	30798882	+	1
Novelgene11904	LG27	30829619	30831199	+	1
Novelgene11905	LG27	30848974	30851339	+	1
Novelgene11907	LG27	31191774	31192934	+	1
Novelgene11909	LG26	167341	218267	+	6
Novelgene1191	tig00217328_arrow	184821	190799	+	3
Novelgene11911	LG26	242521	245483	+	1
Novelgene11914	LG26	390389	392400	+	4
Novelgene11915	LG26	409386	409653	+	1
Novelgene11917	LG26	460121	462004	+	2
Novelgene11918	LG26	468977	470087	+	1
Novelgene1192	tig00217328_arrow	194417	195945	+	1
Novelgene11920	LG26	622004	623931	+	1
Novelgene11921	LG26	649728	651576	+	1
Novelgene11923	LG26	810149	810722	+	1
Novelgene11924	LG26	1023974	1024756	+	1
Novelgene11925	LG26	1179250	1180838	+	1
Novelgene11926	LG26	1534021	1535239	+	1
Novelgene11927	LG26	2224705	2226906	+	2
Novelgene11930	LG26	2666118	2667627	+	1
Novelgene11931	LG26	2988224	2989524	+	2
Novelgene11933	LG26	3010066	3011809	+	1
Novelgene11934	LG26	3072178	3075274	+	1
Novelgene11935	LG26	3157841	3158191	+	1
Novelgene11936	LG26	3300859	3303166	+	2
Novelgene11945	LG26	4317555	4320308	+	1
Novelgene11949	LG26	4668854	4672354	+	2
Novelgene11951	LG26	4683056	4683416	+	1
Novelgene11952	LG26	4685007	4688238	+	1
Novelgene11954	LG26	4738662	4743166	+	1
Novelgene11955	LG26	5198609	5199126	+	1
Novelgene11957	LG26	5213406	5216839	+	1
Novelgene11960	LG26	5577875	5579128	+	1
Novelgene11964	LG26	5835884	5836275	+	1
Novelgene11965	LG26	6480902	6486265	+	1
Novelgene11966	LG26	6501389	6507571	+	2
Novelgene11968	LG26	6519449	6524364	+	1
Novelgene11969	LG26	6538520	6543017	+	2
Novelgene11971	LG26	6553670	6557347	+	1
Novelgene11972	LG26	6732383	6740792	+	2
Novelgene11973	LG26	6742991	6745299	+	1
Novelgene11976	LG26	7019962	7022443	+	1
Novelgene11977	LG26	7032801	7033489	+	1
Novelgene11978	LG26	7111728	7111980	+	1
Novelgene11980	LG26	7380452	7384145	+	1
Novelgene11983	LG26	8152774	8154202	+	1
Novelgene11986	LG26	8226355	8228351	+	1
Novelgene11987	LG26	8262808	8264814	+	1
Novelgene11989	LG26	8451291	8455461	+	1
Novelgene11993	LG26	8924252	8924589	+	1
Novelgene11994	LG26	8926100	8927263	+	1
Novelgene11995	LG26	9009434	9009796	+	1
Novelgene11998	LG26	9128680	9133412	+	1
Novelgene11999	LG26	9137442	9141427	+	1
Novelgene1200	tig00014308_arrow	155971	159142	+	1
Novelgene12004	LG26	9649055	9649441	+	1
Novelgene12005	LG26	9695057	9696989	+	1
Novelgene12009	LG26	10231800	10233259	+	1
Novelgene1201	tig00014308_arrow	408459	408971	+	1
Novelgene12013	LG26	10878071	10882328	+	1
Novelgene12016	LG26	11823425	11825674	+	1
Novelgene12026	LG26	12574361	12574580	+	1
Novelgene12031	LG26	12754663	12755035	+	1
Novelgene12032	LG26	12766537	12768244	+	1
Novelgene12033	LG26	12772289	12777917	+	3
Novelgene12034	LG26	12779348	12780898	+	3
Novelgene12039	LG26	13538979	13542035	+	1
Novelgene12041	LG26	13974440	13978709	+	1
Novelgene12042	LG26	14066508	14069108	+	1
Novelgene12045	LG26	14087061	14087364	+	1
Novelgene12046	LG26	14165557	14169930	+	1
Novelgene12047	LG26	14183025	14184752	+	1
Novelgene12050	LG26	14393098	14395165	+	1
Novelgene12051	LG26	14406097	14407441	+	1
Novelgene12052	LG26	14412739	14413615	+	1
Novelgene12059	LG26	15086665	15092444	+	2
Novelgene1206	tig00014308_arrow	957490	962896	+	3
Novelgene12064	LG26	15194981	15197990	+	2
Novelgene12065	LG26	15357517	15357737	+	1
Novelgene12066	LG26	15437782	15438006	+	1
Novelgene12068	LG26	15739211	15740307	+	1
Novelgene12072	LG26	16026044	16027201	+	1
Novelgene12074	LG26	16159204	16164070	+	2
Novelgene12077	LG26	16321416	16326065	+	2
Novelgene12078	LG26	16330702	16334560	+	2
Novelgene12080	LG26	16561878	16562103	+	1
Novelgene12084	LG26	16912770	16913449	+	1
Novelgene12090	LG26	17858198	17859533	+	1
Novelgene12092	LG26	17970735	17972002	+	1
Novelgene12094	LG26	18118227	18118843	+	1
Novelgene12095	LG26	18329133	18330799	+	1
Novelgene12096	LG26	18683849	18685770	+	2
Novelgene12097	LG26	18750953	18751586	+	1
Novelgene12099	LG26	18871436	18876245	+	1
Novelgene12100	LG26	19033588	19039832	+	3
Novelgene12102	LG26	19261637	19266188	+	1
Novelgene12106	LG26	20012022	20013138	+	1
Novelgene12108	LG26	20061111	20062535	+	1
Novelgene12109	LG26	20078106	20079765	+	1
Novelgene12110	LG26	20104208	20104674	+	1
Novelgene12112	LG26	20767401	20768616	+	1
Novelgene12114	LG26	21990367	21991287	+	1
Novelgene12115	LG26	22050178	22051781	+	1
Novelgene12116	LG26	22057347	22064430	+	1
Novelgene12117	LG26	22252645	22257253	+	2
Novelgene12118	LG26	22798374	22800800	+	1
Novelgene1212	tig00006248_arrow	151738	152156	+	1
Novelgene12120	LG26	23041934	23043133	+	1
Novelgene12121	LG26	23248592	23250459	+	1
Novelgene12122	LG26	23250857	23251473	+	1
Novelgene12124	LG26	23537048	23539456	+	1
Novelgene12126	LG26	23714335	23715542	+	1
Novelgene12128	LG26	23821094	23823811	+	2
Novelgene12131	LG26	24125179	24125403	+	1
Novelgene12133	LG21	43691	44807	+	1
Novelgene12136	LG21	310461	312391	+	1
Novelgene12140	LG21	409402	410555	+	2
Novelgene12141	LG21	423735	424007	+	1
Novelgene12143	LG21	432073	432462	+	1
Novelgene12144	LG21	448773	449112	+	1
Novelgene12148	LG21	842664	843023	+	1
Novelgene1215	tig00024596_arrow	30933	32820	+	1
Novelgene12150	LG21	879598	881350	+	1
Novelgene12152	LG21	944363	946765	+	1
Novelgene12154	LG21	1330633	1331467	+	1
Novelgene12155	LG21	1341070	1344315	+	2
Novelgene1216	tig00024596_arrow	57614	60030	+	1
Novelgene12161	LG21	1644193	1644405	+	1
Novelgene12162	LG21	1647517	1648977	+	1
Novelgene12163	LG21	1650027	1651983	+	1
Novelgene12164	LG21	1653251	1653462	+	1
Novelgene12167	LG21	1861151	1862586	+	2
Novelgene12168	LG21	1875463	1877688	+	1
Novelgene1217	tig00024596_arrow	60797	65467	+	2
Novelgene12170	LG21	2683277	2685176	+	1
Novelgene12173	LG21	2811556	2811989	+	1
Novelgene12176	LG21	3027972	3029779	+	1
Novelgene12177	LG21	3064305	3066097	+	1
Novelgene12178	LG21	3399695	3400700	+	1
Novelgene12179	LG21	3420848	3425518	+	1
Novelgene1218	tig00050868_arrow	32335	38883	+	2
Novelgene12183	LG21	3988330	3990159	+	1
Novelgene12188	LG21	4288838	4293472	+	2
Novelgene1219	tig00054174_arrow	30335	32078	+	1
Novelgene12190	LG21	4355982	4356739	+	1
Novelgene12191	LG21	4455458	4457688	+	1
Novelgene12192	LG21	4473417	4474749	+	1
Novelgene12195	LG21	4607507	4608403	+	1
Novelgene12196	LG21	4663403	4664679	+	1
Novelgene12198	LG21	4868776	4870150	+	1
Novelgene12200	LG21	5152137	5156798	+	1
Novelgene12203	LG21	5494987	5495848	+	1
Novelgene12204	LG21	5496751	5501491	+	1
Novelgene12208	LG21	5537457	5539112	+	1
Novelgene1221	tig00217163_arrow	23004	24677	+	2
Novelgene12213	LG21	6673766	6674781	+	1
Novelgene12216	LG21	6779518	6779932	+	1
Novelgene12218	LG21	6789819	6791908	+	1
Novelgene12219	LG21	6831380	6833152	+	1
Novelgene12226	LG21	7195717	7199586	+	2
Novelgene12228	LG21	7681492	7682892	+	1
Novelgene1223	tig00048498_arrow	43891	44805	+	1
Novelgene12233	LG21	7865460	7866660	+	1
Novelgene12237	LG21	7907964	7912812	+	2
Novelgene12245	LG21	8193086	8196776	+	2
Novelgene12247	LG21	8315177	8318075	+	2
Novelgene12248	LG21	8322990	8327807	+	2
Novelgene12251	LG21	8668748	8670455	+	1
Novelgene12258	LG21	9306138	9306761	+	1
Novelgene12259	LG21	9363374	9365293	+	1
Novelgene12261	LG21	9493175	9493440	+	1
Novelgene12263	LG21	9544596	9546796	+	1
Novelgene12267	LG21	9998183	10000725	+	1
Novelgene12270	LG21	10079773	10080133	+	1
Novelgene12271	LG21	10086259	10086763	+	1
Novelgene12273	LG21	10096824	10105074	+	3
Novelgene12275	LG21	10116809	10121418	+	3
Novelgene12277	LG21	10218944	10223201	+	1
Novelgene12278	LG21	10275835	10278956	+	2
Novelgene12282	LG21	10612777	10619498	+	3
Novelgene12283	LG21	10733691	10735832	+	1
Novelgene12286	LG21	11094780	11095067	+	1
Novelgene12287	LG21	11098392	11098723	+	1
Novelgene12292	LG21	11299280	11300613	+	1
Novelgene12294	LG21	11424035	11427030	+	2
Novelgene12295	LG21	11949852	11953168	+	2
Novelgene12299	LG21	12127008	12131763	+	2
Novelgene12301	LG21	12261553	12268143	+	2
Novelgene12302	LG21	12281142	12282722	+	2
Novelgene12306	LG21	12381750	12382656	+	1
Novelgene12310	LG21	12777646	12778759	+	2
Novelgene12313	LG21	13068047	13070178	+	1
Novelgene12316	LG21	13421896	13423165	+	1
Novelgene12319	LG21	13637251	13640701	+	1
Novelgene12323	LG21	13697374	13701948	+	1
Novelgene12325	LG21	13875809	13876159	+	1
Novelgene12334	LG21	14734777	14736083	+	1
Novelgene12336	LG21	14820394	14823267	+	2
Novelgene12337	LG21	14968928	14969137	+	1
Novelgene12339	LG21	16009148	16009386	+	1
Novelgene12340	LG21	16054397	16058727	+	1
Novelgene12342	LG21	16075242	16078095	+	3
Novelgene12344	LG21	16593968	16604419	+	3
Novelgene12350	LG21	17694937	17698999	+	1
Novelgene12353	LG21	17873445	17874383	+	1
Novelgene12355	LG21	18031366	18032541	+	1
Novelgene12356	LG21	18282303	18283845	+	1
Novelgene12357	LG21	19310049	19313820	+	1
Novelgene12358	LG21	19317360	19321053	+	3
Novelgene12359	LG21	19382647	19383093	+	1
Novelgene1236	LG47	1594481	1595339	+	1
Novelgene12360	LG21	19402490	19405631	+	3
Novelgene12362	LG21	19506625	19508784	+	2
Novelgene12363	LG21	19538906	19540196	+	1
Novelgene12365	LG21	19573286	19576585	+	1
Novelgene12366	LG21	19584882	19585252	+	1
Novelgene12367	LG21	19666545	19666758	+	1
Novelgene12371	LG21	19956266	19958669	+	1
Novelgene12372	LG21	20399493	20404558	+	4
Novelgene12373	LG21	20448942	20451947	+	1
Novelgene12375	LG21	20997711	20998231	+	1
Novelgene12377	LG21	21226715	21229940	+	2
Novelgene12379	LG21	21535050	21535953	+	1
Novelgene12380	LG21	21559421	21565719	+	3
Novelgene12382	LG21	21681464	21683256	+	1
Novelgene12386	LG21	22395705	22397097	+	1
Novelgene12387	LG21	22430878	22433519	+	1
Novelgene12388	LG21	22699344	22701526	+	1
Novelgene12394	LG21	23415529	23416832	+	1
Novelgene12397	LG21	23592691	23599258	+	1
Novelgene12400	LG21	24098424	24099165	+	1
Novelgene12404	LG21	25023532	25025729	+	1
Novelgene12405	LG21	25031457	25034907	+	2
Novelgene12407	LG21	25187189	25191796	+	1
Novelgene12408	LG21	25323087	25348866	+	6
Novelgene12412	LG21	26046313	26053041	+	1
Novelgene12413	LG21	26059399	26062856	+	2
Novelgene12415	LG21	26065723	26066584	+	1
Novelgene12416	LG21	26067388	26071273	+	3
Novelgene12417	LG21	26072489	26073438	+	1
Novelgene12419	LG21	26184541	26195746	+	3
Novelgene12423	LG20	136508	138778	+	2
Novelgene12425	LG20	450137	453481	+	1
Novelgene12426	LG20	555121	556055	+	1
Novelgene12428	LG20	886852	888505	+	1
Novelgene12432	LG20	1562916	1565720	+	1
Novelgene12435	LG20	1701323	1702907	+	2
Novelgene12437	LG20	1732013	1732501	+	1
Novelgene12439	LG20	1767839	1768561	+	1
Novelgene12440	LG20	1913563	1915811	+	1
Novelgene12441	LG20	2000137	2001613	+	1
Novelgene12443	LG20	2206683	2208087	+	1
Novelgene12445	LG20	2587822	2588635	+	1
Novelgene12447	LG20	2614832	2616918	+	1
Novelgene12448	LG20	2617398	2619055	+	2
Novelgene1245	LG47	2251301	2251612	+	1
Novelgene12450	LG20	3114304	3116754	+	1
Novelgene12459	LG20	4235352	4237506	+	1
Novelgene12462	LG20	5059938	5061578	+	1
Novelgene12463	LG20	5104632	5106674	+	1
Novelgene12464	LG20	5135607	5136688	+	1
Novelgene12468	LG20	5357400	5358418	+	1
Novelgene12470	LG20	5552186	5554347	+	1
Novelgene12471	LG20	5659126	5659760	+	1
Novelgene12473	LG20	5761741	5763636	+	1
Novelgene12476	LG20	6327610	6328326	+	1
Novelgene12479	LG20	6633424	6635393	+	1
Novelgene12481	LG20	6673499	6675302	+	1
Novelgene12483	LG20	6737914	6738262	+	1
Novelgene12487	LG20	6992755	6997133	+	1
Novelgene12488	LG20	7163233	7186954	+	4
Novelgene12489	LG20	7202116	7203546	+	1
Novelgene1249	LG47	2946976	2947520	+	1
Novelgene12490	LG20	7207497	7210048	+	1
Novelgene12491	LG20	7219330	7222241	+	1
Novelgene12492	LG20	7509730	7510470	+	1
Novelgene12493	LG20	7519048	7519634	+	1
Novelgene12494	LG20	7781739	7784595	+	1
Novelgene12496	LG20	7991988	7997477	+	3
Novelgene12497	LG20	8008088	8010269	+	3
Novelgene1250	LG47	3025223	3027701	+	1
Novelgene12501	LG20	8505595	8506053	+	1
Novelgene12502	LG20	8661858	8666488	+	2
Novelgene12503	LG20	8701263	8705259	+	1
Novelgene12504	LG20	8711042	8713588	+	1
Novelgene12506	LG20	8751919	8752902	+	1
Novelgene1251	LG47	3041722	3044497	+	1
Novelgene12512	LG20	9307131	9307411	+	1
Novelgene12513	LG20	9493347	9503472	+	3
Novelgene12514	LG20	9564773	9565028	+	1
Novelgene12516	LG20	9635356	9636155	+	1
Novelgene12518	LG20	9665354	9665850	+	1
Novelgene12519	LG20	9674246	9681620	+	2
Novelgene12520	LG20	9721667	9726255	+	3
Novelgene1253	LG47	3076374	3078506	+	1
Novelgene12533	LG20	11106098	11107476	+	1
Novelgene12535	LG20	11499062	11500330	+	1
Novelgene12536	LG20	11525853	11527330	+	1
Novelgene12538	LG20	11548327	11548936	+	1
Novelgene12542	LG20	12120420	12126615	+	4
Novelgene12543	LG20	12154250	12167420	+	2
Novelgene1255	LG47	3285674	3288076	+	1
Novelgene12554	LG20	13476352	13479481	+	1
Novelgene12557	LG20	14098054	14099809	+	1
Novelgene12559	LG20	14277809	14278875	+	1
Novelgene12560	LG20	14366008	14372856	+	3
Novelgene12565	LG20	14640807	14641516	+	1
Novelgene12568	LG20	14823921	14827002	+	1
Novelgene1257	LG47	3869001	3871563	+	1
Novelgene12570	LG20	15179079	15182333	+	1
Novelgene12574	LG20	15809595	15812155	+	1
Novelgene12580	LG20	16362953	16363890	+	1
Novelgene12582	LG20	16415286	16417327	+	2
Novelgene12583	LG20	16480733	16483456	+	1
Novelgene12585	LG20	16585115	16589711	+	1
Novelgene12586	LG20	16637201	16638072	+	2
Novelgene12588	LG20	16719128	16719532	+	1
Novelgene12589	LG20	16754982	16759293	+	2
Novelgene12590	LG20	17657312	17659435	+	1
Novelgene12591	LG20	18005101	18005332	+	1
Novelgene12595	LG20	20013301	20014270	+	1
Novelgene12597	LG20	20056985	20061391	+	2
Novelgene12598	LG20	20066449	20066941	+	1
Novelgene12599	LG20	20199921	20201006	+	1
Novelgene1260	LG47	3985034	3986240	+	1
Novelgene12604	LG20	20546504	20549437	+	1
Novelgene12605	LG20	20550384	20552931	+	1
Novelgene12606	LG20	20599042	20601719	+	1
Novelgene12609	LG20	20640832	20643059	+	1
Novelgene12610	LG20	20716939	20722198	+	2
Novelgene12613	LG20	20904829	20905151	+	1
Novelgene12615	LG20	20974764	20975554	+	1
Novelgene12617	LG20	21436421	21439552	+	2
Novelgene12619	LG20	22259896	22263648	+	2
Novelgene1262	LG47	4208623	4210635	+	2
Novelgene12620	LG20	22366303	22367922	+	2
Novelgene12623	LG20	22490486	22491667	+	1
Novelgene12626	LG20	22599845	22600500	+	1
Novelgene12631	LG20	23084522	23086021	+	1
Novelgene12632	LG20	23107025	23109111	+	1
Novelgene12633	LG20	23124317	23126066	+	1
Novelgene12636	LG20	23765913	23766418	+	1
Novelgene12638	LG20	23788616	23790528	+	1
Novelgene12642	LG20	24107003	24109108	+	1
Novelgene12644	LG20	24234649	24235305	+	1
Novelgene12645	LG20	24310858	24311588	+	1
Novelgene12650	LG20	24409302	24411689	+	2
Novelgene12653	LG20	25189171	25191590	+	1
Novelgene1266	LG47	4471258	4471849	+	1
Novelgene12661	LG20	26071490	26074191	+	1
Novelgene12664	LG20	26117142	26122964	+	3
Novelgene12665	LG20	26148337	26149485	+	1
Novelgene12666	LG20	26150973	26153352	+	1
Novelgene12667	LG20	26176422	26177428	+	1
Novelgene12668	LG20	26255261	26255609	+	1
Novelgene1267	LG47	4532258	4534910	+	1
Novelgene12672	LG20	26504931	26509550	+	4
Novelgene12676	LG20	27504054	27506591	+	2
Novelgene12678	LG20	27519866	27520358	+	1
Novelgene12679	LG20	27521256	27524515	+	1
Novelgene1268	LG47	4640908	4641921	+	1
Novelgene12684	LG20	27669638	27670985	+	1
Novelgene12685	LG20	27687735	27690007	+	1
Novelgene12686	LG20	27960125	27960400	+	1
Novelgene12689	LG20	28390034	28391399	+	1
Novelgene1269	LG47	4755732	4759685	+	2
Novelgene12694	LG20	28447496	28448485	+	1
Novelgene12695	LG20	28448705	28448909	+	1
Novelgene12696	LG23	3186	5263	+	1
Novelgene12699	LG23	73869	75424	+	1
Novelgene1270	LG47	4841350	4846756	+	4
Novelgene12701	LG23	226120	227354	+	1
Novelgene12703	LG23	379921	380160	+	1
Novelgene12705	LG23	431711	435759	+	3
Novelgene12706	LG23	454643	463818	+	2
Novelgene12707	LG23	578312	579274	+	1
Novelgene12708	LG23	585235	585935	+	1
Novelgene12710	LG23	678364	680214	+	1
Novelgene12711	LG23	696611	698427	+	1
Novelgene12712	LG23	966642	967249	+	1
Novelgene12714	LG23	1122808	1126891	+	1
Novelgene12717	LG23	1188942	1192291	+	1
Novelgene12719	LG23	1207906	1209465	+	1
Novelgene12720	LG23	1257122	1264206	+	2
Novelgene12721	LG23	1309292	1312878	+	1
Novelgene12728	LG23	1895704	1896155	+	1
Novelgene12731	LG23	2644214	2646891	+	1
Novelgene12733	LG23	2693705	2699653	+	4
Novelgene12734	LG23	3426792	3428979	+	1
Novelgene12740	LG23	4388675	4389446	+	1
Novelgene12748	LG23	4823978	4824343	+	1
Novelgene12749	LG23	4847773	4851737	+	2
Novelgene12754	LG23	5402285	5403760	+	1
Novelgene12757	LG23	5476893	5477329	+	1
Novelgene12766	LG23	6670631	6671213	+	1
Novelgene12769	LG23	6796201	6796796	+	1
Novelgene12771	LG23	6827593	6828030	+	1
Novelgene12772	LG23	7329892	7330130	+	1
Novelgene12773	LG23	7400302	7401239	+	1
Novelgene12774	LG23	7421223	7422816	+	1
Novelgene12776	LG23	7730452	7731959	+	1
Novelgene12778	LG23	7990535	7992689	+	1
Novelgene12779	LG23	8010929	8012947	+	1
Novelgene1278	LG47	5272035	5272309	+	1
Novelgene12782	LG23	8520749	8521810	+	1
Novelgene12783	LG23	8560503	8560952	+	1
Novelgene12784	LG23	8645797	8646638	+	1
Novelgene12785	LG23	8678551	8678794	+	1
Novelgene12786	LG23	8695096	8696797	+	1
Novelgene12787	LG23	8710036	8713161	+	1
Novelgene12788	LG23	8765449	8765748	+	1
Novelgene1279	LG47	5310028	5313784	+	3
Novelgene12796	LG23	10901695	10903148	+	1
Novelgene1280	LG47	5353685	5356503	+	2
Novelgene12800	LG23	11191011	11191815	+	1
Novelgene12804	LG23	12381693	12387959	+	4
Novelgene12805	LG23	12604993	12612149	+	2
Novelgene12809	LG23	13452675	13453796	+	1
Novelgene12811	LG23	13805924	13807158	+	1
Novelgene12812	LG23	14231416	14233428	+	1
Novelgene12818	LG23	15147887	15150519	+	1
Novelgene12819	LG23	15263055	15265209	+	1
Novelgene12822	LG23	15439379	15440991	+	1
Novelgene12824	LG23	15590350	15591089	+	1
Novelgene12825	LG23	15638975	15640461	+	1
Novelgene12826	LG23	15651557	15652468	+	1
Novelgene12828	LG23	15946035	15948373	+	1
Novelgene12829	LG23	15968106	15968912	+	1
Novelgene1283	LG47	6107847	6108138	+	1
Novelgene12834	LG23	16099996	16102459	+	1
Novelgene12836	LG23	16858630	16860991	+	1
Novelgene12837	LG23	16881414	16882874	+	1
Novelgene12838	LG23	16961474	16961678	+	1
Novelgene1284	LG47	6108951	6110691	+	2
Novelgene12840	LG23	17187288	17189147	+	1
Novelgene12841	LG23	17202081	17203169	+	1
Novelgene12842	LG23	17209778	17210335	+	1
Novelgene12843	LG23	17328589	17330873	+	1
Novelgene12852	LG23	18391715	18392236	+	1
Novelgene12853	LG23	18536112	18536594	+	1
Novelgene12854	LG23	18594624	18595052	+	1
Novelgene12855	LG23	18937861	18942205	+	1
Novelgene12857	LG23	19094290	19098910	+	1
Novelgene12859	LG23	19198847	19199130	+	1
Novelgene1286	LG47	6182351	6208239	+	7
Novelgene12860	LG23	19397860	19401410	+	3
Novelgene12861	LG23	19496795	19500236	+	3
Novelgene12867	LG22	347307	347553	+	1
Novelgene12868	LG22	780533	780930	+	1
Novelgene12869	LG22	781444	786724	+	5
Novelgene12871	LG22	1227324	1230309	+	1
Novelgene12874	LG22	1595165	1595370	+	1
Novelgene12880	LG22	2596960	2600046	+	1
Novelgene12881	LG22	2680159	2706515	+	2
Novelgene12882	LG22	2749538	2751155	+	1
Novelgene12885	LG22	2975305	2975811	+	1
Novelgene12886	LG22	3028240	3034511	+	1
Novelgene12888	LG22	3894655	3896374	+	2
Novelgene12889	LG22	3994747	3995815	+	1
Novelgene1289	LG47	6464223	6466900	+	2
Novelgene12890	LG22	4047481	4174165	+	4
Novelgene12893	LG22	5143639	5146048	+	1
Novelgene12895	LG22	5376595	5380661	+	2
Novelgene1290	LG47	6490663	6495210	+	1
Novelgene12902	LG22	5639315	5640483	+	1
Novelgene12905	LG22	5733155	5734617	+	1
Novelgene1291	LG47	6497621	6498802	+	1
Novelgene12911	LG22	6651311	6662728	+	3
Novelgene12915	LG22	7102098	7176123	+	9
Novelgene12916	LG22	7176518	7177611	+	1
Novelgene12917	LG22	7264820	7268249	+	2
Novelgene12918	LG22	7367786	7368219	+	1
Novelgene12920	LG22	7409282	7412296	+	1
Novelgene12923	LG22	7570370	7573788	+	2
Novelgene12925	LG22	7667794	7669290	+	1
Novelgene12926	LG22	7684270	7687112	+	1
Novelgene12927	LG22	7709273	7710777	+	1
Novelgene12928	LG22	7724363	7726959	+	2
Novelgene12929	LG22	7739933	7741026	+	1
Novelgene1293	LG47	6673050	6674854	+	1
Novelgene12930	LG22	7762171	7763134	+	1
Novelgene12931	LG22	7779313	7780824	+	1
Novelgene12937	LG22	8445239	8445672	+	1
Novelgene12938	LG22	8477166	8477623	+	1
Novelgene12941	LG22	8674471	8676058	+	1
Novelgene12942	LG22	8896409	8897800	+	1
Novelgene12946	LG22	9187839	9190102	+	1
Novelgene12947	LG22	9203502	9206166	+	2
Novelgene12948	LG22	9267263	9268378	+	1
Novelgene12951	LG22	9551038	9554745	+	2
Novelgene12953	LG22	9564736	9569514	+	1
Novelgene12957	LG22	10018864	10022032	+	1
Novelgene12958	LG22	10034380	10035644	+	1
Novelgene1296	LG47	6711154	6712357	+	1
Novelgene12960	LG22	10512010	10513993	+	1
Novelgene12963	LG22	10975316	10977825	+	2
Novelgene12965	LG22	11372550	11374299	+	1
Novelgene12966	LG22	11414861	11417694	+	2
Novelgene12967	LG22	11491916	11492225	+	1
Novelgene12968	LG22	11784947	11787020	+	1
Novelgene12969	LG22	11837540	11839437	+	1
Novelgene1297	LG47	6716462	6718498	+	1
Novelgene12971	LG22	11916254	11917352	+	1
Novelgene12976	LG22	12440335	12444585	+	3
Novelgene12977	LG22	12518598	12519158	+	1
Novelgene1298	LG47	6783568	6787586	+	1
Novelgene12981	LG22	12815178	12816405	+	1
Novelgene12984	LG22	12926373	12927437	+	2
Novelgene12985	LG22	12932765	12933190	+	1
Novelgene12987	LG22	14139819	14141816	+	1
Novelgene12989	LG22	14369661	14370021	+	1
Novelgene12992	LG22	14862302	14864634	+	2
Novelgene12993	LG22	15274993	15278356	+	2
Novelgene12995	LG22	15313108	15315252	+	1
Novelgene12996	LG22	15328904	15331349	+	1
Novelgene12997	LG22	15771909	15772906	+	1
Novelgene12998	LG22	15853697	15856995	+	2
Novelgene12999	LG22	16194949	16199897	+	2
Novelgene13000	LG22	16205127	16205859	+	1
Novelgene13003	LG22	16668453	16668680	+	1
Novelgene1301	LG47	6942017	6944701	+	1
Novelgene13010	LG22	17556808	17558254	+	1
Novelgene13012	LG22	17595302	17597404	+	1
Novelgene13016	LG22	17801388	17857346	+	4
Novelgene13017	LG22	17861154	17864542	+	1
Novelgene13020	LG22	18146730	18147135	+	1
Novelgene13021	LG22	18170074	18172326	+	1
Novelgene13022	LG22	18181322	18187350	+	4
Novelgene13023	LG22	18191609	18195011	+	1
Novelgene13024	LG22	18207902	18212300	+	5
Novelgene13029	LG22	18316897	18371189	+	3
Novelgene13031	LG22	18441501	18445788	+	2
Novelgene13036	LG22	20761957	20765032	+	1
Novelgene13037	LG22	20890546	20891815	+	1
Novelgene13040	LG22	21390642	21390937	+	1
Novelgene13042	LG22	22412306	22412790	+	1
Novelgene13043	LG22	22604925	22605202	+	1
Novelgene13045	LG22	22653747	22658234	+	2
Novelgene13046	LG22	22794894	22796714	+	1
Novelgene13048	LG22	22952510	22954054	+	1
Novelgene13049	LG22	22958030	22959378	+	1
Novelgene13051	LG22	22980035	22981992	+	1
Novelgene13052	LG22	22998274	22999569	+	1
Novelgene13053	LG22	23655280	23656522	+	1
Novelgene13058	LG22	24237944	24239653	+	1
Novelgene13059	LG22	24547076	24547690	+	1
Novelgene13062	LG22	24819900	24820483	+	1
Novelgene13063	LG22	25034990	25035571	+	1
Novelgene13064	LG22	25308695	25309213	+	1
Novelgene13066	LG22	25543421	25544311	+	1
Novelgene13069	LG22	26046581	26047063	+	1
Novelgene13071	LG22	26198051	26200352	+	1
Novelgene13072	LG22	26266382	26269246	+	1
Novelgene13073	LG22	26535279	26536131	+	1
Novelgene13074	LG22	27094805	27096116	+	2
Novelgene13075	LG22	27163185	27164813	+	1
Novelgene13077	LG22	27366836	27369965	+	2
Novelgene1308	LG47	7745202	7745644	+	1
Novelgene13083	LG22	28404432	28405274	+	1
Novelgene13089	LG22	29028106	29033332	+	4
Novelgene1309	LG47	7770854	7773620	+	1
Novelgene13092	LG22	29639430	29639707	+	1
Novelgene13094	LG22	30157102	30221581	+	4
Novelgene13100	LG22	30525306	30525911	+	2
Novelgene13107	LG22	31817487	31818017	+	1
Novelgene13109	LG22	31827417	31828740	+	1
Novelgene13118	LG22	32310756	32311125	+	1
Novelgene1312	LG47	7912966	7913380	+	1
Novelgene13121	LG22	32655892	32656477	+	1
Novelgene13127	LG22	33286477	33286862	+	1
Novelgene13128	LG22	33333103	33334193	+	1
Novelgene13129	LG22	33366124	33367149	+	1
Novelgene13132	LG22	33753043	33754357	+	1
Novelgene13134	LG22	33958600	33958970	+	1
Novelgene13142	LG29	516544	519057	+	1
Novelgene13143	LG29	634554	635687	+	1
Novelgene13145	LG29	807690	808327	+	1
Novelgene13146	LG29	919514	921549	+	1
Novelgene1315	LG47	8896024	8899146	+	1
Novelgene13151	LG29	1204444	1205729	+	1
Novelgene13152	LG29	1225122	1234985	+	4
Novelgene13154	LG29	1272556	1273236	+	1
Novelgene13155	LG29	1350697	1350986	+	1
Novelgene13156	LG29	1366418	1370329	+	2
Novelgene1316	LG47	9470397	9473305	+	1
Novelgene13161	LG29	1688593	1689567	+	1
Novelgene13162	LG29	1881353	1882405	+	1
Novelgene13163	LG29	1887159	1894897	+	3
Novelgene13164	LG29	2462144	2464579	+	1
Novelgene13169	LG29	3149911	3152218	+	1
Novelgene13171	LG29	3306105	3306603	+	1
Novelgene13174	LG29	3578814	3581593	+	2
Novelgene13179	LG29	3789182	3792115	+	1
Novelgene1318	LG47	9633763	9635042	+	1
Novelgene13182	LG29	4504133	4504470	+	1
Novelgene13183	LG29	4687671	4687901	+	1
Novelgene13184	LG29	4783079	4785124	+	1
Novelgene13187	LG29	5491139	5499023	+	7
Novelgene13190	LG29	5708058	5708418	+	1
Novelgene13192	LG29	5952580	5954187	+	1
Novelgene13193	LG29	6156645	6159119	+	1
Novelgene13198	LG29	6755809	6756572	+	1
Novelgene13199	LG29	6765146	6765771	+	1
Novelgene13201	LG29	7089289	7092921	+	1
Novelgene13208	LG29	7643808	7645019	+	1
Novelgene13211	LG29	7846184	7850785	+	2
Novelgene13212	LG29	8168182	8172397	+	2
Novelgene13216	LG29	8208454	8210735	+	1
Novelgene13218	LG29	8411462	8412225	+	1
Novelgene13222	LG29	8947509	8952237	+	2
Novelgene13223	LG29	9677042	9678315	+	1
Novelgene13224	LG29	9707226	9708550	+	1
Novelgene13226	LG29	9769844	9774326	+	1
Novelgene13230	LG29	10010575	10015097	+	1
Novelgene13233	LG29	10782384	10786548	+	1
Novelgene13234	LG29	10822948	10825652	+	1
Novelgene13235	LG29	10990048	10996722	+	4
Novelgene13237	LG29	11010473	11012473	+	1
Novelgene13238	LG29	11021091	11024819	+	1
Novelgene13239	LG29	11224012	11224548	+	1
Novelgene13241	LG29	11266785	11269108	+	1
Novelgene13244	LG29	11538793	11539177	+	1
Novelgene13246	LG29	11751850	11752913	+	1
Novelgene13253	LG29	12003103	12005096	+	1
Novelgene13256	LG29	12095851	12098586	+	1
Novelgene13259	LG29	12429274	12431239	+	1
Novelgene1326	LG47	10368036	10370362	+	2
Novelgene13260	LG29	12437321	12440850	+	2
Novelgene13261	LG29	12449124	12453734	+	2
Novelgene13263	LG29	12519779	12523862	+	1
Novelgene13266	LG29	12718951	12721412	+	2
Novelgene13269	LG29	12764874	12767295	+	1
Novelgene13270	LG29	13150569	13155531	+	1
Novelgene13276	LG29	13503553	13507754	+	2
Novelgene13278	LG29	14669095	14669595	+	1
Novelgene13280	LG29	14733368	14737331	+	1
Novelgene13289	LG29	15164641	15165380	+	1
Novelgene1329	LG47	10753531	10757851	+	1
Novelgene13290	LG29	15193357	15194642	+	1
Novelgene13299	LG29	15677600	15683914	+	4
Novelgene13302	LG29	15991145	15992382	+	1
Novelgene13303	LG29	16098974	16100392	+	1
Novelgene13307	LG29	16469530	16470932	+	1
Novelgene13308	LG29	16514446	16518747	+	1
Novelgene13312	LG29	16558498	16563365	+	2
Novelgene13313	LG29	16580763	16582376	+	1
Novelgene13314	LG29	16609358	16615843	+	2
Novelgene13315	LG29	16623275	16626574	+	1
Novelgene13316	LG29	16650095	16652573	+	1
Novelgene13319	LG29	17278833	17279826	+	1
Novelgene13320	LG29	17285908	17289071	+	1
Novelgene13323	LG29	17438185	17439027	+	1
Novelgene13328	LG29	17962783	17963409	+	1
Novelgene13329	LG29	18321189	18322505	+	1
Novelgene1333	LG47	11050978	11052400	+	1
Novelgene13331	LG29	18491189	18495857	+	1
Novelgene13336	LG29	19184655	19190321	+	1
Novelgene13338	LG29	19483575	19487395	+	1
Novelgene13343	LG29	20761159	20762842	+	1
Novelgene13344	LG29	20841425	20841870	+	1
Novelgene13345	LG29	20852387	20854386	+	1
Novelgene13346	LG29	21004413	21004714	+	1
Novelgene13348	LG29	21279408	21289127	+	1
Novelgene1335	LG47	11182517	11183741	+	1
Novelgene13350	LG29	21332597	21332853	+	1
Novelgene13353	LG29	21622865	21628098	+	3
Novelgene13354	LG29	21628977	21630106	+	1
Novelgene13356	LG29	21846659	21848362	+	1
Novelgene13358	LG29	22358367	22359993	+	1
Novelgene13364	LG29	23258683	23259327	+	1
Novelgene1337	LG47	11391783	11393507	+	1
Novelgene13371	LG29	23580100	23581042	+	1
Novelgene13372	LG28	16526	18808	+	1
Novelgene13373	LG28	206229	206432	+	1
Novelgene13376	LG28	250954	252059	+	1
Novelgene13379	LG28	688051	688257	+	1
Novelgene13380	LG28	783696	784104	+	1
Novelgene13382	LG28	1647591	1648918	+	1
Novelgene13384	LG28	1778822	1780187	+	1
Novelgene13391	LG28	3034543	3059680	+	2
Novelgene13395	LG28	3359869	3360917	+	1
Novelgene13396	LG28	3544095	3551045	+	1
Novelgene13400	LG28	4433108	4434289	+	1
Novelgene13404	LG28	4841577	4841861	+	1
Novelgene13407	LG28	5068548	5072850	+	1
Novelgene1341	LG47	12133260	12135002	+	1
Novelgene13413	LG28	5682561	5684261	+	1
Novelgene13414	LG28	5858996	5861851	+	1
Novelgene13417	LG28	6123106	6178564	+	9
Novelgene1342	LG47	12151040	12151566	+	1
Novelgene13421	LG28	6268174	6268464	+	1
Novelgene13422	LG28	6373539	6374948	+	1
Novelgene13423	LG28	6495887	6496193	+	1
Novelgene13424	LG28	6500821	6505463	+	2
Novelgene13428	LG28	6705537	6707892	+	1
Novelgene13429	LG28	6837497	6838990	+	1
Novelgene13433	LG28	7407977	7409257	+	1
Novelgene13434	LG28	7427525	7429786	+	1
Novelgene13436	LG28	7593746	7594043	+	1
Novelgene13437	LG28	7709977	7712400	+	3
Novelgene13440	LG28	7881168	7881584	+	1
Novelgene13445	LG28	8328201	8329792	+	2
Novelgene13446	LG28	8391169	8394900	+	2
Novelgene13452	LG28	8689654	8710708	+	5
Novelgene13453	LG28	8885684	8888903	+	1
Novelgene13457	LG28	9152432	9155432	+	1
Novelgene13460	LG28	9192473	9192724	+	1
Novelgene13461	LG28	9269212	9270626	+	1
Novelgene13463	LG28	9720730	9722120	+	1
Novelgene1347	LG47	12499294	12500237	+	1
Novelgene13470	LG28	10348908	10351070	+	1
Novelgene13479	LG28	11173934	11176604	+	1
Novelgene13485	LG28	11437743	11440476	+	1
Novelgene13489	LG28	12515645	12518923	+	2
Novelgene1349	LG47	13505365	13513910	+	4
Novelgene13490	LG28	12546684	12548820	+	1
Novelgene13491	LG28	12823307	12825788	+	1
Novelgene13493	LG28	13140307	13142112	+	1
Novelgene13495	LG28	13259352	13261546	+	1
Novelgene13500	LG28	13722121	13722513	+	1
Novelgene13504	LG28	14078069	14078361	+	1
Novelgene13505	LG28	14078470	14079056	+	1
Novelgene13506	LG28	14086406	14091498	+	3
Novelgene13508	LG28	14124216	14128591	+	2
Novelgene13509	LG28	14512690	14516253	+	2
Novelgene1351	LG47	13678624	13679442	+	1
Novelgene13510	LG28	14852436	14852707	+	1
Novelgene13511	LG28	14987464	14989905	+	2
Novelgene13514	LG28	15057681	15058687	+	1
Novelgene13517	LG28	15244252	15248839	+	2
Novelgene13518	LG28	15287742	15309189	+	5
Novelgene13523	LG28	15929267	15931511	+	1
Novelgene13524	LG28	15939178	15941866	+	1
Novelgene13528	LG28	16026424	16028491	+	1
Novelgene13532	LG28	16292145	16294342	+	1
Novelgene13533	LG28	16448285	16449263	+	1
Novelgene13538	LG28	16899980	16900678	+	1
Novelgene13539	LG28	16986200	16988489	+	1
Novelgene13540	LG28	17010384	17011526	+	1
Novelgene13542	LG28	17157441	17160467	+	2
Novelgene13544	LG28	17270176	17272755	+	1
Novelgene13549	LG28	17440256	17441410	+	1
Novelgene13550	LG28	17443939	17444798	+	1
Novelgene13551	LG28	17460714	17460955	+	1
Novelgene13552	LG28	17469842	17472037	+	1
Novelgene13554	LG28	17537286	17541357	+	2
Novelgene13560	LG28	18370009	18372427	+	1
Novelgene13563	LG28	18897603	18899451	+	1
Novelgene13566	LG28	19153607	19155085	+	1
Novelgene13567	LG28	19158305	19158815	+	1
Novelgene13568	LG28	19199968	19201459	+	1
Novelgene13569	LG28	19205003	19206880	+	2
Novelgene13574	LG28	19629221	19637204	+	3
Novelgene13578	LG28	19998039	19999696	+	1
Novelgene13579	LG28	20011099	20014420	+	1
Novelgene13582	LG28	20259652	20262447	+	1
Novelgene13589	LG28	21476021	21478952	+	1
Novelgene13590	LG28	21833109	21836295	+	1
Novelgene13593	LG28	22053633	22054887	+	1
Novelgene13594	LG28	22079888	22080588	+	1
Novelgene13599	LG28	22423966	22428151	+	1
Novelgene13600	LG28	22440546	22441691	+	1
Novelgene13601	LG28	22482401	22487080	+	2
Novelgene13604	LG28	22548987	22553341	+	2
Novelgene13606	LG28	22760328	22763890	+	2
Novelgene13607	LG28	22778961	22782193	+	1
Novelgene1361	LG47	15700510	15701254	+	1
Novelgene13610	LG28	22809215	22813241	+	1
Novelgene13611	LG28	22831394	22832859	+	2
Novelgene13612	LG28	22835538	22837433	+	1
Novelgene13613	LG28	22910935	22914694	+	4
Novelgene13614	LG28	23065229	23065712	+	1
Novelgene13617	LG28	23396135	23402840	+	8
Novelgene13619	LG28	23434119	23436678	+	1
Novelgene13620	LG28	23554219	23558606	+	3
Novelgene13621	LG28	23564284	23564509	+	1
Novelgene13623	LG28	24115849	24119090	+	1
Novelgene13625	LG28	24738889	24739125	+	1
Novelgene13629	LG28	24973818	24978407	+	2
Novelgene1363	tig00013688_arrow	144712	145074	+	1
Novelgene13633	tig00215459_arrow	122278	123744	+	1
Novelgene13635	tig00035559_arrow	73064	75857	+	1
Novelgene13638	tig00034017_arrow	1568	3690	+	1
Novelgene13641	tig00011097_arrow	22957	24804	+	2
Novelgene13645	tig00005421_arrow	72913	75078	+	1
Novelgene13646	tig00005421_arrow	93814	97323	+	2
Novelgene13647	tig00017200_arrow	28591	30328	+	2
Novelgene13648	tig00051521_arrow	10196	11399	+	1
Novelgene1365	tig00020406_arrow	94447	95586	+	1
Novelgene13651	tig00003137_arrow	44095	45598	+	1
Novelgene13652	tig00007488_arrow	29638	29862	+	1
Novelgene13654	tig00031054_arrow	95328	95987	+	1
Novelgene13655	tig00031054_arrow	100605	101549	+	1
Novelgene13657	tig00009975_arrow	24830	29382	+	1
Novelgene13659	tig00215867_arrow	32251	32917	+	1
Novelgene13660	tig00214902_arrow	262441	262945	+	1
Novelgene13661	tig00214902_arrow	596521	598791	+	1
Novelgene13664	tig00019517_arrow	161126	166138	+	1
Novelgene13665	tig00028889_arrow	4133	6606	+	2
Novelgene13666	tig00028889_arrow	27655	29282	+	1
Novelgene13668	tig00003015_arrow	17601	18985	+	1
Novelgene13671	tig00214933_arrow	22839	27676	+	1
Novelgene13674	tig00036718_arrow	15853	20894	+	3
Novelgene13675	tig00036718_arrow	105449	119290	+	5
Novelgene13679	tig00037076_arrow	77392	80487	+	2
Novelgene1368	tig00215575_arrow	192122	197594	+	1
Novelgene13680	tig00037076_arrow	187812	189785	+	1
Novelgene13684	tig00021055_arrow	276403	278786	+	1
Novelgene13686	tig00020494_arrow	53128	55308	+	1
Novelgene13688	tig00215656_arrow	9702	9951	+	1
Novelgene13690	tig00014498_arrow	5346	7987	+	1
Novelgene13696	tig00215359_arrow	19657	20941	+	1
Novelgene13703	tig00215898_arrow	19851	23826	+	1
Novelgene13705	tig00022685_arrow	21072	22026	+	1
Novelgene13706	tig00217292_arrow	278700	279855	+	1
Novelgene13708	tig00029160_arrow	142777	144568	+	1
Novelgene13709	tig00029160_arrow	158413	161199	+	1
Novelgene1371	tig00009996_arrow	49585	53908	+	2
Novelgene13712	tig00215390_arrow	16134	19105	+	1
Novelgene13713	tig00215390_arrow	19620	24138	+	1
Novelgene13715	tig00215390_arrow	78057	82967	+	5
Novelgene13722	tig00021008_arrow	471417	471936	+	1
Novelgene13723	tig00001751_arrow	305198	314289	+	1
[truncated: 4,910 more rows]
