# Supplementary material for: Global tissue transcriptomic analysis to improve genome annotation and unravel skin pigmentation in goldfish
Source: Sci Rep. 2021 Jan 19;11:1815. doi: 10.1038/s41598-020-80168-6 (PMC7815744; doi:10.1038/s41598-020-80168-6)
Supplement: Supplementary file 1 — Supplementary Information. [file 41598_2020_80168_MOESM1_ESM.zip › Supplementary Information/Table_S3_Isoform-number.xlsx]

## Sheet: Sheet1
gene_id	transcript_num	type
CA00000007	14	PacBio
CA00000008	15	PacBio
CA00000009	7	PacBio
CA00000010	3	PacBio
CA00000011	4	PacBio
CA00000012	18	PacBio
CA00000013	93	PacBio
CA00000014	5	PacBio
CA00000015	4	PacBio
CA00000016	3	PacBio
CA00000017	1	PacBio
CA00000018	1	PacBio
CA00000019	4	PacBio
CA00000020	2	PacBio
CA00000021	1	PacBio
CA00000022	2	PacBio
CA00000023	2	PacBio
CA00000024	6	PacBio
CA00000031	8	PacBio
CA00000032	10	PacBio
CA00000033	3	PacBio
CA00000035	15	PacBio
CA00000036	2	PacBio
CA00000037	3	PacBio
CA00000038	14	PacBio
CA00000041	5	PacBio
CA00000042	4	PacBio
CA00000049	2	PacBio
CA00000050	5	PacBio
CA00000057	9	PacBio
CA00000058	6	PacBio
CA00000059	7	PacBio
CA00000060	1	PacBio
CA00000061	1	PacBio
CA00000062	3	PacBio
CA00000063	5	PacBio
CA00000064	8	PacBio
CA00000065	6	PacBio
CA00000066	8	PacBio
CA00000067	2	PacBio
CA00000068	6	PacBio
CA00000069	3	PacBio
CA00000071	4	PacBio
CA00000072	3	PacBio
CA00000073	1	PacBio
CA00000074	8	PacBio
CA00000075	4	PacBio
CA00000077	1	PacBio
CA00000080	5	PacBio
CA00000081	4	PacBio
CA00000082	4	PacBio
CA00000083	6	PacBio
CA00000087	2	PacBio
CA00000091	9	PacBio
CA00000094	3	PacBio
CA00000097	2	PacBio
CA00000099	1	PacBio
CA00000101	1	PacBio
CA00000102	6	PacBio
CA00000103	6	PacBio
CA00000112	5	PacBio
CA00000113	6	PacBio
CA00000114	2	PacBio
CA00000116	2	PacBio
CA00000124	3	PacBio
CA00000125	3	PacBio
CA00000127	1	PacBio
CA00000128	2	PacBio
CA00000133	4	PacBio
CA00000134	2	PacBio
CA00000135	3	PacBio
CA00000136	3	PacBio
CA00000137	3	PacBio
CA00000142	1	PacBio
CA00000143	2	PacBio
CA00000145	12	PacBio
CA00000146	7	PacBio
CA00000148	3	PacBio
CA00000150	1	PacBio
CA00000151	1	PacBio
CA00000154	1	PacBio
CA00000155	5	PacBio
CA00000156	2	PacBio
CA00000157	11	PacBio
CA00000162	3	PacBio
CA00000163	8	PacBio
CA00000165	1	PacBio
CA00000170	1	PacBio
CA00000175	1	PacBio
CA00000176	3	PacBio
CA00000178	1	PacBio
CA00000179	4	PacBio
CA00000182	3	PacBio
CA00000183	7	PacBio
CA00000184	1	PacBio
CA00000187	1	PacBio
CA00000188	5	PacBio
CA00000189	4	PacBio
CA00000190	1	PacBio
CA00000191	7	PacBio
CA00000192	1	PacBio
CA00000194	1	PacBio
CA00000197	1	PacBio
CA00000199	4	PacBio
CA00000200	2	PacBio
CA00000206	1	PacBio
CA00000207	1	PacBio
CA00000211	3	PacBio
CA00000212	2	PacBio
CA00000215	10	PacBio
CA00000217	2	PacBio
CA00000220	2	PacBio
CA00000225	8	PacBio
CA00000226	28	PacBio
CA00000227	5	PacBio
CA00000228	9	PacBio
CA00000229	4	PacBio
CA00000231	3	PacBio
CA00000232	5	PacBio
CA00000233	3	PacBio
CA00000242	2	PacBio
CA00000247	2	PacBio
CA00000248	1	PacBio
CA00000249	2	PacBio
CA00000250	5	PacBio
CA00000251	1	PacBio
CA00000254	24	PacBio
CA00000255	3	PacBio
CA00000263	3	PacBio
CA00000264	1	PacBio
CA00000266	1	PacBio
CA00000267	16	PacBio
CA00000270	5	PacBio
CA00000271	1	PacBio
CA00000272	1	PacBio
CA00000274	2	PacBio
CA00000276	6	PacBio
CA00000277	1	PacBio
CA00000278	6	PacBio
CA00000280	5	PacBio
CA00000282	1	PacBio
CA00000284	7	PacBio
CA00000289	2	PacBio
CA00000291	2	PacBio
CA00000293	1	PacBio
CA00000294	8	PacBio
CA00000297	1	PacBio
CA00000298	7	PacBio
CA00000299	2	PacBio
CA00000300	4	PacBio
CA00000301	6	PacBio
CA00000303	1	PacBio
CA00000307	9	PacBio
CA00000308	3	PacBio
CA00000310	14	PacBio
CA00000314	2	PacBio
CA00000315	2	PacBio
CA00000316	1	PacBio
CA00000317	1	PacBio
CA00000318	6	PacBio
CA00000319	9	PacBio
CA00000321	3	PacBio
CA00000324	2	PacBio
CA00000325	5	PacBio
CA00000329	3	PacBio
CA00000330	10	PacBio
CA00000331	1	PacBio
CA00000336	3	PacBio
CA00000337	4	PacBio
CA00000338	1	PacBio
CA00000339	5	PacBio
CA00000344	7	PacBio
CA00000346	3	PacBio
CA00000347	6	PacBio
CA00000348	1	PacBio
CA00000349	5	PacBio
CA00000350	4	PacBio
CA00000352	6	PacBio
CA00000356	3	PacBio
CA00000360	1	PacBio
CA00000361	1	PacBio
CA00000363	1	PacBio
CA00000364	6	PacBio
CA00000365	2	PacBio
CA00000367	9	PacBio
CA00000368	2	PacBio
CA00000369	1	PacBio
CA00000370	1	PacBio
CA00000372	2	PacBio
CA00000374	1	PacBio
CA00000378	10	PacBio
CA00000379	4	PacBio
CA00000380	10	PacBio
CA00000387	1	PacBio
CA00000388	1	PacBio
CA00000392	3	PacBio
CA00000394	5	PacBio
CA00000395	4	PacBio
CA00000396	2	PacBio
CA00000400	4	PacBio
CA00000403	8	PacBio
CA00000404	2	PacBio
CA00000405	2	PacBio
CA00000406	124	PacBio
CA00000407	19	PacBio
CA00000408	4	PacBio
CA00000425	1	PacBio
CA00000427	1	PacBio
CA00000428	1	PacBio
CA00000429	2	PacBio
CA00000430	2	PacBio
CA00000432	1	PacBio
CA00000433	4	PacBio
CA00000434	5	PacBio
CA00000436	1	PacBio
CA00000437	1	PacBio
CA00000438	4	PacBio
CA00000439	3	PacBio
CA00000440	1	PacBio
CA00000444	6	PacBio
CA00000445	17	PacBio
CA00000448	2	PacBio
CA00000449	7	PacBio
CA00000450	7	PacBio
CA00000451	1	PacBio
CA00000452	1	PacBio
CA00000453	13	PacBio
CA00000454	1	PacBio
CA00000455	2	PacBio
CA00000456	28	PacBio
CA00000460	10	PacBio
CA00000461	3	PacBio
CA00000462	4	PacBio
CA00000466	3	PacBio
CA00000467	5	PacBio
CA00000468	4	PacBio
CA00000469	31	PacBio
CA00000470	2	PacBio
CA00000472	2	PacBio
CA00000481	4	PacBio
CA00000482	4	PacBio
CA00000483	4	PacBio
CA00000484	3	PacBio
CA00000486	7	PacBio
CA00000487	8	PacBio
CA00000488	4	PacBio
CA00000489	13	PacBio
CA00000490	13	PacBio
CA00000491	1	PacBio
CA00000492	3	PacBio
CA00000493	2	PacBio
CA00000494	2	PacBio
CA00000495	13	PacBio
CA00000496	4	PacBio
CA00000497	2	PacBio
CA00000498	2	PacBio
CA00000499	16	PacBio
CA00000500	7	PacBio
CA00000502	3	PacBio
CA00000503	1	PacBio
CA00000504	2	PacBio
CA00000505	3	PacBio
CA00000506	2	PacBio
CA00000507	3	PacBio
CA00000508	6	PacBio
CA00000509	4	PacBio
CA00000511	3	PacBio
CA00000512	10	PacBio
CA00000513	15	PacBio
CA00000514	1	PacBio
CA00000515	9	PacBio
CA00000518	1	PacBio
CA00000520	2	PacBio
CA00000522	4	PacBio
CA00000524	2	PacBio
CA00000529	14	PacBio
CA00000539	4	PacBio
CA00000541	4	PacBio
CA00000542	2	PacBio
CA00000544	2	PacBio
CA00000545	8	PacBio
CA00000546	2	PacBio
CA00000547	6	PacBio
CA00000548	10	PacBio
CA00000549	1	PacBio
CA00000550	2	PacBio
CA00000554	1	PacBio
CA00000555	2	PacBio
CA00000558	3	PacBio
CA00000560	6	PacBio
CA00000561	16	PacBio
CA00000562	2	PacBio
CA00000567	5	PacBio
CA00000571	10	PacBio
CA00000572	6	PacBio
CA00000575	3	PacBio
CA00000578	1	PacBio
CA00000579	1	PacBio
CA00000581	7	PacBio
CA00000582	1	PacBio
CA00000583	3	PacBio
CA00000584	7	PacBio
CA00000585	4	PacBio
CA00000587	11	PacBio
CA00000588	2	PacBio
CA00000589	18	PacBio
CA00000590	2	PacBio
CA00000591	16	PacBio
CA00000598	5	PacBio
CA00000601	1	PacBio
CA00000608	6	PacBio
CA00000609	6	PacBio
CA00000611	7	PacBio
CA00000614	7	PacBio
CA00000615	6	PacBio
CA00000617	21	PacBio
CA00000618	4	PacBio
CA00000619	1	PacBio
CA00000622	8	PacBio
CA00000623	5	PacBio
CA00000624	5	PacBio
CA00000625	4	PacBio
CA00000626	1	PacBio
CA00000627	8	PacBio
CA00000629	9	PacBio
CA00000632	4	PacBio
CA00000633	11	PacBio
CA00000634	10	PacBio
CA00000635	11	PacBio
CA00000638	1	PacBio
CA00000642	1	PacBio
CA00000643	2	PacBio
CA00000644	2	PacBio
CA00000645	11	PacBio
CA00000646	11	PacBio
CA00000647	3	PacBio
CA00000649	4	PacBio
CA00000650	12	PacBio
CA00000657	4	PacBio
CA00000658	17	PacBio
CA00000660	1	PacBio
CA00000663	2	PacBio
CA00000664	1	PacBio
CA00000665	11	PacBio
CA00000667	1	PacBio
CA00000668	2	PacBio
CA00000670	14	PacBio
CA00000671	4	PacBio
CA00000672	22	PacBio
CA00000673	3	PacBio
CA00000674	3	PacBio
CA00000675	2	PacBio
CA00000676	7	PacBio
CA00000677	2	PacBio
CA00000678	8	PacBio
CA00000682	8	PacBio
CA00000683	9	PacBio
CA00000684	1	PacBio
CA00000685	9	PacBio
CA00000690	2	PacBio
CA00000691	8	PacBio
CA00000695	2	PacBio
CA00000696	8	PacBio
CA00000697	1	PacBio
CA00000698	6	PacBio
CA00000711	2	PacBio
CA00000715	5	PacBio
CA00000732	1	PacBio
CA00000747	1	PacBio
CA00000750	3	PacBio
CA00000761	17	PacBio
CA00000765	2	PacBio
CA00000767	2	PacBio
CA00000771	1	PacBio
CA00000772	3	PacBio
CA00000773	2	PacBio
CA00000776	4	PacBio
CA00000777	3	PacBio
CA00000784	3	PacBio
CA00000786	1	PacBio
CA00000787	3	PacBio
CA00000788	12	PacBio
CA00000789	1	PacBio
CA00000791	10	PacBio
CA00000792	2	PacBio
CA00000793	7	PacBio
CA00000796	1	PacBio
CA00000797	3	PacBio
CA00000798	1	PacBio
CA00000799	1	PacBio
CA00000805	3	PacBio
CA00000810	4	PacBio
CA00000817	1	PacBio
CA00000819	6	PacBio
CA00000820	1	PacBio
CA00000821	7	PacBio
CA00000822	5	PacBio
CA00000826	1	PacBio
CA00000827	16	PacBio
CA00000829	6	PacBio
CA00000830	10	PacBio
CA00000831	11	PacBio
CA00000834	1	PacBio
CA00000836	7	PacBio
CA00000839	12	PacBio
CA00000840	4	PacBio
CA00000841	4	PacBio
CA00000846	5	PacBio
CA00000849	5	PacBio
CA00000850	12	PacBio
CA00000853	13	PacBio
CA00000856	4	PacBio
CA00000857	1	PacBio
CA00000865	2	PacBio
CA00000877	1	PacBio
CA00000878	3	PacBio
CA00000881	2	PacBio
CA00000883	1	PacBio
CA00000884	2	PacBio
CA00000885	5	PacBio
CA00000886	2	PacBio
CA00000896	7	PacBio
CA00000898	1	PacBio
CA00000901	4	PacBio
CA00000902	1	PacBio
CA00000903	2	PacBio
CA00000909	3	PacBio
CA00000911	2	PacBio
CA00000912	4	PacBio
CA00000914	1	PacBio
CA00000915	4	PacBio
CA00000920	1	PacBio
CA00000922	2	PacBio
CA00000925	3	PacBio
CA00000926	9	PacBio
CA00000927	6	PacBio
CA00000928	1	PacBio
CA00000932	3	PacBio
CA00000933	9	PacBio
CA00000934	1	PacBio
CA00000935	7	PacBio
CA00000936	6	PacBio
CA00000937	13	PacBio
CA00000939	4	PacBio
CA00000941	6	PacBio
CA00000944	2	PacBio
CA00000945	1	PacBio
CA00000947	4	PacBio
CA00000948	6	PacBio
CA00000949	1	PacBio
CA00000950	4	PacBio
CA00000951	12	PacBio
CA00000952	2	PacBio
CA00000953	10	PacBio
CA00000960	4	PacBio
CA00000961	8	PacBio
CA00000962	7	PacBio
CA00000963	4	PacBio
CA00000964	4	PacBio
CA00000970	1	PacBio
CA00000972	8	PacBio
CA00000973	2	PacBio
CA00000975	2	PacBio
CA00000976	1	PacBio
CA00000977	3	PacBio
CA00000978	1	PacBio
CA00000979	1	PacBio
CA00000980	2	PacBio
CA00000982	1	PacBio
CA00000983	1	PacBio
CA00000984	11	PacBio
CA00000985	2	PacBio
CA00000986	3	PacBio
CA00000987	1	PacBio
CA00000988	5	PacBio
CA00000989	13	PacBio
CA00000990	4	PacBio
CA00000991	3	PacBio
CA00000992	17	PacBio
CA00000993	4	PacBio
CA00000994	1	PacBio
CA00000996	2	PacBio
CA00000998	4	PacBio
CA00001000	1	PacBio
CA00001001	2	PacBio
CA00001002	3	PacBio
CA00001003	5	PacBio
CA00001005	7	PacBio
CA00001008	2	PacBio
CA00001009	19	PacBio
CA00001010	2	PacBio
CA00001014	2	PacBio
CA00001015	1	PacBio
CA00001016	1	PacBio
CA00001020	1	PacBio
CA00001021	9	PacBio
CA00001022	3	PacBio
CA00001024	4	PacBio
CA00001025	7	PacBio
CA00001026	4	PacBio
CA00001027	1	PacBio
CA00001028	3	PacBio
CA00001029	8	PacBio
CA00001030	7	PacBio
CA00001031	2	PacBio
CA00001034	3	PacBio
CA00001035	1	PacBio
CA00001036	1	PacBio
CA00001038	1	PacBio
CA00001040	5	PacBio
CA00001043	15	PacBio
CA00001044	6	PacBio
CA00001045	7	PacBio
CA00001046	1	PacBio
CA00001047	2	PacBio
CA00001048	2	PacBio
CA00001051	2	PacBio
CA00001052	1	PacBio
CA00001056	1	PacBio
CA00001057	2	PacBio
CA00001061	1	PacBio
CA00001062	10	PacBio
CA00001064	6	PacBio
CA00001065	5	PacBio
CA00001066	1	PacBio
CA00001067	5	PacBio
CA00001068	4	PacBio
CA00001069	2	PacBio
CA00001070	8	PacBio
CA00001071	1	PacBio
CA00001072	5	PacBio
CA00001074	3	PacBio
CA00001075	2	PacBio
CA00001081	1	PacBio
CA00001090	1	PacBio
CA00001091	1	PacBio
CA00001094	9	PacBio
CA00001102	3	PacBio
CA00001103	5	PacBio
CA00001104	3	PacBio
CA00001107	1	PacBio
CA00001111	11	PacBio
CA00001113	5	PacBio
CA00001114	4	PacBio
CA00001115	6	PacBio
CA00001116	1	PacBio
CA00001118	3	PacBio
CA00001126	18	PacBio
CA00001127	5	PacBio
CA00001128	1	PacBio
CA00001130	1	PacBio
CA00001132	1	PacBio
CA00001134	1	PacBio
CA00001138	2	PacBio
CA00001140	4	PacBio
CA00001144	15	PacBio
CA00001147	3	PacBio
CA00001148	1	PacBio
CA00001151	4	PacBio
CA00001158	1	PacBio
CA00001159	12	PacBio
CA00001160	4	PacBio
CA00001161	3	PacBio
CA00001163	1	PacBio
CA00001164	1	PacBio
CA00001165	9	PacBio
CA00001166	4	PacBio
CA00001167	6	PacBio
CA00001168	3	PacBio
CA00001169	4	PacBio
CA00001170	5	PacBio
CA00001171	6	PacBio
CA00001172	2	PacBio
CA00001173	6	PacBio
CA00001175	3	PacBio
CA00001176	2	PacBio
CA00001178	1	PacBio
CA00001180	1	PacBio
CA00001183	3	PacBio
CA00001184	10	PacBio
CA00001185	3	PacBio
CA00001187	2	PacBio
CA00001188	4	PacBio
CA00001191	1	PacBio
CA00001193	5	PacBio
CA00001194	4	PacBio
CA00001195	4	PacBio
CA00001196	1	PacBio
CA00001197	1	PacBio
CA00001198	5	PacBio
CA00001204	1	PacBio
CA00001210	1	PacBio
CA00001214	21	PacBio
CA00001215	1	PacBio
CA00001216	2	PacBio
CA00001231	4	PacBio
CA00001232	5	PacBio
CA00001235	1	PacBio
CA00001236	1	PacBio
CA00001245	2	PacBio
CA00001246	1	PacBio
CA00001247	19	PacBio
CA00001277	1	PacBio
CA00001278	3	PacBio
CA00001285	3	PacBio
CA00001286	1	PacBio
CA00001287	3	PacBio
CA00001296	1	PacBio
CA00001297	2	PacBio
CA00001298	1	PacBio
CA00001304	7	PacBio
CA00001306	2	PacBio
CA00001311	15	PacBio
CA00001312	2	PacBio
CA00001313	1	PacBio
CA00001314	1	PacBio
CA00001315	1	PacBio
CA00001316	5	PacBio
CA00001317	3	PacBio
CA00001318	8	PacBio
CA00001321	7	PacBio
CA00001322	5	PacBio
CA00001324	1	PacBio
CA00001326	1	PacBio
CA00001327	1	PacBio
CA00001329	1	PacBio
CA00001330	4	PacBio
CA00001331	7	PacBio
CA00001334	2	PacBio
CA00001336	2	PacBio
CA00001338	5	PacBio
CA00001342	16	PacBio
CA00001343	4	PacBio
CA00001344	6	PacBio
CA00001345	2	PacBio
CA00001346	1	PacBio
CA00001347	1	PacBio
CA00001349	1	PacBio
CA00001350	1	PacBio
CA00001351	4	PacBio
CA00001352	7	PacBio
CA00001354	2	PacBio
CA00001356	4	PacBio
CA00001357	1	PacBio
CA00001360	1	PacBio
CA00001361	3	PacBio
CA00001362	3	PacBio
CA00001363	1	PacBio
CA00001364	5	PacBio
CA00001365	8	PacBio
CA00001366	3	PacBio
CA00001372	8	PacBio
CA00001374	3	PacBio
CA00001375	3	PacBio
CA00001376	1	PacBio
CA00001377	4	PacBio
CA00001380	1	PacBio
CA00001382	1	PacBio
CA00001387	6	PacBio
CA00001388	1	PacBio
CA00001389	2	PacBio
CA00001390	2	PacBio
CA00001391	10	PacBio
CA00001392	4	PacBio
CA00001395	3	PacBio
CA00001397	1	PacBio
CA00001398	9	PacBio
CA00001400	6	PacBio
CA00001401	6	PacBio
CA00001410	7	PacBio
CA00001413	5	PacBio
CA00001426	3	PacBio
CA00001429	1	PacBio
CA00001430	4	PacBio
CA00001435	1	PacBio
CA00001436	5	PacBio
CA00001437	1	PacBio
CA00001438	2	PacBio
CA00001439	23	PacBio
CA00001441	2	PacBio
CA00001443	18	PacBio
CA00001444	1	PacBio
CA00001445	5	PacBio
CA00001446	5	PacBio
CA00001448	2	PacBio
CA00001449	4	PacBio
CA00001452	2	PacBio
CA00001453	1	PacBio
CA00001460	3	PacBio
CA00001461	5	PacBio
CA00001465	2	PacBio
CA00001466	5	PacBio
CA00001470	3	PacBio
CA00001471	6	PacBio
CA00001472	4	PacBio
CA00001473	7	PacBio
CA00001474	3	PacBio
CA00001477	4	PacBio
CA00001478	4	PacBio
CA00001484	2	PacBio
CA00001485	2	PacBio
CA00001486	2	PacBio
CA00001489	5	PacBio
CA00001492	1	PacBio
CA00001493	2	PacBio
CA00001494	1	PacBio
CA00001496	9	PacBio
CA00001500	1	PacBio
CA00001501	3	PacBio
CA00001502	1	PacBio
CA00001504	1	PacBio
CA00001505	1	PacBio
CA00001506	1	PacBio
CA00001507	2	PacBio
CA00001508	2	PacBio
CA00001509	2	PacBio
CA00001512	1	PacBio
CA00001513	5	PacBio
CA00001515	4	PacBio
CA00001520	6	PacBio
CA00001521	1	PacBio
CA00001526	8	PacBio
CA00001529	1	PacBio
CA00001532	3	PacBio
CA00001534	2	PacBio
CA00001537	1	PacBio
CA00001540	2	PacBio
CA00001541	4	PacBio
CA00001542	7	PacBio
CA00001543	2	PacBio
CA00001545	1	PacBio
CA00001546	1	PacBio
CA00001547	1	PacBio
CA00001548	1	PacBio
CA00001549	1	PacBio
CA00001550	3	PacBio
CA00001551	16	PacBio
CA00001554	2	PacBio
CA00001556	17	PacBio
CA00001557	8	PacBio
CA00001558	2	PacBio
CA00001560	3	PacBio
CA00001561	3	PacBio
CA00001562	16	PacBio
CA00001563	5	PacBio
CA00001565	2	PacBio
CA00001566	2	PacBio
CA00001567	12	PacBio
CA00001569	3	PacBio
CA00001570	4	PacBio
CA00001571	2	PacBio
CA00001572	2	PacBio
CA00001573	6	PacBio
CA00001574	2	PacBio
CA00001577	3	PacBio
CA00001578	1	PacBio
CA00001579	4	PacBio
CA00001580	2	PacBio
CA00001581	4	PacBio
CA00001582	3	PacBio
CA00001583	8	PacBio
CA00001585	2	PacBio
CA00001586	2	PacBio
CA00001589	27	PacBio
CA00001590	2	PacBio
CA00001591	1	PacBio
CA00001596	8	PacBio
CA00001597	4	PacBio
CA00001598	3	PacBio
CA00001599	3	PacBio
CA00001600	2	PacBio
CA00001601	1	PacBio
CA00001602	8	PacBio
CA00001603	2	PacBio
CA00001604	18	PacBio
CA00001605	8	PacBio
CA00001606	3	PacBio
CA00001607	1	PacBio
CA00001608	2	PacBio
CA00001612	4	PacBio
CA00001616	1	PacBio
CA00001617	10	PacBio
CA00001622	2	PacBio
CA00001623	3	PacBio
CA00001624	1	PacBio
CA00001628	2	PacBio
CA00001632	2	PacBio
CA00001633	10	PacBio
CA00001634	6	PacBio
CA00001639	2	PacBio
CA00001640	5	PacBio
CA00001644	7	PacBio
CA00001645	2	PacBio
CA00001649	1	PacBio
CA00001651	2	PacBio
CA00001652	1	PacBio
CA00001653	2	PacBio
CA00001654	1	PacBio
CA00001655	1	PacBio
CA00001656	10	PacBio
CA00001658	5	PacBio
CA00001659	8	PacBio
CA00001664	1	PacBio
CA00001672	1	PacBio
CA00001676	9	PacBio
CA00001677	6	PacBio
CA00001682	2	PacBio
CA00001683	7	PacBio
CA00001684	4	PacBio
CA00001687	9	PacBio
CA00001689	3	PacBio
CA00001690	2	PacBio
CA00001691	4	PacBio
CA00001692	3	PacBio
CA00001693	3	PacBio
CA00001698	7	PacBio
CA00001700	5	PacBio
CA00001709	15	PacBio
CA00001710	2	PacBio
CA00001712	6	PacBio
CA00001713	1	PacBio
CA00001714	1	PacBio
CA00001715	28	PacBio
CA00001717	14	PacBio
CA00001718	1	PacBio
CA00001719	4	PacBio
CA00001728	5	PacBio
CA00001729	13	PacBio
CA00001730	2	PacBio
CA00001731	3	PacBio
CA00001734	1	PacBio
CA00001735	2	PacBio
CA00001736	3	PacBio
CA00001739	1	PacBio
CA00001742	1	PacBio
CA00001751	5	PacBio
CA00001752	3	PacBio
CA00001757	5	PacBio
CA00001758	8	PacBio
CA00001763	1	PacBio
CA00001764	5	PacBio
CA00001767	2	PacBio
CA00001772	1	PacBio
CA00001774	4	PacBio
CA00001775	5	PacBio
CA00001776	2	PacBio
CA00001777	2	PacBio
CA00001778	5	PacBio
CA00001779	2	PacBio
CA00001780	2	PacBio
CA00001783	4	PacBio
CA00001784	2	PacBio
CA00001785	5	PacBio
CA00001790	5	PacBio
CA00001792	1	PacBio
CA00001793	2	PacBio
CA00001794	4	PacBio
CA00001801	5	PacBio
CA00001802	1	PacBio
CA00001805	2	PacBio
CA00001806	2	PacBio
CA00001807	1	PacBio
CA00001809	2	PacBio
CA00001810	4	PacBio
CA00001814	3	PacBio
CA00001815	2	PacBio
CA00001817	2	PacBio
CA00001820	1	PacBio
CA00001821	2	PacBio
CA00001823	1	PacBio
CA00001827	16	PacBio
CA00001828	4	PacBio
CA00001829	16	PacBio
CA00001830	1	PacBio
CA00001833	4	PacBio
CA00001834	2	PacBio
CA00001835	9	PacBio
CA00001836	3	PacBio
CA00001838	2	PacBio
CA00001841	1	PacBio
CA00001843	6	PacBio
CA00001844	3	PacBio
CA00001846	13	PacBio
CA00001847	4	PacBio
CA00001848	1	PacBio
CA00001851	1	PacBio
CA00001856	3	PacBio
CA00001857	5	PacBio
CA00001859	1	PacBio
CA00001860	2	PacBio
CA00001872	14	PacBio
CA00001873	4	PacBio
CA00001875	7	PacBio
CA00001876	6	PacBio
CA00001877	1	PacBio
CA00001878	1	PacBio
CA00001879	2	PacBio
CA00001880	6	PacBio
CA00001881	1	PacBio
CA00001882	8	PacBio
CA00001884	4	PacBio
CA00001885	3	PacBio
CA00001886	5	PacBio
CA00001890	1	PacBio
CA00001892	4	PacBio
CA00001893	4	PacBio
CA00001894	2	PacBio
CA00001895	2	PacBio
CA00001901	3	PacBio
CA00001903	2	PacBio
CA00001904	3	PacBio
CA00001905	10	PacBio
CA00001906	3	PacBio
CA00001911	5	PacBio
CA00001912	1	PacBio
CA00001913	9	PacBio
CA00001914	1	PacBio
CA00001915	1	PacBio
CA00001922	3	PacBio
CA00001924	12	PacBio
CA00001926	1	PacBio
CA00001927	6	PacBio
CA00001929	4	PacBio
CA00001932	4	PacBio
CA00001933	3	PacBio
CA00001934	8	PacBio
CA00001939	3	PacBio
CA00001941	9	PacBio
CA00001946	1	PacBio
CA00001953	5	PacBio
CA00001954	1	PacBio
CA00001955	1	PacBio
CA00001956	3	PacBio
CA00001960	2	PacBio
CA00001964	10	PacBio
CA00001967	1	PacBio
CA00001968	6	PacBio
CA00001972	5	PacBio
CA00001979	2	PacBio
CA00001981	3	PacBio
CA00001982	1	PacBio
CA00001983	1	PacBio
CA00001984	2	PacBio
CA00001985	1	PacBio
CA00001986	1	PacBio
CA00001987	9	PacBio
CA00001988	7	PacBio
CA00001989	1	PacBio
CA00001990	1	PacBio
CA00001995	3	PacBio
CA00001999	2	PacBio
CA00002000	7	PacBio
CA00002002	8	PacBio
CA00002003	2	PacBio
CA00002004	3	PacBio
CA00002005	4	PacBio
CA00002006	1	PacBio
CA00002007	2	PacBio
CA00002008	1	PacBio
CA00002010	3	PacBio
CA00002011	1	PacBio
CA00002016	4	PacBio
CA00002017	4	PacBio
CA00002018	1	PacBio
CA00002019	4	PacBio
CA00002020	2	PacBio
CA00002026	1	PacBio
CA00002029	5	PacBio
CA00002031	1	PacBio
CA00002032	3	PacBio
CA00002033	1	PacBio
CA00002034	7	PacBio
CA00002043	1	PacBio
CA00002044	4	PacBio
CA00002048	1	PacBio
CA00002049	5	PacBio
CA00002050	2	PacBio
CA00002052	1	PacBio
CA00002054	4	PacBio
CA00002055	1	PacBio
CA00002056	1	PacBio
CA00002057	3	PacBio
CA00002065	3	PacBio
CA00002067	5	PacBio
CA00002069	7	PacBio
CA00002070	3	PacBio
CA00002071	1	PacBio
CA00002074	1	PacBio
CA00002075	1	PacBio
CA00002079	2	PacBio
CA00002080	3	PacBio
CA00002081	2	PacBio
CA00002082	2	PacBio
CA00002086	8	PacBio
CA00002087	6	PacBio
CA00002088	9	PacBio
CA00002092	1	PacBio
CA00002094	1	PacBio
CA00002095	3	PacBio
CA00002096	1	PacBio
CA00002102	3	PacBio
CA00002107	4	PacBio
CA00002118	1	PacBio
CA00002119	19	PacBio
CA00002120	3	PacBio
CA00002122	20	PacBio
CA00002127	1	PacBio
CA00002128	2	PacBio
CA00002130	2	PacBio
CA00002133	1	PacBio
CA00002134	1	PacBio
CA00002136	2	PacBio
CA00002138	12	PacBio
CA00002139	1	PacBio
CA00002140	10	PacBio
CA00002144	1	PacBio
CA00002145	9	PacBio
CA00002146	1	PacBio
CA00002148	2	PacBio
CA00002149	3	PacBio
CA00002150	1	PacBio
CA00002151	1	PacBio
CA00002152	3	PacBio
CA00002153	4	PacBio
CA00002154	2	PacBio
CA00002155	3	PacBio
CA00002157	5	PacBio
CA00002158	3	PacBio
CA00002159	3	PacBio
CA00002160	1	PacBio
CA00002163	2	PacBio
CA00002168	7	PacBio
CA00002169	14	PacBio
CA00002171	1	PacBio
CA00002173	1	PacBio
CA00002174	4	PacBio
CA00002177	3	PacBio
CA00002180	1	PacBio
CA00002181	3	PacBio
CA00002182	4	PacBio
CA00002185	1	PacBio
CA00002186	8	PacBio
CA00002187	1	PacBio
CA00002188	4	PacBio
CA00002189	1	PacBio
CA00002190	4	PacBio
CA00002191	2	PacBio
CA00002195	5	PacBio
CA00002197	3	PacBio
CA00002199	2	PacBio
CA00002200	2	PacBio
CA00002206	2	PacBio
CA00002207	2	PacBio
CA00002208	1	PacBio
CA00002213	9	PacBio
CA00002218	5	PacBio
CA00002225	1	PacBio
CA00002227	1	PacBio
CA00002234	1	PacBio
CA00002239	6	PacBio
CA00002241	3	PacBio
CA00002245	1	PacBio
CA00002246	13	PacBio
CA00002251	2	PacBio
CA00002252	2	PacBio
CA00002253	3	PacBio
CA00002255	37	PacBio
CA00002258	1	PacBio
CA00002259	2	PacBio
CA00002260	1	PacBio
CA00002261	5	PacBio
CA00002263	1	PacBio
CA00002287	2	PacBio
CA00002293	4	PacBio
CA00002301	1	PacBio
CA00002302	4	PacBio
CA00002307	3	PacBio
CA00002319	2	PacBio
CA00002320	1	PacBio
CA00002321	1	PacBio
CA00002322	1	PacBio
CA00002323	3	PacBio
CA00002324	2	PacBio
CA00002326	2	PacBio
CA00002327	4	PacBio
CA00002328	1	PacBio
CA00002329	6	PacBio
CA00002330	3	PacBio
CA00002337	5	PacBio
CA00002342	8	PacBio
CA00002343	2	PacBio
CA00002344	2	PacBio
CA00002351	1	PacBio
CA00002355	1	PacBio
CA00002358	4	PacBio
CA00002360	8	PacBio
CA00002361	5	PacBio
CA00002362	1	PacBio
CA00002363	4	PacBio
CA00002367	8	PacBio
CA00002373	1	PacBio
CA00002374	3	PacBio
CA00002375	6	PacBio
CA00002376	8	PacBio
CA00002377	3	PacBio
CA00002378	1	PacBio
CA00002379	8	PacBio
CA00002381	3	PacBio
CA00002382	2	PacBio
CA00002383	5	PacBio
CA00002384	5	PacBio
CA00002385	2	PacBio
CA00002387	1	PacBio
CA00002390	2	PacBio
CA00002391	1	PacBio
CA00002392	2	PacBio
CA00002394	1	PacBio
CA00002395	3	PacBio
CA00002396	3	PacBio
CA00002397	3	PacBio
CA00002398	4	PacBio
CA00002404	1	PacBio
CA00002409	8	PacBio
CA00002413	10	PacBio
CA00002418	4	PacBio
CA00002419	7	PacBio
CA00002420	3	PacBio
CA00002426	9	PacBio
CA00002427	3	PacBio
CA00002429	3	PacBio
CA00002430	4	PacBio
CA00002431	9	PacBio
CA00002434	5	PacBio
CA00002435	1	PacBio
CA00002437	7	PacBio
CA00002442	1	PacBio
CA00002443	8	PacBio
CA00002451	1	PacBio
CA00002452	15	PacBio
CA00002454	3	PacBio
CA00002455	1	PacBio
CA00002463	3	PacBio
CA00002464	1	PacBio
CA00002469	6	PacBio
CA00002470	1	PacBio
CA00002471	2	PacBio
CA00002472	4	PacBio
CA00002473	2	PacBio
CA00002475	4	PacBio
CA00002476	2	PacBio
CA00002477	2	PacBio
CA00002479	1	PacBio
CA00002481	1	PacBio
CA00002482	3	PacBio
CA00002486	7	PacBio
CA00002491	1	PacBio
CA00002492	1	PacBio
CA00002493	1	PacBio
CA00002496	1	PacBio
CA00002501	8	PacBio
CA00002502	2	PacBio
CA00002507	1	PacBio
CA00002508	3	PacBio
CA00002509	3	PacBio
CA00002511	4	PacBio
CA00002515	1	PacBio
CA00002516	1	PacBio
CA00002517	4	PacBio
CA00002521	3	PacBio
CA00002522	4	PacBio
CA00002523	4	PacBio
CA00002524	15	PacBio
CA00002532	2	PacBio
CA00002534	5	PacBio
CA00002536	4	PacBio
CA00002538	2	PacBio
CA00002546	1	PacBio
CA00002547	11	PacBio
CA00002550	3	PacBio
CA00002560	2	PacBio
CA00002561	5	PacBio
CA00002562	1	PacBio
CA00002563	1	PacBio
CA00002564	1	PacBio
CA00002566	4	PacBio
CA00002571	1	PacBio
CA00002572	3	PacBio
CA00002573	4	PacBio
CA00002575	3	PacBio
CA00002576	1	PacBio
CA00002578	10	PacBio
CA00002579	13	PacBio
CA00002580	4	PacBio
CA00002582	8	PacBio
CA00002585	7	PacBio
CA00002589	5	PacBio
CA00002593	13	PacBio
CA00002594	1	PacBio
CA00002610	2	PacBio
CA00002612	4	PacBio
CA00002620	1	PacBio
CA00002623	2	PacBio
CA00002624	2	PacBio
CA00002627	79	PacBio
CA00002628	4	PacBio
CA00002631	3	PacBio
CA00002633	2	PacBio
CA00002634	4	PacBio
CA00002635	2	PacBio
CA00002636	1	PacBio
CA00002637	8	PacBio
CA00002638	1	PacBio
CA00002641	1	PacBio
CA00002642	1	PacBio
CA00002646	4	PacBio
CA00002648	3	PacBio
CA00002649	2	PacBio
CA00002650	3	PacBio
CA00002651	2	PacBio
CA00002656	2	PacBio
CA00002658	1	PacBio
CA00002659	4	PacBio
CA00002660	7	PacBio
CA00002662	1	PacBio
CA00002663	2	PacBio
CA00002664	2	PacBio
CA00002665	18	PacBio
CA00002666	2	PacBio
CA00002667	20	PacBio
CA00002670	3	PacBio
CA00002672	17	PacBio
CA00002673	3	PacBio
CA00002674	9	PacBio
CA00002677	2	PacBio
CA00002678	2	PacBio
CA00002679	1	PacBio
CA00002680	2	PacBio
CA00002681	1	PacBio
CA00002685	3	PacBio
CA00002686	1	PacBio
CA00002687	4	PacBio
CA00002692	8	PacBio
CA00002696	6	PacBio
CA00002697	3	PacBio
CA00002700	2	PacBio
CA00002702	8	PacBio
CA00002703	2	PacBio
CA00002704	5	PacBio
CA00002705	2	PacBio
CA00002706	1	PacBio
CA00002707	5	PacBio
CA00002709	1	PacBio
CA00002720	1	PacBio
CA00002729	4	PacBio
CA00002730	9	PacBio
CA00002731	5	PacBio
CA00002733	13	PacBio
CA00002734	17	PacBio
CA00002738	1	PacBio
CA00002741	8	PacBio
CA00002742	8	PacBio
CA00002743	1	PacBio
CA00002744	1	PacBio
CA00002746	1	PacBio
CA00002747	5	PacBio
CA00002750	1	PacBio
CA00002753	9	PacBio
CA00002754	10	PacBio
CA00002756	7	PacBio
CA00002757	2	PacBio
CA00002758	22	PacBio
CA00002759	7	PacBio
CA00002760	1	PacBio
CA00002761	1	PacBio
CA00002762	4	PacBio
CA00002763	1	PacBio
CA00002766	3	PacBio
CA00002767	4	PacBio
CA00002774	1	PacBio
CA00002782	5	PacBio
CA00002783	3	PacBio
CA00002784	1	PacBio
CA00002785	4	PacBio
CA00002786	10	PacBio
CA00002789	2	PacBio
CA00002790	76	PacBio
CA00002794	1	PacBio
CA00002802	1	PacBio
CA00002808	3	PacBio
CA00002811	5	PacBio
CA00002812	1	PacBio
CA00002818	1	PacBio
CA00002821	1	PacBio
CA00002822	1	PacBio
CA00002823	2	PacBio
CA00002824	1	PacBio
CA00002825	2	PacBio
CA00002826	1	PacBio
CA00002827	16	PacBio
CA00002828	10	PacBio
CA00002831	2	PacBio
CA00002833	2	PacBio
CA00002835	7	PacBio
CA00002836	3	PacBio
CA00002837	2	PacBio
CA00002840	1	PacBio
CA00002842	5	PacBio
CA00002844	1	PacBio
CA00002847	5	PacBio
CA00002850	3	PacBio
CA00002851	4	PacBio
CA00002852	1	PacBio
CA00002854	3	PacBio
CA00002855	5	PacBio
CA00002856	1	PacBio
CA00002857	1	PacBio
CA00002858	5	PacBio
CA00002861	16	PacBio
CA00002871	4	PacBio
CA00002876	5	PacBio
CA00002877	3	PacBio
CA00002893	1	PacBio
CA00002894	11	PacBio
CA00002895	9	PacBio
CA00002896	4	PacBio
CA00002897	2	PacBio
CA00002898	1	PacBio
CA00002900	23	PacBio
CA00002901	1	PacBio
CA00002905	1	PacBio
CA00002907	1	PacBio
CA00002908	2	PacBio
CA00002911	1	PacBio
CA00002912	2	PacBio
CA00002916	2	PacBio
CA00002917	1	PacBio
CA00002918	4	PacBio
CA00002922	6	PacBio
CA00002923	1	PacBio
CA00002927	9	PacBio
CA00002931	12	PacBio
CA00002932	2	PacBio
CA00002934	1	PacBio
CA00002936	8	PacBio
CA00002937	1	PacBio
CA00002939	1	PacBio
CA00002940	2	PacBio
CA00002944	2	PacBio
CA00002946	4	PacBio
CA00002947	5	PacBio
CA00002948	1	PacBio
CA00002950	2	PacBio
CA00002951	3	PacBio
CA00002952	2	PacBio
CA00002953	4	PacBio
CA00002955	3	PacBio
CA00002959	1	PacBio
CA00002961	1	PacBio
CA00002963	2	PacBio
CA00002964	4	PacBio
CA00002965	6	PacBio
CA00002969	1	PacBio
CA00002971	1	PacBio
CA00002972	1	PacBio
CA00002976	3	PacBio
CA00002977	3	PacBio
CA00002978	1	PacBio
CA00002979	3	PacBio
CA00002980	10	PacBio
CA00002981	2	PacBio
CA00002983	2	PacBio
CA00002984	1	PacBio
CA00002986	5	PacBio
CA00002987	4	PacBio
CA00002991	9	PacBio
CA00002993	19	PacBio
CA00002995	1	PacBio
CA00002999	1	PacBio
CA00003000	8	PacBio
CA00003001	1	PacBio
CA00003002	4	PacBio
CA00003003	6	PacBio
CA00003005	1	PacBio
CA00003006	1	PacBio
CA00003007	8	PacBio
CA00003010	5	PacBio
CA00003011	1	PacBio
CA00003014	5	PacBio
CA00003017	2	PacBio
CA00003021	8	PacBio
CA00003022	3	PacBio
CA00003023	5	PacBio
CA00003024	3	PacBio
CA00003026	5	PacBio
CA00003027	5	PacBio
CA00003028	1	PacBio
CA00003029	15	PacBio
CA00003041	1	PacBio
CA00003042	4	PacBio
CA00003043	1	PacBio
CA00003045	3	PacBio
CA00003046	2	PacBio
CA00003047	2	PacBio
CA00003048	3	PacBio
CA00003053	1	PacBio
CA00003056	3	PacBio
CA00003062	6	PacBio
CA00003063	9	PacBio
CA00003069	4	PacBio
CA00003070	4	PacBio
CA00003071	4	PacBio
CA00003072	4	PacBio
CA00003073	1	PacBio
CA00003076	4	PacBio
CA00003079	1	PacBio
CA00003080	1	PacBio
CA00003081	1	PacBio
CA00003082	1	PacBio
CA00003083	2	PacBio
CA00003084	2	PacBio
CA00003085	6	PacBio
CA00003086	4	PacBio
CA00003087	1	PacBio
CA00003090	2	PacBio
CA00003091	4	PacBio
CA00003092	5	PacBio
CA00003093	2	PacBio
CA00003094	9	PacBio
CA00003095	1	PacBio
CA00003096	2	PacBio
CA00003097	7	PacBio
CA00003098	6	PacBio
CA00003099	9	PacBio
CA00003100	1	PacBio
CA00003101	1	PacBio
CA00003102	3	PacBio
CA00003103	7	PacBio
CA00003104	17	PacBio
CA00003106	1	PacBio
CA00003107	27	PacBio
CA00003108	2	PacBio
CA00003111	1	PacBio
CA00003114	3	PacBio
CA00003115	2	PacBio
CA00003116	2	PacBio
CA00003117	3	PacBio
CA00003121	6	PacBio
CA00003122	1	PacBio
CA00003126	11	PacBio
CA00003129	1	PacBio
CA00003134	4	PacBio
CA00003135	1	PacBio
CA00003136	2	PacBio
CA00003137	9	PacBio
CA00003149	2	PacBio
CA00003151	2	PacBio
CA00003152	2	PacBio
CA00003153	1	PacBio
CA00003154	2	PacBio
CA00003155	5	PacBio
CA00003156	9	PacBio
CA00003159	5	PacBio
CA00003160	1	PacBio
CA00003168	10	PacBio
CA00003169	1	PacBio
CA00003170	1	PacBio
CA00003171	4	PacBio
CA00003172	1	PacBio
CA00003173	2	PacBio
CA00003174	2	PacBio
CA00003176	7	PacBio
CA00003177	4	PacBio
CA00003180	1	PacBio
CA00003182	5	PacBio
CA00003183	6	PacBio
CA00003184	2	PacBio
CA00003185	4	PacBio
CA00003188	1	PacBio
CA00003189	1	PacBio
CA00003191	10	PacBio
CA00003196	7	PacBio
CA00003198	3	PacBio
CA00003200	1	PacBio
CA00003201	4	PacBio
CA00003205	22	PacBio
CA00003206	1	PacBio
CA00003208	2	PacBio
CA00003209	9	PacBio
CA00003212	11	PacBio
CA00003214	2	PacBio
CA00003215	23	PacBio
CA00003217	8	PacBio
CA00003218	5	PacBio
CA00003222	1	PacBio
CA00003223	3	PacBio
CA00003224	27	PacBio
CA00003225	11	PacBio
CA00003226	6	PacBio
CA00003227	1	PacBio
CA00003229	2	PacBio
CA00003234	2	PacBio
CA00003241	1	PacBio
CA00003243	2	PacBio
CA00003244	19	PacBio
CA00003246	5	PacBio
CA00003247	2	PacBio
CA00003248	1	PacBio
CA00003249	1	PacBio
CA00003250	1	PacBio
CA00003255	1	PacBio
CA00003256	2	PacBio
CA00003258	20	PacBio
CA00003270	1	PacBio
CA00003275	2	PacBio
CA00003276	4	PacBio
CA00003280	5	PacBio
CA00003281	6	PacBio
CA00003282	10	PacBio
CA00003284	10	PacBio
CA00003285	3	PacBio
CA00003286	3	PacBio
CA00003287	6	PacBio
CA00003288	1	PacBio
CA00003289	1	PacBio
CA00003290	3	PacBio
CA00003291	3	PacBio
CA00003293	2	PacBio
CA00003294	6	PacBio
CA00003295	3	PacBio
CA00003296	2	PacBio
CA00003302	4	PacBio
CA00003303	1	PacBio
CA00003304	2	PacBio
CA00003305	7	PacBio
CA00003307	1	PacBio
CA00003309	6	PacBio
CA00003310	6	PacBio
CA00003320	3	PacBio
CA00003321	13	PacBio
CA00003322	9	PacBio
CA00003328	10	PacBio
CA00003330	3	PacBio
CA00003331	1	PacBio
CA00003332	2	PacBio
CA00003334	2	PacBio
CA00003336	1	PacBio
CA00003337	1	PacBio
CA00003338	1	PacBio
CA00003339	7	PacBio
CA00003340	6	PacBio
CA00003344	3	PacBio
CA00003345	10	PacBio
CA00003346	2	PacBio
CA00003347	4	PacBio
CA00003348	1	PacBio
CA00003349	2	PacBio
CA00003350	2	PacBio
CA00003353	7	PacBio
CA00003354	10	PacBio
CA00003355	11	PacBio
CA00003357	1	PacBio
CA00003359	1	PacBio
CA00003364	1	PacBio
CA00003365	3	PacBio
CA00003368	2	PacBio
CA00003380	1	PacBio
CA00003382	5	PacBio
CA00003383	1	PacBio
CA00003385	1	PacBio
CA00003386	5	PacBio
CA00003387	10	PacBio
CA00003391	4	PacBio
CA00003395	1	PacBio
CA00003404	16	PacBio
CA00003405	2	PacBio
CA00003406	17	PacBio
CA00003407	4	PacBio
CA00003409	9	PacBio
CA00003410	6	PacBio
CA00003411	2	PacBio
CA00003412	1	PacBio
CA00003415	3	PacBio
CA00003416	1	PacBio
CA00003417	2	PacBio
CA00003418	1	PacBio
CA00003419	4	PacBio
CA00003420	3	PacBio
CA00003421	9	PacBio
CA00003423	2	PacBio
CA00003425	1	PacBio
CA00003431	7	PacBio
CA00003434	6	PacBio
CA00003435	4	PacBio
CA00003436	9	PacBio
CA00003438	2	PacBio
CA00003442	1	PacBio
CA00003444	2	PacBio
CA00003445	5	PacBio
CA00003446	6	PacBio
CA00003447	4	PacBio
CA00003448	4	PacBio
CA00003452	1	PacBio
CA00003453	1	PacBio
CA00003454	3	PacBio
CA00003455	6	PacBio
CA00003464	11	PacBio
CA00003465	3	PacBio
CA00003466	3	PacBio
CA00003469	13	PacBio
CA00003470	5	PacBio
CA00003471	4	PacBio
CA00003474	7	PacBio
CA00003477	6	PacBio
CA00003479	2	PacBio
CA00003480	10	PacBio
CA00003481	9	PacBio
CA00003482	3	PacBio
CA00003484	1	PacBio
CA00003485	2	PacBio
CA00003488	2	PacBio
CA00003489	1	PacBio
CA00003490	1	PacBio
CA00003494	2	PacBio
CA00003495	3	PacBio
CA00003496	5	PacBio
CA00003499	2	PacBio
CA00003500	2	PacBio
CA00003502	3	PacBio
CA00003503	2	PacBio
CA00003504	5	PacBio
CA00003505	2	PacBio
CA00003508	4	PacBio
CA00003509	2	PacBio
CA00003510	3	PacBio
CA00003514	2	PacBio
CA00003515	1	PacBio
CA00003516	1	PacBio
CA00003520	5	PacBio
CA00003528	3	PacBio
CA00003531	3	PacBio
CA00003532	14	PacBio
CA00003535	1	PacBio
CA00003536	3	PacBio
CA00003537	8	PacBio
CA00003538	5	PacBio
CA00003539	5	PacBio
CA00003540	6	PacBio
CA00003541	1	PacBio
CA00003543	1	PacBio
CA00003544	26	PacBio
CA00003546	2	PacBio
CA00003548	4	PacBio
CA00003555	3	PacBio
CA00003559	5	PacBio
CA00003560	2	PacBio
CA00003561	2	PacBio
CA00003562	2	PacBio
CA00003563	6	PacBio
CA00003564	3	PacBio
CA00003565	9	PacBio
CA00003568	3	PacBio
CA00003569	4	PacBio
CA00003571	1	PacBio
CA00003573	3	PacBio
CA00003576	2	PacBio
CA00003577	17	PacBio
CA00003579	1	PacBio
CA00003580	1	PacBio
CA00003587	2	PacBio
CA00003588	1	PacBio
CA00003589	22	PacBio
CA00003593	5	PacBio
CA00003594	1	PacBio
CA00003603	3	PacBio
CA00003604	8	PacBio
CA00003605	3	PacBio
CA00003607	1	PacBio
CA00003609	3	PacBio
CA00003615	2	PacBio
CA00003616	3	PacBio
CA00003619	2	PacBio
CA00003620	4	PacBio
CA00003627	1	PacBio
CA00003628	1	PacBio
CA00003632	1	PacBio
CA00003636	3	PacBio
CA00003637	3	PacBio
CA00003638	1	PacBio
CA00003639	13	PacBio
CA00003641	3	PacBio
CA00003643	8	PacBio
CA00003648	2	PacBio
CA00003651	1	PacBio
CA00003652	1	PacBio
CA00003657	2	PacBio
CA00003658	1	PacBio
CA00003660	7	PacBio
CA00003661	3	PacBio
CA00003663	1	PacBio
CA00003669	2	PacBio
CA00003670	3	PacBio
CA00003673	2	PacBio
CA00003676	1	PacBio
CA00003677	1	PacBio
CA00003688	2	PacBio
CA00003689	10	PacBio
CA00003692	4	PacBio
CA00003693	2	PacBio
CA00003694	1	PacBio
CA00003698	3	PacBio
CA00003699	1	PacBio
CA00003700	13	PacBio
CA00003703	1	PacBio
CA00003704	3	PacBio
CA00003708	8	PacBio
CA00003710	3	PacBio
CA00003711	6	PacBio
CA00003712	3	PacBio
CA00003713	2	PacBio
CA00003720	2	PacBio
CA00003721	3	PacBio
CA00003723	2	PacBio
CA00003729	4	PacBio
CA00003732	5	PacBio
CA00003733	3	PacBio
CA00003735	6	PacBio
CA00003736	1	PacBio
CA00003737	3	PacBio
CA00003738	1	PacBio
CA00003740	4	PacBio
CA00003741	3	PacBio
CA00003742	1	PacBio
CA00003743	11	PacBio
CA00003744	1	PacBio
CA00003745	2	PacBio
CA00003746	1	PacBio
CA00003748	1	PacBio
CA00003750	2	PacBio
CA00003751	3	PacBio
CA00003752	2	PacBio
CA00003753	5	PacBio
CA00003754	2	PacBio
CA00003755	2	PacBio
CA00003758	1	PacBio
CA00003760	26	PacBio
CA00003762	1	PacBio
CA00003763	5	PacBio
CA00003764	4	PacBio
CA00003766	4	PacBio
CA00003768	2	PacBio
CA00003780	3	PacBio
CA00003781	3	PacBio
CA00003782	1	PacBio
CA00003783	3	PacBio
CA00003784	5	PacBio
CA00003786	14	PacBio
CA00003788	3	PacBio
CA00003789	4	PacBio
CA00003790	2	PacBio
CA00003792	10	PacBio
CA00003793	8	PacBio
CA00003794	1	PacBio
CA00003796	8	PacBio
CA00003797	3	PacBio
CA00003798	6	PacBio
CA00003800	4	PacBio
CA00003801	3	PacBio
CA00003802	2	PacBio
CA00003803	2	PacBio
CA00003806	29	PacBio
CA00003811	4	PacBio
CA00003812	2	PacBio
CA00003813	8	PacBio
CA00003816	2	PacBio
CA00003817	1	PacBio
CA00003818	1	PacBio
CA00003823	4	PacBio
CA00003831	1	PacBio
CA00003832	2	PacBio
CA00003833	7	PacBio
CA00003835	8	PacBio
CA00003836	3	PacBio
CA00003837	8	PacBio
CA00003838	8	PacBio
CA00003839	1	PacBio
CA00003840	4	PacBio
CA00003841	6	PacBio
CA00003843	4	PacBio
CA00003852	8	PacBio
CA00003853	7	PacBio
CA00003862	17	PacBio
CA00003864	3	PacBio
CA00003865	1	PacBio
CA00003866	2	PacBio
CA00003869	8	PacBio
CA00003879	4	PacBio
CA00003880	24	PacBio
CA00003881	1	PacBio
CA00003882	2	PacBio
CA00003885	3	PacBio
CA00003886	1	PacBio
CA00003887	1	PacBio
CA00003890	1	PacBio
CA00003891	1	PacBio
CA00003892	17	PacBio
CA00003894	1	PacBio
CA00003895	14	PacBio
CA00003896	1	PacBio
CA00003897	1	PacBio
CA00003901	22	PacBio
CA00003902	3	PacBio
CA00003908	1	PacBio
CA00003917	4	PacBio
CA00003918	8	PacBio
CA00003924	2	PacBio
CA00003925	4	PacBio
CA00003926	7	PacBio
CA00003928	14	PacBio
CA00003930	4	PacBio
CA00003931	10	PacBio
CA00003932	3	PacBio
CA00003933	2	PacBio
CA00003934	8	PacBio
CA00003935	11	PacBio
CA00003941	1	PacBio
CA00003942	3	PacBio
CA00003943	5	PacBio
CA00003944	2	PacBio
CA00003945	1	PacBio
CA00003948	2	PacBio
CA00003951	1	PacBio
CA00003954	11	PacBio
CA00003955	3	PacBio
CA00003956	6	PacBio
CA00003957	15	PacBio
CA00003958	5	PacBio
CA00003959	4	PacBio
CA00003960	2	PacBio
CA00003961	3	PacBio
CA00003963	12	PacBio
CA00003964	1	PacBio
CA00003966	3	PacBio
CA00003967	2	PacBio
CA00003968	1	PacBio
CA00003970	3	PacBio
CA00003971	2	PacBio
CA00003972	8	PacBio
CA00003973	8	PacBio
CA00003975	8	PacBio
CA00003976	4	PacBio
CA00003977	2	PacBio
CA00003978	7	PacBio
CA00003981	5	PacBio
CA00003982	13	PacBio
CA00003986	3	PacBio
CA00003989	8	PacBio
CA00003990	5	PacBio
CA00003993	1	PacBio
CA00003995	2	PacBio
CA00003996	2	PacBio
CA00003997	1	PacBio
CA00004000	1	PacBio
CA00004001	3	PacBio
CA00004004	4	PacBio
CA00004005	9	PacBio
CA00004006	2	PacBio
CA00004007	5	PacBio
CA00004009	2	PacBio
CA00004010	9	PacBio
CA00004011	5	PacBio
CA00004012	14	PacBio
CA00004018	3	PacBio
CA00004019	1	PacBio
CA00004022	2	PacBio
CA00004023	5	PacBio
CA00004024	3	PacBio
CA00004026	1	PacBio
CA00004027	1	PacBio
CA00004028	1	PacBio
CA00004029	4	PacBio
CA00004030	5	PacBio
CA00004031	3	PacBio
CA00004032	4	PacBio
CA00004033	14	PacBio
CA00004038	1	PacBio
CA00004039	11	PacBio
CA00004040	5	PacBio
CA00004041	27	PacBio
CA00004042	24	PacBio
CA00004043	8	PacBio
CA00004045	2	PacBio
CA00004046	5	PacBio
CA00004047	2	PacBio
CA00004048	2	PacBio
CA00004051	2	PacBio
CA00004052	6	PacBio
CA00004053	8	PacBio
CA00004054	26	PacBio
CA00004055	1	PacBio
CA00004060	25	PacBio
CA00004061	3	PacBio
CA00004062	2	PacBio
CA00004063	2	PacBio
CA00004064	1	PacBio
CA00004065	7	PacBio
CA00004066	1	PacBio
CA00004067	1	PacBio
CA00004068	5	PacBio
CA00004069	5	PacBio
CA00004070	8	PacBio
CA00004073	2	PacBio
CA00004074	1	PacBio
CA00004077	5	PacBio
CA00004080	1	PacBio
CA00004081	3	PacBio
CA00004082	7	PacBio
CA00004083	1	PacBio
CA00004086	1	PacBio
CA00004088	8	PacBio
CA00004091	2	PacBio
CA00004092	5	PacBio
CA00004098	5	PacBio
CA00004099	28	PacBio
CA00004101	3	PacBio
CA00004105	3	PacBio
CA00004106	5	PacBio
CA00004108	7	PacBio
CA00004109	3	PacBio
CA00004112	1	PacBio
CA00004119	5	PacBio
CA00004123	1	PacBio
CA00004126	1	PacBio
CA00004134	1	PacBio
CA00004135	7	PacBio
CA00004136	1	PacBio
CA00004137	6	PacBio
CA00004140	1	PacBio
CA00004141	1	PacBio
CA00004144	9	PacBio
CA00004145	6	PacBio
CA00004146	2	PacBio
CA00004147	3	PacBio
CA00004150	2	PacBio
CA00004151	2	PacBio
CA00004152	3	PacBio
CA00004154	2	PacBio
CA00004156	15	PacBio
CA00004157	4	PacBio
CA00004159	3	PacBio
CA00004160	7	PacBio
CA00004161	3	PacBio
CA00004162	5	PacBio
CA00004163	23	PacBio
CA00004164	2	PacBio
CA00004165	8	PacBio
CA00004166	9	PacBio
CA00004167	3	PacBio
CA00004172	1	PacBio
CA00004173	2	PacBio
CA00004175	11	PacBio
CA00004177	1	PacBio
CA00004179	3	PacBio
CA00004181	2	PacBio
CA00004182	2	PacBio
CA00004183	1	PacBio
CA00004184	3	PacBio
CA00004186	4	PacBio
CA00004187	10	PacBio
CA00004191	1	PacBio
CA00004194	3	PacBio
CA00004196	2	PacBio
CA00004197	1	PacBio
CA00004198	1	PacBio
CA00004200	5	PacBio
CA00004201	6	PacBio
CA00004202	4	PacBio
CA00004205	4	PacBio
CA00004208	1	PacBio
CA00004213	2	PacBio
CA00004214	20	PacBio
CA00004215	4	PacBio
CA00004219	5	PacBio
CA00004223	2	PacBio
CA00004225	2	PacBio
CA00004226	5	PacBio
CA00004229	1	PacBio
CA00004230	2	PacBio
CA00004231	1	PacBio
CA00004232	1	PacBio
CA00004235	4	PacBio
CA00004236	15	PacBio
CA00004238	12	PacBio
CA00004239	3	PacBio
CA00004240	2	PacBio
CA00004242	11	PacBio
CA00004243	18	PacBio
CA00004244	4	PacBio
CA00004245	10	PacBio
CA00004248	3	PacBio
[truncated: 112,530 more rows]
