# Supplementary material for: Global tissue transcriptomic analysis to improve genome annotation and unravel skin pigmentation in goldfish
Source: Sci Rep. 2021 Jan 19;11:1815. doi: 10.1038/s41598-020-80168-6 (PMC7815744; doi:10.1038/s41598-020-80168-6)
Supplement: Supplementary file 1 — Supplementary Information. [file 41598_2020_80168_MOESM1_ESM.zip › Supplementary Information/Table_S4_novel-Gene-loci-Annotation-statistic.xlsx]

## Sheet: fish_ref.anno
Gene_id	{nr}	{SwissProt}	{KEGG}	{KOG}	{GO}	{nt}	{pfam}
Annotation_num	8606	4986	6984	3650	6383	17463	6383
Novelgene0001	{NA}	{NA}	{NA}	{NA}	{NA}	{XM_016443892.1; PREDICTED: Sinocyclocheilus anshuiensis mitochondrial fission regulator 1 (mtfr1), transcript variant X4, mRNA}	{NA}
Novelgene0002	{NA}	{NA}	{NA}	{NA}	{NA}	{LN591140.1; Cyprinus carpio genome assembly common carp genome ,scaffold 000028852}	{NA}
Novelgene0003	{NA}	{NA}	{NA}	{NA}	{NA}	{LN590778.1; Cyprinus carpio genome assembly common carp genome ,scaffold 000000219}	{NA}
Novelgene0004	{NA}	{NA}	{NA}	{NA}	{NA}	{LN591791.1; Cyprinus carpio genome assembly common carp genome ,scaffold 000001443}	{NA}
Novelgene0005	{NA}	{NA}	{NA}	{NA}	{NA}	{XM_016494893.1; PREDICTED: Sinocyclocheilus anshuiensis WW domain binding protein 1-like (LOC107694985), transcript variant X3, mRNA}	{NA}
Novelgene0006	{XP_018976394.1; PREDICTED: uncharacterized protein LOC109107596 [Cyprinus carpio]}	{sp|P0CT39|TF26_SCHPO; Transposon Tf2-6 polyprotein OS=Schizosaccharomyces pombe (strain 972 / ATCC 24843) GN=Tf2-6 PE=3 SV=1}	{xtr:108644811; - - - - -}	{At4g10580; KOG0017 FOG: Transposon-encoded proteins with TYA, reverse transcriptase, integrase domains in various combinations R General function prediction only ;}	{GO:0003723; RNA binding; molecular_function GO:0006278; RNA-dependent DNA replication; biological_process GO:0003964; RNA-directed DNA polymerase activity; molecular_function}	{LN596720.1; Cyprinus carpio genome assembly common carp genome ,scaffold 000001518}	{PF00078:Reverse transcriptase (RNA-dependent DNA polymerase)}
Novelgene0007	{NA}	{NA}	{NA}	{NA}	{NA}	{LN590713.1; Cyprinus carpio genome assembly common carp genome, scaffold: LG20, chromosome: 20}	{NA}
Novelgene0008	{NA}	{NA}	{NA}	{NA}	{GO:0008289; lipid binding; molecular_function}	{LN591264.1; Cyprinus carpio genome assembly common carp genome ,scaffold 000029072}	{PF02886:LBP / BPI / CETP family, C-terminal domain}
Novelgene0009	{XP_016344883.1; PREDICTED: zinc finger protein 862-like [Sinocyclocheilus anshuiensis]}	{NA}	{NA}	{NA}	{GO:0046983; protein dimerization activity; molecular_function}	{LN593754.1; Cyprinus carpio genome assembly common carp genome ,scaffold 000004583}	{PF05699:hAT family C-terminal dimerisation region}
Novelgene0010	{NA}	{NA}	{NA}	{NA}	{GO:0016020; membrane; cellular_component GO:0016798; hydrolase activity, acting on glycosyl bonds; molecular_function}	{XM_016548251.1; PREDICTED: Sinocyclocheilus rhinocerous ER degradation-enhancing alpha-mannosidase-like protein 3 (LOC107736877), transcript variant X2, mRNA}	{PF03662:Glycosyl hydrolase family 79, N-terminal domain }
Novelgene0011	{NA}	{NA}	{NA}	{NA}	{NA}	{XM_016548252.1; PREDICTED: Sinocyclocheilus rhinocerous probable low affinity copper uptake protein 2 (LOC107736878), mRNA}	{NA}
Novelgene0012	{NA}	{NA}	{NA}	{NA}	{NA}	{LN590674.1; Cyprinus carpio genome assembly common carp genome, scaffold: LG42, chromosome: 42}	{NA}
Novelgene0013	{CDR18959.1; unnamed protein product, partial [Oncorhynchus mykiss]}	{NA}	{NA}	{NA}	{NA}	{LN597219.1; Cyprinus carpio genome assembly common carp genome ,scaffold 000011774}	{NA}
Novelgene0014	{BAC82626.1; pol-like protein [Ciona intestinalis]}	{sp|P14381|YTX2_XENLA; Transposon TX1 uncharacterized 149 kDa protein OS=Xenopus laevis PE=4 SV=1}	{dre:108192163; - - - - -}	{At2g31520; KOG1075 FOG: Reverse transcriptase R General function prediction only ;}	{GO:0003723; RNA binding; molecular_function GO:0006278; RNA-dependent DNA replication; biological_process GO:0003964; RNA-directed DNA polymerase activity; molecular_function}	{LN590945.1; Cyprinus carpio genome assembly common carp genome ,scaffold 000000887}	{PF00078:Reverse transcriptase (RNA-dependent DNA polymerase)}
Novelgene0015	{NA}	{NA}	{NA}	{NA}	{NA}	{LN591514.1; Cyprinus carpio genome assembly common carp genome ,scaffold 000005065}	{NA}
Novelgene0016	{XP_010793970.1; PREDICTED: scavenger receptor class A member 3 [Notothenia coriiceps]}	{NA}	{NA}	{NA}	{GO:0004930; G-protein coupled receptor activity; molecular_function GO:0016021; integral to membrane; cellular_component GO:0007186; G-protein coupled receptor protein signaling pathway; biological_process}	{LN590680.1; Cyprinus carpio genome assembly common carp genome, scaffold: LG4, chromosome: 4}	{PF00003:7 transmembrane sweet-taste receptor of 3 GCPR}
Novelgene0017	{KTF78689.1; hypothetical protein cypCar_00036837 [Cyprinus carpio]}	{sp|Q9H8U3|ZFAN3_HUMAN; AN1-type zinc finger protein 3 OS=Homo sapiens GN=ZFAND3 PE=1 SV=1}	{lco:104930467; - - - - -}	{Hs11345484; KOG3173 Predicted Zn-finger protein R General function prediction only ;}	{GO:0009306; protein secretion; biological_process GO:0016020; membrane; cellular_component}	{LN590686.1; Cyprinus carpio genome assembly common carp genome, scaffold: LG35, chromosome: 35}	{PF01312:FlhB HrpN YscU SpaS Family}
Novelgene0018	{XP_016401698.1; PREDICTED: AN1-type zinc finger protein 3-like isoform X1 [Sinocyclocheilus rhinocerous]}	{sp|Q5U2M7|ZFAN3_RAT; AN1-type zinc finger protein 3 OS=Rattus norvegicus GN=Zfand3 PE=2 SV=1}	{mze:101465501; - - - - -}	{Hs11345484; KOG3173 Predicted Zn-finger protein R General function prediction only ;}	{NA}	{LN590686.1; Cyprinus carpio genome assembly common carp genome, scaffold: LG35, chromosome: 35}	{NA}
Novelgene0019	{XP_016316121.1; PREDICTED: zinc finger protein 2-like isoform X1 [Sinocyclocheilus anshuiensis]}	{NA}	{NA}	{NA}	{GO:0003676; nucleic acid binding; molecular_function GO:0015031; protein transport; biological_process GO:0016021; integral to membrane; cellular_component GO:0008565; protein transporter activity; molecular_function}	{LN590705.1; Cyprinus carpio genome assembly common carp genome, scaffold: LG11, chromosome: 11}	{PF03839:Translocation protein Sec62 PF05485:THAP domain}
Novelgene0020	{NA}	{NA}	{NA}	{NA}	{NA}	{LN590718.1; Cyprinus carpio genome assembly common carp genome, scaffold: LG9, chromosome: 9}	{NA}
Novelgene0021	{NA}	{NA}	{NA}	{NA}	{NA}	{LN590718.1; Cyprinus carpio genome assembly common carp genome, scaffold: LG9, chromosome: 9}	{NA}
Novelgene0022	{XP_018946220.1; PREDICTED: runt-related transcription factor 3-like isoform X2 [Cyprinus carpio]}	{sp|Q13761|RUNX3_HUMAN; Runt-related transcription factor 3 OS=Homo sapiens GN=RUNX3 PE=1 SV=2}	{xma:102223887; K09279 RUNX3, AML2 runt-related transcription factor 3 - ko04658; Organismal Systems; Immune system; Th1 and Th2 cell differentiation}	{Hs4757918; KOG3982 Runt and related transcription factors K Transcription ;}	{GO:0003700; sequence-specific DNA binding transcription factor activity; molecular_function GO:0003677; DNA binding; molecular_function GO:0006355; regulation of transcription, DNA-dependent; biological_process}	{LN590718.1; Cyprinus carpio genome assembly common carp genome, scaffold: LG9, chromosome: 9}	{PF00853:Runt domain}
Novelgene0023	{CAF87187.1; unnamed protein product, partial [Tetraodon nigroviridis]}	{NA}	{tng:GSTEN00036723G001; K10356 MYO1 myosin I - -}	{NA}	{NA}	{LN590693.1; Cyprinus carpio genome assembly common carp genome, scaffold: LG3, chromosome: 3}	{NA}
Novelgene0024	{NA}	{NA}	{NA}	{NA}	{NA}	{LN590806.1; Cyprinus carpio genome assembly common carp genome ,scaffold 000000341}	{NA}
Novelgene0025	{XP_018952941.1; PREDICTED: uncharacterized protein LOC109082538 [Cyprinus carpio]}	{sp|P04323|POL3_DROME; Retrovirus-related Pol polyprotein from transposon 17.6 OS=Drosophila melanogaster GN=pol PE=3 SV=1}	{mze:106676917; - - - - -}	{7292616; KOG0017 FOG: Transposon-encoded proteins with TYA, reverse transcriptase, integrase domains in various combinations R General function prediction only ;}	{GO:0003723; RNA binding; molecular_function GO:0008270; zinc ion binding; molecular_function GO:0005634; nucleus; cellular_component GO:0015074; DNA integration; biological_process GO:0006355; regulation of transcription, DNA-dependent; biological_process GO:0042025; host cell nucleus; cellular_component GO:0003964; RNA-directed DNA polymerase activity; molecular_function GO:0006278; RNA-depende…	{XM_019097396.1; PREDICTED: Cyprinus carpio uncharacterized LOC109082538 (LOC109082538), mRNA}	{PF00078:Reverse transcriptase (RNA-dependent DNA polymerase) PF00098:Zinc knuckle PF00539:Transactivating regulatory protein (Tat) PF00665:Integrase core domain PF02023:SCAN domain}
Novelgene0026	{XP_015796390.1; PREDICTED: leucine-rich repeat extensin-like protein 1 [Nothobranchius furzeri]}	{NA}	{nve:NEMVE_v1g196134; - - - - -}	{NA}	{GO:0005179; hormone activity; molecular_function GO:0005576; NA GO:0005779; integral to peroxisomal membrane; cellular_component GO:0016559; peroxisome fission; biological_process}	{KJ424354.1; Allotetraploid red crucian carp x Cyprinus carpio clone BAC AT149B4, complete sequence}	{PF05648:Peroxisomal biogenesis factor 11 (PEX11) PF01279:Parathyroid hormone family}
Novelgene0027	{XP_016365824.1; PREDICTED: uncharacterized protein KIAA2026 homolog [Sinocyclocheilus rhinocerous]}	{sp|Q5HYC2|K2026_HUMAN; Uncharacterized protein KIAA2026 OS=Homo sapiens GN=KIAA2026 PE=2 SV=2}	{ipu:108278730; - - - - -}	{NA}	{GO:0006468; protein phosphorylation; biological_process GO:0019748; secondary metabolic process; biological_process GO:0016773; phosphotransferase activity, alcohol group as acceptor; molecular_function}	{XM_019074079.1; PREDICTED: Cyprinus carpio uncharacterized protein KIAA2026-like (LOC109056900), mRNA}	{PF04655:Aminoglycoside/hydroxyurea antibiotic resistance kinase}
Novelgene0028	{XP_016365824.1; PREDICTED: uncharacterized protein KIAA2026 homolog [Sinocyclocheilus rhinocerous]}	{sp|Q5HYC2|K2026_HUMAN; Uncharacterized protein KIAA2026 OS=Homo sapiens GN=KIAA2026 PE=2 SV=2}	{ipu:108278730; - - - - -}	{NA}	{GO:0005515; protein binding; molecular_function}	{LN590945.1; Cyprinus carpio genome assembly common carp genome ,scaffold 000000887}	{PF00439:Bromodomain}
Novelgene0029	{XP_005451427.2; PREDICTED: uncharacterized protein LOC102075503 isoform X1 [Oreochromis niloticus]}	{NA}	{dre:100538112; - - - - -}	{NA}	{GO:0008270; zinc ion binding; molecular_function}	{LN590975.1; Cyprinus carpio genome assembly common carp genome ,scaffold 000001008}	{PF02053:Gene 66 (IR5) protein}
Novelgene0030	{XP_016373451.1; PREDICTED: LOW QUALITY PROTEIN: ornithine decarboxylase antizyme 2-like [Sinocyclocheilus rhinocerous]}	{sp|Q9YI97|OAZ2_DANRE; Ornithine decarboxylase antizyme 2 OS=Danio rerio GN=oaz1b PE=2 SV=1}	{dre:259193; K16613 OAZ2 ornithine decarboxylase antizyme 2 - -}	{Hs9845505; KOG4387 Ornithine decarboxylase antizyme E Amino acid transport and metabolism ;}	{NA}	{LN590694.1; Cyprinus carpio genome assembly common carp genome, scaffold: LG43, chromosome: 43}	{NA}
Novelgene0031	{NA}	{NA}	{NA}	{NA}	{NA}	{LN592195.1; Cyprinus carpio genome assembly common carp genome ,scaffold 000003180}	{NA}
Novelgene0032	{XP_016116886.1; PREDICTED: GTPase IMAP family member 8-like [Sinocyclocheilus grahami]}	{sp|Q9NUV9|GIMA4_HUMAN; GTPase IMAP family member 4 OS=Homo sapiens GN=GIMAP4 PE=1 SV=1}	{dre:100151165; - - - - -}	{NA}	{GO:0005737; cytoplasm; cellular_component GO:0005525; GTP binding; molecular_function GO:0003724; RNA helicase activity; molecular_function GO:0016021; integral to membrane; cellular_component GO:0003924; GTPase activity; molecular_function GO:0005524; ATP binding; molecular_function GO:0016887; ATPase activity; molecular_function GO:0003723; RNA binding; molecular_function GO:0005634; nucleus; …	{LN591771.1; Cyprinus carpio genome assembly common carp genome ,scaffold 000002279}	{PF00910:RNA helicase PF00350:Dynamin family PF01080:Presenilin PF04548:AIG1 family PF04670:Gtr1/RagA G protein conserved region PF03193:Protein of unknown function, DUF258 PF01926:50S ribosome-binding GTPase PF00005:ABC transporter}
Novelgene0033	{AEE87247.1; MHC class I antigen [Megalobrama amblycephala]}	{sp|O19477|HMR1_RAT; Major histocompatibility complex class I-related gene protein OS=Rattus norvegicus GN=Mr1 PE=2 SV=2}	{dre:64885; K06751 MHC1 major histocompatibility complex, class I - ko04514; Environmental Information Processing; Signaling molecules and interaction; Cell adhesion molecules (CAMs) | ko04144; Cellular Processes; Transport and catabolism; Endocytosis | ko04145; Cellular Processes; Transport and catabolism; Phagosome | ko04650; Organismal Systems; Immune system; Natural killer cell mediated cytot…	{NA}	{GO:0016021; integral to membrane; cellular_component GO:0055085; transmembrane transport; biological_process GO:0003677; DNA binding; molecular_function GO:0042613; MHC class II protein complex; cellular_component GO:0016020; membrane; cellular_component GO:0004803; transposase activity; molecular_function GO:0006313; transposition, DNA-mediated; biological_process GO:0019882; antigen processing…	{AB018581.1; Cyprinus carpio mRNA for MHC class I antigen, complete cds}	{PF00129:Class I Histocompatibility antigen, domains alpha 1 and 2 PF00969:Class II histocompatibility antigen, beta domain PF01609:Transposase DDE domain PF08449:UAA transporter family PF05808:Podoplanin}
Novelgene0034	{KTG39452.1; hypothetical protein cypCar_00032651 [Cyprinus carpio]}	{sp|Q4R6K8|CALR_MACFA; Calreticulin OS=Macaca fascicularis GN=CALR PE=2 SV=1}	{mze:101476248; K08057 CALR calreticulin - ko04141; Genetic Information Processing; Folding, sorting and degradation; Protein processing in endoplasmic reticulum | ko04145; Cellular Processes; Transport and catabolism; Phagosome | ko04612; Organismal Systems; Immune system; Antigen processing and presentation | ko05166; Human Diseases; Infectious diseases: Viral; HTLV-I infection | ko05142; Human…	{Hs4757900; KOG0674 Calreticulin O Posttranslational modification, protein turnover, chaperones ;}	{GO:0051082; unfolded protein binding; molecular_function GO:0005509; calcium ion binding; molecular_function GO:0006457; protein folding; biological_process GO:0005783; endoplasmic reticulum; cellular_component}	{LN590718.1; Cyprinus carpio genome assembly common carp genome, scaffold: LG9, chromosome: 9}	{PF00262:Calreticulin family}
Novelgene0035	{NA}	{NA}	{NA}	{NA}	{NA}	{LN590776.1; Cyprinus carpio genome assembly common carp genome ,scaffold 000000216}	{NA}
Novelgene0036	{NA}	{NA}	{NA}	{NA}	{NA}	{LN590719.1; Cyprinus carpio genome assembly common carp genome, scaffold: LG25, chromosome: 25}	{NA}
Novelgene0037	{NA}	{NA}	{NA}	{NA}	{NA}	{LN590719.1; Cyprinus carpio genome assembly common carp genome, scaffold: LG25, chromosome: 25}	{NA}
Novelgene0038	{NA}	{NA}	{NA}	{NA}	{NA}	{LN590719.1; Cyprinus carpio genome assembly common carp genome, scaffold: LG25, chromosome: 25}	{NA}
Novelgene0039	{NA}	{NA}	{NA}	{NA}	{NA}	{NA}	{NA}
Novelgene0040	{XP_019115045.1; PREDICTED: uncharacterized protein K02A2.6-like [Larimichthys crocea]}	{sp|P04323|POL3_DROME; Retrovirus-related Pol polyprotein from transposon 17.6 OS=Drosophila melanogaster GN=pol PE=3 SV=1}	{lco:109138645; - - - - -}	{CE13102_2; KOG0017 FOG: Transposon-encoded proteins with TYA, reverse transcriptase, integrase domains in various combinations R General function prediction only ;}	{GO:0008270; zinc ion binding; molecular_function GO:0046872; metal ion binding; molecular_function GO:0003676; nucleic acid binding; molecular_function GO:0003700; sequence-specific DNA binding transcription factor activity; molecular_function GO:0007165; signal transduction; biological_process GO:0006355; regulation of transcription, DNA-dependent; biological_process GO:0004871; signal transduc…	{LN599400.1; Cyprinus carpio genome assembly common carp genome ,scaffold 000010519}	{PF00078:Reverse transcriptase (RNA-dependent DNA polymerase) PF01363:FYVE zinc finger PF00098:Zinc knuckle PF02864:STAT protein, DNA binding domain}
Novelgene0041	{NA}	{NA}	{NA}	{NA}	{GO:0005506; iron ion binding; molecular_function GO:0006633; fatty acid biosynthetic process; biological_process GO:0016491; oxidoreductase activity; molecular_function GO:0055114; oxidation-reduction process; biological_process}	{KF758442.1; Allotetraploid red crucian carp x Cyprinus carpio clone BAC 136-A3, complete sequence}	{PF04116:Fatty acid hydroxylase superfamily}
Novelgene0042	{NA}	{NA}	{NA}	{NA}	{NA}	{LN595049.1; Cyprinus carpio genome assembly common carp genome ,scaffold 000006702}	{NA}
Novelgene0043	{NA}	{NA}	{NA}	{NA}	{NA}	{LN590708.1; Cyprinus carpio genome assembly common carp genome, scaffold: LG39, chromosome: 39}	{NA}
Novelgene0044	{XP_018939224.1; PREDICTED: CUB and sushi domain-containing protein 1-like [Cyprinus carpio]}	{NA}	{NA}	{NA}	{NA}	{LN591505.1; Cyprinus carpio genome assembly common carp genome ,scaffold 000001448}	{NA}
Novelgene0045	{NA}	{NA}	{NA}	{NA}	{NA}	{LN597420.1; Cyprinus carpio genome assembly common carp genome ,scaffold 000001150}	{NA}
Novelgene0046	{XP_013882267.1; PREDICTED: uncharacterized protein K02A2.6-like [Austrofundulus limnaeus]}	{sp|Q99315|YG31B_YEAST; Transposon Ty3-G Gag-Pol polyprotein OS=Saccharomyces cerevisiae (strain ATCC 204508 / S288c) GN=TY3B-G PE=1 SV=3}	{adf:107333645; - - - - -}	{CE14062_2; KOG0017 FOG: Transposon-encoded proteins with TYA, reverse transcriptase, integrase domains in various combinations R General function prediction only ;}	{GO:0003723; RNA binding; molecular_function GO:0006278; RNA-dependent DNA replication; biological_process GO:0003964; RNA-directed DNA polymerase activity; molecular_function GO:0015074; DNA integration; biological_process}	{XM_019065194.1; PREDICTED: Cyprinus carpio uncharacterized protein K02A2.6-like (LOC109047488), mRNA}	{PF00665:Integrase core domain PF00078:Reverse transcriptase (RNA-dependent DNA polymerase)}
Novelgene0047	{XP_019206884.1; PREDICTED: uncharacterized protein LOC109196856 [Oreochromis niloticus]}	{NA}	{NA}	{NA}	{NA}	{LN590682.1; Cyprinus carpio genome assembly common carp genome, scaffold: LG21, chromosome: 21}	{NA}
Novelgene0048	{XP_018952128.1; PREDICTED: uncharacterized protein LOC109081593 isoform X1 [Cyprinus carpio]}	{NA}	{dre:103909016; - - - - -}	{NA}	{GO:0003677; DNA binding; molecular_function GO:0003700; sequence-specific DNA binding transcription factor activity; molecular_function GO:0043565; sequence-specific DNA binding; molecular_function GO:0006310; DNA recombination; biological_process GO:0015074; DNA integration; biological_process GO:0006355; regulation of transcription, DNA-dependent; biological_process}	{LN590892.1; Cyprinus carpio genome assembly common carp genome ,scaffold 000000684}	{PF02899:Phage integrase, N-terminal SAM-like domain PF00589:Phage integrase family PF13495:Phage integrase, N-terminal SAM-like domain PF12833:Helix-turn-helix domain}
Novelgene0049	{XP_016316121.1; PREDICTED: zinc finger protein 2-like isoform X1 [Sinocyclocheilus anshuiensis]}	{NA}	{NA}	{NA}	{GO:0003676; nucleic acid binding; molecular_function GO:0005198; NA GO:0019028; viral capsid; cellular_component}	{LN590676.1; Cyprinus carpio genome assembly common carp genome, scaffold: LG34, chromosome: 34}	{PF00073:picornavirus capsid protein PF05485:THAP domain}
Novelgene0050	{NA}	{NA}	{NA}	{NA}	{NA}	{LN590703.1; Cyprinus carpio genome assembly common carp genome, scaffold: LG6, chromosome: 6}	{NA}
Novelgene0051	{BAE46429.1; ORF2-encoded protein, partial [Danio rerio]}	{NA}	{lco:109138802; - - - - -}	{CE00221; KOG1075 FOG: Reverse transcriptase R General function prediction only ;}	{GO:0003723; RNA binding; molecular_function GO:0003964; RNA-directed DNA polymerase activity; molecular_function GO:0006278; RNA-dependent DNA replication; biological_process}	{LN590857.1; Cyprinus carpio genome assembly common carp genome ,scaffold 000000526}	{PF00078:Reverse transcriptase (RNA-dependent DNA polymerase)}
Novelgene0052	{NA}	{NA}	{NA}	{NA}	{NA}	{LN590718.1; Cyprinus carpio genome assembly common carp genome, scaffold: LG9, chromosome: 9}	{NA}
Novelgene0053	{NA}	{NA}	{NA}	{NA}	{GO:0016021; integral to membrane; cellular_component}	{LN594450.1; Cyprinus carpio genome assembly common carp genome ,scaffold 000001670}	{PF00335:Tetraspanin family}
Novelgene0054	{XP_016306211.1; PREDICTED: uncharacterized protein LOC107661227 [Sinocyclocheilus anshuiensis]}	{sp|Q8JH47|CDK8_DANRE; Cyclin-dependent kinase 8 OS=Danio rerio GN=cdk8 PE=2 SV=1}	{hst:105185907; - - - - -}	{NA}	{GO:0006355; regulation of transcription, DNA-dependent; biological_process GO:0003700; sequence-specific DNA binding transcription factor activity; molecular_function}	{KT695796.1; Megalobrama amblycephala clone BAC BSB41F4 genomic sequence}	{PF01475:Ferric uptake regulator family}
Novelgene0055	{XP_018937046.1; PREDICTED: retroviral-like aspartic protease 1 [Cyprinus carpio]}	{sp|P04323|POL3_DROME; Retrovirus-related Pol polyprotein from transposon 17.6 OS=Drosophila melanogaster GN=pol PE=3 SV=1}	{sasa:106569385; - - - - -; sasa:106569385; - - - - -}	{7292616; KOG0017 FOG: Transposon-encoded proteins with TYA, reverse transcriptase, integrase domains in various combinations R General function prediction only ;}	{GO:0003964; RNA-directed DNA polymerase activity; molecular_function GO:0003723; RNA binding; molecular_function GO:0006278; RNA-dependent DNA replication; biological_process}	{LN595830.1; Cyprinus carpio genome assembly common carp genome ,scaffold 000000201}	{PF00078:Reverse transcriptase (RNA-dependent DNA polymerase)}
Novelgene0056	{NA}	{NA}	{NA}	{NA}	{NA}	{LN591101.1; Cyprinus carpio genome assembly common carp genome ,scaffold 000002099}	{NA}
Novelgene0057	{BAE46429.1; ORF2-encoded protein, partial [Danio rerio]}	{sp|Q9NBX4|RTXE_DROME; Probable RNA-directed DNA polymerase from transposon X-element OS=Drosophila melanogaster GN=X-element\ORF2 PE=3 SV=1}	{lco:109139463; - - - - -}	{CE27509_1; KOG1075 FOG: Reverse transcriptase R General function prediction only ;}	{GO:0016021; integral to membrane; cellular_component GO:0006278; RNA-dependent DNA replication; biological_process GO:0003723; RNA binding; molecular_function GO:0003964; RNA-directed DNA polymerase activity; molecular_function}	{LN596390.1; Cyprinus carpio genome assembly common carp genome ,scaffold 000005322}	{PF00078:Reverse transcriptase (RNA-dependent DNA polymerase) PF03083:Sugar efflux transporter for intercellular exchange}
Novelgene0058	{XP_016316121.1; PREDICTED: zinc finger protein 2-like isoform X1 [Sinocyclocheilus anshuiensis]}	{NA}	{NA}	{NA}	{GO:0006080; substituted mannan metabolic process; biological_process GO:0008810; cellulase activity; molecular_function GO:0016985; mannan endo-1,4-beta-mannosidase activity; molecular_function}	{LN591148.1; Cyprinus carpio genome assembly common carp genome ,scaffold 000028868}	{PF02156:Glycosyl hydrolase family 26}
Novelgene0059	{NA}	{NA}	{NA}	{NA}	{NA}	{LN590711.1; Cyprinus carpio genome assembly common carp genome, scaffold: LG40, chromosome: 40}	{NA}
Novelgene0060	{KTF74822.1; hypothetical protein cypCar_00030940 [Cyprinus carpio]}	{NA}	{NA}	{NA}	{GO:0003723; RNA binding; molecular_function}	{LN590711.1; Cyprinus carpio genome assembly common carp genome, scaffold: LG40, chromosome: 40}	{PF03861:ANTAR domain}
Novelgene0061	{XP_016317153.1; PREDICTED: toll-like receptor 5 [Sinocyclocheilus anshuiensis]}	{sp|Q9JLF7|TLR5_MOUSE; Toll-like receptor 5 OS=Mus musculus GN=Tlr5 PE=1 SV=1}	{dre:403139; K10168 TLR5 toll-like receptor 5 - ko04620; Organismal Systems; Immune system; Toll-like receptor signaling pathway | ko05321; Human Diseases; Immune diseases; Inflammatory bowel disease (IBD) | ko05130; Human Diseases; Infectious diseases: Bacterial; Pathogenic Escherichia coli infection | ko05132; Human Diseases; Infectious diseases: Bacterial; Salmonella infection | ko05134; Human…	{Hs16751843; KOG4641 FOG: Toll/interleukin receptor and related proteins containing LRR and TIR repeats T Signal transduction mechanisms ;}	{GO:0007165; signal transduction; biological_process GO:0005515; protein binding; molecular_function GO:0007131; reciprocal meiotic recombination; biological_process GO:0007283; spermatogenesis; biological_process GO:0007130; synaptonemal complex assembly; biological_process}	{XM_016461667.1; PREDICTED: Sinocyclocheilus anshuiensis toll-like receptor 5 (LOC107669443), mRNA}	{PF15191:Synaptonemal complex central element protein 3 PF13676:TIR domain PF00560:Leucine Rich Repeat PF01582:TIR domain}
Novelgene0062	{NA}	{NA}	{NA}	{NA}	{NA}	{NA}	{NA}
Novelgene0063	{XP_015753740.1; PREDICTED: RNA-directed DNA polymerase from mobile element jockey-like [Acropora digitifera]}	{NA}	{adf:107333438; - - - - -}	{NA}	{NA}	{LN591046.1; Cyprinus carpio genome assembly common carp genome ,scaffold 000001249}	{NA}
Novelgene0064	{XP_010351937.1; PREDICTED: LOW QUALITY PROTEIN: heat shock protein HSP 90-alpha [Rhinopithecus roxellana]}	{sp|O57521|HS90B_DANRE; Heat shock protein HSP 90-beta OS=Danio rerio GN=hsp90ab1 PE=1 SV=2}	{dre:30573; K04079 HSP90A, htpG molecular chaperone HtpG - ko04141; Genetic Information Processing; Folding, sorting and degradation; Protein processing in endoplasmic reticulum | ko04151; Environmental Information Processing; Signal transduction; PI3K-Akt signaling pathway | ko04621; Organismal Systems; Immune system; NOD-like receptor signaling pathway | ko04612; Organismal Systems; Immune syst…	{Hs20149594; KOG0019 Molecular chaperone (HSP90 family) O Posttranslational modification, protein turnover, chaperones ;}	{GO:0030001; metal ion transport; biological_process GO:0006383; transcription from RNA polymerase III promoter; biological_process GO:0005666; DNA-directed RNA polymerase III complex; cellular_component GO:0055085; transmembrane transport; biological_process GO:0046873; metal ion transmembrane transporter activity; molecular_function GO:0005524; ATP binding; molecular_function GO:0051082; unfold…	{JN006056.1; Carassius carassius heat shock protein 90 (HSP90) mRNA, partial cds}	{PF00183:Hsp90 protein PF02535:ZIP Zinc transporter PF04147:Nop14-like family PF02724:CDC45-like protein PF05132:RNA polymerase III RPC4 PF00183:Hsp90 protein PF02518:Histidine kinase-, DNA gyrase B-, and HSP90-like ATPase PF06459:Ryanodine Receptor TM 4-6 PF06213:Cobalamin biosynthesis protein CobT}
Novelgene0065	{BAE46429.1; ORF2-encoded protein, partial [Danio rerio]}	{NA}	{lco:109138802; - - - - -}	{NA}	{GO:0003723; RNA binding; molecular_function GO:0003964; RNA-directed DNA polymerase activity; molecular_function GO:0006278; RNA-dependent DNA replication; biological_process}	{LN590705.1; Cyprinus carpio genome assembly common carp genome, scaffold: LG11, chromosome: 11}	{PF00078:Reverse transcriptase (RNA-dependent DNA polymerase)}
Novelgene0066	{NA}	{NA}	{NA}	{NA}	{NA}	{LN590688.1; Cyprinus carpio genome assembly common carp genome, scaffold: LG48, chromosome: 48}	{NA}
Novelgene0067	{KTF74379.1; hypothetical protein cypCar_00050083, partial [Cyprinus carpio]}	{sp|Q13630|FCL_HUMAN; GDP-L-fucose synthase OS=Homo sapiens GN=TSTA3 PE=1 SV=1}	{crg:105331139; K02377 TSTA3, fcl GDP-L-fucose synthase 1.1.1.271 ko00051; Metabolism; Carbohydrate metabolism; Fructose and mannose metabolism | ko00520; Metabolism; Carbohydrate metabolism; Amino sugar and nucleotide sugar metabolism}	{Hs4507709; KOG1431 GDP-L-fucose synthetase GO Carbohydrate transport and metabolism ; Posttranslational modification, protein turnover, chaperones ;}	{NA}	{XM_016443428.1; PREDICTED: Sinocyclocheilus anshuiensis GDP-L-fucose synthase-like (LOC107655839), transcript variant X2, mRNA}	{NA}
Novelgene0068	{KTF78580.1; hypothetical protein cypCar_00042324, partial [Cyprinus carpio]}	{sp|Q5RBE5|FCL_PONAB; GDP-L-fucose synthase OS=Pongo abelii GN=TSTA3 PE=2 SV=1}	{fch:102055985; K02377 TSTA3, fcl GDP-L-fucose synthase 1.1.1.271 ko00051; Metabolism; Carbohydrate metabolism; Fructose and mannose metabolism | ko00520; Metabolism; Carbohydrate metabolism; Amino sugar and nucleotide sugar metabolism}	{Hs4507709; KOG1431 GDP-L-fucose synthetase GO Carbohydrate transport and metabolism ; Posttranslational modification, protein turnover, chaperones ;}	{GO:0045226; extracellular polysaccharide biosynthetic process; biological_process GO:0008831; dTDP-4-dehydrorhamnose reductase activity; molecular_function GO:0044237; cellular metabolic process; biological_process GO:0050662; coenzyme binding; molecular_function GO:0003824; NA GO:0044237; cellular metabolic process; biological_process GO:0050662; coenzyme binding; molecular_function GO:0003824;…	{LN590711.1; Cyprinus carpio genome assembly common carp genome, scaffold: LG40, chromosome: 40}	{PF01370:NAD dependent epimerase/dehydratase family PF01370:NAD dependent epimerase/dehydratase family PF04321:RmlD substrate binding domain}
Novelgene0069	{XP_016108100.1; PREDICTED: GDP-L-fucose synthase isoform X3 [Sinocyclocheilus grahami]}	{sp|P23591|FCL_MOUSE; GDP-L-fucose synthase OS=Mus musculus GN=Tsta3 PE=1 SV=3}	{ola:101160059; K02377 TSTA3, fcl GDP-L-fucose synthase 1.1.1.271 ko00051; Metabolism; Carbohydrate metabolism; Fructose and mannose metabolism | ko00520; Metabolism; Carbohydrate metabolism; Amino sugar and nucleotide sugar metabolism}	{Hs4507709; KOG1431 GDP-L-fucose synthetase GO Carbohydrate transport and metabolism ; Posttranslational modification, protein turnover, chaperones ;}	{GO:0045226; extracellular polysaccharide biosynthetic process; biological_process GO:0008831; dTDP-4-dehydrorhamnose reductase activity; molecular_function GO:0003824; NA GO:0050662; coenzyme binding; molecular_function GO:0044237; cellular metabolic process; biological_process}	{LN590711.1; Cyprinus carpio genome assembly common carp genome, scaffold: LG40, chromosome: 40}	{PF04321:RmlD substrate binding domain PF01370:NAD dependent epimerase/dehydratase family}
Novelgene0070	{NA}	{NA}	{NA}	{NA}	{NA}	{LN590708.1; Cyprinus carpio genome assembly common carp genome, scaffold: LG39, chromosome: 39}	{NA}
Novelgene0071	{NA}	{NA}	{NA}	{NA}	{NA}	{LN590708.1; Cyprinus carpio genome assembly common carp genome, scaffold: LG39, chromosome: 39}	{NA}
Novelgene0072	{NA}	{NA}	{NA}	{NA}	{NA}	{LN598218.1; Cyprinus carpio genome assembly common carp genome ,scaffold 000001338}	{NA}
Novelgene0073	{XP_018975996.1; PREDICTED: zinc finger MYM-type protein 1-like [Cyprinus carpio]}	{sp|A6QPH9|ZMYM5_BOVIN; Zinc finger MYM-type protein 5 OS=Bos taurus GN=ZMYM5 PE=2 SV=2}	{hmg:105850955; - - - - -}	{NA}	{NA}	{LN590692.1; Cyprinus carpio genome assembly common carp genome, scaffold: LG33, chromosome: 33}	{NA}
Novelgene0074	{NA}	{NA}	{NA}	{NA}	{NA}	{LN598177.1; Cyprinus carpio genome assembly common carp genome ,scaffold 000001273}	{NA}
Novelgene0075	{NA}	{NA}	{NA}	{NA}	{NA}	{LN590834.1; Cyprinus carpio genome assembly common carp genome ,scaffold 000000421}	{NA}
Novelgene0076	{NA}	{NA}	{NA}	{NA}	{NA}	{LN590698.1; Cyprinus carpio genome assembly common carp genome, scaffold: LG17, chromosome: 17}	{NA}
Novelgene0077	{NA}	{NA}	{NA}	{NA}	{NA}	{LN590676.1; Cyprinus carpio genome assembly common carp genome, scaffold: LG34, chromosome: 34}	{NA}
Novelgene0078	{KTG41092.1; hypothetical protein cypCar_00033440 [Cyprinus carpio]}	{sp|Q03238|GRAM_RAT; Granzyme M (Fragment) OS=Rattus norvegicus GN=Gzmm PE=1 SV=1}	{ipu:100304649; - - - - -}	{Hs4885369; KOG3627 Trypsin E Amino acid transport and metabolism ;}	{GO:0004252; serine-type endopeptidase activity; molecular_function GO:0006508; proteolysis; biological_process}	{LN593234.1; Cyprinus carpio genome assembly common carp genome ,scaffold 000003002}	{PF00089:Trypsin}
Novelgene0079	{XP_016110522.1; PREDICTED: mast cell protease 8-like [Sinocyclocheilus grahami]}	{sp|P98072|ENTK_BOVIN; Enteropeptidase OS=Bos taurus GN=TMPRSS15 PE=1 SV=1}	{ipu:100304649; - - - - -}	{Hs4506151; KOG3627 Trypsin E Amino acid transport and metabolism ;}	{GO:0006508; proteolysis; biological_process GO:0004252; serine-type endopeptidase activity; molecular_function}	{LN590675.1; Cyprinus carpio genome assembly common carp genome, scaffold: LG44, chromosome: 44}	{PF00089:Trypsin}
Novelgene0080	{XP_008283279.1; PREDICTED: uncharacterized protein LOC103359624 [Stegastes partitus]}	{sp|Q8I7P9|POL5_DROME; Retrovirus-related Pol polyprotein from transposon opus OS=Drosophila melanogaster GN=pol PE=3 SV=1}	{cmy:102936096; - - - - -}	{At2g14650; KOG0017 FOG: Transposon-encoded proteins with TYA, reverse transcriptase, integrase domains in various combinations R General function prediction only ;}	{GO:0030150; protein import into mitochondrial matrix; biological_process GO:0005744; mitochondrial inner membrane presequence translocase complex; cellular_component GO:0003677; DNA binding; molecular_function GO:0006278; RNA-dependent DNA replication; biological_process GO:0003964; RNA-directed DNA polymerase activity; molecular_function GO:0015074; DNA integration; biological_process GO:000630…	{LN590677.1; Cyprinus carpio genome assembly common carp genome, scaffold: LG7, chromosome: 7}	{PF00665:Integrase core domain PF06632:DNA double-strand break repair and V(D)J recombination protein XRCC4 PF00078:Reverse transcriptase (RNA-dependent DNA polymerase) PF08294:TIM21}
Novelgene0081	{XP_016386865.1; PREDICTED: Fc receptor-like protein 5 [Sinocyclocheilus rhinocerous]}	{NA}	{NA}	{NA}	{GO:0030570; pectate lyase activity; molecular_function GO:0005576; NA}	{LN590676.1; Cyprinus carpio genome assembly common carp genome, scaffold: LG34, chromosome: 34}	{PF03211:Pectate lyase}
Novelgene0082	{XP_019211522.1; PREDICTED: protein NYNRIN-like isoform X2 [Oreochromis niloticus]}	{sp|O92815|POL_WDSV; Gag-Pol polyprotein OS=Walleye dermal sarcoma virus GN=gag-pol PE=1 SV=2}	{lco:109143032; - - - - -}	{Hs22049976; KOG0017 FOG: Transposon-encoded proteins with TYA, reverse transcriptase, integrase domains in various combinations R General function prediction only ;}	{GO:0008270; zinc ion binding; molecular_function GO:0003676; nucleic acid binding; molecular_function GO:0003676; nucleic acid binding; molecular_function GO:0015074; DNA integration; biological_process GO:0004523; ribonuclease H activity; molecular_function GO:0003723; RNA binding; molecular_function GO:0003964; RNA-directed DNA polymerase activity; molecular_function GO:0006278; RNA-dependent …	{LN590692.1; Cyprinus carpio genome assembly common carp genome, scaffold: LG33, chromosome: 33}	{PF00078:Reverse transcriptase (RNA-dependent DNA polymerase) PF00665:Integrase core domain PF00075:RNase H PF00098:Zinc knuckle}
Novelgene0083	{KKF11197.1; hypothetical protein EH28_16778 [Larimichthys crocea]}	{NA}	{mze:106675360; - - - - -}	{NA}	{GO:0006629; lipid metabolic process; biological_process GO:0016788; hydrolase activity, acting on ester bonds; molecular_function}	{LN598742.1; Cyprinus carpio genome assembly common carp genome ,scaffold 000003230}	{PF00657:GDSL-like Lipase/Acylhydrolase}
Novelgene0084	{NA}	{NA}	{NA}	{NA}	{GO:0016021; integral to membrane; cellular_component GO:0003700; sequence-specific DNA binding transcription factor activity; molecular_function GO:0005634; nucleus; cellular_component GO:0006355; regulation of transcription, DNA-dependent; biological_process GO:0016829; lyase activity; molecular_function GO:0008152; NA}	{LN590714.1; Cyprinus carpio genome assembly common carp genome, scaffold: LG27, chromosome: 27}	{PF01081:KDPG and KHG aldolase PF00902:Sec-independent protein translocase protein (TatC) PF00554:Rel homology DNA-binding domain}
Novelgene0085	{NA}	{NA}	{NA}	{NA}	{NA}	{XM_016561098.1; PREDICTED: Sinocyclocheilus rhinocerous poly [ADP-ribose] polymerase 8-like (LOC107746800), mRNA}	{NA}
Novelgene0086	{XP_018947415.1; PREDICTED: uncharacterized protein LOC109076042 isoform X1 [Cyprinus carpio]}	{NA}	{dre:100001550; - - - - -}	{NA}	{GO:0003677; DNA binding; molecular_function}	{KF713500.1; Carassius gibelio dsx and mab-3 related transcription factor 1-1 (Dmrt1-1) gene, complete cds}	{PF02892:BED zinc finger}
Novelgene0087	{XP_018944951.1; PREDICTED: mast cell protease 1A-like isoform X2 [Cyprinus carpio]}	{sp|P21812|MCPT4_MOUSE; Mast cell protease 4 OS=Mus musculus GN=Mcpt4 PE=1 SV=1}	{dre:556598; - - - - -}	{Hs4503149; KOG3627 Trypsin E Amino acid transport and metabolism ;}	{GO:0006508; proteolysis; biological_process GO:0004252; serine-type endopeptidase activity; molecular_function}	{XM_019089406.1; PREDICTED: Cyprinus carpio mast cell protease 1A-like (LOC109073238), transcript variant X3, mRNA}	{PF00089:Trypsin}
Novelgene0088	{XP_012686072.1; PREDICTED: uncharacterized protein LOC105902935 [Clupea harengus]}	{NA}	{ola:105354001; - - - - -}	{NA}	{GO:0003677; DNA binding; molecular_function}	{LN590703.1; Cyprinus carpio genome assembly common carp genome, scaffold: LG6, chromosome: 6}	{PF02892:BED zinc finger}
Novelgene0089	{NA}	{NA}	{NA}	{NA}	{NA}	{LN591062.1; Cyprinus carpio genome assembly common carp genome ,scaffold 000001502}	{NA}
Novelgene0090	{NA}	{NA}	{NA}	{NA}	{NA}	{LN591046.1; Cyprinus carpio genome assembly common carp genome ,scaffold 000001249}	{NA}
Novelgene0091	{NA}	{NA}	{NA}	{NA}	{NA}	{LN590713.1; Cyprinus carpio genome assembly common carp genome, scaffold: LG20, chromosome: 20}	{NA}
Novelgene0092	{NA}	{NA}	{NA}	{NA}	{NA}	{LN590713.1; Cyprinus carpio genome assembly common carp genome, scaffold: LG20, chromosome: 20}	{NA}
Novelgene0093	{NA}	{NA}	{NA}	{NA}	{NA}	{XM_019078293.1; PREDICTED: Cyprinus carpio microtubule-associated protein RP/EB family member 3-like (LOC109061159), mRNA}	{NA}
Novelgene0094	{NA}	{NA}	{NA}	{NA}	{NA}	{LN590718.1; Cyprinus carpio genome assembly common carp genome, scaffold: LG9, chromosome: 9}	{NA}
Novelgene0095	{XP_016117665.1; PREDICTED: gastrula zinc finger protein XlCGF57.1-like [Sinocyclocheilus grahami]}	{sp|Q9N003|ZN425_MACFA; Zinc finger protein 425 (Fragment) OS=Macaca fascicularis GN=ZNF425 PE=2 SV=2}	{dre:100004986; - - - - -}	{Hs14741360; KOG1721 FOG: Zn-finger R General function prediction only ;}	{GO:0004017; adenylate kinase activity; molecular_function GO:0035556; intracellular signal transduction; biological_process GO:0016151; nickel ion binding; molecular_function GO:0046872; metal ion binding; molecular_function GO:0008270; zinc ion binding; molecular_function GO:0006464; protein modification process; biological_process}	{XM_016531375.1; PREDICTED: Sinocyclocheilus rhinocerous gastrula zinc finger protein XlCGF8.2DB-like (LOC107722880), mRNA}	{PF05191:Adenylate kinase, active site lid PF00096:Zinc finger, C2H2 type PF01428:AN1-like Zinc finger PF00130:Phorbol esters/diacylglycerol binding domain (C1 domain) PF00412:LIM domain PF01155:Hydrogenase/urease nickel incorporation, metallochaperone, hypA}
Novelgene0096	{XP_016100918.1; PREDICTED: gastrula zinc finger protein XlCGF8.2DB-like [Sinocyclocheilus grahami]}	{sp|Q4V348|Z658B_HUMAN; Zinc finger protein 658B OS=Homo sapiens GN=ZNF658B PE=2 SV=1}	{dre:799653; - - - - -}	{Hs14741360; KOG1721 FOG: Zn-finger R General function prediction only ;}	{GO:0004017; adenylate kinase activity; molecular_function GO:0006355; regulation of transcription, DNA-dependent; biological_process GO:0016151; nickel ion binding; molecular_function GO:0035556; intracellular signal transduction; biological_process GO:0008270; zinc ion binding; molecular_function GO:0005634; nucleus; cellular_component GO:0006464; protein modification process; biological_proces…	{XM_016245432.1; PREDICTED: Sinocyclocheilus grahami gastrula zinc finger protein XlCGF8.2DB-like (LOC107561083), mRNA}	{PF01155:Hydrogenase/urease nickel incorporation, metallochaperone, hypA PF00130:Phorbol esters/diacylglycerol binding domain (C1 domain) PF01428:AN1-like Zinc finger PF00096:Zinc finger, C2H2 type PF06221:Putative zinc finger motif, C2HC5-type PF10403:Rad4 beta-hairpin domain 1 PF05191:Adenylate kinase, active site lid}
Novelgene0097	{XP_019206421.1; PREDICTED: uncharacterized protein K02A2.6-like [Oreochromis niloticus]}	{sp|Q99315|YG31B_YEAST; Transposon Ty3-G Gag-Pol polyprotein OS=Saccharomyces cerevisiae (strain ATCC 204508 / S288c) GN=TY3B-G PE=1 SV=3}	{xtr:108645679; - - - - -}	{CE14062_2; KOG0017 FOG: Transposon-encoded proteins with TYA, reverse transcriptase, integrase domains in various combinations R General function prediction only ;}	{GO:0015074; DNA integration; biological_process GO:0006278; RNA-dependent DNA replication; biological_process GO:0003723; RNA binding; molecular_function GO:0003964; RNA-directed DNA polymerase activity; molecular_function}	{BX004785.9; Zebrafish DNA sequence from clone CH211-12P12 in linkage group 3, complete sequence}	{PF00665:Integrase core domain PF00078:Reverse transcriptase (RNA-dependent DNA polymerase)}
Novelgene0098	{XP_017208974.1; PREDICTED: uncharacterized protein LOC108181228 [Danio rerio]}	{NA}	{dre:108192163; - - - - -}	{NA}	{NA}	{LN590682.1; Cyprinus carpio genome assembly common carp genome, scaffold: LG21, chromosome: 21}	{NA}
Novelgene0099	{XP_016406377.1; PREDICTED: zinc finger protein 850-like [Sinocyclocheilus rhinocerous]}	{sp|A8MQ14|ZN850_HUMAN; Zinc finger protein 850 OS=Homo sapiens GN=ZNF850 PE=3 SV=2}	{ipu:108273840; K09228 KRAB KRAB domain-containing zinc finger protein - -}	{Hs18602253; KOG1721 FOG: Zn-finger R General function prediction only ;}	{GO:0035556; intracellular signal transduction; biological_process GO:0004017; adenylate kinase activity; molecular_function GO:0008270; zinc ion binding; molecular_function GO:0046872; metal ion binding; molecular_function GO:0006281; DNA repair; biological_process GO:0016020; membrane; cellular_component GO:0055085; transmembrane transport; biological_process}	{LN590711.1; Cyprinus carpio genome assembly common carp genome, scaffold: LG40, chromosome: 40}	{PF00924:Mechanosensitive ion channel PF00130:Phorbol esters/diacylglycerol binding domain (C1 domain) PF00096:Zinc finger, C2H2 type PF07975:TFIIH C1-like domain PF05191:Adenylate kinase, active site lid}
Novelgene0100	{NA}	{NA}	{NA}	{NA}	{NA}	{LN598874.1; Cyprinus carpio genome assembly common carp genome ,scaffold 000004998}	{NA}
Novelgene0101	{NA}	{NA}	{NA}	{NA}	{NA}	{LN591096.1; Cyprinus carpio genome assembly common carp genome ,scaffold 000002015}	{NA}
Novelgene0102	{NA}	{NA}	{NA}	{NA}	{NA}	{LN591245.1; Cyprinus carpio genome assembly common carp genome ,scaffold 000029034}	{NA}
Novelgene0103	{XP_018920741.1; PREDICTED: uncharacterized protein LOC109047490 [Cyprinus carpio]}	{NA}	{dre:30186; - - - - -}	{NA}	{GO:0016755; transferase activity, transferring amino-acyl groups; molecular_function}	{LN590715.1; Cyprinus carpio genome assembly common carp genome, scaffold: LG46, chromosome: 46}	{PF02388:FemAB family}
Novelgene0104	{NA}	{NA}	{NA}	{NA}	{NA}	{LN593899.1; Cyprinus carpio genome assembly common carp genome ,scaffold 000001302}	{NA}
Novelgene0105	{NA}	{NA}	{NA}	{NA}	{NA}	{LN590829.1; Cyprinus carpio genome assembly common carp genome ,scaffold 000000398}	{NA}
Novelgene0106	{NA}	{NA}	{NA}	{NA}	{NA}	{LN590711.1; Cyprinus carpio genome assembly common carp genome, scaffold: LG40, chromosome: 40}	{NA}
Novelgene0107	{XP_018928527.1; PREDICTED: ATP-sensitive inward rectifier potassium channel 12-like [Cyprinus carpio]}	{sp|P48050|KCNJ4_HUMAN; Inward rectifier potassium channel 4 OS=Homo sapiens GN=KCNJ4 PE=1 SV=1}	{ipu:108272498; K04998 KCNJ4 potassium inwardly-rectifying channel subfamily J member 4 - ko04921; Organismal Systems; Endocrine system; Oxytocin signaling pathway | ko04725; Organismal Systems; Nervous system; Cholinergic synapse}	{Hs4826798; KOG3827 Inward rectifier K+ channel P Inorganic ion transport and metabolism ;}	{GO:0006813; potassium ion transport; biological_process GO:0016021; integral to membrane; cellular_component GO:0005242; inward rectifier potassium channel activity; molecular_function}	{LN590703.1; Cyprinus carpio genome assembly common carp genome, scaffold: LG6, chromosome: 6}	{PF01007:Inward rectifier potassium channel}
Novelgene0108	{NA}	{NA}	{NA}	{NA}	{NA}	{LN595167.1; Cyprinus carpio genome assembly common carp genome ,scaffold 000001845}	{NA}
Novelgene0109	{XP_018920741.1; PREDICTED: uncharacterized protein LOC109047490 [Cyprinus carpio]}	{NA}	{dre:103908810; - - - - -}	{NA}	{GO:0006810; transport; biological_process GO:0016755; transferase activity, transferring amino-acyl groups; molecular_function GO:0005886; plasma membrane; cellular_component}	{LN591122.1; Cyprinus carpio genome assembly common carp genome ,scaffold 000028819}	{PF04632:Fusaric acid resistance protein family PF02388:FemAB family}
Novelgene0110	{XP_018976738.1; PREDICTED: ankyrin repeat domain-containing protein SOWAHC-like [Cyprinus carpio]}	{sp|Q53LP3|SWAHC_HUMAN; Ankyrin repeat domain-containing protein SOWAHC OS=Homo sapiens GN=SOWAHC PE=1 SV=1}	{tru:101072227; - - - - -}	{NA}	{GO:0005515; protein binding; molecular_function}	{LN590676.1; Cyprinus carpio genome assembly common carp genome, scaffold: LG34, chromosome: 34}	{PF00023:Ankyrin repeat PF13606:Ankyrin repeat}
Novelgene0111	{XP_016349763.1; PREDICTED: meiosis arrest female protein 1 homolog [Sinocyclocheilus anshuiensis]}	{sp|Q8VIG2|MARF1_RAT; Meiosis arrest female protein 1 OS=Rattus norvegicus GN=Marf1 PE=1 SV=2}	{acs:100566447; K17573 LKAP, MARF1 meiosis arrest female protein 1 - -}	{NA}	{NA}	{LN591251.1; Cyprinus carpio genome assembly common carp genome ,scaffold 000029045}	{NA}
Novelgene0112	{XP_018951274.1; PREDICTED: zinc finger protein 239-like isoform X3 [Cyprinus carpio]}	{sp|Q8TF45|ZN418_HUMAN; Zinc finger protein 418 OS=Homo sapiens GN=ZNF418 PE=1 SV=2}	{ipu:108273141; - - - - -}	{Hs18589819; KOG1721 FOG: Zn-finger R General function prediction only ;}	{GO:0035556; intracellular signal transduction; biological_process GO:0047134; protein-disulfide reductase activity; molecular_function GO:0008270; zinc ion binding; molecular_function GO:0046872; metal ion binding; molecular_function GO:0055114; oxidation-reduction process; biological_process GO:0006281; DNA repair; biological_process}	{XM_016494273.1; PREDICTED: Sinocyclocheilus anshuiensis zinc finger protein 239-like (LOC107694576), mRNA}	{PF07649:C1-like domain PF00130:Phorbol esters/diacylglycerol binding domain (C1 domain) PF00096:Zinc finger, C2H2 type PF01428:AN1-like Zinc finger PF01363:FYVE zinc finger PF07975:TFIIH C1-like domain}
Novelgene0113	{XP_016109848.1; PREDICTED: volume-regulated anion channel subunit LRRC8E-like [Sinocyclocheilus grahami]}	{sp|A5PK13|LRC8C_BOVIN; Volume-regulated anion channel subunit LRRC8C OS=Bos taurus GN=LRRC8C PE=2 SV=1}	{sasa:106590256; - - - - -; sasa:106590256; - - - - -}	{Hs19923729; KOG0619 FOG: Leucine rich repeat R General function prediction only ;}	{GO:0005515; protein binding; molecular_function}	{XM_016254363.1; PREDICTED: Sinocyclocheilus grahami volume-regulated anion channel subunit LRRC8E-like (LOC107568395), transcript variant X2, mRNA}	{PF00560:Leucine Rich Repeat}
Novelgene0114	{NA}	{NA}	{NA}	{NA}	{NA}	{LN590673.1; Cyprinus carpio genome assembly common carp genome, scaffold: LG45, chromosome: 45}	{NA}
Novelgene0115	{NA}	{NA}	{NA}	{NA}	{NA}	{LN590673.1; Cyprinus carpio genome assembly common carp genome, scaffold: LG45, chromosome: 45}	{NA}
Novelgene0116	{NA}	{NA}	{NA}	{NA}	{NA}	{XM_016445083.1; PREDICTED: Sinocyclocheilus anshuiensis syntenin-1-like (LOC107657068), mRNA}	{NA}
Novelgene0117	{NA}	{NA}	{NA}	{NA}	{NA}	{LN595281.1; Cyprinus carpio genome assembly common carp genome ,scaffold 000001751}	{NA}
Novelgene0118	{XP_005159911.2; PREDICTED: piggyBac transposable element-derived protein 4-like isoform X3 [Danio rerio]}	{NA}	{NA}	{NA}	{NA}	{KF713500.1; Carassius gibelio dsx and mab-3 related transcription factor 1-1 (Dmrt1-1) gene, complete cds}	{NA}
Novelgene0119	{NA}	{NA}	{NA}	{NA}	{NA}	{LN590716.1; Cyprinus carpio genome assembly common carp genome, scaffold: LG41, chromosome: 41}	{NA}
Novelgene0120	{AAD53947.1; egg envelope glycoprotein ZP3 [Carassius gibelio]}	{NA}	{dre:100007710; - - - - -}	{NA}	{GO:0003723; RNA binding; molecular_function GO:0003964; RNA-directed DNA polymerase activity; molecular_function GO:0006278; RNA-dependent DNA replication; biological_process}	{LN593280.1; Cyprinus carpio genome assembly common carp genome ,scaffold 000002219}	{PF00078:Reverse transcriptase (RNA-dependent DNA polymerase)}
Novelgene0121	{NA}	{NA}	{NA}	{NA}	{NA}	{LN591940.1; Cyprinus carpio genome assembly common carp genome ,scaffold 000000658}	{NA}
Novelgene0122	{XP_018942195.1; PREDICTED: protein NLRC3-like [Cyprinus carpio]}	{NA}	{dre:568664; - - - - -}	{NA}	{NA}	{LN591177.1; Cyprinus carpio genome assembly common carp genome ,scaffold 000028913}	{NA}
Novelgene0123	{NA}	{NA}	{NA}	{NA}	{GO:0015078; hydrogen ion transmembrane transporter activity; molecular_function GO:0000276; mitochondrial proton-transporting ATP synthase complex, coupling factor F(o); cellular_component GO:0015986; ATP synthesis coupled proton transport; biological_process GO:0005515; protein binding; molecular_function}	{LN590717.1; Cyprinus carpio genome assembly common carp genome, scaffold: LG12, chromosome: 12}	{PF01436:NHL repeat PF02326:Plant ATP synthase F0}
Novelgene0124	{XP_018939317.1; PREDICTED: uncharacterized protein LOC109066746 [Cyprinus carpio]}	{NA}	{dre:30186; - - - - -}	{NA}	{NA}	{LN591122.1; Cyprinus carpio genome assembly common carp genome ,scaffold 000028819}	{NA}
Novelgene0125	{XP_018959129.1; PREDICTED: uncharacterized protein LOC109089523 isoform X1 [Cyprinus carpio]}	{NA}	{lco:109139069; - - - - -}	{NA}	{NA}	{LN594764.1; Cyprinus carpio genome assembly common carp genome ,scaffold 000006002}	{NA}
Novelgene0126	{XP_016117665.1; PREDICTED: gastrula zinc finger protein XlCGF57.1-like [Sinocyclocheilus grahami]}	{sp|P18729|ZG57_XENLA; Gastrula zinc finger protein XlCGF57.1 (Fragment) OS=Xenopus laevis PE=3 SV=1}	{dre:108182721; - - - - -}	{Hs14779785; KOG1721 FOG: Zn-finger R General function prediction only ;}	{GO:0046872; metal ion binding; molecular_function GO:0006351; transcription, DNA-dependent; biological_process GO:0003677; DNA binding; molecular_function GO:0035556; intracellular signal transduction; biological_process GO:0016151; nickel ion binding; molecular_function GO:0004017; adenylate kinase activity; molecular_function GO:0005634; nucleus; cellular_component GO:0008270; zinc ion binding…	{LN590692.1; Cyprinus carpio genome assembly common carp genome, scaffold: LG33, chromosome: 33}	{PF06467:MYM-type Zinc finger with FCS sequence motif PF01155:Hydrogenase/urease nickel incorporation, metallochaperone, hypA PF00130:Phorbol esters/diacylglycerol binding domain (C1 domain) PF00096:Zinc finger, C2H2 type PF02150:RNA polymerases M/15 Kd subunit PF03110:SBP domain PF01428:AN1-like Zinc finger PF01485:IBR domain, a half RING-finger domain PF05191:Adenylate kinase, active site lid}
Novelgene0127	{NA}	{NA}	{NA}	{NA}	{NA}	{LN590710.1; Cyprinus carpio genome assembly common carp genome, scaffold: LG26, chromosome: 26}	{NA}
Novelgene0128	{NA}	{NA}	{NA}	{NA}	{GO:0006952; defense response; biological_process}	{LN590685.1; Cyprinus carpio genome assembly common carp genome, scaffold: LG16, chromosome: 16}	{PF00304:Gamma-thionin family}
Novelgene0129	{XP_018920977.1; PREDICTED: protein NLRC3-like [Cyprinus carpio]}	{sp|Q5DU56|NLRC3_MOUSE; Protein NLRC3 OS=Mus musculus GN=Nlrc3 PE=2 SV=2}	{dre:100148489; - - - - -}	{NA}	{NA}	{LN590674.1; Cyprinus carpio genome assembly common carp genome, scaffold: LG42, chromosome: 42}	{NA}
Novelgene0130	{BAE46429.1; ORF2-encoded protein, partial [Danio rerio]}	{NA}	{lco:109138802; - - - - -}	{NA}	{GO:0004553; hydrolase activity, hydrolyzing O-glycosyl compounds; molecular_function GO:0005975; carbohydrate metabolic process; biological_process GO:0016788; hydrolase activity, acting on ester bonds; molecular_function GO:0006629; lipid metabolic process; biological_process}	{LN590709.1; Cyprinus carpio genome assembly common carp genome, scaffold: LG5, chromosome: 5}	{PF00657:GDSL-like Lipase/Acylhydrolase PF02903:Alpha amylase, N-terminal ig-like domain}
Novelgene0131	{XP_016117229.1; PREDICTED: ribonuclease inhibitor-like [Sinocyclocheilus grahami]}	{sp|Q9C000|NLRP1_HUMAN; NACHT, LRR and PYD domains-containing protein 1 OS=Homo sapiens GN=NLRP1 PE=1 SV=1}	{dre:568664; - - - - -}	{NA}	{GO:0016021; integral to membrane; cellular_component}	{LN590683.1; Cyprinus carpio genome assembly common carp genome, scaffold: LG38, chromosome: 38}	{PF04103:CD20-like family}
Novelgene0132	{NA}	{NA}	{NA}	{NA}	{NA}	{LN590692.1; Cyprinus carpio genome assembly common carp genome, scaffold: LG33, chromosome: 33}	{NA}
Novelgene0133	{NA}	{NA}	{NA}	{NA}	{NA}	{LN590692.1; Cyprinus carpio genome assembly common carp genome, scaffold: LG33, chromosome: 33}	{NA}
Novelgene0134	{NA}	{NA}	{NA}	{NA}	{NA}	{LN590675.1; Cyprinus carpio genome assembly common carp genome, scaffold: LG44, chromosome: 44}	{NA}
Novelgene0135	{NA}	{NA}	{NA}	{NA}	{NA}	{LN591232.1; Cyprinus carpio genome assembly common carp genome ,scaffold 000029012}	{NA}
Novelgene0136	{NA}	{NA}	{NA}	{NA}	{NA}	{LN590680.1; Cyprinus carpio genome assembly common carp genome, scaffold: LG4, chromosome: 4}	{NA}
Novelgene0137	{NA}	{NA}	{NA}	{NA}	{NA}	{LN590679.1; Cyprinus carpio genome assembly common carp genome, scaffold: LG24, chromosome: 24}	{NA}
Novelgene0138	{NA}	{NA}	{NA}	{NA}	{NA}	{LN590703.1; Cyprinus carpio genome assembly common carp genome, scaffold: LG6, chromosome: 6}	{NA}
Novelgene0139	{XP_018933629.1; PREDICTED: zinc finger protein 501-like [Cyprinus carpio]}	{sp|Q14590|ZN235_HUMAN; Zinc finger protein 235 OS=Homo sapiens GN=ZNF235 PE=2 SV=3}	{dre:101883513; - - - - -}	{Hs12056482; KOG1721 FOG: Zn-finger R General function prediction only ;}	{GO:0006464; protein modification process; biological_process GO:0003677; DNA binding; molecular_function GO:0006281; DNA repair; biological_process GO:0016151; nickel ion binding; molecular_function GO:0035556; intracellular signal transduction; biological_process GO:0008270; zinc ion binding; molecular_function GO:0046872; metal ion binding; molecular_function GO:0051033; RNA transmembrane tran…	{XM_019088261.1; PREDICTED: Cyprinus carpio gastrula zinc finger protein XlCGF8.2DB-like (LOC109071966), mRNA}	{PF13965:dsRNA-gated channel SID-1 PF00130:Phorbol esters/diacylglycerol binding domain (C1 domain) PF01155:Hydrogenase/urease nickel incorporation, metallochaperone, hypA PF02892:BED zinc finger PF10403:Rad4 beta-hairpin domain 1 PF07975:TFIIH C1-like domain PF00096:Zinc finger, C2H2 type PF01428:AN1-like Zinc finger}
Novelgene0140	{ALC74333.1; interferon regulatory factor 5 [Cyprinus carpio]}	{sp|P56477|IRF5_MOUSE; Interferon regulatory factor 5 OS=Mus musculus GN=Irf5 PE=1 SV=1}	{tng:GSTEN00005042G001; K09446 IRF5 interferon regulatory factor 5 - ko04620; Organismal Systems; Immune system; Toll-like receptor signaling pathway}	{NA}	{NA}	{XM_016534920.1; PREDICTED: Sinocyclocheilus rhinocerous interferon regulatory factor 6-like (LOC107725599), transcript variant X2, mRNA}	{NA}
Novelgene0141	{NA}	{NA}	{NA}	{NA}	{NA}	{LN590671.1; Cyprinus carpio genome assembly common carp genome, scaffold: LG49, chromosome: 49}	{NA}
Novelgene0142	{NA}	{NA}	{NA}	{NA}	{NA}	{LN590706.1; Cyprinus carpio genome assembly common carp genome, scaffold: LG36, chromosome: 36}	{NA}
Novelgene0143	{XP_016323325.1; PREDICTED: uncharacterized protein LOC107673957 [Sinocyclocheilus anshuiensis]}	{sp|O92815|POL_WDSV; Gag-Pol polyprotein OS=Walleye dermal sarcoma virus GN=gag-pol PE=1 SV=2}	{tru:105416750; - - - - -}	{Hs22049976; KOG0017 FOG: Transposon-encoded proteins with TYA, reverse transcriptase, integrase domains in various combinations R General function prediction only ;}	{GO:0015074; DNA integration; biological_process GO:0015074; DNA integration; biological_process}	{LN590710.1; Cyprinus carpio genome assembly common carp genome, scaffold: LG26, chromosome: 26}	{PF00665:Integrase core domain PF00665:Integrase core domain}
Novelgene0144	{BAE46430.1; reverse transcriptase [Danio rerio]}	{NA}	{sasa:106605384; - - - - -; sasa:106605384; - - - - -}	{NA}	{GO:0004511; tyrosine 3-monooxygenase activity; molecular_function GO:0055114; oxidation-reduction process; biological_process GO:0016021; integral to membrane; cellular_component GO:0003779; actin binding; molecular_function}	{LN591186.1; Cyprinus carpio genome assembly common carp genome ,scaffold 000028926}	{PF12549:Tyrosine hydroxylase N terminal PF10541:Nuclear envelope localisation domain}
Novelgene0145	{BAE46429.1; ORF2-encoded protein, partial [Danio rerio]}	{sp|Q95SX7|RTBS_DROME; Probable RNA-directed DNA polymerase from transposon BS OS=Drosophila melanogaster GN=RTase PE=2 SV=1}	{lco:109138802; - - - - -}	{CE27509_1; KOG1075 FOG: Reverse transcriptase R General function prediction only ;}	{GO:0016627; oxidoreductase activity, acting on the CH-CH group of donors; molecular_function}	{LN593141.1; Cyprinus carpio genome assembly common carp genome ,scaffold 000000101}	{PF01127:Succinate dehydrogenase/Fumarate reductase transmembrane subunit}
Novelgene0146	{XP_019204289.1; PREDICTED: uncharacterized protein LOC102076140 isoform X1 [Oreochromis niloticus]}	{sp|P04323|POL3_DROME; Retrovirus-related Pol polyprotein from transposon 17.6 OS=Drosophila melanogaster GN=pol PE=3 SV=1}	{sasa:106561082; - - - - -; sasa:106561082; - - - - -}	{7292616; KOG0017 FOG: Transposon-encoded proteins with TYA, reverse transcriptase, integrase domains in various combinations R General function prediction only ;}	{GO:0006278; RNA-dependent DNA replication; biological_process GO:0003723; RNA binding; molecular_function GO:0003964; RNA-directed DNA polymerase activity; molecular_function GO:0016021; integral to membrane; cellular_component GO:0006813; potassium ion transport; biological_process GO:0005242; inward rectifier potassium channel activity; molecular_function GO:0005524; ATP binding; molecular_fun…	{LN590674.1; Cyprinus carpio genome assembly common carp genome, scaffold: LG42, chromosome: 42}	{PF00078:Reverse transcriptase (RNA-dependent DNA polymerase) PF00078:Reverse transcriptase (RNA-dependent DNA polymerase) PF03219:TLC ATP/ADP transporter PF01007:Inward rectifier potassium channel}
Novelgene0147	{NA}	{NA}	{NA}	{NA}	{NA}	{LN590675.1; Cyprinus carpio genome assembly common carp genome, scaffold: LG44, chromosome: 44}	{NA}
Novelgene0148	{NA}	{NA}	{NA}	{NA}	{NA}	{LN596191.1; Cyprinus carpio genome assembly common carp genome ,scaffold 000001852}	{NA}
Novelgene0149	{KTF82867.1; hypothetical protein cypCar_00004234 [Cyprinus carpio]}	{sp|Q7L8A9|VASH1_HUMAN; Vasohibin-1 OS=Homo sapiens GN=VASH1 PE=1 SV=1}	{dre:562668; - - - - -}	{NA}	{GO:0003677; DNA binding; molecular_function GO:0045765; regulation of angiogenesis; biological_process GO:0005737; cytoplasm; cellular_component}	{LN590686.1; Cyprinus carpio genome assembly common carp genome, scaffold: LG35, chromosome: 35}	{PF14822:Vasohibin PF02892:BED zinc finger}
Novelgene0150	{NA}	{NA}	{NA}	{NA}	{NA}	{LN590680.1; Cyprinus carpio genome assembly common carp genome, scaffold: LG4, chromosome: 4}	{NA}
Novelgene0151	{NA}	{NA}	{NA}	{NA}	{NA}	{LN590911.1; Cyprinus carpio genome assembly common carp genome ,scaffold 000000769}	{NA}
Novelgene0152	{CDQ59409.1; unnamed protein product [Oncorhynchus mykiss]}	{sp|P14381|YTX2_XENLA; Transposon TX1 uncharacterized 149 kDa protein OS=Xenopus laevis PE=4 SV=1}	{dre:108192163; - - - - -}	{At1g24640; KOG1075 FOG: Reverse transcriptase R General function prediction only ;}	{GO:0006278; RNA-dependent DNA replication; biological_process GO:0003723; RNA binding; molecular_function GO:0003964; RNA-directed DNA polymerase activity; molecular_function GO:0008270; zinc ion binding; molecular_function GO:0004177; aminopeptidase activity; molecular_function GO:0006508; proteolysis; biological_process GO:0003723; RNA binding; molecular_function GO:0006278; RNA-dependent DNA …	{LN590688.1; Cyprinus carpio genome assembly common carp genome, scaffold: LG48, chromosome: 48}	{PF00657:GDSL-like Lipase/Acylhydrolase PF00078:Reverse transcriptase (RNA-dependent DNA polymerase) PF02127:Aminopeptidase I zinc metalloprotease (M18) PF00078:Reverse transcriptase (RNA-dependent DNA polymerase)}
Novelgene0153	{XP_017320872.1; PREDICTED: uncharacterized protein LOC108264080, partial [Ictalurus punctatus]}	{NA}	{NA}	{NA}	{NA}	{LN590706.1; Cyprinus carpio genome assembly common carp genome, scaffold: LG36, chromosome: 36}	{NA}
Novelgene0154	{XP_016377728.1; PREDICTED: N-acetyllactosaminide beta-1,3-N-acetylglucosaminyltransferase 2-like [Sinocyclocheilus rhinocerous]}	{sp|Q9NY97|B3GN2_HUMAN; N-acetyllactosaminide beta-1,3-N-acetylglucosaminyltransferase 2 OS=Homo sapiens GN=B3GNT2 PE=1 SV=2}	{dre:793362; K00741 B3GNT2 N-acetyllactosaminide beta-1,3-N-acetylglucosaminyltransferase 2.4.1.149 ko00533; Metabolism; Glycan biosynthesis and metabolism; Glycosaminoglycan biosynthesis - keratan sulfate | ko00601; Metabolism; Glycan biosynthesis and metabolism; Glycosphingolipid biosynthesis - lacto and neolacto series}	{Hs9845238; KOG2287 Galactosyltransferases G Carbohydrate transport and metabolism ;}	{GO:0008378; galactosyltransferase activity; molecular_function GO:0006486; protein glycosylation; biological_process GO:0016020; membrane; cellular_component}	{LN590676.1; Cyprinus carpio genome assembly common carp genome, scaffold: LG34, chromosome: 34}	{PF01762:Galactosyltransferase}
Novelgene0155	{XP_017323508.1; PREDICTED: general transcription factor II-I repeat domain-containing protein 2-like [Ictalurus punctatus]}	{sp|A4IFA3|GT2D2_BOVIN; General transcription factor II-I repeat domain-containing protein 2 OS=Bos taurus GN=GTF2IRD2 PE=2 SV=1}	{ipu:108265553; - - - - -}	{NA}	{GO:0046983; protein dimerization activity; molecular_function}	{LN595862.1; Cyprinus carpio genome assembly common carp genome ,scaffold 000003628}	{PF05699:hAT family C-terminal dimerisation region}
Novelgene0156	{XP_019206319.1; PREDICTED: RNA-directed DNA polymerase from mobile element jockey-like [Oreochromis niloticus]}	{NA}	{dre:108190343; - - - - -}	{CE19545; KOG1075 FOG: Reverse transcriptase R General function prediction only ;}	{NA}	{LN590976.1; Cyprinus carpio genome assembly common carp genome ,scaffold 000001010}	{NA}
Novelgene0157	{XP_016370807.1; PREDICTED: uncharacterized protein LOC107710534, partial [Sinocyclocheilus rhinocerous]}	{NA}	{dre:103908810; - - - - -}	{NA}	{GO:0009082; branched chain family amino acid biosynthetic process; biological_process GO:0003677; DNA binding; molecular_function GO:0005737; cytoplasm; cellular_component GO:0051382; kinetochore assembly; biological_process GO:0016021; integral to membrane; cellular_component GO:0019064; viral envelope fusion with host membrane; biological_process GO:0000776; kinetochore; cellular_component GO:…	{LN591177.1; Cyprinus carpio genome assembly common carp genome ,scaffold 000028913}	{PF02346:Chordopoxvirus multifunctional envelope protein A27 PF06580:Histidine kinase PF10186:Vacuolar sorting 38 and autophagy-related subunit 14 PF05837:Centromere protein H (CENP-H) PF05524:PEP-utilising enzyme, N-terminal PF06818:Fez1 PF08046:IlvGEDA operon leader peptide PF10403:Rad4 beta-hairpin domain 1}
Novelgene0158	{XP_017551680.1; PREDICTED: metallophosphoesterase 1 [Pygocentrus nattereri]}	{sp|Q566Y9|MPPE1_DANRE; Metallophosphoesterase 1 OS=Danio rerio GN=mppe1 PE=2 SV=1}	{xma:102232289; - - - - -}	{Hs20070434; KOG3662 Cell division control protein/predicted DNA repair exonuclease L Replication, recombination and repair ;}	{NA}	{LN590705.1; Cyprinus carpio genome assembly common carp genome, scaffold: LG11, chromosome: 11}	{NA}
Novelgene0159	{XP_018951800.1; PREDICTED: piggyBac transposable element-derived protein 3-like [Cyprinus carpio]}	{NA}	{hmg:105845070; - - - - -}	{NA}	{GO:0009058; biosynthetic process; biological_process}	{LN594492.1; Cyprinus carpio genome assembly common carp genome ,scaffold 000006680}	{PF00534:Glycosyl transferases group 1}
Novelgene0160	{XP_016364526.1; PREDICTED: uncharacterized protein LOC107705643 [Sinocyclocheilus rhinocerous]}	{NA}	{NA}	{NA}	{GO:0000774; adenyl-nucleotide exchange factor activity; molecular_function GO:0006914; autophagy; biological_process GO:0015991; ATP hydrolysis coupled proton transport; biological_process GO:0051087; chaperone binding; molecular_function GO:0010508; positive regulation of autophagy; biological_process GO:0005524; ATP binding; molecular_function GO:0015078; hydrogen ion transmembrane transporter…	{LN595258.1; Cyprinus carpio genome assembly common carp genome ,scaffold 000008240}	{PF03118:Bacterial RNA polymerase, alpha chain C terminal domain PF02403:Seryl-tRNA synthetase N-terminal domain PF04111:Autophagy protein Apg6 PF10186:Vacuolar sorting 38 and autophagy-related subunit 14 PF07851:TMPIT-like protein PF01496:V-type ATPase 116kDa subunit family PF13851:Growth-arrest specific micro-tubule binding PF06008:Laminin Domain I PF05837:Centromere protein H (CENP-H) PF01025:…
Novelgene0161	{NA}	{NA}	{NA}	{NA}	{NA}	{LN590692.1; Cyprinus carpio genome assembly common carp genome, scaffold: LG33, chromosome: 33}	{NA}
Novelgene0162	{NA}	{NA}	{NA}	{NA}	{GO:0045444; fat cell differentiation; biological_process}	{XR_001635985.1; PREDICTED: Sinocyclocheilus anshuiensis uncharacterized LOC107704666 (LOC107704666), ncRNA}	{PF15202:Adipogenin}
Novelgene0163	{NA}	{NA}	{NA}	{NA}	{NA}	{LN598874.1; Cyprinus carpio genome assembly common carp genome ,scaffold 000004998}	{NA}
Novelgene0164	{NA}	{NA}	{NA}	{NA}	{GO:0043565; sequence-specific DNA binding; molecular_function}	{LN590719.1; Cyprinus carpio genome assembly common carp genome, scaffold: LG25, chromosome: 25}	{PF06303:Organiser of macrodomain of Terminus of chromosome}
Novelgene0165	{NA}	{NA}	{NA}	{NA}	{NA}	{LN590719.1; Cyprinus carpio genome assembly common carp genome, scaffold: LG25, chromosome: 25}	{NA}
Novelgene0166	{NA}	{NA}	{NA}	{NA}	{NA}	{LN590712.1; Cyprinus carpio genome assembly common carp genome, scaffold: LG2, chromosome: 2}	{NA}
Novelgene0167	{XP_016384060.1; PREDICTED: 1-aminocyclopropane-1-carboxylate synthase-like protein 1 [Sinocyclocheilus rhinocerous]}	{NA}	{ipu:108275157; - - - - -}	{NA}	{GO:0003682; chromatin binding; molecular_function}	{LN590702.1; Cyprinus carpio genome assembly common carp genome, scaffold: LG50, chromosome: 50}	{PF00249:Myb-like DNA-binding domain}
Novelgene0168	{XP_018952183.1; PREDICTED: ribonuclease inhibitor-like [Cyprinus carpio]}	{sp|A0ZSK4|STXB_SYNVE; Neoverrucotoxin subunit beta OS=Synanceia verrucosa PE=1 SV=1}	{dre:100002266; - - - - -}	{NA}	{GO:0005622; intracellular; cellular_component GO:0005515; protein binding; molecular_function GO:0003677; DNA binding; molecular_function}	{LN595534.1; Cyprinus carpio genome assembly common carp genome ,scaffold 000002675}	{PF00622:SPRY domain PF01388:ARID/BRIGHT DNA binding domain}
Novelgene0169	{XP_016355560.1; PREDICTED: E3 ubiquitin/ISG15 ligase TRIM25-like, partial [Sinocyclocheilus anshuiensis]}	{sp|Q14258|TRI25_HUMAN; E3 ubiquitin/ISG15 ligase TRIM25 OS=Homo sapiens GN=TRIM25 PE=1 SV=2}	{dre:562315; - - - - -}	{Hs4827065; KOG2177 Predicted E3 ubiquitin ligase O Posttranslational modification, protein turnover, chaperones ;}	{GO:0030700; glycine reductase complex; cellular_component GO:0030699; glycine reductase activity; molecular_function GO:0055114; oxidation-reduction process; biological_process GO:0050485; oxidoreductase activity, acting on X-H and Y-H to form an X-Y bond, with a disulfide as acceptor; molecular_function GO:0007165; signal transduction; biological_process GO:0017124; SH3 domain binding; molecula…	{XM_016450434.1; PREDICTED: Sinocyclocheilus anshuiensis E3 ubiquitin/ISG15 ligase TRIM25-like (LOC107660996), mRNA}	{PF06810:Phage minor structural protein GP20 PF08397:IRSp53/MIM homology domain PF00097:Zinc finger, C3HC4 type (RING finger) PF09177:Syntaxin 6, N-terminal PF14634:zinc-RING finger domain PF13639:Ring finger domain PF01725:Ham1 family PF04564:U-box domain PF03938:Outer membrane protein (OmpH-like) PF00643:B-box zinc finger PF04723:Glycine reductase complex selenoprotein A}
Novelgene0170	{NA}	{NA}	{NA}	{NA}	{NA}	{FJ774071.1; Carassius auratus gibelio Dazl (Dazl) gene, complete cds}	{NA}
Novelgene0171	{NA}	{NA}	{NA}	{NA}	{NA}	{LN591082.1; Cyprinus carpio genome assembly common carp genome ,scaffold 000001776}	{NA}
Novelgene0172	{NA}	{NA}	{NA}	{NA}	{NA}	{LN590696.1; Cyprinus carpio genome assembly common carp genome, scaffold: LG32, chromosome: 32}	{NA}
Novelgene0173	{XP_019202143.1; PREDICTED: N-lysine methyltransferase KMT5A-A-like [Oreochromis niloticus]}	{sp|Q071E0|KT5AA_DANRE; N-lysine methyltransferase KMT5A-A OS=Danio rerio GN=kmt5aa PE=2 SV=1}	{tru:105416990; K11428 SETD8 histone-lysine N-methyltransferase SETD8 2.1.1.43 ko00310; Metabolism; Amino acid metabolism; Lysine degradation}	{7299871; KOG1085 Predicted methyltransferase (contains a SET domain) R General function prediction only ;}	{GO:0055114; oxidation-reduction process; biological_process GO:0005515; protein binding; molecular_function GO:0004097; catechol oxidase activity; molecular_function GO:0005515; protein binding; molecular_function}	{FJ265036.1; Notemigonus crysoleucas growth hormone (GH) gene, partial cds}	{PF00856:SET domain PF12142:Polyphenol oxidase middle domain PF00856:SET domain}
Novelgene0174	{NA}	{NA}	{NA}	{NA}	{NA}	{LN590706.1; Cyprinus carpio genome assembly common carp genome, scaffold: LG36, chromosome: 36}	{NA}
Novelgene0175	{NA}	{NA}	{NA}	{NA}	{NA}	{LN590706.1; Cyprinus carpio genome assembly common carp genome, scaffold: LG36, chromosome: 36}	{NA}
Novelgene0176	{NA}	{NA}	{NA}	{NA}	{GO:0005634; nucleus; cellular_component GO:0006355; regulation of transcription, DNA-dependent; biological_process GO:0008430; selenium binding; molecular_function}	{LN590706.1; Cyprinus carpio genome assembly common carp genome, scaffold: LG36, chromosome: 36}	{PF04592:Selenoprotein P, N terminal region PF02165:Wilm's tumour protein}
Novelgene0177	{NA}	{NA}	{NA}	{NA}	{GO:0006355; regulation of transcription, DNA-dependent; biological_process GO:0006351; transcription, DNA-dependent; biological_process}	{JN777125.1; Cyprinus carpio clone 886885 microsatellite sequence}	{PF05066:HB1, ASXL, restriction endonuclease HTH domain}
Novelgene0178	{NA}	{NA}	{NA}	{NA}	{NA}	{LN590706.1; Cyprinus carpio genome assembly common carp genome, scaffold: LG36, chromosome: 36}	{NA}
Novelgene0179	{NA}	{NA}	{NA}	{NA}	{NA}	{LN591207.1; Cyprinus carpio genome assembly common carp genome ,scaffold 000028969}	{NA}
Novelgene0180	{BAE46429.1; ORF2-encoded protein, partial [Danio rerio]}	{sp|P01780|HV307_HUMAN; Immunoglobulin heavy variable 3-7 OS=Homo sapiens GN=IGHV3-7 PE=1 SV=2}	{lco:109138802; - - - - -}	{NA}	{GO:0006278; RNA-dependent DNA replication; biological_process GO:0003723; RNA binding; molecular_function GO:0003964; RNA-directed DNA polymerase activity; molecular_function}	{KJ424361.1; Allotetraploid red crucian carp x Cyprinus carpio clone BAC AT150F8.1, complete sequence}	{PF00078:Reverse transcriptase (RNA-dependent DNA polymerase)}
Novelgene0181	{NA}	{NA}	{NA}	{NA}	{GO:0019058; viral infectious cycle; biological_process}	{LN590672.1; Cyprinus carpio genome assembly common carp genome, scaffold: LG37, chromosome: 37}	{PF02831:gpW}
Novelgene0182	{XP_016425470.1; PREDICTED: myeloid-associated differentiation marker homolog [Sinocyclocheilus rhinocerous]}	{sp|Q63ZU3|MYADM_XENLA; Myeloid-associated differentiation marker homolog OS=Xenopus laevis GN=myadm PE=2 SV=1}	{mze:101486715; - - - - -}	{Hs19923903; KOG4788 Members of chemokine-like factor super family and related proteins V Defense mechanisms ;}	{GO:0016020; membrane; cellular_component GO:0044156; host cell junction; cellular_component GO:0046740; spread of virus in host, cell to cell; biological_process GO:0016020; membrane; cellular_component GO:0005739; mitochondrion; cellular_component}	{LN591054.2; Cyprinus carpio genome assembly common carp genome ,scaffold 000001383}	{PF08039:Mitochondrial proteolipid PF01573:Bromovirus movement protein PF01284:Membrane-associating domain PF01284:Membrane-associating domain}
Novelgene0183	{KKF15086.1; putative RNA-directed DNA polymerase from transposon X-element [Larimichthys crocea]}	{sp|P21328|RTJK_DROME; RNA-directed DNA polymerase from mobile element jockey OS=Drosophila melanogaster GN=pol PE=1 SV=1}	{dre:108190343; - - - - -}	{CE27509_1; KOG1075 FOG: Reverse transcriptase R General function prediction only ;}	{GO:0003723; RNA binding; molecular_function GO:0003964; RNA-directed DNA polymerase activity; molecular_function GO:0006278; RNA-dependent DNA replication; biological_process GO:0006888; ER to Golgi vesicle-mediated transport; biological_process GO:0006886; intracellular protein transport; biological_process GO:0030127; COPII vesicle coat; cellular_component GO:0003676; nucleic acid binding; mol…	{LN593000.1; Cyprinus carpio genome assembly common carp genome ,scaffold 000012387}	{PF00078:Reverse transcriptase (RNA-dependent DNA polymerase) PF04815:Sec23/Sec24 helical domain PF05485:THAP domain PF00078:Reverse transcriptase (RNA-dependent DNA polymerase)}
Novelgene0184	{XP_018978021.1; PREDICTED: uncharacterized protein LOC109109345, partial [Cyprinus carpio]}	{NA}	{lcm:106703684; - - - - -}	{NA}	{NA}	{LN591246.1; Cyprinus carpio genome assembly common carp genome ,scaffold 000029035}	{NA}
Novelgene0185	{KTF90531.1; hypothetical protein cypCar_00036782 [Cyprinus carpio]}	{sp|P10775|RINI_PIG; Ribonuclease inhibitor OS=Sus scrofa GN=RNH1 PE=1 SV=1}	{ipu:108272567; - - - - -}	{Hs15193292; KOG4308 LRR-containing protein S Function unknown ;}	{GO:0005515; protein binding; molecular_function}	{LN590705.1; Cyprinus carpio genome assembly common carp genome, scaffold: LG11, chromosome: 11}	{PF00560:Leucine Rich Repeat}
Novelgene0186	{XP_018949776.1; PREDICTED: LOW QUALITY PROTEIN: dynein heavy chain 11, axonemal-like, partial [Cyprinus carpio]}	{NA}	{NA}	{NA}	{NA}	{LN590676.1; Cyprinus carpio genome assembly common carp genome, scaffold: LG34, chromosome: 34}	{NA}
Novelgene0187	{XP_010780416.1; PREDICTED: uncharacterized protein K02A2.6-like, partial [Notothenia coriiceps]}	{NA}	{NA}	{NA}	{NA}	{LN590706.1; Cyprinus carpio genome assembly common carp genome, scaffold: LG36, chromosome: 36}	{NA}
Novelgene0188	{XP_018950359.1; PREDICTED: glutamate receptor ionotropic, kainate 1-like [Cyprinus carpio]}	{NA}	{NA}	{NA}	{GO:0008918; lipopolysaccharide 3-alpha-galactosyltransferase activity; molecular_function GO:0009103; lipopolysaccharide biosynthetic process; biological_process GO:0003677; DNA binding; molecular_function GO:0006260; DNA replication; biological_process}	{LN590678.1; Cyprinus carpio genome assembly common carp genome, scaffold: LG28, chromosome: 28}	{PF02459:Adenoviral DNA terminal protein PF08437:Glycosyl transferase family 8 C-terminal}
Novelgene0189	{BAC82626.1; pol-like protein [Ciona intestinalis]}	{sp|P11369|LORF2_MOUSE; LINE-1 retrotransposable element ORF2 protein OS=Mus musculus GN=Pol PE=1 SV=2}	{dre:108192163; - - - - -}	{At2g01840; KOG1075 FOG: Reverse transcriptase R General function prediction only ;}	{GO:0003964; RNA-directed DNA polymerase activity; molecular_function GO:0003723; RNA binding; molecular_function GO:0006278; RNA-dependent DNA replication; biological_process GO:0042803; protein homodimerization activity; molecular_function GO:0005604; basement membrane; cellular_component GO:0006397; mRNA processing; biological_process GO:0007155; cell adhesion; biological_process GO:0010508; p…	{LN590846.1; Cyprinus carpio genome assembly common carp genome ,scaffold 000000481}	{PF10186:Vacuolar sorting 38 and autophagy-related subunit 14 PF10473:Leucine-rich repeats of kinetochore protein Cenp-F/LEK1 PF05837:Centromere protein H (CENP-H) PF04977:Septum formation initiator PF06005:Protein of unknown function (DUF904) PF05615:Tho complex subunit 7 PF06009:Laminin Domain II PF00078:Reverse transcriptase (RNA-dependent DNA polymerase)}
Novelgene0190	{BAE46429.1; ORF2-encoded protein, partial [Danio rerio]}	{sp|Q95SX7|RTBS_DROME; Probable RNA-directed DNA polymerase from transposon BS OS=Drosophila melanogaster GN=RTase PE=2 SV=1}	{lco:109138802; - - - - -}	{CE27509_1; KOG1075 FOG: Reverse transcriptase R General function prediction only ;}	{GO:0004553; hydrolase activity, hydrolyzing O-glycosyl compounds; molecular_function GO:0005975; carbohydrate metabolic process; biological_process GO:0006278; RNA-dependent DNA replication; biological_process GO:0003723; RNA binding; molecular_function GO:0003964; RNA-directed DNA polymerase activity; molecular_function GO:0016788; hydrolase activity, acting on ester bonds; molecular_function G…	{LN590714.1; Cyprinus carpio genome assembly common carp genome, scaffold: LG27, chromosome: 27}	{PF00078:Reverse transcriptase (RNA-dependent DNA polymerase) PF02903:Alpha amylase, N-terminal ig-like domain PF00657:GDSL-like Lipase/Acylhydrolase}
Novelgene0191	{XP_012566109.1; PREDICTED: uncharacterized protein LOC105850169 [Hydra vulgaris]}	{sp|P03934|TC1A_CAEEL; Transposable element Tc1 transposase OS=Caenorhabditis elegans GN=tc1a PE=3 SV=1}	{hmg:105850169; - - - - -}	{NA}	{GO:0006352; transcription initiation, DNA-dependent; biological_process GO:0016987; sigma factor activity; molecular_function GO:0015074; DNA integration; biological_process GO:0005622; intracellular; cellular_component GO:0006355; regulation of transcription, DNA-dependent; biological_process GO:0003677; DNA binding; molecular_function GO:0003700; sequence-specific DNA binding transcription fac…	{KF713495.1; Carassius gibelio dsx and mab-3 related transcription factor 1-2 (Dmrt1-2) gene, complete cds}	{PF01371:Trp repressor protein PF01498:Transposase PF08281:Sigma-70, region 4}
Novelgene0192	{NA}	{NA}	{NA}	{NA}	{NA}	{LN598423.1; Cyprinus carpio genome assembly common carp genome ,scaffold 000001954}	{NA}
Novelgene0193	{XP_016136632.1; PREDICTED: uncharacterized protein LOC107591874 [Sinocyclocheilus grahami]}	{NA}	{dre:103908810; - - - - -}	{NA}	{GO:0016020; membrane; cellular_component GO:0042803; protein homodimerization activity; molecular_function GO:0045502; dynein binding; molecular_function GO:0008134; transcription factor binding; molecular_function GO:0007049; cell cycle; biological_process GO:0055085; transmembrane transport; biological_process GO:0019069; viral capsid assembly; biological_process GO:0051258; protein polymeriza…	{KF758442.1; Allotetraploid red crucian carp x Cyprinus carpio clone BAC 136-A3, complete sequence}	{PF10473:Leucine-rich repeats of kinetochore protein Cenp-F/LEK1 PF06818:Fez1 PF08702:Fibrinogen alpha/beta chain family PF05531:Nucleopolyhedrovirus P10 protein PF05929:Phage capsid scaffolding protein (GPO) serine peptidase PF01544:CorA-like Mg2+ transporter protein PF10186:Vacuolar sorting 38 and autophagy-related subunit 14 PF04977:Septum formation initiator}
Novelgene0194	{NA}	{NA}	{NA}	{NA}	{NA}	{XM_016562278.1; PREDICTED: Sinocyclocheilus rhinocerous spectrin beta chain, non-erythrocytic 1-like (LOC107747680), partial mRNA}	{NA}
Novelgene0195	{NA}	{NA}	{NA}	{NA}	{GO:0005549; odorant binding; molecular_function}	{LN593065.1; Cyprinus carpio genome assembly common carp genome ,scaffold 000000403}	{PF01395:PBP/GOBP family}
Novelgene0196	{XP_018924331.1; PREDICTED: uncharacterized protein LOC109051228, partial [Cyprinus carpio]}	{sp|P11368|POL_IPMA; Putative Pol polyprotein OS=Mouse intracisternal a-particle MIA14 GN=pol PE=3 SV=1}	{dre:103909016; - - - - -}	{YIL082w-a; KOG0017 FOG: Transposon-encoded proteins with TYA, reverse transcriptase, integrase domains in various combinations R General function prediction only ;}	{GO:0003723; RNA binding; molecular_function GO:0003964; RNA-directed DNA polymerase activity; molecular_function GO:0006278; RNA-dependent DNA replication; biological_process}	{LN596619.1; Cyprinus carpio genome assembly common carp genome ,scaffold 000005092}	{PF00078:Reverse transcriptase (RNA-dependent DNA polymerase)}
Novelgene0197	{KKF19921.1; Retrotransposable element Tf2 protein type 1 [Larimichthys crocea]}	{sp|P0CT40|TF29_SCHPO; Transposon Tf2-9 polyprotein OS=Schizosaccharomyces pombe (strain 972 / ATCC 24843) GN=Tf2-9 PE=3 SV=1}	{xtr:108644811; - - - - -}	{At1g35647; KOG0017 FOG: Transposon-encoded proteins with TYA, reverse transcriptase, integrase domains in various combinations R General function prediction only ;}	{GO:0015074; DNA integration; biological_process GO:0006278; RNA-dependent DNA replication; biological_process GO:0003723; RNA binding; molecular_function GO:0003964; RNA-directed DNA polymerase activity; molecular_function}	{LN595320.1; Cyprinus carpio genome assembly common carp genome ,scaffold 000000561}	{PF00078:Reverse transcriptase (RNA-dependent DNA polymerase) PF00665:Integrase core domain}
Novelgene0198	{KKF19440.1; Zinc finger MYM-type protein 1 [Larimichthys crocea]}	{NA}	{xtr:100498085; - - - - -}	{NA}	{NA}	{LN591212.1; Cyprinus carpio genome assembly common carp genome ,scaffold 000028978}	{NA}
Novelgene0199	{NA}	{NA}	{NA}	{NA}	{NA}	{LN593720.1; Cyprinus carpio genome assembly common carp genome ,scaffold 000000879}	{NA}
Novelgene0200	{XP_018937738.1; PREDICTED: uncharacterized protein LOC109065189 [Cyprinus carpio]}	{sp|P10394|POL4_DROME; Retrovirus-related Pol polyprotein from transposon 412 OS=Drosophila melanogaster GN=POL PE=3 SV=1}	{xtr:105947558; - - - - -}	{At1g42375; KOG0017 FOG: Transposon-encoded proteins with TYA, reverse transcriptase, integrase domains in various combinations R General function prediction only ;}	{GO:0000921; septin ring assembly; biological_process GO:0016021; integral to membrane; cellular_component GO:0006948; induction by virus of host cell-cell fusion; biological_process GO:0019028; viral capsid; cellular_component GO:0005940; septin ring; cellular_component GO:0015074; DNA integration; biological_process}	{LN590694.1; Cyprinus carpio genome assembly common carp genome, scaffold: LG43, chromosome: 43}	{PF00523:Fusion glycoprotein F0 PF05531:Nucleopolyhedrovirus P10 protein PF06160:Septation ring formation regulator, EzrA PF00665:Integrase core domain}
Novelgene0201	{XP_014881606.1; PREDICTED: uncharacterized protein LOC106942783 [Poecilia latipinna]}	{NA}	{dre:108192163; - - - - -}	{NA}	{NA}	{LN592669.1; Cyprinus carpio genome assembly common carp genome ,scaffold 000001703}	{NA}
Novelgene0202	{NA}	{NA}	{NA}	{NA}	{NA}	{LN590950.1; Cyprinus carpio genome assembly common carp genome ,scaffold 000000902}	{NA}
Novelgene0203	{NA}	{NA}	{NA}	{NA}	{NA}	{LN590707.1; Cyprinus carpio genome assembly common carp genome, scaffold: LG30, chromosome: 30}	{NA}
Novelgene0204	{NA}	{NA}	{NA}	{NA}	{NA}	{LN590678.1; Cyprinus carpio genome assembly common carp genome, scaffold: LG28, chromosome: 28}	{NA}
Novelgene0205	{NA}	{NA}	{NA}	{NA}	{NA}	{LN590903.1; Cyprinus carpio genome assembly common carp genome ,scaffold 000000737}	{NA}
Novelgene0206	{KPP69013.1; hypothetical protein Z043_112262, partial [Scleropages formosus]}	{sp|P59667|GCR_RABIT; Glucocorticoid receptor OS=Oryctolagus cuniculus GN=NR3C1 PE=1 SV=1}	{shr:100930738; K05771 NR3C1, GR glucocorticoid receptor - ko04080; Environmental Information Processing; Signaling molecules and interaction; Neuroactive ligand-receptor interaction}	{Hs4504133; KOG3575 FOG: Hormone receptors T Signal transduction mechanisms ;}	{GO:0006355; regulation of transcription, DNA-dependent; biological_process GO:0005634; nucleus; cellular_component GO:0003707; steroid hormone receptor activity; molecular_function GO:0043401; steroid hormone mediated signaling pathway; biological_process GO:0003700; sequence-specific DNA binding transcription factor activity; molecular_function}	{LN591348.1; Cyprinus carpio genome assembly common carp genome ,scaffold 000002636}	{PF00104:Ligand-binding domain of nuclear hormone receptor}
Novelgene0207	{NA}	{NA}	{NA}	{NA}	{NA}	{AB092840.1; Carassius auratus HSC70 mRNA for heat shock cognate 70 kDa, partial cds}	{NA}
Novelgene0208	{XP_017294923.1; PREDICTED: uncharacterized protein LOC108249815 [Kryptolebias marmoratus]}	{sp|P02264|H2A_ONCMY; Histone H2A OS=Oncorhynchus mykiss PE=1 SV=2}	{ipu:108277171; K11251 H2A histone H2A - ko05322; Human Diseases; Immune diseases; Systemic lupus erythematosus | ko05034; Human Diseases; Substance dependence; Alcoholism}	{Hs18545931; KOG1756 Histone 2A B Chromatin structure and dynamics ;}	{NA}	{XM_016493599.1; PREDICTED: Sinocyclocheilus anshuiensis histone H2A-like (LOC107693984), mRNA}	{NA}
Novelgene0209	{NA}	{NA}	{NA}	{NA}	{NA}	{LN590713.1; Cyprinus carpio genome assembly common carp genome, scaffold: LG20, chromosome: 20}	{NA}
Novelgene0210	{NA}	{NA}	{NA}	{NA}	{NA}	{LN590713.1; Cyprinus carpio genome assembly common carp genome, scaffold: LG20, chromosome: 20}	{NA}
Novelgene0211	{CDR00438.1; unnamed protein product [Oncorhynchus mykiss]}	{NA}	{dpx:DAPPUDRAFT_101484; - - - - -}	{NA}	{NA}	{LN590713.1; Cyprinus carpio genome assembly common carp genome, scaffold: LG20, chromosome: 20}	{NA}
Novelgene0212	{NA}	{NA}	{NA}	{NA}	{GO:0019031; viral envelope; cellular_component}	{LN595613.1; Cyprinus carpio genome assembly common carp genome ,scaffold 000000440}	{PF03554:UL73 viral envelope glycoprotein }
Novelgene0213	{XP_016155924.1; PREDICTED: autoimmune regulator-like [Ficedula albicollis]}	{NA}	{tgu:105759503; - - - - -}	{NA}	{NA}	{KJ424358.1; Allotetraploid red crucian carp x Cyprinus carpio clone BAC AT150B4, complete sequence}	{NA}
Novelgene0214	{XP_016325459.1; PREDICTED: SERTA domain-containing protein 4-like isoform X2 [Sinocyclocheilus anshuiensis]}	{sp|Q9NUC0|SRTD4_HUMAN; SERTA domain-containing protein 4 OS=Homo sapiens GN=SERTAD4 PE=2 SV=1}	{dre:797299; - - - - -}	{NA}	{NA}	{XM_016469973.1; PREDICTED: Sinocyclocheilus anshuiensis SERTA domain-containing protein 4-like (LOC107675565), transcript variant X2, mRNA}	{NA}
Novelgene0215	{NA}	{NA}	{NA}	{NA}	{NA}	{LN590710.1; Cyprinus carpio genome assembly common carp genome, scaffold: LG26, chromosome: 26}	{NA}
Novelgene0216	{XP_012694912.1; PREDICTED: hemicentin-1 [Clupea harengus]}	{NA}	{pxy:105383593; - - - - -}	{CE09493; KOG1075 FOG: Reverse transcriptase R General function prediction only ;}	{GO:0046872; metal ion binding; molecular_function GO:0003723; RNA binding; molecular_function GO:0003964; RNA-directed DNA polymerase activity; molecular_function GO:0006278; RNA-dependent DNA replication; biological_process}	{LN590672.1; Cyprinus carpio genome assembly common carp genome, scaffold: LG37, chromosome: 37}	{PF00078:Reverse transcriptase (RNA-dependent DNA polymerase) PF00096:Zinc finger, C2H2 type}
Novelgene0217	{XP_018927701.1; PREDICTED: gastrula zinc finger protein XlCGF26.1-like, partial [Cyprinus carpio]}	{sp|P18729|ZG57_XENLA; Gastrula zinc finger protein XlCGF57.1 (Fragment) OS=Xenopus laevis PE=3 SV=1}	{mze:106675040; - - - - -}	{Hs17483378; KOG1721 FOG: Zn-finger R General function prediction only ;}	{GO:0051536; iron-sulfur cluster binding; molecular_function GO:0006810; transport; biological_process GO:0016151; nickel ion binding; molecular_function GO:0004842; ubiquitin-protein ligase activity; molecular_function GO:0008270; zinc ion binding; molecular_function GO:0006464; protein modification process; biological_process GO:0009401; phosphoenolpyruvate-dependent sugar phosphotransferase sy…	{LN593539.1; Cyprinus carpio genome assembly common carp genome ,scaffold 000003459}	{PF00096:Zinc finger, C2H2 type PF00358:phosphoenolpyruvate-dependent sugar phosphotransferase system, EIIA 1 PF00130:Phorbol esters/diacylglycerol binding domain (C1 domain) PF13237:4Fe-4S dicluster domain PF00412:LIM domain PF01155:Hydrogenase/urease nickel incorporation, metallochaperone, hypA PF06467:MYM-type Zinc finger with FCS sequence motif PF05191:Adenylate kinase, active site lid PF0220…
Novelgene0218	{XP_016335220.1; PREDICTED: zinc finger protein 845-like isoform X1 [Sinocyclocheilus anshuiensis]}	{sp|Q5R5U3|ZN271_PONAB; Zinc finger protein 271 OS=Pongo abelii GN=ZNF271 PE=2 SV=1}	{dre:100538160; - - - - -}	{Hs15375326; KOG1721 FOG: Zn-finger R General function prediction only ;}	{GO:0008608; attachment of spindle microtubules to kinetochore; biological_process GO:0072686; mitotic spindle; cellular_component GO:0042729; DASH complex; cellular_component GO:0047134; protein-disulfide reductase activity; molecular_function GO:0035556; intracellular signal transduction; biological_process GO:0046872; metal ion binding; molecular_function GO:0008270; zinc ion binding; molecula…	{LN590775.1; Cyprinus carpio genome assembly common carp genome ,scaffold 000000213}	{PF00096:Zinc finger, C2H2 type PF07975:TFIIH C1-like domain PF07649:C1-like domain PF00130:Phorbol esters/diacylglycerol binding domain (C1 domain) PF08656:DASH complex subunit Dad3}
Novelgene0219	{BAE46429.1; ORF2-encoded protein, partial [Danio rerio]}	{NA}	{lco:109138802; - - - - -}	{NA}	{NA}	{LN590678.1; Cyprinus carpio genome assembly common carp genome, scaffold: LG28, chromosome: 28}	{NA}
Novelgene0220	{NA}	{NA}	{NA}	{NA}	{GO:0016021; integral to membrane; cellular_component}	{LN590718.1; Cyprinus carpio genome assembly common carp genome, scaffold: LG9, chromosome: 9}	{PF03083:Sugar efflux transporter for intercellular exchange}
Novelgene0221	{XP_012980250.1; PREDICTED: neuronal calcium sensor 1 [Mesocricetus auratus]}	{sp|Q5RC90|NCS1_PONAB; Neuronal calcium sensor 1 OS=Pongo abelii GN=NCS1 PE=2 SV=3}	{rro:104660565; K19932 NCS1 neuronal calcium sensor 1 - -}	{Hs17738308; KOG0044 Ca2+ sensor (EF-Hand superfamily) T Signal transduction mechanisms ;}	{GO:0005634; nucleus; cellular_component GO:0006355; regulation of transcription, DNA-dependent; biological_process}	{LN590685.1; Cyprinus carpio genome assembly common carp genome, scaffold: LG16, chromosome: 16}	{PF04153:NOT2 / NOT3 / NOT5 family}
Novelgene0222	{NA}	{NA}	{NA}	{NA}	{NA}	{XM_016483358.1; PREDICTED: Sinocyclocheilus anshuiensis complement component C7-like (LOC107686390), mRNA}	{NA}
Novelgene0223	{NA}	{NA}	{NA}	{NA}	{NA}	{LN590713.1; Cyprinus carpio genome assembly common carp genome, scaffold: LG20, chromosome: 20}	{NA}
Novelgene0224	{XP_016147247.1; PREDICTED: uncharacterized protein C9orf172 homolog [Sinocyclocheilus grahami]}	{sp|C9J069|CI172_HUMAN; Uncharacterized protein C9orf172 OS=Homo sapiens GN=C9orf172 PE=3 SV=1}	{lco:104937063; - - - - -}	{NA}	{NA}	{XM_016516969.1; PREDICTED: Sinocyclocheilus rhinocerous uncharacterized protein C9orf172 homolog (LOC107711889), mRNA}	{NA}
Novelgene0225	{NA}	{NA}	{NA}	{NA}	{GO:0005742; mitochondrial outer membrane translocase complex; cellular_component GO:0030150; protein import into mitochondrial matrix; biological_process}	{LN590696.1; Cyprinus carpio genome assembly common carp genome, scaffold: LG32, chromosome: 32}	{PF08038:TOM7 family}
Novelgene0226	{NA}	{NA}	{NA}	{NA}	{NA}	{LN596142.1; Cyprinus carpio genome assembly common carp genome ,scaffold 000000564}	{NA}
Novelgene0227	{NA}	{NA}	{NA}	{NA}	{NA}	{LN590718.1; Cyprinus carpio genome assembly common carp genome, scaffold: LG9, chromosome: 9}	{NA}
Novelgene0228	{KTG34912.1; hypothetical protein cypCar_00017525 [Cyprinus carpio]}	{sp|Q90693|PTC1_CHICK; Protein patched homolog 1 OS=Gallus gallus GN=PTCH1 PE=1 SV=1}	{lco:104920679; K06225 PTCH1 patched 1 - ko04340; Environmental Information Processing; Signal transduction; Hedgehog signaling pathway | ko04341; Environmental Information Processing; Signal transduction; Hedgehog signaling pathway - fly | ko04024; Environmental Information Processing; Signal transduction; cAMP signaling pathway | ko04360; Organismal Systems; Development; Axon guidance | ko05200…	{Hs4506247_1; KOG1935 Membrane protein Patched/PTCH T Signal transduction mechanisms ;}	{GO:0016020; membrane; cellular_component GO:0008158; hedgehog receptor activity; molecular_function}	{LN590685.1; Cyprinus carpio genome assembly common carp genome, scaffold: LG16, chromosome: 16}	{PF02460:Patched family}
Novelgene0229	{XP_018967376.1; PREDICTED: uncharacterized protein LOC109098236 [Cyprinus carpio]}	{sp|P10394|POL4_DROME; Retrovirus-related Pol polyprotein from transposon 412 OS=Drosophila melanogaster GN=POL PE=3 SV=1}	{ipu:108261517; - - - - -}	{At1g35647; KOG0017 FOG: Transposon-encoded proteins with TYA, reverse transcriptase, integrase domains in various combinations R General function prediction only ;}	{GO:0003723; RNA binding; molecular_function GO:0006278; RNA-dependent DNA replication; biological_process GO:0003964; RNA-directed DNA polymerase activity; molecular_function GO:0015074; DNA integration; biological_process}	{LN590718.1; Cyprinus carpio genome assembly common carp genome, scaffold: LG9, chromosome: 9}	{PF00665:Integrase core domain PF00078:Reverse transcriptase (RNA-dependent DNA polymerase)}
Novelgene0230	{NA}	{NA}	{NA}	{NA}	{NA}	{LN590685.1; Cyprinus carpio genome assembly common carp genome, scaffold: LG16, chromosome: 16}	{NA}
Novelgene0231	{XP_016331467.1; PREDICTED: glutamate receptor ionotropic, delta-2-like [Sinocyclocheilus anshuiensis]}	{sp|Q68Y21|GRID2_DANRE; Glutamate receptor ionotropic, delta-2 OS=Danio rerio GN=grid2 PE=2 SV=1}	{xma:102226450; K05207 GRID2 glutamate receptor delta-2 subunit - ko04080; Environmental Information Processing; Signaling molecules and interaction; Neuroactive ligand-receptor interaction | ko04730; Organismal Systems; Nervous system; Long-term depression}	{Hs4557633; KOG1052 Glutamate-gated kainate-type ion channel receptor subunit GluR5 and related subunits PET Inorganic ion transport and metabolism ; Amino acid transport and metabolism ; Signal transduction mechanisms ;}	{NA}	{LN591228.1; Cyprinus carpio genome assembly common carp genome ,scaffold 000029007}	{NA}
Novelgene0232	{XP_016331467.1; PREDICTED: glutamate receptor ionotropic, delta-2-like [Sinocyclocheilus anshuiensis]}	{sp|Q68Y21|GRID2_DANRE; Glutamate receptor ionotropic, delta-2 OS=Danio rerio GN=grid2 PE=2 SV=1}	{oaa:100078083; K05207 GRID2 glutamate receptor delta-2 subunit - ko04080; Environmental Information Processing; Signaling molecules and interaction; Neuroactive ligand-receptor interaction | ko04730; Organismal Systems; Nervous system; Long-term depression}	{Hs4557633; KOG1052 Glutamate-gated kainate-type ion channel receptor subunit GluR5 and related subunits PET Inorganic ion transport and metabolism ; Amino acid transport and metabolism ; Signal transduction mechanisms ;}	{GO:0005524; ATP binding; molecular_function GO:0006355; regulation of transcription, DNA-dependent; biological_process GO:0005634; nucleus; cellular_component GO:0016818; hydrolase activity, acting on acid anhydrides, in phosphorus-containing anhydrides; molecular_function GO:0016020; membrane; cellular_component GO:0005215; NA GO:0004970; ionotropic glutamate receptor activity; molecular_functi…	{LN590671.1; Cyprinus carpio genome assembly common carp genome, scaffold: LG49, chromosome: 49}	{PF00497:Bacterial extracellular solute-binding proteins, family 3 PF10613:Ligated ion channel L-glutamate- and glycine-binding site PF08880:QLQ}
Novelgene0233	{NA}	{NA}	{NA}	{NA}	{NA}	{LN590671.1; Cyprinus carpio genome assembly common carp genome, scaffold: LG49, chromosome: 49}	{NA}
Novelgene0234	{NA}	{NA}	{NA}	{NA}	{NA}	{LN590744.1; Cyprinus carpio genome assembly common carp genome ,scaffold 000000090}	{NA}
Novelgene0235	{ACO51862.1; Transposable element Tc1 transposase [Rana catesbeiana]}	{NA}	{NA}	{NA}	{NA}	{LN593280.1; Cyprinus carpio genome assembly common carp genome ,scaffold 000002219}	{NA}
Novelgene0236	{XP_018968898.1; PREDICTED: zinc finger protein 664-like [Cyprinus carpio]}	{sp|E9QAG8|ZN431_MOUSE; Zinc finger protein 431 OS=Mus musculus GN=Znf431 PE=1 SV=1}	{dre:572225; - - - - -}	{Hs21389599; KOG1721 FOG: Zn-finger R General function prediction only ;}	{GO:0046872; metal ion binding; molecular_function GO:0008270; zinc ion binding; molecular_function GO:0047134; protein-disulfide reductase activity; molecular_function GO:0005515; protein binding; molecular_function GO:0006281; DNA repair; biological_process GO:0055114; oxidation-reduction process; biological_process GO:0005515; protein binding; molecular_function}	{XM_016453704.1; PREDICTED: Sinocyclocheilus anshuiensis zinc finger protein 664-like (LOC107663462), partial mRNA}	{PF00017:SH2 domain PF07975:TFIIH C1-like domain PF01428:AN1-like Zinc finger PF00628:PHD-finger PF00096:Zinc finger, C2H2 type PF00412:LIM domain PF07649:C1-like domain}
Novelgene0237	{XP_018966984.1; PREDICTED: zinc finger protein 883-like [Cyprinus carpio]}	{sp|Q9UJW8|ZN180_HUMAN; Zinc finger protein 180 OS=Homo sapiens GN=ZNF180 PE=1 SV=2}	{dre:103909533; - - - - -}	{Hs7019579; KOG1721 FOG: Zn-finger R General function prediction only ;}	{GO:0006281; DNA repair; biological_process GO:0043565; sequence-specific DNA binding; molecular_function GO:0008270; zinc ion binding; molecular_function GO:0005634; nucleus; cellular_component GO:0006355; regulation of transcription, DNA-dependent; biological_process GO:0003677; DNA binding; molecular_function GO:0003700; sequence-specific DNA binding transcription factor activity; molecular_fu…	{XM_016257404.1; PREDICTED: Sinocyclocheilus grahami zinc finger protein 501-like (LOC107571124), transcript variant X4, mRNA}	{PF08831:Class II MHC-associated invariant chain trimerisation domain PF07975:TFIIH C1-like domain PF00096:Zinc finger, C2H2 type PF00320:GATA zinc finger PF09026:Centromere protein B dimerisation domain}
Novelgene0238	{NA}	{NA}	{NA}	{NA}	{NA}	{LN590712.1; Cyprinus carpio genome assembly common carp genome, scaffold: LG2, chromosome: 2}	{NA}
Novelgene0239	{XP_018972484.1; PREDICTED: acid-sensing ion channel 2-like [Cyprinus carpio]}	{sp|Q62962|ASIC2_RAT; Acid-sensing ion channel 2 OS=Rattus norvegicus GN=Asic2 PE=1 SV=1}	{sasa:106600669; - - - - -; sasa:106600669; - - - - -}	{Hs9998944; KOG4294 Non voltage-gated ion channels (DEG/ENaC family) PT Inorganic ion transport and metabolism ; Signal transduction mechanisms ;}	{GO:0006814; sodium ion transport; biological_process GO:0005272; sodium channel activity; molecular_function GO:0016020; membrane; cellular_component}	{XM_016549585.1; PREDICTED: Sinocyclocheilus rhinocerous acid-sensing ion channel 2-like (LOC107737939), mRNA}	{PF00858:Amiloride-sensitive sodium channel}
Novelgene0240	{NA}	{NA}	{NA}	{NA}	{NA}	{LN590680.1; Cyprinus carpio genome assembly common carp genome, scaffold: LG4, chromosome: 4}	{NA}
Novelgene0241	{NA}	{NA}	{NA}	{NA}	{NA}	{LN590680.1; Cyprinus carpio genome assembly common carp genome, scaffold: LG4, chromosome: 4}	{NA}
Novelgene0242	{XP_016361867.1; PREDICTED: uncharacterized protein LOC107703658 [Sinocyclocheilus anshuiensis]}	{NA}	{NA}	{NA}	{GO:0003676; nucleic acid binding; molecular_function}	{KF713500.1; Carassius gibelio dsx and mab-3 related transcription factor 1-1 (Dmrt1-1) gene, complete cds}	{PF05485:THAP domain}
Novelgene0243	{KTF92298.1; hypothetical protein cypCar_00034813 [Cyprinus carpio]}	{NA}	{NA}	{NA}	{GO:0019031; viral envelope; cellular_component}	{LN599689.1; Cyprinus carpio genome assembly common carp genome ,scaffold 000001112}	{PF03554:UL73 viral envelope glycoprotein }
Novelgene0244	{NA}	{NA}	{NA}	{NA}	{NA}	{LN592930.1; Cyprinus carpio genome assembly common carp genome ,scaffold 000028889}	{NA}
Novelgene0245	{XP_015195502.1; PREDICTED: uncharacterized protein LOC107076387, partial [Lepisosteus oculatus]}	{sp|Q95SX7|RTBS_DROME; Probable RNA-directed DNA polymerase from transposon BS OS=Drosophila melanogaster GN=RTase PE=2 SV=1}	{lco:109138802; - - - - -}	{CE25296_2; KOG1075 FOG: Reverse transcriptase R General function prediction only ;}	{GO:0003723; RNA binding; molecular_function GO:0003964; RNA-directed DNA polymerase activity; molecular_function GO:0006278; RNA-dependent DNA replication; biological_process}	{LN591966.1; Cyprinus carpio genome assembly common carp genome ,scaffold 000002078}	{PF00078:Reverse transcriptase (RNA-dependent DNA polymerase)}
Novelgene0246	{NA}	{NA}	{NA}	{NA}	{GO:0003677; DNA binding; molecular_function GO:0006355; regulation of transcription, DNA-dependent; biological_process GO:0005634; nucleus; cellular_component GO:0016021; integral to membrane; cellular_component}	{LN590838.1; Cyprinus carpio genome assembly common carp genome ,scaffold 000000444}	{PF00335:Tetraspanin family PF04589:RFX1 transcription activation region }
Novelgene0247	{NA}	{NA}	{NA}	{NA}	{NA}	{LN590695.1; Cyprinus carpio genome assembly common carp genome, scaffold: LG23, chromosome: 23}	{NA}
Novelgene0248	{NA}	{NA}	{NA}	{NA}	{NA}	{LN591188.1; Cyprinus carpio genome assembly common carp genome ,scaffold 000028931}	{NA}
Novelgene0249	{NA}	{NA}	{NA}	{NA}	{GO:0015031; protein transport; biological_process GO:0008017; microtubule binding; molecular_function}	{FJ774071.1; Carassius auratus gibelio Dazl (Dazl) gene, complete cds}	{PF03271:EB1-like C-terminal motif PF03357:Snf7}
Novelgene0250	{XP_018550591.1; PREDICTED: uncharacterized protein LOC108896077 [Lates calcarifer]}	{NA}	{dre:103912035; - - - - -}	{NA}	{GO:0004519; endonuclease activity; molecular_function GO:0006401; RNA catabolic process; biological_process}	{XM_016563954.1; PREDICTED: Sinocyclocheilus rhinocerous uncharacterized LOC107748938 (LOC107748938), mRNA}	{PF06769:YoeB-like toxin of bacterial type II toxin-antitoxin system}
Novelgene0251	{NA}	{NA}	{NA}	{NA}	{NA}	{KF713500.1; Carassius gibelio dsx and mab-3 related transcription factor 1-1 (Dmrt1-1) gene, complete cds}	{NA}
Novelgene0252	{NA}	{NA}	{NA}	{NA}	{GO:0016020; membrane; cellular_component GO:0016311; dephosphorylation; biological_process GO:0050380; undecaprenyl-diphosphatase activity; molecular_function}	{LN592930.1; Cyprinus carpio genome assembly common carp genome ,scaffold 000028889}	{PF02673:Bacitracin resistance protein BacA}
Novelgene0253	{NA}	{NA}	{NA}	{NA}	{GO:0008544; epidermis development; biological_process}	{LN598459.1; Cyprinus carpio genome assembly common carp genome ,scaffold 000001513}	{PF14672:Late cornified envelope }
Novelgene0254	{NA}	{NA}	{NA}	{NA}	{NA}	{LN598460.1; Cyprinus carpio genome assembly common carp genome ,scaffold 000000656}	{NA}
Novelgene0255	{NA}	{NA}	{NA}	{NA}	{NA}	{LN591118.1; Cyprinus carpio genome assembly common carp genome ,scaffold 000028815}	{NA}
Novelgene0256	{XP_018929465.1; PREDICTED: protein FAM69B-like [Cyprinus carpio]}	{sp|A0JPE1|FA69B_XENTR; Protein FAM69B OS=Xenopus tropicalis GN=fam69b PE=2 SV=1}	{dre:567731; - - - - -}	{NA}	{GO:0005509; calcium ion binding; molecular_function}	{XM_016470275.1; PREDICTED: Sinocyclocheilus anshuiensis protein FAM69B-like (LOC107675805), mRNA}	{PF00036:EF hand PF13202:EF hand}
Novelgene0257	{NA}	{NA}	{NA}	{NA}	{NA}	{LN590937.1; Cyprinus carpio genome assembly common carp genome ,scaffold 000000849}	{NA}
Novelgene0258	{KTF90686.1; hypothetical protein cypCar_00021040 [Cyprinus carpio]}	{NA}	{NA}	{NA}	{NA}	{LN590937.1; Cyprinus carpio genome assembly common carp genome ,scaffold 000000849}	{NA}
Novelgene0259	{NA}	{NA}	{NA}	{NA}	{NA}	{LN593670.1; Cyprinus carpio genome assembly common carp genome ,scaffold 000006673}	{NA}
Novelgene0260	{XP_016394203.1; PREDICTED: nucleolar protein 11-like [Sinocyclocheilus rhinocerous]}	{sp|Q4V9P9|NOL11_DANRE; Nucleolar protein 11-like OS=Danio rerio GN=nol11 PE=2 SV=1}	{ipu:108273122; - - - - -}	{NA}	{NA}	{LN590969.1; Cyprinus carpio genome assembly common carp genome ,scaffold 000000980}	{NA}
Novelgene0261	{NA}	{NA}	{NA}	{NA}	{NA}	{LN598318.1; Cyprinus carpio genome assembly common carp genome ,scaffold 000000923}	{NA}
Novelgene0262	{NA}	{NA}	{NA}	{NA}	{NA}	{XM_019122261.1; PREDICTED: Cyprinus carpio zinc finger BED domain-containing protein 1-like (LOC109109147), mRNA}	{NA}
Novelgene0263	{NA}	{NA}	{NA}	{NA}	{NA}	{LN590712.1; Cyprinus carpio genome assembly common carp genome, scaffold: LG2, chromosome: 2}	{NA}
Novelgene0264	{NA}	{NA}	{NA}	{NA}	{NA}	{LN590716.1; Cyprinus carpio genome assembly common carp genome, scaffold: LG41, chromosome: 41}	{NA}
Novelgene0265	{NA}	{NA}	{NA}	{NA}	{NA}	{LN590716.1; Cyprinus carpio genome assembly common carp genome, scaffold: LG41, chromosome: 41}	{NA}
Novelgene0266	{NA}	{NA}	{NA}	{NA}	{NA}	{LN590688.1; Cyprinus carpio genome assembly common carp genome, scaffold: LG48, chromosome: 48}	{NA}
Novelgene0267	{KTG38815.1; hypothetical protein cypCar_00011196 [Cyprinus carpio]}	{NA}	{NA}	{NA}	{GO:0006914; autophagy; biological_process GO:0006606; protein import into nucleus; biological_process GO:0010508; positive regulation of autophagy; biological_process GO:0006457; protein folding; biological_process GO:0016272; prefoldin complex; cellular_component GO:0005643; nuclear pore; cellular_component GO:0051082; unfolded protein binding; molecular_function GO:0042302; structural constitu…	{XM_019083606.1; PREDICTED: Cyprinus carpio golgin subfamily B member 1-like (LOC109066580), mRNA}	{PF10186:Vacuolar sorting 38 and autophagy-related subunit 14 PF01920:Prefoldin subunit PF07926:TPR/MLP1/MLP2-like protein PF01484:Nematode cuticle collagen N-terminal domain PF04111:Autophagy protein Apg6}
Novelgene0268	{NA}	{NA}	{NA}	{NA}	{GO:0016021; integral to membrane; cellular_component GO:0005515; protein binding; molecular_function GO:0016192; vesicle-mediated transport; biological_process}	{LN591269.1; Cyprinus carpio genome assembly common carp genome ,scaffold 000029082}	{PF00957:Synaptobrevin PF05739:SNARE domain}
Novelgene0269	{XP_016416708.1; PREDICTED: uncharacterized protein LOC107746890 [Sinocyclocheilus rhinocerous]}	{NA}	{dre:103909016; - - - - -}	{NA}	{NA}	{LN590700.1; Cyprinus carpio genome assembly common carp genome, scaffold: LG10, chromosome: 10}	{NA}
Novelgene0270	{XP_016385831.1; PREDICTED: uncharacterized protein C1orf112 homolog [Sinocyclocheilus rhinocerous]}	{NA}	{NA}	{NA}	{NA}	{XM_016500132.1; PREDICTED: Sinocyclocheilus anshuiensis stromal membrane-associated protein 2-like (LOC107698993), transcript variant X3, mRNA}	{NA}
Novelgene0271	{NA}	{NA}	{NA}	{NA}	{NA}	{LN594237.1; Cyprinus carpio genome assembly common carp genome ,scaffold 000010576}	{NA}
Novelgene0272	{XP_018938184.1; PREDICTED: zinc finger protein 281-like isoform X1 [Cyprinus carpio]}	{sp|Q99LI5|ZN281_MOUSE; Zinc finger protein 281 OS=Mus musculus GN=Znf281 PE=1 SV=1}	{sasa:106600797; - - - - -; sasa:106600797; - - - - -}	{Hs6912752; KOG1721 FOG: Zn-finger R General function prediction only ;}	{NA}	{XM_016441638.1; PREDICTED: Sinocyclocheilus anshuiensis zinc finger protein 281-like (LOC107654531), mRNA}	{NA}
Novelgene0273	{NA}	{NA}	{NA}	{NA}	{NA}	{LN595171.1; Cyprinus carpio genome assembly common carp genome ,scaffold 000000702}	{NA}
Novelgene0274	{NA}	{NA}	{NA}	{NA}	{NA}	{XM_019121316.1; PREDICTED: Cyprinus carpio CLOCK-interacting pacemaker-like (LOC109108134), transcript variant X5, mRNA}	{NA}
Novelgene0275	{XP_018964940.1; PREDICTED: uncharacterized protein LOC109095717 [Cyprinus carpio]}	{sp|P10401|POLY_DROME; Retrovirus-related Pol polyprotein from transposon gypsy OS=Drosophila melanogaster GN=pol PE=3 SV=1}	{tru:105417071; - - - - -}	{At1g35647; KOG0017 FOG: Transposon-encoded proteins with TYA, reverse transcriptase, integrase domains in various combinations R General function prediction only ;}	{GO:0003964; RNA-directed DNA polymerase activity; molecular_function GO:0003723; RNA binding; molecular_function GO:0006278; RNA-dependent DNA replication; biological_process}	{LN590694.1; Cyprinus carpio genome assembly common carp genome, scaffold: LG43, chromosome: 43}	{PF00078:Reverse transcriptase (RNA-dependent DNA polymerase)}
Novelgene0276	{NA}	{NA}	{NA}	{NA}	{NA}	{LN590680.1; Cyprinus carpio genome assembly common carp genome, scaffold: LG4, chromosome: 4}	{NA}
Novelgene0277	{XP_016362400.1; PREDICTED: homeobox-containing protein 1-like isoform X2 [Sinocyclocheilus anshuiensis]}	{sp|Q8BJA3|HMBX1_MOUSE; Homeobox-containing protein 1 OS=Mus musculus GN=Hmbox1 PE=1 SV=1}	{cjo:107312374; - - - - -}	{NA}	{GO:0003677; DNA binding; molecular_function GO:0005664; nuclear origin of replication recognition complex; cellular_component GO:0045893; positive regulation of transcription, DNA-dependent; biological_process GO:0006260; DNA replication; biological_process GO:0005634; nucleus; cellular_component GO:0006508; proteolysis; biological_process GO:0008233; peptidase activity; molecular_function}	{LN590708.1; Cyprinus carpio genome assembly common carp genome, scaffold: LG39, chromosome: 39}	{PF01136:Peptidase family U32 PF05460:Origin recognition complex subunit 6 (ORC6) PF04814:Hepatocyte nuclear factor 1 (HNF-1), N terminus}
Novelgene0278	{NA}	{NA}	{NA}	{NA}	{NA}	{LN598215.1; Cyprinus carpio genome assembly common carp genome ,scaffold 000000108}	{NA}
Novelgene0279	{NA}	{NA}	{NA}	{NA}	{NA}	{LN591125.1; Cyprinus carpio genome assembly common carp genome ,scaffold 000028824}	{NA}
Novelgene0280	{NA}	{NA}	{NA}	{NA}	{NA}	{XM_019102889.1; PREDICTED: Cyprinus carpio stromal interaction molecule 1-like (LOC109088758), mRNA}	{NA}
Novelgene0281	{NA}	{NA}	{NA}	{NA}	{GO:0016817; hydrolase activity, acting on acid anhydrides; molecular_function}	{LN590706.1; Cyprinus carpio genome assembly common carp genome, scaffold: LG36, chromosome: 36}	{PF08785:Ku C terminal domain like}
Novelgene0282	{XP_007956738.1; PREDICTED: mitochondrial import inner membrane translocase subunit Tim17-B [Orycteropus afer afer]}	{sp|Q9Z0V7|TI17B_MOUSE; Mitochondrial import inner membrane translocase subunit Tim17-B OS=Mus musculus GN=Timm17b PE=1 SV=1}	{dre:562144; K17795 TIM17 mitochondrial import inner membrane translocase subunit TIM17 - -}	{Hs5032181; KOG1652 Mitochondrial import inner membrane translocase, subunit TIM17 U Intracellular trafficking, secretion, and vesicular transport ;}	{GO:0016020; membrane; cellular_component}	{LN590678.1; Cyprinus carpio genome assembly common carp genome, scaffold: LG28, chromosome: 28}	{PF01956:Integral membrane protein DUF106}
Novelgene0283	{XP_018955989.1; PREDICTED: homeobox protein Nkx-6.3-like [Cyprinus carpio]}	{sp|A6NJ46|NKX63_HUMAN; Homeobox protein Nkx-6.3 OS=Homo sapiens GN=NKX6-3 PE=2 SV=1}	{dre:558978; K09351 NKX6-3 homeobox protein Nkx-6.3 - -}	{NA}	{GO:0005739; mitochondrion; cellular_component}	{LN596720.1; Cyprinus carpio genome assembly common carp genome ,scaffold 000001518}	{PF08039:Mitochondrial proteolipid}
Novelgene0284	{NA}	{NA}	{NA}	{NA}	{NA}	{LN592867.1; Cyprinus carpio genome assembly common carp genome ,scaffold 000000006}	{NA}
Novelgene0285	{NA}	{NA}	{NA}	{NA}	{GO:0008324; cation transmembrane transporter activity; molecular_function GO:0006812; cation transport; biological_process GO:0055085; transmembrane transport; biological_process}	{LN590690.1; Cyprinus carpio genome assembly common carp genome, scaffold: LG31, chromosome: 31}	{PF02386:Cation transport protein}
Novelgene0286	{XP_009302417.1; PREDICTED: IQ motif and SEC7 domain-containing protein 1 isoform X4 [Danio rerio]}	{NA}	{lco:104932135; K12495 IQSEC IQ motif and SEC7 domain-containing protein - ko04144; Cellular Processes; Transport and catabolism; Endocytosis}	{NA}	{NA}	{LN590679.1; Cyprinus carpio genome assembly common carp genome, scaffold: LG24, chromosome: 24}	{NA}
Novelgene0287	{XP_016117477.1; PREDICTED: uncharacterized protein LOC107575630, partial [Sinocyclocheilus grahami]}	{sp|Q5JU85|IQEC2_HUMAN; IQ motif and SEC7 domain-containing protein 2 OS=Homo sapiens GN=IQSEC2 PE=1 SV=1}	{tru:101076483; K12495 IQSEC IQ motif and SEC7 domain-containing protein - ko04144; Cellular Processes; Transport and catabolism; Endocytosis}	{Hs14764245; KOG0931 Predicted guanine nucleotide exchange factor, contains Sec7 domain U Intracellular trafficking, secretion, and vesicular transport ;}	{GO:0015986; ATP synthesis coupled proton transport; biological_process GO:0000276; mitochondrial proton-transporting ATP synthase complex, coupling factor F(o); cellular_component GO:0016021; integral to membrane; cellular_component GO:0003700; sequence-specific DNA binding transcription factor activity; molecular_function GO:0015078; hydrogen ion transmembrane transporter activity; molecular_fu…	{LN590943.1; Cyprinus carpio genome assembly common carp genome ,scaffold 000000871}	{PF04977:Septum formation initiator PF01166:TSC-22/dip/bun family PF02326:Plant ATP synthase F0 PF07851:TMPIT-like protein}
Novelgene0288	{NA}	{NA}	{NA}	{NA}	{GO:0006626; protein targeting to mitochondrion; biological_process GO:0005741; mitochondrial outer membrane; cellular_component}	{LN598136.1; Cyprinus carpio genome assembly common carp genome ,scaffold 000000916}	{PF11801:Tom37 C-terminal domain}
Novelgene0289	{NA}	{NA}	{NA}	{NA}	{NA}	{LN590685.1; Cyprinus carpio genome assembly common carp genome, scaffold: LG16, chromosome: 16}	{NA}
Novelgene0290	{NA}	{NA}	{NA}	{NA}	{NA}	{LN590685.1; Cyprinus carpio genome assembly common carp genome, scaffold: LG16, chromosome: 16}	{NA}
Novelgene0291	{KTG05556.1; hypothetical protein cypCar_00022806 [Cyprinus carpio]}	{sp|Q90WY5|ADA2B_DANRE; Alpha-2B adrenergic receptor OS=Danio rerio GN=adra2b PE=3 SV=1}	{lco:104933999; K04139 ADRA2B adrenergic receptor alpha-2B - ko04022; Environmental Information Processing; Signal transduction; cGMP-PKG signaling pathway | ko04080; Environmental Information Processing; Signaling molecules and interaction; Neuroactive ligand-receptor interaction}	{Hs4501965; KOG3656 FOG: 7 transmembrane receptor R General function prediction only ;}	{GO:0004930; G-protein coupled receptor activity; molecular_function GO:0016021; integral to membrane; cellular_component GO:0007186; G-protein coupled receptor protein signaling pathway; biological_process}	{XM_016232437.1; PREDICTED: Sinocyclocheilus grahami alpha-2B adrenergic receptor (LOC107550971), mRNA}	{PF00001:7 transmembrane receptor (rhodopsin family)}
Novelgene0292	{NA}	{NA}	{NA}	{NA}	{NA}	{LN590710.1; Cyprinus carpio genome assembly common carp genome, scaffold: LG26, chromosome: 26}	{NA}
Novelgene0293	{NA}	{NA}	{NA}	{NA}	{GO:0016788; hydrolase activity, acting on ester bonds; molecular_function GO:0016817; hydrolase activity, acting on acid anhydrides; molecular_function GO:0004197; cysteine-type endopeptidase activity; molecular_function GO:0008242; omega peptidase activity; molecular_function GO:0016740; transferase activity; molecular_function}	{LN590709.1; Cyprinus carpio genome assembly common carp genome, scaffold: LG5, chromosome: 5}	{PF12124:Coronavirus polyprotein cleavage domain}
Novelgene0294	{XP_016295923.1; PREDICTED: uncharacterized protein LOC107653656 [Sinocyclocheilus anshuiensis]}	{sp|Q95SX7|RTBS_DROME; Probable RNA-directed DNA polymerase from transposon BS OS=Drosophila melanogaster GN=RTase PE=2 SV=1}	{sko:102808642; - - - - -}	{CE16424; KOG1075 FOG: Reverse transcriptase R General function prediction only ;}	{GO:0005840; ribosome; cellular_component GO:0006412; translation; biological_process GO:0003735; structural constituent of ribosome; molecular_function GO:0005622; intracellular; cellular_component GO:0003723; RNA binding; molecular_function GO:0006278; RNA-dependent DNA replication; biological_process GO:0003964; RNA-directed DNA polymerase activity; molecular_function GO:0051082; unfolded prot…	{LN590683.1; Cyprinus carpio genome assembly common carp genome, scaffold: LG38, chromosome: 38}	{PF07851:TMPIT-like protein PF02601:Exonuclease VII, large subunit PF04111:Autophagy protein Apg6 PF03938:Outer membrane protein (OmpH-like) PF13851:Growth-arrest specific micro-tubule binding PF00078:Reverse transcriptase (RNA-dependent DNA polymerase) PF01649:Ribosomal protein S20}
Novelgene0295	{XP_016315354.1; PREDICTED: centrosomal protein of 104 kDa-like isoform X2 [Sinocyclocheilus anshuiensis]}	{sp|O60308|CE104_HUMAN; Centrosomal protein of 104 kDa OS=Homo sapiens GN=CEP104 PE=1 SV=1}	{aml:100479831; K16458 CEP104 centrosomal protein CEP104 - -}	{Hs7662180; KOG4825 Component of synaptic membrane glycine-, glutamate- and thienylcyclohexylpiperidine-binding glycoprotein (43kDa) T Signal transduction mechanisms ;}	{GO:0005515; protein binding; molecular_function GO:0007218; neuropeptide signaling pathway; biological_process GO:0016020; membrane; cellular_component}	{LN590783.1; Cyprinus carpio genome assembly common carp genome ,scaffold 000000237}	{PF01825:GPCR proteolysis site, GPS, motif PF02151:UvrB/uvrC motif}
Novelgene0296	{NA}	{NA}	{NA}	{NA}	{NA}	{LN590706.1; Cyprinus carpio genome assembly common carp genome, scaffold: LG36, chromosome: 36}	{NA}
Novelgene0297	{NA}	{NA}	{NA}	{NA}	{NA}	{LN591151.1; Cyprinus carpio genome assembly common carp genome ,scaffold 000028871}	{NA}
Novelgene0298	{NA}	{NA}	{NA}	{NA}	{NA}	{LN591151.1; Cyprinus carpio genome assembly common carp genome ,scaffold 000028871}	{NA}
Novelgene0299	{XP_018948201.1; PREDICTED: IQ motif and SEC7 domain-containing protein 3-like [Cyprinus carpio]}	{sp|Q5JU85|IQEC2_HUMAN; IQ motif and SEC7 domain-containing protein 2 OS=Homo sapiens GN=IQSEC2 PE=1 SV=1}	{lco:104931759; - - - - -}	{Hs14764245; KOG0931 Predicted guanine nucleotide exchange factor, contains Sec7 domain U Intracellular trafficking, secretion, and vesicular transport ;}	{GO:0071203; WASH complex; cellular_component GO:0007049; cell cycle; biological_process}	{LN594376.1; Cyprinus carpio genome assembly common carp genome ,scaffold 000000230}	{PF10152:Predicted coiled-coil domain-containing protein (DUF2360) PF04977:Septum formation initiator}
Novelgene0300	{XP_016350648.1; PREDICTED: membrane-associated guanylate kinase, WW and PDZ domain-containing protein 1-like [Sinocyclocheilus anshuiensis]}	{NA}	{NA}	{NA}	{NA}	{XM_016495162.1; PREDICTED: Sinocyclocheilus anshuiensis membrane-associated guanylate kinase, WW and PDZ domain-containing protein 1-like (LOC107695301), mRNA}	{NA}
Novelgene0301	{NA}	{NA}	{NA}	{NA}	{NA}	{LN594376.1; Cyprinus carpio genome assembly common carp genome ,scaffold 000000230}	{NA}
Novelgene0302	{KTG41863.1; hypothetical protein cypCar_00031370 [Cyprinus carpio]}	{sp|Q6RHR9|MAGI1_MOUSE; Membrane-associated guanylate kinase, WW and PDZ domain-containing protein 1 OS=Mus musculus GN=Magi1 PE=1 SV=1}	{ola:105354474; - - - - -}	{Hs9257195; KOG3209 WW domain-containing protein R General function prediction only ;}	{NA}	{LN590710.1; Cyprinus carpio genome assembly common carp genome, scaffold: LG26, chromosome: 26}	{NA}
Novelgene0303	{KTG39266.1; hypothetical protein cypCar_00033580 [Cyprinus carpio]}	{NA}	{ola:101174103; - - - - -}	{NA}	{NA}	{LN590685.1; Cyprinus carpio genome assembly common carp genome, scaffold: LG16, chromosome: 16}	{NA}
Novelgene0304	{NA}	{NA}	{NA}	{NA}	{NA}	{LN595731.1; Cyprinus carpio genome assembly common carp genome ,scaffold 000001652}	{NA}
Novelgene0305	{XP_016315352.1; PREDICTED: probable G-protein coupled receptor 173 [Sinocyclocheilus anshuiensis]}	{sp|Q9I918|GP173_DANRE; Probable G-protein coupled receptor 173 OS=Danio rerio GN=gpr173 PE=3 SV=1}	{lco:104932793; K04300 SREB3, GPR173 super conserved receptor expressed in brain 3 - -}	{Hs9507143; KOG3656 FOG: 7 transmembrane receptor R General function prediction only ;}	{GO:0004930; G-protein coupled receptor activity; molecular_function GO:0007186; G-protein coupled receptor protein signaling pathway; biological_process GO:0016021; integral to membrane; cellular_component}	{XM_016474039.1; PREDICTED: Sinocyclocheilus anshuiensis probable G-protein coupled receptor 173 (LOC107678674), mRNA}	{PF00001:7 transmembrane receptor (rhodopsin family)}
Novelgene0306	{XP_016415181.1; PREDICTED: properdin-like [Sinocyclocheilus rhinocerous]}	{sp|Q03350|TSP2_MOUSE; Thrombospondin-2 OS=Mus musculus GN=Thbs2 PE=1 SV=2}	{dre:556399; K15412 CFP complement factor properdin - ko05168; Human Diseases; Infectious diseases: Viral; Herpes simplex infection}	{NA}	{NA}	{LN593214.1; Cyprinus carpio genome assembly common carp genome ,scaffold 000020271}	{NA}
Novelgene0307	{XP_016306211.1; PREDICTED: uncharacterized protein LOC107661227 [Sinocyclocheilus anshuiensis]}	{NA}	{NA}	{NA}	{NA}	{LN591414.1; Cyprinus carpio genome assembly common carp genome ,scaffold 000001188}	{NA}
Novelgene0308	{NA}	{NA}	{NA}	{NA}	{NA}	{LN591414.1; Cyprinus carpio genome assembly common carp genome ,scaffold 000001188}	{NA}
Novelgene0309	{NA}	{NA}	{NA}	{NA}	{NA}	{LN590710.1; Cyprinus carpio genome assembly common carp genome, scaffold: LG26, chromosome: 26}	{NA}
Novelgene0310	{XP_018949201.1; PREDICTED: GTPase IMAP family member 4-like isoform X2 [Cyprinus carpio]}	{sp|Q8NHV1|GIMA7_HUMAN; GTPase IMAP family member 7 OS=Homo sapiens GN=GIMAP7 PE=1 SV=1}	{dre:100537694; - - - - -}	{NA}	{GO:0003824; NA GO:0003729; mRNA binding; molecular_function GO:0006376; mRNA splice site selection; biological_process GO:0005525; GTP binding; molecular_function GO:0005685; U1 snRNP; cellular_component GO:0003677; DNA binding; molecular_function GO:0030176; integral to endoplasmic reticulum membrane; cellular_component GO:0006304; DNA modification; biological_process GO:0008430; selenium bindi…	{XM_019093656.1; PREDICTED: Cyprinus carpio GTPase IMAP family member 4-like (LOC109078357), transcript variant X2, mRNA}	{PF02993:Minor capsid protein VI PF04548:AIG1 family PF03234:Cdc37 N terminal kinase binding PF08463:EcoEI R protein C-terminal PF06936:Selenoprotein S (SelS) PF03194:LUC7 N_terminus}
Novelgene0311	{NA}	{NA}	{NA}	{NA}	{NA}	{XR_002016488.1; PREDICTED: Cyprinus carpio interferon regulatory factor 2-like (LOC109082905), transcript variant X4, misc_RNA}	{NA}
Novelgene0312	{ACX56233.1; odd oz/ten-m3 [Danio rerio]}	{sp|Q9W7R4|TEN3_DANRE; Teneurin-3 OS=Danio rerio GN=tenm3 PE=2 SV=1}	{sasa:106602442; - - - - -; sasa:106602442; - - - - -}	{Hs8922444; KOG4658 Apoptotic ATPase T Signal transduction mechanisms ;}	{NA}	{XM_019101470.1; PREDICTED: Cyprinus carpio teneurin-3-like (LOC109087252), mRNA}	{NA}
Novelgene0313	{XP_016087735.1; PREDICTED: teneurin-3 isoform X1 [Sinocyclocheilus grahami]}	{sp|Q9W7R4|TEN3_DANRE; Teneurin-3 OS=Danio rerio GN=tenm3 PE=2 SV=1}	{sasa:106602442; - - - - -; sasa:106602442; - - - - -}	{Hs7657411_2; KOG4658 Apoptotic ATPase T Signal transduction mechanisms ;}	{GO:0007154; cell communication; biological_process GO:0016846; carbon-sulfur lyase activity; molecular_function GO:0005515; protein binding; molecular_function GO:0003676; nucleic acid binding; molecular_function GO:0016020; membrane; cellular_component}	{LN598276.1; Cyprinus carpio genome assembly common carp genome ,scaffold 000000063}	{PF04863:Alliinase EGF-like domain PF00552:Integrase DNA binding domain PF00008:EGF-like domain PF01414:Delta serrate ligand}
Novelgene0314	{KTF80188.1; hypothetical protein cypCar_00009219, partial [Cyprinus carpio]}	{NA}	{sasa:106602442; - - - - -; sasa:106602442; - - - - -}	{NA}	{NA}	{LN592849.1; Cyprinus carpio genome assembly common carp genome ,scaffold 000006917}	{NA}
Novelgene0315	{NA}	{NA}	{NA}	{NA}	{NA}	{LN590718.1; Cyprinus carpio genome assembly common carp genome, scaffold: LG9, chromosome: 9}	{NA}
Novelgene0316	{NA}	{NA}	{NA}	{NA}	{NA}	{LN591229.1; Cyprinus carpio genome assembly common carp genome ,scaffold 000029008}	{NA}
Novelgene0317	{NA}	{NA}	{NA}	{NA}	{NA}	{LN590692.1; Cyprinus carpio genome assembly common carp genome, scaffold: LG33, chromosome: 33}	{NA}
Novelgene0318	{NA}	{NA}	{NA}	{NA}	{NA}	{LN590701.1; Cyprinus carpio genome assembly common carp genome, scaffold: LG1, chromosome: 1}	{NA}
Novelgene0319	{XP_016089322.1; PREDICTED: teneurin-3-like [Sinocyclocheilus grahami]}	{sp|Q9P273|TEN3_HUMAN; Teneurin-3 OS=Homo sapiens GN=TENM3 PE=2 SV=3}	{fca:101086900; - - - - -}	{NA}	{GO:0007165; signal transduction; biological_process GO:0016021; integral to membrane; cellular_component}	{LN590691.1; Cyprinus carpio genome assembly common carp genome, scaffold: LG8, chromosome: 8}	{PF06484:Teneurin Intracellular Region}
Novelgene0320	{NA}	{NA}	{NA}	{NA}	{NA}	{LN590691.1; Cyprinus carpio genome assembly common carp genome, scaffold: LG8, chromosome: 8}	{NA}
Novelgene0321	{NA}	{NA}	{NA}	{NA}	{NA}	{LN590691.1; Cyprinus carpio genome assembly common carp genome, scaffold: LG8, chromosome: 8}	{NA}
Novelgene0322	{NA}	{NA}	{NA}	{NA}	{NA}	{LN592157.1; Cyprinus carpio genome assembly common carp genome ,scaffold 000007727}	{NA}
Novelgene0323	{NA}	{NA}	{NA}	{NA}	{GO:0006508; proteolysis; biological_process GO:0003968; RNA-directed RNA polymerase activity; molecular_function GO:0008234; cysteine-type peptidase activity; molecular_function}	{LN590686.1; Cyprinus carpio genome assembly common carp genome, scaffold: LG35, chromosome: 35}	{PF01831:Peptidase C16 family}
Novelgene0324	{NA}	{NA}	{NA}	{NA}	{NA}	{LN596630.1; Cyprinus carpio genome assembly common carp genome ,scaffold 000002480}	{NA}
Novelgene0325	{NA}	{NA}	{NA}	{NA}	{GO:0045300; acyl-[acyl-carrier-protein] desaturase activity; molecular_function GO:0006631; fatty acid metabolic process; biological_process GO:0055114; oxidation-reduction process; biological_process}	{LN597877.1; Cyprinus carpio genome assembly common carp genome ,scaffold 000003243}	{PF03405:Fatty acid desaturase}
Novelgene0326	{XP_019222829.1; PREDICTED: LOW QUALITY PROTEIN: RNA-directed DNA polymerase from mobile element jockey-like [Oreochromis niloticus]}	{sp|Q9NBX4|RTXE_DROME; Probable RNA-directed DNA polymerase from transposon X-element OS=Drosophila melanogaster GN=X-element\ORF2 PE=3 SV=1}	{lco:109138802; - - - - -}	{CE27509_1; KOG1075 FOG: Reverse transcriptase R General function prediction only ;}	{GO:0006278; RNA-dependent DNA replication; biological_process GO:0003723; RNA binding; molecular_function GO:0003964; RNA-directed DNA polymerase activity; molecular_function GO:0019028; viral capsid; cellular_component}	{LN590703.1; Cyprinus carpio genome assembly common carp genome, scaffold: LG6, chromosome: 6}	{PF05531:Nucleopolyhedrovirus P10 protein PF00078:Reverse transcriptase (RNA-dependent DNA polymerase)}
Novelgene0327	{NA}	{NA}	{NA}	{NA}	{NA}	{LN590678.1; Cyprinus carpio genome assembly common carp genome, scaffold: LG28, chromosome: 28}	{NA}
Novelgene0328	{NA}	{NA}	{NA}	{NA}	{NA}	{LN590698.1; Cyprinus carpio genome assembly common carp genome, scaffold: LG17, chromosome: 17}	{NA}
Novelgene0329	{NA}	{NA}	{NA}	{NA}	{NA}	{LN590680.1; Cyprinus carpio genome assembly common carp genome, scaffold: LG4, chromosome: 4}	{NA}
Novelgene0330	{NA}	{NA}	{NA}	{NA}	{GO:0035556; intracellular signal transduction; biological_process}	{LN590698.1; Cyprinus carpio genome assembly common carp genome, scaffold: LG17, chromosome: 17}	{PF00130:Phorbol esters/diacylglycerol binding domain (C1 domain)}
Novelgene0331	{NA}	{NA}	{NA}	{NA}	{NA}	{LN590711.1; Cyprinus carpio genome assembly common carp genome, scaffold: LG40, chromosome: 40}	{NA}
Novelgene0332	{KTG38362.1; hypothetical protein cypCar_00027834 [Cyprinus carpio]}	{NA}	{NA}	{NA}	{GO:0019058; viral infectious cycle; biological_process GO:0003677; DNA binding; molecular_function}	{LN590678.1; Cyprinus carpio genome assembly common carp genome, scaffold: LG28, chromosome: 28}	{PF08198:Thymopoietin protein PF04544:Herpesvirus egress protein UL20}
Novelgene0333	{NA}	{NA}	{NA}	{NA}	{NA}	{LN590680.1; Cyprinus carpio genome assembly common carp genome, scaffold: LG4, chromosome: 4}	{NA}
Novelgene0334	{BAE46429.1; ORF2-encoded protein, partial [Danio rerio]}	{NA}	{mze:106675560; - - - - -}	{NA}	{NA}	{KJ424361.1; Allotetraploid red crucian carp x Cyprinus carpio clone BAC AT150F8.1, complete sequence}	{NA}
Novelgene0335	{XP_016318957.1; PREDICTED: serine/threonine-protein kinase DCLK2-like isoform X1 [Sinocyclocheilus anshuiensis]}	{NA}	{NA}	{NA}	{NA}	{LN590712.1; Cyprinus carpio genome assembly common carp genome, scaffold: LG2, chromosome: 2}	{NA}
Novelgene0336	{NA}	{NA}	{NA}	{NA}	{NA}	{LN590709.1; Cyprinus carpio genome assembly common carp genome, scaffold: LG5, chromosome: 5}	{NA}
Novelgene0337	{NA}	{NA}	{NA}	{NA}	{NA}	{LN590709.1; Cyprinus carpio genome assembly common carp genome, scaffold: LG5, chromosome: 5}	{NA}
Novelgene0338	{KTG36977.1; hypothetical protein cypCar_00018801 [Cyprinus carpio]}	{NA}	{NA}	{NA}	{NA}	{LN591217.1; Cyprinus carpio genome assembly common carp genome ,scaffold 000028983}	{NA}
Novelgene0339	{NA}	{NA}	{NA}	{NA}	{NA}	{LN590972.1; Cyprinus carpio genome assembly common carp genome ,scaffold 000000987}	{NA}
Novelgene0340	{NA}	{NA}	{NA}	{NA}	{NA}	{LN594394.1; Cyprinus carpio genome assembly common carp genome ,scaffold 000004952}	{NA}
Novelgene0341	{XP_016411046.1; PREDICTED: transmembrane protein 184C-like [Sinocyclocheilus rhinocerous]}	{sp|Q5ZMP3|T184C_CHICK; Transmembrane protein 184C OS=Gallus gallus GN=TMEM184C PE=2 SV=1}	{dre:567248; - - - - -}	{Hs8922707; KOG2641 Predicted seven transmembrane receptor - rhodopsin family T Signal transduction mechanisms ;}	{NA}	{LN594394.1; Cyprinus carpio genome assembly common carp genome ,scaffold 000004952}	{NA}
Novelgene0342	{XP_016411058.1; PREDICTED: endothelin-1 receptor-like [Sinocyclocheilus rhinocerous]}	{sp|Q29010|EDNRA_PIG; Endothelin-1 receptor OS=Sus scrofa GN=EDNRA PE=2 SV=1}	{dre:114550; K04197 EDNRA endothelin receptor type A - ko04020; Environmental Information Processing; Signal transduction; Calcium signaling pathway | ko04024; Environmental Information Processing; Signal transduction; cAMP signaling pathway | ko04022; Environmental Information Processing; Signal transduction; cGMP-PKG signaling pathway | ko04080; Environmental Information Processing; Signaling m…	{Hs4503465; KOG3656 FOG: 7 transmembrane receptor R General function prediction only ;}	{GO:0016021; integral to membrane; cellular_component GO:0007186; G-protein coupled receptor protein signaling pathway; biological_process GO:0004930; G-protein coupled receptor activity; molecular_function}	{LN590677.1; Cyprinus carpio genome assembly common carp genome, scaffold: LG7, chromosome: 7}	{PF00001:7 transmembrane receptor (rhodopsin family)}
Novelgene0343	{NA}	{NA}	{NA}	{NA}	{NA}	{LN590692.1; Cyprinus carpio genome assembly common carp genome, scaffold: LG33, chromosome: 33}	{NA}
Novelgene0344	{NA}	{NA}	{NA}	{NA}	{NA}	{LN590680.1; Cyprinus carpio genome assembly common carp genome, scaffold: LG4, chromosome: 4}	{NA}
Novelgene0345	{XP_016145976.1; PREDICTED: voltage-dependent R-type calcium channel subunit alpha-1E-like isoform X2 [Sinocyclocheilus grahami]}	{NA}	{lco:104929347; K04852 CACNA1E voltage-dependent calcium channel R type alpha-1E - ko04010; Environmental Information Processing; Signal transduction; MAPK signaling pathway | ko04020; Environmental Information Processing; Signal transduction; Calcium signaling pathway | ko04930; Human Diseases; Endocrine and metabolic diseases; Type II diabetes mellitus}	{NA}	{NA}	{LN590693.1; Cyprinus carpio genome assembly common carp genome, scaffold: LG3, chromosome: 3}	{NA}
Novelgene0346	{XP_016303147.1; PREDICTED: remodeling and spacing factor 1-like [Sinocyclocheilus anshuiensis]}	{NA}	{dre:564825; K11657 RSF1 remodeling and spacing factor 1 - -}	{NA}	{GO:0055085; transmembrane transport; biological_process GO:0016020; membrane; cellular_component GO:0046873; metal ion transmembrane transporter activity; molecular_function GO:0015031; protein transport; biological_process GO:0004190; aspartic-type endopeptidase activity; molecular_function GO:0032040; small-subunit processome; cellular_component GO:0030001; metal ion transport; biological_proc…	{LN591188.1; Cyprinus carpio genome assembly common carp genome ,scaffold 000028931}	{PF04147:Nop14-like family PF03839:Translocation protein Sec62 PF01080:Presenilin PF02862:DDHD domain PF05793:Transcription initiation factor IIF, alpha subunit (TFIIF-alpha) PF02535:ZIP Zinc transporter}
Novelgene0347	{NA}	{NA}	{NA}	{NA}	{NA}	{KF056148.1; Carassius auratus clone JE502 microsatellite sequence}	{NA}
Novelgene0348	{NA}	{NA}	{NA}	{NA}	{NA}	{LN590687.1; Cyprinus carpio genome assembly common carp genome, scaffold: LG13, chromosome: 13}	{NA}
Novelgene0349	{XP_016364699.1; PREDICTED: protein FAM168A-like [Sinocyclocheilus rhinocerous]}	{NA}	{NA}	{NA}	{NA}	{LN590737.1; Cyprinus carpio genome assembly common carp genome ,scaffold 000000070}	{NA}
Novelgene0350	{NA}	{NA}	{NA}	{NA}	{NA}	{LN590701.1; Cyprinus carpio genome assembly common carp genome, scaffold: LG1, chromosome: 1}	{NA}
Novelgene0351	{NA}	{NA}	{NA}	{NA}	{NA}	{LN594930.1; Cyprinus carpio genome assembly common carp genome ,scaffold 000002526}	{NA}
Novelgene0352	{XP_019203002.1; PREDICTED: uncharacterized protein LOC109195424 [Oreochromis niloticus]}	{sp|P20825|POL2_DROME; Retrovirus-related Pol polyprotein from transposon 297 OS=Drosophila melanogaster GN=pol PE=3 SV=1}	{mze:106675657; - - - - -}	{7292616; KOG0017 FOG: Transposon-encoded proteins with TYA, reverse transcriptase, integrase domains in various combinations R General function prediction only ;}	{GO:0015074; DNA integration; biological_process GO:0003723; RNA binding; molecular_function GO:0003964; RNA-directed DNA polymerase activity; molecular_function GO:0006278; RNA-dependent DNA replication; biological_process GO:0019068; virion assembly; biological_process}	{LN591318.1; Cyprinus carpio genome assembly common carp genome ,scaffold 000003933}	{PF03052:Adenoviral protein L1 52/55-kDa PF00078:Reverse transcriptase (RNA-dependent DNA polymerase) PF00665:Integrase core domain}
Novelgene0353	{XP_017101577.1; PREDICTED: transposable element Tcb1 transposase isoform X2 [Drosophila bipectinata]}	{sp|P03934|TC1A_CAEEL; Transposable element Tc1 transposase OS=Caenorhabditis elegans GN=tc1a PE=3 SV=1}	{hmg:100213664; - - - - -}	{NA}	{NA}	{LN594697.1; Cyprinus carpio genome assembly common carp genome ,scaffold 000003201}	{NA}
Novelgene0354	{KTF81015.1; hypothetical protein cypCar_00021966 [Cyprinus carpio]}	{NA}	{NA}	{NA}	{GO:0006914; autophagy; biological_process GO:0006904; vesicle docking involved in exocytosis; biological_process GO:0017048; Rho GTPase binding; molecular_function GO:0015031; protein transport; biological_process GO:0010508; positive regulation of autophagy; biological_process GO:0005783; endoplasmic reticulum; cellular_component GO:0006886; intracellular protein transport; biological_process G…	{LN594225.1; Cyprinus carpio genome assembly common carp genome ,scaffold 000000480}	{PF01105:emp24/gp25L/p24 family/GOLD PF07851:TMPIT-like protein PF10186:Vacuolar sorting 38 and autophagy-related subunit 14 PF08912:Rho Binding PF04111:Autophagy protein Apg6 PF04977:Septum formation initiator PF04048:Sec8 exocyst complex component specific domain PF05837:Centromere protein H (CENP-H) PF05529:B-cell receptor-associated protein 31-like PF09726:Transmembrane protein PF03938:Outer …
Novelgene0355	{NA}	{NA}	{NA}	{NA}	{GO:0032465; regulation of cytokinesis; biological_process GO:0006915; apoptosis; biological_process GO:0004842; ubiquitin-protein ligase activity; molecular_function}	{XR_002020796.1; PREDICTED: Cyprinus carpio uncharacterized LOC109107846 (LOC109107846), ncRNA}	{PF12356:Protein of unknown function (DUF3643) }
Novelgene0356	{NA}	{NA}	{NA}	{NA}	{NA}	{LN590680.1; Cyprinus carpio genome assembly common carp genome, scaffold: LG4, chromosome: 4}	{NA}
Novelgene0357	{NA}	{NA}	{NA}	{NA}	{NA}	{LN590715.1; Cyprinus carpio genome assembly common carp genome, scaffold: LG46, chromosome: 46}	{NA}
Novelgene0358	{XP_018961483.1; PREDICTED: zinc finger and BTB domain-containing protein 20-like isoform X1 [Cyprinus carpio]}	{sp|Q96K62|ZBT45_HUMAN; Zinc finger and BTB domain-containing protein 45 OS=Homo sapiens GN=ZBTB45 PE=2 SV=1}	{dre:403007; K10516 ZBTB45 zinc finger and BTB domain-containing protein 45 - -}	{Hs14249464; KOG1721 FOG: Zn-finger R General function prediction only ;}	{GO:0030127; COPII vesicle coat; cellular_component GO:0006886; intracellular protein transport; biological_process GO:0006464; protein modification process; biological_process GO:0046872; metal ion binding; molecular_function GO:0008270; zinc ion binding; molecular_function GO:0006888; ER to Golgi vesicle-mediated transport; biological_process GO:0016151; nickel ion binding; molecular_function G…	{XM_019105939.1; PREDICTED: Cyprinus carpio zinc finger and BTB domain-containing protein 20-like (LOC109092187), transcript variant X4, mRNA}	{PF04612:Type II secretion system (T2SS), protein M PF02148:Zn-finger in ubiquitin-hydrolases and other protein PF00096:Zinc finger, C2H2 type PF04810:Sec23/Sec24 zinc finger PF01155:Hydrogenase/urease nickel incorporation, metallochaperone, hypA PF00412:LIM domain}
Novelgene0359	{NA}	{NA}	{NA}	{NA}	{NA}	{LN590680.1; Cyprinus carpio genome assembly common carp genome, scaffold: LG4, chromosome: 4}	{NA}
Novelgene0360	{XP_018976221.1; PREDICTED: tripartite motif-containing protein 16-like [Cyprinus carpio]}	{sp|Q14258|TRI25_HUMAN; E3 ubiquitin/ISG15 ligase TRIM25 OS=Homo sapiens GN=TRIM25 PE=1 SV=2}	{ipu:108261734; K12006 TRIM16 tripartite motif-containing protein 16 - -}	{Hs4827065; KOG2177 Predicted E3 ubiquitin ligase O Posttranslational modification, protein turnover, chaperones ;}	{GO:0005576; NA GO:0019836; hemolysis by symbiont of host erythrocytes; biological_process GO:0042030; ATPase inhibitor activity; molecular_function GO:0016020; membrane; cellular_component GO:0006816; calcium ion transport; biological_process GO:0005246; calcium channel regulator activity; molecular_function GO:0005515; protein binding; molecular_function GO:0046872; metal ion binding; molecular…	{XM_019107962.1; PREDICTED: Cyprinus carpio tripartite motif-containing protein 16-like (LOC109094260), transcript variant X1, mRNA}	{PF14634:zinc-RING finger domain PF13639:Ring finger domain PF00643:B-box zinc finger PF00097:Zinc finger, C3HC4 type (RING finger) PF04564:U-box domain PF04272:Phospholamban PF08024:Ant antimicrobial peptide}
Novelgene0361	{NA}	{NA}	{NA}	{NA}	{GO:0004347; glucose-6-phosphate isomerase activity; molecular_function GO:0004476; mannose-6-phosphate isomerase activity; molecular_function GO:0005975; carbohydrate metabolic process; biological_process}	{LN595275.1; Cyprinus carpio genome assembly common carp genome ,scaffold 000001417}	{PF10432:Bacterial phospho-glucose isomerase C-terminal SIS domain}
Novelgene0362	{XP_016145886.1; PREDICTED: protein FAM19A5-like [Sinocyclocheilus grahami]}	{NA}	{ola:101171664; - - - - -}	{NA}	{NA}	{LN590706.1; Cyprinus carpio genome assembly common carp genome, scaffold: LG36, chromosome: 36}	{NA}
Novelgene0363	{XP_018952151.1; PREDICTED: uncharacterized protein LOC109081630 [Cyprinus carpio]}	{NA}	{NA}	{NA}	{GO:0042627; chylomicron; cellular_component GO:0006629; lipid metabolic process; biological_process GO:0004857; enzyme inhibitor activity; molecular_function GO:0003824; NA GO:0008152; NA GO:0019031; viral envelope; cellular_component}	{LN590714.1; Cyprinus carpio genome assembly common carp genome, scaffold: LG27, chromosome: 27}	{PF01507:Phosphoadenosine phosphosulfate reductase family PF10717:Occlusion-derived virus envelope protein ODV-E18 PF05418:Apovitellenin I (Apo-VLDL-II)}
Novelgene0364	{NA}	{NA}	{NA}	{NA}	{NA}	{LN593968.1; Cyprinus carpio genome assembly common carp genome ,scaffold 000001412}	{NA}
Novelgene0365	{NA}	{NA}	{NA}	{NA}	{GO:0008270; zinc ion binding; molecular_function}	{LN591151.1; Cyprinus carpio genome assembly common carp genome ,scaffold 000028871}	{PF00641:Zn-finger in Ran binding protein and others}
Novelgene0366	{NA}	{NA}	{NA}	{NA}	{GO:0005133; interferon-gamma receptor binding; molecular_function GO:0006955; immune response; biological_process GO:0005576; NA}	{LN598425.1; Cyprinus carpio genome assembly common carp genome ,scaffold 000001590}	{PF00714:Interferon gamma}
Novelgene0367	{NA}	{NA}	{NA}	{NA}	{NA}	{LN590711.1; Cyprinus carpio genome assembly common carp genome, scaffold: LG40, chromosome: 40}	{NA}
Novelgene0368	{NA}	{NA}	{NA}	{NA}	{NA}	{LN590684.1; Cyprinus carpio genome assembly common carp genome, scaffold: LG18, chromosome: 18}	{NA}
Novelgene0369	{NA}	{NA}	{NA}	{NA}	{NA}	{LN593527.1; Cyprinus carpio genome assembly common carp genome ,scaffold 000001128}	{NA}
Novelgene0370	{XP_018972809.1; PREDICTED: E3 ubiquitin-protein ligase TRIM39-like [Cyprinus carpio]}	{sp|Q92021|NF7B_XENLA; Nuclear factor 7, brain OS=Xenopus laevis PE=1 SV=1}	{ipu:108262038; - - - - -}	{Hs15208660; KOG2177 Predicted E3 ubiquitin ligase O Posttranslational modification, protein turnover, chaperones ;}	{GO:0005515; protein binding; molecular_function}	{XM_019117264.1; PREDICTED: Cyprinus carpio E3 ubiquitin-protein ligase TRIM39-like (LOC109103916), mRNA}	{PF00622:SPRY domain}
Novelgene0371	{NA}	{NA}	{NA}	{NA}	{NA}	{LN590950.1; Cyprinus carpio genome assembly common carp genome ,scaffold 000000902}	{NA}
Novelgene0372	{XP_018939331.1; PREDICTED: uncharacterized protein LOC109066767 [Cyprinus carpio]}	{NA}	{sasa:106602005; - - - - -; sasa:106602005; - - - - -}	{NA}	{GO:0003855; 3-dehydroquinate dehydratase activity; molecular_function}	{LN591056.1; Cyprinus carpio genome assembly common carp genome ,scaffold 000001451}	{PF01220:Dehydroquinase class II}
Novelgene0373	{NA}	{NA}	{NA}	{NA}	{GO:0051536; iron-sulfur cluster binding; molecular_function GO:0042312; regulation of vasodilation; biological_process GO:0008217; regulation of blood pressure; biological_process GO:0005576; NA GO:0005179; hormone activity; molecular_function}	{LN590708.1; Cyprinus carpio genome assembly common carp genome, scaffold: LG39, chromosome: 39}	{PF02083:Urotensin II PF13183:4Fe-4S dicluster domain}
Novelgene0374	{NA}	{NA}	{NA}	{NA}	{NA}	{LN592197.1; Cyprinus carpio genome assembly common carp genome ,scaffold 000002177}	{NA}
Novelgene0375	{NA}	{NA}	{NA}	{NA}	{NA}	{LN590709.1; Cyprinus carpio genome assembly common carp genome, scaffold: LG5, chromosome: 5}	{NA}
Novelgene0376	{NA}	{NA}	{NA}	{NA}	{NA}	{LN590678.1; Cyprinus carpio genome assembly common carp genome, scaffold: LG28, chromosome: 28}	{NA}
Novelgene0377	{NA}	{NA}	{NA}	{NA}	{NA}	{LN590691.1; Cyprinus carpio genome assembly common carp genome, scaffold: LG8, chromosome: 8}	{NA}
Novelgene0378	{NA}	{NA}	{NA}	{NA}	{NA}	{LN599652.1; Cyprinus carpio genome assembly common carp genome ,scaffold 000018182}	{NA}
Novelgene0379	{XP_018933515.1; PREDICTED: gastrula zinc finger protein XlCGF8.2DB-like [Cyprinus carpio]}	{NA}	{NA}	{NA}	{NA}	{XR_002020922.1; PREDICTED: Cyprinus carpio uncharacterized LOC109108624 (LOC109108624), ncRNA}	{NA}
Novelgene0380	{NA}	{NA}	{NA}	{NA}	{NA}	{LN590872.1; Cyprinus carpio genome assembly common carp genome ,scaffold 000000611}	{NA}
Novelgene0381	{NA}	{NA}	{NA}	{NA}	{NA}	{LN590743.1; Cyprinus carpio genome assembly common carp genome ,scaffold 000000086}	{NA}
Novelgene0382	{BAB83841.1; ReO_6 [Oryzias latipes]}	{sp|Q95SX7|RTBS_DROME; Probable RNA-directed DNA polymerase from transposon BS OS=Drosophila melanogaster GN=RTase PE=2 SV=1}	{ola:105354030; - - - - -}	{CE01382; KOG1075 FOG: Reverse transcriptase R General function prediction only ;}	{GO:0016706; oxidoreductase activity, acting on paired donors, with incorporation or reduction of molecular oxygen, 2-oxoglutarate as one donor, and incorporation of one atom each of oxygen into both donors; molecular_function GO:0055114; oxidation-reduction process; biological_process GO:0006228; UTP biosynthetic process; biological_process GO:0004550; nucleoside diphosphate kinase activity; mol…	{LN598420.1; Cyprinus carpio genome assembly common carp genome ,scaffold 000005695}	{PF00078:Reverse transcriptase (RNA-dependent DNA polymerase) PF00334:Nucleoside diphosphate kinase PF09004:Domain of unknown function (DUF1891)}
Novelgene0383	{XP_005755623.1; PREDICTED: uncharacterized protein LOC102215737, partial [Pundamilia nyererei]}	{NA}	{mze:106674468; - - - - -}	{NA}	{GO:0046872; metal ion binding; molecular_function GO:0005515; protein binding; molecular_function GO:0052331; hemolysis in other organism involved in symbiotic interaction; biological_process GO:0046931; pore complex assembly; biological_process GO:0015267; channel activity; molecular_function GO:0046930; pore complex; cellular_component GO:0006812; cation transport; biological_process}	{LN590730.1; Cyprinus carpio genome assembly common carp genome ,scaffold 000000049}	{PF06369:Sea anemone cytotoxic protein PF00564:PB1 domain PF00096:Zinc finger, C2H2 type}
Novelgene0384	{NA}	{NA}	{NA}	{NA}	{GO:0008108; UDP-glucose:hexose-1-phosphate uridylyltransferase activity; molecular_function GO:0006012; galactose metabolic process; biological_process GO:0006281; DNA repair; biological_process GO:0008270; zinc ion binding; molecular_function}	{LN590682.1; Cyprinus carpio genome assembly common carp genome, scaffold: LG21, chromosome: 21}	{PF02744:Galactose-1-phosphate uridyl transferase, C-terminal domain PF07975:TFIIH C1-like domain}
Novelgene0385	{XP_017211262.1; PREDICTED: uncharacterized protein LOC108183999 isoform X1 [Danio rerio]}	{NA}	{sko:100371911; - - - - -}	{NA}	{GO:0003676; nucleic acid binding; molecular_function GO:0003700; sequence-specific DNA binding transcription factor activity; molecular_function GO:0006355; regulation of transcription, DNA-dependent; biological_process GO:0008270; zinc ion binding; molecular_function GO:0005634; nucleus; cellular_component}	{LN590773.1; Cyprinus carpio genome assembly common carp genome ,scaffold 000000208}	{PF02023:SCAN domain PF00098:Zinc knuckle}
Novelgene0386	{NA}	{NA}	{NA}	{NA}	{NA}	{XM_016529549.1; PREDICTED: Sinocyclocheilus rhinocerous guanine nucleotide-binding protein subunit alpha-13 (LOC107721501), mRNA}	{NA}
Novelgene0387	{XP_014375470.1; PREDICTED: protein rogdi homolog [Alligator sinensis]}	{sp|Q148F6|ROGDI_BOVIN; Protein rogdi homolog OS=Bos taurus GN=ROGDI PE=2 SV=1}	{asn:102376161; - - - - -}	{Hs13375779; KOG3992 Uncharacterized conserved protein S Function unknown ;}	{NA}	{LN590709.1; Cyprinus carpio genome assembly common carp genome, scaffold: LG5, chromosome: 5}	{NA}
Novelgene0388	{NA}	{NA}	{NA}	{NA}	{NA}	{XM_016529544.1; PREDICTED: Sinocyclocheilus rhinocerous putative oxidoreductase GLYR1 (LOC107721499), transcript variant X7, mRNA}	{NA}
Novelgene0389	{XP_018946704.1; PREDICTED: uncharacterized protein LOC109075231 [Cyprinus carpio]}	{sp|Q95SX7|RTBS_DROME; Probable RNA-directed DNA polymerase from transposon BS OS=Drosophila melanogaster GN=RTase PE=2 SV=1}	{xla:108712291; - - - - -}	{CE04575; KOG1075 FOG: Reverse transcriptase R General function prediction only ;}	{GO:0006278; RNA-dependent DNA replication; biological_process GO:0003723; RNA binding; molecular_function GO:0003964; RNA-directed DNA polymerase activity; molecular_function}	{LN590674.1; Cyprinus carpio genome assembly common carp genome, scaffold: LG42, chromosome: 42}	{PF00078:Reverse transcriptase (RNA-dependent DNA polymerase)}
Novelgene0390	{KKF19921.1; Retrotransposable element Tf2 protein type 1 [Larimichthys crocea]}	{sp|P0CT38|TF25_SCHPO; Transposon Tf2-5 polyprotein OS=Schizosaccharomyces pombe (strain 972 / ATCC 24843) GN=Tf2-5 PE=3 SV=1}	{xtr:108644811; - - - - -}	{At3g11970_2; KOG0017 FOG: Transposon-encoded proteins with TYA, reverse transcriptase, integrase domains in various combinations R General function prediction only ;}	{GO:0015074; DNA integration; biological_process GO:0003723; RNA binding; molecular_function GO:0006278; RNA-dependent DNA replication; biological_process GO:0003964; RNA-directed DNA polymerase activity; molecular_function GO:0004190; aspartic-type endopeptidase activity; molecular_function GO:0006508; proteolysis; biological_process GO:0019646; aerobic electron transport chain; biological_proce…	{LN592808.1; Cyprinus carpio genome assembly common carp genome ,scaffold 000007132}	{PF01355:High potential iron-sulfur protein PF09668:Aspartyl protease PF00078:Reverse transcriptase (RNA-dependent DNA polymerase) PF00665:Integrase core domain}
Novelgene0391	{NA}	{NA}	{NA}	{NA}	{NA}	{LN598199.1; Cyprinus carpio genome assembly common carp genome ,scaffold 000002186}	{NA}
Novelgene0392	{XP_018936537.1; PREDICTED: uncharacterized protein LOC109063988 [Cyprinus carpio]}	{NA}	{sasa:106566110; - - - - -; sasa:106566110; - - - - -}	{CE26118_1; KOG0017 FOG: Transposon-encoded proteins with TYA, reverse transcriptase, integrase domains in various combinations R General function prediction only ;}	{GO:0005986; sucrose biosynthetic process; biological_process GO:0050307; sucrose-phosphate phosphatase activity; molecular_function GO:0005525; GTP binding; molecular_function GO:0006614; SRP-dependent cotranslational protein targeting to membrane; biological_process}	{LN591205.1; Cyprinus carpio genome assembly common carp genome ,scaffold 000028967}	{PF02881:SRP54-type protein, helical bundle domain PF08472:Sucrose-6-phosphate phosphohydrolase C-terminal}
Novelgene0393	{XP_008305632.1; PREDICTED: uncharacterized protein LOC103376870 [Cynoglossus semilaevis]}	{NA}	{sasa:106602332; K18647 ANP32B acidic leucine-rich nuclear phosphoprotein 32 family member B - -; sasa:106602332; K18647 ANP32B acidic leucine-rich nuclear phosphoprotein 32 family member B - -}	{NA}	{GO:0015074; DNA integration; biological_process GO:0006313; transposition, DNA-mediated; biological_process GO:0004803; transposase activity; molecular_function GO:0003677; DNA binding; molecular_function}	{LN594938.1; Cyprinus carpio genome assembly common carp genome ,scaffold 000003038}	{PF01498:Transposase}
Novelgene0394	{NA}	{NA}	{NA}	{NA}	{NA}	{LN590675.1; Cyprinus carpio genome assembly common carp genome, scaffold: LG44, chromosome: 44}	{NA}
Novelgene0395	{NA}	{NA}	{NA}	{NA}	{NA}	{LN591116.1; Cyprinus carpio genome assembly common carp genome ,scaffold 000028813}	{NA}
Novelgene0396	{NA}	{NA}	{NA}	{NA}	{NA}	{LN598177.1; Cyprinus carpio genome assembly common carp genome ,scaffold 000001273}	{NA}
Novelgene0397	{XP_010793591.1; PREDICTED: THAP domain-containing protein 6-like [Notothenia coriiceps]}	{NA}	{NA}	{NA}	{NA}	{LN595223.1; Cyprinus carpio genome assembly common carp genome ,scaffold 000001650}	{NA}
Novelgene0398	{NA}	{NA}	{NA}	{NA}	{NA}	{FJ774071.1; Carassius auratus gibelio Dazl (Dazl) gene, complete cds}	{NA}
Novelgene0399	{NA}	{NA}	{NA}	{NA}	{NA}	{XM_016244833.1; PREDICTED: Sinocyclocheilus grahami A-kinase anchor protein 8-like (LOC107560607), transcript variant X3, mRNA}	{NA}
Novelgene0400	{NA}	{NA}	{NA}	{NA}	{NA}	{KJ424359.1; Allotetraploid red crucian carp x Cyprinus carpio clone BAC AT150B8, complete sequence}	{NA}
Novelgene0401	{XP_016099885.1; PREDICTED: vegetative cell wall protein gp1-like isoform X5 [Sinocyclocheilus grahami]}	{NA}	{NA}	{NA}	{GO:0006366; transcription from RNA polymerase II promoter; biological_process GO:0005665; DNA-directed RNA polymerase II, core complex; cellular_component GO:0003677; DNA binding; molecular_function}	{LN590699.1; Cyprinus carpio genome assembly common carp genome, scaffold: LG22, chromosome: 22}	{PF05001:RNA polymerase Rpb1 C-terminal repeat }
Novelgene0402	{XP_018948644.1; PREDICTED: LOW QUALITY PROTEIN: semaphorin-4A-like [Cyprinus carpio]}	{NA}	{lco:104933068; K06521 SEMA4, CD100 semaphorin 4 - ko04360; Organismal Systems; Development; Axon guidance}	{NA}	{NA}	{XM_019093093.1; PREDICTED: Cyprinus carpio semaphorin-4G-like (LOC109077549), mRNA}	{NA}
Novelgene0403	{XP_014264352.1; PREDICTED: uncharacterized protein LOC106675066 [Maylandia zebra]}	{sp|P14381|YTX2_XENLA; Transposon TX1 uncharacterized 149 kDa protein OS=Xenopus laevis PE=4 SV=1}	{mze:106675066; - - - - -}	{NA}	{NA}	{LN590935.1; Cyprinus carpio genome assembly common carp genome ,scaffold 000000841}	{NA}
Novelgene0404	{XP_016086795.1; PREDICTED: peroxisomal membrane protein 11B-like [Sinocyclocheilus grahami]}	{sp|O96011|PX11B_HUMAN; Peroxisomal membrane protein 11B OS=Homo sapiens GN=PEX11B PE=1 SV=1}	{lco:104933065; K13352 PEX11B peroxin-11B - ko04146; Cellular Processes; Transport and catabolism; Peroxisome}	{Hs4505719; KOG4186 Peroxisomal biogenesis protein (peroxin) U Intracellular trafficking, secretion, and vesicular transport ;}	{GO:0016559; peroxisome fission; biological_process GO:0005779; integral to peroxisomal membrane; cellular_component}	{XM_016563114.1; PREDICTED: Sinocyclocheilus rhinocerous peroxisomal biogenesis factor 11 beta (pex11b), mRNA}	{PF05648:Peroxisomal biogenesis factor 11 (PEX11)}
Novelgene0405	{NA}	{NA}	{NA}	{NA}	{NA}	{LN591088.1; Cyprinus carpio genome assembly common carp genome ,scaffold 000001831}	{NA}
Novelgene0406	{NA}	{NA}	{NA}	{NA}	{NA}	{XM_016231311.1; PREDICTED: Sinocyclocheilus grahami synaptotagmin-11-like (LOC107550084), mRNA}	{NA}
Novelgene0407	{XP_006821602.1; PREDICTED: DNA-directed RNA polymerase II subunit 1-like [Saccoglossus kowalevskii]}	{NA}	{bfo:BRAFLDRAFT_90407; - - - - -}	{NA}	{NA}	{LN590700.1; Cyprinus carpio genome assembly common carp genome, scaffold: LG10, chromosome: 10}	{NA}
Novelgene0408	{XP_016104398.1; PREDICTED: endonuclease/exonuclease/phosphatase family domain-containing protein 1-like [Sinocyclocheilus grahami]}	{sp|Q6TEQ0|EEPD1_DANRE; Endonuclease/exonuclease/phosphatase family domain-containing protein 1 OS=Danio rerio GN=eepd1 PE=2 SV=1}	{tru:101069296; - - - - -}	{Hs20541767; KOG1857 Transcription accessory protein TEX, contains S1 domain K Transcription ;}	{GO:0042549; photosystem II stabilization; biological_process GO:0016021; integral to membrane; cellular_component GO:0019898; extrinsic to membrane; cellular_component GO:0003677; DNA binding; molecular_function GO:0009523; photosystem II; cellular_component GO:0009306; protein secretion; biological_process GO:0015979; photosynthesis; biological_process GO:0009654; oxygen evolving complex; cellu…	{XM_016499711.1; PREDICTED: Sinocyclocheilus anshuiensis endonuclease/exonuclease/phosphatase family domain-containing protein 1 (LOC107698645), mRNA}	{PF03934:Type II secretion system (T2SS), protein K PF06514:Photosystem II 12 kDa extrinsic protein (PsbU) PF00633:Helix-hairpin-helix motif}
Novelgene0409	{NA}	{NA}	{NA}	{NA}	{GO:0005739; mitochondrion; cellular_component}	{LN590709.1; Cyprinus carpio genome assembly common carp genome, scaffold: LG5, chromosome: 5}	{PF08039:Mitochondrial proteolipid}
Novelgene0410	{XP_018928509.1; PREDICTED: LOW QUALITY PROTEIN: E3 ubiquitin-protein ligase RNF19A-like [Cyprinus carpio]}	{sp|Q2VJ60|RN19A_PIG; E3 ubiquitin-protein ligase RNF19A OS=Sus scrofa GN=RNF19A PE=2 SV=1}	{xma:102229159; K11972 RNF19A E3 ubiquitin-protein ligase RNF19A 2.3.2.27 -}	{Hs19923422; KOG1815 Predicted E3 ubiquitin ligase O Posttranslational modification, protein turnover, chaperones ;}	{NA}	{XM_019072964.1; PREDICTED: Cyprinus carpio E3 ubiquitin-protein ligase RNF19A-like (LOC109055778), mRNA}	{NA}
Novelgene0411	{NA}	{NA}	{NA}	{NA}	{NA}	{LN590683.1; Cyprinus carpio genome assembly common carp genome, scaffold: LG38, chromosome: 38}	{NA}
Novelgene0412	{NA}	{NA}	{NA}	{NA}	{NA}	{LN590683.1; Cyprinus carpio genome assembly common carp genome, scaffold: LG38, chromosome: 38}	{NA}
Novelgene0413	{NA}	{NA}	{NA}	{NA}	{NA}	{LN590683.1; Cyprinus carpio genome assembly common carp genome, scaffold: LG38, chromosome: 38}	{NA}
Novelgene0414	{NA}	{NA}	{NA}	{NA}	{NA}	{LN590900.1; Cyprinus carpio genome assembly common carp genome ,scaffold 000000712}	{NA}
Novelgene0415	{NA}	{NA}	{NA}	{NA}	{NA}	{LN590683.1; Cyprinus carpio genome assembly common carp genome, scaffold: LG38, chromosome: 38}	{NA}
Novelgene0416	{XP_016321746.1; PREDICTED: zinc finger protein 706-like isoform X2 [Sinocyclocheilus anshuiensis]}	{sp|Q5ZMM5|ZN706_CHICK; Zinc finger protein 706 OS=Gallus gallus GN=ZNF706 PE=3 SV=1}	{ola:101168632; - - - - -}	{Hs7705817; KOG4118 Uncharacterized conserved protein S Function unknown ;}	{GO:0005576; NA GO:0030570; pectate lyase activity; molecular_function}	{LN590693.1; Cyprinus carpio genome assembly common carp genome, scaffold: LG3, chromosome: 3}	{PF03211:Pectate lyase}
Novelgene0417	{NA}	{NA}	{NA}	{NA}	{NA}	{XM_019089397.1; PREDICTED: Cyprinus carpio neurocalcin-delta B (LOC109073229), transcript variant X2, mRNA}	{NA}
Novelgene0418	{NA}	{NA}	{NA}	{NA}	{NA}	{KF713495.1; Carassius gibelio dsx and mab-3 related transcription factor 1-2 (Dmrt1-2) gene, complete cds}	{NA}
Novelgene0419	{NA}	{NA}	{NA}	{NA}	{GO:0033178; proton-transporting two-sector ATPase complex, catalytic domain; cellular_component GO:0015991; ATP hydrolysis coupled proton transport; biological_process GO:0016820; hydrolase activity, acting on acid anhydrides, catalyzing transmembrane movement of substances; molecular_function}	{XM_016550051.1; PREDICTED: Sinocyclocheilus rhinocerous tyrosine-protein phosphatase non-receptor type 2-like (LOC107738314), mRNA}	{PF00306:ATP synthase alpha/beta chain, C terminal domain}
Novelgene0420	{NA}	{NA}	{NA}	{NA}	{NA}	{LN590710.1; Cyprinus carpio genome assembly common carp genome, scaffold: LG26, chromosome: 26}	{NA}
Novelgene0421	{XP_016333351.1; PREDICTED: protein LDOC1-like, partial [Sinocyclocheilus anshuiensis]}	{NA}	{tru:105417071; - - - - -}	{NA}	{NA}	{LN590705.1; Cyprinus carpio genome assembly common carp genome, scaffold: LG11, chromosome: 11}	{NA}
Novelgene0422	{XP_016427025.1; PREDICTED: mitochondrial folate transporter/carrier-like [Sinocyclocheilus rhinocerous]}	{sp|Q8BMG8|MFTC_MOUSE; Mitochondrial folate transporter/carrier OS=Mus musculus GN=Slc25a32 PE=1 SV=1}	{sasa:106578534; K15115 SLC25A32, MFT solute carrier family 25 (mitochondrial folate transporter), member 32 - -; sasa:106578534; K15115 SLC25A32, MFT solute carrier family 25 (mitochondrial folate transporter), member 32 - -}	{Hs21314739; KOG0764 Mitochondrial FAD carrier protein C Energy production and conversion ;}	{NA}	{LN591153.1; Cyprinus carpio genome assembly common carp genome ,scaffold 000028873}	{NA}
Novelgene0423	{XP_016316173.1; PREDICTED: mitochondrial folate transporter/carrier-like [Sinocyclocheilus anshuiensis]}	{sp|Q8BMG8|MFTC_MOUSE; Mitochondrial folate transporter/carrier OS=Mus musculus GN=Slc25a32 PE=1 SV=1}	{cpic:101948164; K15115 SLC25A32, MFT solute carrier family 25 (mitochondrial folate transporter), member 32 - -; cpic:101948164; K15115 SLC25A32, MFT solute carrier family 25 (mitochondrial folate transporter), member 32 - -}	{7303925; KOG0764 Mitochondrial FAD carrier protein C Energy production and conversion ;}	{NA}	{LN591153.1; Cyprinus carpio genome assembly common carp genome ,scaffold 000028873}	{NA}
Novelgene0424	{NA}	{NA}	{NA}	{NA}	{NA}	{LN590862.1; Cyprinus carpio genome assembly common carp genome ,scaffold 000000554}	{NA}
Novelgene0425	{NA}	{NA}	{NA}	{NA}	{NA}	{XM_016255369.1; PREDICTED: Sinocyclocheilus grahami protein 4.1-like (LOC107569307), transcript variant X5, mRNA}	{NA}
Novelgene0426	{NA}	{NA}	{NA}	{NA}	{NA}	{LN590717.1; Cyprinus carpio genome assembly common carp genome, scaffold: LG12, chromosome: 12}	{NA}
Novelgene0427	{XP_016118600.1; PREDICTED: band 4.1-like protein 2 [Sinocyclocheilus grahami]}	{NA}	{NA}	{NA}	{GO:0007186; G-protein coupled receptor protein signaling pathway; biological_process GO:0004930; G-protein coupled receptor activity; molecular_function GO:0005789; endoplasmic reticulum membrane; cellular_component GO:0004252; serine-type endopeptidase activity; molecular_function GO:0005634; nucleus; cellular_component GO:0008270; zinc ion binding; molecular_function GO:0016021; integral to me…	{LN590717.1; Cyprinus carpio genome assembly common carp genome, scaffold: LG12, chromosome: 12}	{PF04987:Phosphatidylinositolglycan class N (PIG-N) PF07741:Brf1-like TBP-binding domain PF08496:Peptidase family S49 N-terminal PF00001:7 transmembrane receptor (rhodopsin family)}
Novelgene0428	{XP_018961314.1; PREDICTED: protein 4.1-like [Cyprinus carpio]}	{sp|P11434|41_XENLA; Cytoskeletal protein 4.1 OS=Xenopus laevis GN=epb41 PE=2 SV=1}	{lco:104939305; K06107 EPB41, 4.1R erythrocyte membrane protein band 4.1 - -}	{Hs4758274; KOG3527 Erythrocyte membrane protein 4.1 and related proteins of the ERM family R General function prediction only ;}	{NA}	{LN590717.1; Cyprinus carpio genome assembly common carp genome, scaffold: LG12, chromosome: 12}	{NA}
Novelgene0429	{NA}	{NA}	{NA}	{NA}	{NA}	{XM_019107171.1; PREDICTED: Cyprinus carpio syntaxin-12-like (LOC109093431), mRNA}	{NA}
Novelgene0430	{NA}	{NA}	{NA}	{NA}	{GO:0005789; endoplasmic reticulum membrane; cellular_component GO:0006506; GPI anchor biosynthetic process; biological_process GO:0016740; transferase activity; molecular_function}	{XM_019107174.1; PREDICTED: Cyprinus carpio SH3 domain-binding glutamic acid-rich-like protein 3 (LOC109093436), mRNA}	{PF04987:Phosphatidylinositolglycan class N (PIG-N)}
Novelgene0431	{NA}	{NA}	{NA}	{NA}	{NA}	{LN590706.1; Cyprinus carpio genome assembly common carp genome, scaffold: LG36, chromosome: 36}	{NA}
Novelgene0432	{NA}	{NA}	{NA}	{NA}	{NA}	{LN590683.1; Cyprinus carpio genome assembly common carp genome, scaffold: LG38, chromosome: 38}	{NA}
Novelgene0433	{XP_016399849.1; PREDICTED: transcription factor HIVEP3-like [Sinocyclocheilus rhinocerous]}	{NA}	{NA}	{NA}	{NA}	{LN590683.1; Cyprinus carpio genome assembly common carp genome, scaffold: LG38, chromosome: 38}	{NA}
Novelgene0434	{XP_018921759.1; PREDICTED: uncharacterized protein LOC109048574 [Cyprinus carpio]}	{sp|Q58CW5|SERC2_BOVIN; Serine incorporator 2 OS=Bos taurus GN=SERINC2 PE=2 SV=1}	{sasa:106584332; - - - - -; sasa:106584332; - - - - -}	{Hs20551850; KOG2592 Tumor differentially expressed (TDE) protein S Function unknown ;}	{GO:0016020; membrane; cellular_component GO:0016020; membrane; cellular_component}	{XM_016482487.1; PREDICTED: Sinocyclocheilus anshuiensis YLP motif-containing protein 1-like (LOC107685771), transcript variant X3, mRNA}	{PF03348:Serine incorporator (Serinc) PF03348:Serine incorporator (Serinc)}
Novelgene0435	{NA}	{NA}	{NA}	{NA}	{NA}	{LN590706.1; Cyprinus carpio genome assembly common carp genome, scaffold: LG36, chromosome: 36}	{NA}
Novelgene0436	{NA}	{NA}	{NA}	{NA}	{NA}	{LN591136.1; Cyprinus carpio genome assembly common carp genome ,scaffold 000028846}	{NA}
Novelgene0437	{XP_016387899.1; PREDICTED: uncharacterized protein LOC107723699 [Sinocyclocheilus rhinocerous]}	{NA}	{dre:108179758; - - - - -}	{NA}	{GO:0016787; hydrolase activity; molecular_function}	{LN594667.1; Cyprinus carpio genome assembly common carp genome ,scaffold 000026571}	{PF02230:Phospholipase/Carboxylesterase}
Novelgene0438	{NA}	{NA}	{NA}	{NA}	{NA}	{LN590677.1; Cyprinus carpio genome assembly common carp genome, scaffold: LG7, chromosome: 7}	{NA}
Novelgene0439	{NA}	{NA}	{NA}	{NA}	{NA}	{LN590706.1; Cyprinus carpio genome assembly common carp genome, scaffold: LG36, chromosome: 36}	{NA}
Novelgene0440	{XP_016117665.1; PREDICTED: gastrula zinc finger protein XlCGF57.1-like [Sinocyclocheilus grahami]}	{sp|P18729|ZG57_XENLA; Gastrula zinc finger protein XlCGF57.1 (Fragment) OS=Xenopus laevis PE=3 SV=1}	{mze:106675040; - - - - -}	{Hs14211907; KOG1721 FOG: Zn-finger R General function prediction only ;}	{GO:0004017; adenylate kinase activity; molecular_function GO:0016151; nickel ion binding; molecular_function GO:0035556; intracellular signal transduction; biological_process GO:0004842; ubiquitin-protein ligase activity; molecular_function GO:0008270; zinc ion binding; molecular_function GO:0006464; protein modification process; biological_process GO:0003899; DNA-directed RNA polymerase activit…	{XM_016262179.1; PREDICTED: Sinocyclocheilus grahami gastrula zinc finger protein XlCGF57.1-like (LOC107575856), mRNA}	{PF02150:RNA polymerases M/15 Kd subunit PF00096:Zinc finger, C2H2 type PF01155:Hydrogenase/urease nickel incorporation, metallochaperone, hypA PF00130:Phorbol esters/diacylglycerol binding domain (C1 domain) PF00412:LIM domain PF02207:Putative zinc finger in N-recognin (UBR box) PF05191:Adenylate kinase, active site lid PF01428:AN1-like Zinc finger}
Novelgene0441	{XP_017211918.1; PREDICTED: uncharacterized protein LOC108190343 [Danio rerio]}	{NA}	{dre:108190343; - - - - -}	{NA}	{GO:0006355; regulation of transcription, DNA-dependent; biological_process GO:0042393; histone binding; molecular_function GO:0006278; RNA-dependent DNA replication; biological_process GO:0003723; RNA binding; molecular_function GO:0003964; RNA-directed DNA polymerase activity; molecular_function}	{LN596339.1; Cyprinus carpio genome assembly common carp genome ,scaffold 000000718}	{PF12165:Domain of unknown function (DUF3594) PF00078:Reverse transcriptase (RNA-dependent DNA polymerase)}
Novelgene0442	{XP_016110747.1; PREDICTED: gastrula zinc finger protein XlCGF8.2DB-like [Sinocyclocheilus grahami]}	{sp|P17040|ZSC20_HUMAN; Zinc finger and SCAN domain-containing protein 20 OS=Homo sapiens GN=ZSCAN20 PE=2 SV=3}	{dre:792031; - - - - -}	{Hs21955124; KOG1721 FOG: Zn-finger R General function prediction only ;}	{NA}	{LN595526.1; Cyprinus carpio genome assembly common carp genome ,scaffold 000000107}	{NA}
Novelgene0443	{NA}	{NA}	{NA}	{NA}	{GO:0018298; protein-chromophore linkage; biological_process GO:0030076; light-harvesting complex; cellular_component}	{LN591251.1; Cyprinus carpio genome assembly common carp genome ,scaffold 000029045}	{PF02429:Peridinin-chlorophyll A binding protein}
Novelgene0444	{XP_018968544.1; PREDICTED: tripartite motif-containing protein 16-like isoform X2 [Cyprinus carpio]}	{sp|Q5R760|TRI16_PONAB; Tripartite motif-containing protein 16 OS=Pongo abelii GN=TRIM16 PE=2 SV=1}	{ipu:108278117; - - - - -}	{NA}	{GO:0007155; cell adhesion; biological_process GO:0005515; protein binding; molecular_function GO:0016592; mediator complex; cellular_component GO:0005876; spindle microtubule; cellular_component GO:0006357; regulation of transcription from RNA polymerase II promoter; biological_process GO:0008608; attachment of spindle microtubules to kinetochore; biological_process GO:0072686; mitotic spindle; …	{LN590968.1; Cyprinus carpio genome assembly common carp genome ,scaffold 000000978}	{PF10018:Vitamin-D-receptor interacting Mediator subunit 4 PF06005:Protein of unknown function (DUF904) PF04111:Autophagy protein Apg6 PF08287:Spc19 PF08650:DASH complex subunit Dad4 PF06810:Phage minor structural protein GP20 PF08702:Fibrinogen alpha/beta chain family PF06009:Laminin Domain II PF00622:SPRY domain}
Novelgene0445	{XP_018936375.1; PREDICTED: splicing factor 3A subunit 3 [Cyprinus carpio]}	{sp|Q12874|SF3A3_HUMAN; Splicing factor 3A subunit 3 OS=Homo sapiens GN=SF3A3 PE=1 SV=1}	{cdk:105086920; - - - - -}	{Hs5803167; KOG2636 Splicing factor 3a, subunit 3 A RNA processing and modification ;}	{GO:0042710; biofilm formation; biological_process}	{LN590696.1; Cyprinus carpio genome assembly common carp genome, scaffold: LG32, chromosome: 32}	{PF13994:PgaD-like protein}
Novelgene0446	{XP_016298983.1; PREDICTED: thyroid hormone receptor beta-like isoform X2 [Sinocyclocheilus anshuiensis]}	{sp|Q9PVE4|THB_DANRE; Thyroid hormone receptor beta OS=Danio rerio GN=thrb PE=1 SV=2}	{xma:102228724; K08362 THRB, NR1A2 thyroid hormone receptor beta - ko04080; Environmental Information Processing; Signaling molecules and interaction; Neuroactive ligand-receptor interaction | ko04919; Organismal Systems; Endocrine system; Thyroid hormone signaling pathway}	{Hs10835123; KOG3575 FOG: Hormone receptors T Signal transduction mechanisms ;}	{NA}	{LN592736.1; Cyprinus carpio genome assembly common carp genome ,scaffold 000000979}	{NA}
Novelgene0447	{NA}	{NA}	{NA}	{NA}	{NA}	{LN599150.1; Cyprinus carpio genome assembly common carp genome ,scaffold 000003067}	{NA}
Novelgene0448	{NA}	{NA}	{NA}	{NA}	{GO:0003676; nucleic acid binding; molecular_function}	{LN591802.1; Cyprinus carpio genome assembly common carp genome ,scaffold 000001564}	{PF05485:THAP domain}
Novelgene0449	{BAC82613.1; pol-like protein [Danio rerio]}	{NA}	{NA}	{NA}	{GO:0016568; chromatin modification; biological_process GO:0004402; histone acetyltransferase activity; molecular_function GO:0043565; sequence-specific DNA binding; molecular_function GO:0003700; sequence-specific DNA binding transcription factor activity; molecular_function GO:0006355; regulation of transcription, DNA-dependent; biological_process GO:0008270; zinc ion binding; molecular_functio…	{LN590675.1; Cyprinus carpio genome assembly common carp genome, scaffold: LG44, chromosome: 44}	{PF00105:Zinc finger, C4 type (two domains) PF10394:Histone acetyl transferase HAT1 N-terminus}
Novelgene0450	{BAE46429.1; ORF2-encoded protein, partial [Danio rerio]}	{sp|Q95SX7|RTBS_DROME; Probable RNA-directed DNA polymerase from transposon BS OS=Drosophila melanogaster GN=RTase PE=2 SV=1}	{lco:109138802; - - - - -}	{CE27509_1; KOG1075 FOG: Reverse transcriptase R General function prediction only ;}	{GO:0004553; hydrolase activity, hydrolyzing O-glycosyl compounds; molecular_function GO:0003964; RNA-directed DNA polymerase activity; molecular_function GO:0003723; RNA binding; molecular_function GO:0006278; RNA-dependent DNA replication; biological_process GO:0005975; carbohydrate metabolic process; biological_process GO:0016788; hydrolase activity, acting on ester bonds; molecular_function G…	{LN590714.1; Cyprinus carpio genome assembly common carp genome, scaffold: LG27, chromosome: 27}	{PF00657:GDSL-like Lipase/Acylhydrolase PF11023:Zinc-ribbon containing domain PF00078:Reverse transcriptase (RNA-dependent DNA polymerase) PF02903:Alpha amylase, N-terminal ig-like domain}
Novelgene0451	{XP_018924461.1; PREDICTED: zinc finger CCHC domain-containing protein 7-like [Cyprinus carpio]}	{NA}	{ipu:108271034; - - - - -}	{NA}	{GO:0004665; prephenate dehydrogenase (NADP+) activity; molecular_function GO:0055114; oxidation-reduction process; biological_process GO:0006571; tyrosine biosynthetic process; biological_process GO:0008977; prephenate dehydrogenase activity; molecular_function GO:0003677; DNA binding; molecular_function GO:0006366; transcription from RNA polymerase II promoter; biological_process GO:0005665; DN…	{LN599480.1; Cyprinus carpio genome assembly common carp genome ,scaffold 000028622}	{PF01213:Adenylate cyclase associated (CAP) N terminal PF05001:RNA polymerase Rpb1 C-terminal repeat PF02153:Prephenate dehydrogenase}
Novelgene0452	{XP_018920897.1; PREDICTED: uncharacterized protein LOC109047677 [Cyprinus carpio]}	{sp|Q91690|GLI1_XENLA; Zinc finger protein GLI1 (Fragment) OS=Xenopus laevis GN=gli1 PE=2 SV=2}	{lco:109139345; - - - - -}	{7304342; KOG1721 FOG: Zn-finger R General function prediction only ;}	{GO:0006355; regulation of transcription, DNA-dependent; biological_process GO:0003677; DNA binding; molecular_function GO:0046872; metal ion binding; molecular_function}	{LN590675.1; Cyprinus carpio genome assembly common carp genome, scaffold: LG44, chromosome: 44}	{PF00096:Zinc finger, C2H2 type PF03979:Sigma-70 factor, region 1.1}
Novelgene0453	{NA}	{NA}	{NA}	{NA}	{NA}	{LN590711.1; Cyprinus carpio genome assembly common carp genome, scaffold: LG40, chromosome: 40}	{NA}
Novelgene0454	{XP_018977664.1; PREDICTED: uncharacterized protein LOC109109012 isoform X1 [Cyprinus carpio]}	{NA}	{dre:101885485; - - - - -}	{NA}	{NA}	{LN590686.1; Cyprinus carpio genome assembly common carp genome, scaffold: LG35, chromosome: 35}	{NA}
Novelgene0455	{NA}	{NA}	{NA}	{NA}	{NA}	{XM_019078829.1; PREDICTED: Cyprinus carpio vacuolar protein sorting-associated protein 13D-like (LOC109061730), mRNA}	{NA}
Novelgene0456	{XP_009291124.1; PREDICTED: uncharacterized protein LOC103909016 [Danio rerio]}	{NA}	{dre:103909016; - - - - -}	{NA}	{NA}	{LN590678.1; Cyprinus carpio genome assembly common carp genome, scaffold: LG28, chromosome: 28}	{NA}
Novelgene0457	{NA}	{NA}	{NA}	{NA}	{NA}	{LN592895.1; Cyprinus carpio genome assembly common carp genome ,scaffold 000000209}	{NA}
Novelgene0458	{NA}	{NA}	{NA}	{NA}	{NA}	{LN596364.1; Cyprinus carpio genome assembly common carp genome ,scaffold 000001385}	{NA}
Novelgene0459	{NA}	{NA}	{NA}	{NA}	{NA}	{LN590701.1; Cyprinus carpio genome assembly common carp genome, scaffold: LG1, chromosome: 1}	{NA}
Novelgene0460	{XP_016389117.1; PREDICTED: tenascin-like, partial [Sinocyclocheilus rhinocerous]}	{NA}	{lco:109138802; - - - - -}	{NA}	{NA}	{LN596037.1; Cyprinus carpio genome assembly common carp genome ,scaffold 000000931}	{NA}
Novelgene0461	{BAE46429.1; ORF2-encoded protein, partial [Danio rerio]}	{NA}	{lco:109138802; - - - - -}	{At3g11970_2; KOG0017 FOG: Transposon-encoded proteins with TYA, reverse transcriptase, integrase domains in various combinations R General function prediction only ;}	{GO:0003723; RNA binding; molecular_function GO:0006278; RNA-dependent DNA replication; biological_process GO:0003964; RNA-directed DNA polymerase activity; molecular_function}	{LN591137.1; Cyprinus carpio genome assembly common carp genome ,scaffold 000028849}	{PF00078:Reverse transcriptase (RNA-dependent DNA polymerase)}
Novelgene0462	{XP_016298442.1; PREDICTED: zinc transporter Slc39a7-like [Sinocyclocheilus anshuiensis]}	{sp|Q9V3A4|CSUP_DROME; Protein catecholamines up OS=Drosophila melanogaster GN=Catsup PE=2 SV=1}	{ola:101167303; K14713 SLC39A7, KE4, ZIP7 solute carrier family 39 (zinc transporter), member 7 - -}	{7298525; KOG2693 Putative zinc transporter P Inorganic ion transport and metabolism ;}	{NA}	{LN590711.1; Cyprinus carpio genome assembly common carp genome, scaffold: LG40, chromosome: 40}	{NA}
Novelgene0463	{NP_001291790.1; 40S ribosomal protein S18 [Ailuropoda melanoleuca]}	{sp|Q8JGS9|RS18_DANRE; 40S ribosomal protein S18 OS=Danio rerio GN=rps18 PE=2 SV=1}	{amj:102561645; K02964 RP-S18e, RPS18 small subunit ribosomal protein S18e - ko03010; Genetic Information Processing; Translation; Ribosome}	{Hs11968182; KOG3311 Ribosomal protein S18 J Translation, ribosomal structure and biogenesis ;}	{NA}	{LN592250.1; Cyprinus carpio genome assembly common carp genome ,scaffold 000029014}	{NA}
Novelgene0464	{XP_014065551.1; PREDICTED: transposon Tf2-1 polyprotein [Salmo salar]}	{sp|P20825|POL2_DROME; Retrovirus-related Pol polyprotein from transposon 297 OS=Drosophila melanogaster GN=pol PE=3 SV=1}	{xtr:108644811; - - - - -}	{At3g11970_2; KOG0017 FOG: Transposon-encoded proteins with TYA, reverse transcriptase, integrase domains in various combinations R General function prediction only ;}	{GO:0003964; RNA-directed DNA polymerase activity; molecular_function GO:0003723; RNA binding; molecular_function GO:0006278; RNA-dependent DNA replication; biological_process GO:0015074; DNA integration; biological_process GO:0003723; RNA binding; molecular_function GO:0003964; RNA-directed DNA polymerase activity; molecular_function GO:0006278; RNA-dependent DNA replication; biological_process}	{LN595293.1; Cyprinus carpio genome assembly common carp genome ,scaffold 000000280}	{PF00078:Reverse transcriptase (RNA-dependent DNA polymerase) PF00078:Reverse transcriptase (RNA-dependent DNA polymerase) PF00665:Integrase core domain}
Novelgene0465	{XP_018948124.1; PREDICTED: uncharacterized protein LOC109076915 [Cyprinus carpio]}	{NA}	{tru:101071133; - - - - -}	{NA}	{GO:0015074; DNA integration; biological_process GO:0003723; RNA binding; molecular_function GO:0003964; RNA-directed DNA polymerase activity; molecular_function GO:0006278; RNA-dependent DNA replication; biological_process}	{LN594356.1; Cyprinus carpio genome assembly common carp genome ,scaffold 000002516}	{PF00078:Reverse transcriptase (RNA-dependent DNA polymerase) PF00665:Integrase core domain}
Novelgene0466	{XP_018922028.1; PREDICTED: uncharacterized protein LOC109048814 [Cyprinus carpio]}	{NA}	{mze:106675885; - - - - -}	{NA}	{GO:0003676; nucleic acid binding; molecular_function}	{LN590719.1; Cyprinus carpio genome assembly common carp genome, scaffold: LG25, chromosome: 25}	{PF05485:THAP domain}
Novelgene0467	{XP_016392415.1; PREDICTED: importin subunit beta-1 isoform X1 [Sinocyclocheilus rhinocerous]}	{sp|Q14974|IMB1_HUMAN; Importin subunit beta-1 OS=Homo sapiens GN=KPNB1 PE=1 SV=2}	{tng:GSTEN00037466G001; K14293 KPNB1, IPO1 importin subunit beta-1 - ko03013; Genetic Information Processing; Translation; RNA transport}	{Hs19923142; KOG1241 Karyopherin (importin) beta 1 YU Nuclear structure ; Intracellular trafficking, secretion, and vesicular transport ;}	{NA}	{XM_019102818.1; PREDICTED: Cyprinus carpio importin subunit beta-1-like (LOC109088658), mRNA}	{NA}
Novelgene0468	{NA}	{NA}	{NA}	{NA}	{NA}	{LN590678.1; Cyprinus carpio genome assembly common carp genome, scaffold: LG28, chromosome: 28}	{NA}
Novelgene0469	{XP_018965422.1; PREDICTED: large proline-rich protein BAG6-like [Cyprinus carpio]}	{sp|Q86TG7|PEG10_HUMAN; Retrotransposon-derived protein PEG10 OS=Homo sapiens GN=PEG10 PE=1 SV=2}	{tru:105417071; - - - - -}	{NA}	{GO:0019028; viral capsid; cellular_component GO:0003723; RNA binding; molecular_function GO:0001522; pseudouridine synthesis; biological_process GO:0009982; pseudouridine synthase activity; molecular_function GO:0003677; DNA binding; molecular_function GO:0009451; RNA modification; biological_process}	{LN591199.1; Cyprinus carpio genome assembly common carp genome ,scaffold 000028950}	{PF05531:Nucleopolyhedrovirus P10 protein PF01736:Polyomavirus agnoprotein PF01416:tRNA pseudouridine synthase}
Novelgene0470	{NA}	{NA}	{NA}	{NA}	{NA}	{XM_016495741.1; PREDICTED: Sinocyclocheilus anshuiensis adenylate cyclase type 9-like (LOC107695715), mRNA}	{NA}
Novelgene0471	{NA}	{NA}	{NA}	{NA}	{NA}	{XM_016495739.1; PREDICTED: Sinocyclocheilus anshuiensis transcription factor AP-4-like (LOC107695712), transcript variant X2, mRNA}	{NA}
Novelgene0472	{NA}	{NA}	{NA}	{NA}	{NA}	{XM_016451347.1; PREDICTED: Sinocyclocheilus anshuiensis nucleoside diphosphate kinase A-like (LOC107661657), transcript variant X1, mRNA}	{NA}
Novelgene0473	{NA}	{NA}	{NA}	{NA}	{NA}	{LN591232.1; Cyprinus carpio genome assembly common carp genome ,scaffold 000029012}	{NA}
Novelgene0474	{BAE46429.1; ORF2-encoded protein, partial [Danio rerio]}	{NA}	{sko:102807486; - - - - -}	{NA}	{NA}	{LN590700.1; Cyprinus carpio genome assembly common carp genome, scaffold: LG10, chromosome: 10}	{NA}
Novelgene0475	{XP_016370811.1; PREDICTED: uncharacterized protein LOC107710542 [Sinocyclocheilus rhinocerous]}	{NA}	{NA}	{NA}	{NA}	{LN598357.1; Cyprinus carpio genome assembly common carp genome ,scaffold 000004590}	{NA}
Novelgene0476	{NA}	{NA}	{NA}	{NA}	{NA}	{LN590813.1; Cyprinus carpio genome assembly common carp genome ,scaffold 000000365}	{NA}
Novelgene0477	{NA}	{NA}	{NA}	{NA}	{NA}	{LN591054.2; Cyprinus carpio genome assembly common carp genome ,scaffold 000001383}	{NA}
Novelgene0478	{NA}	{NA}	{NA}	{NA}	{NA}	{LN591054.2; Cyprinus carpio genome assembly common carp genome ,scaffold 000001383}	{NA}
Novelgene0479	{XP_016106357.1; PREDICTED: Na(+)/H(+) exchange regulatory cofactor NHE-RF2-like [Sinocyclocheilus grahami]}	{sp|Q920G2|NHRF2_RAT; Na(+)/H(+) exchange regulatory cofactor NHE-RF2 OS=Rattus norvegicus GN=Slc9a3r2 PE=1 SV=1}	{mze:101474506; K13358 SLC9A3R2, NHERF2 Na(+)/H(+) exchange regulatory cofactor NHE-RF2 - ko04960; Organismal Systems; Excretory system; Aldosterone-regulated sodium reabsorption}	{Hs20562210; KOG3528 FOG: PDZ domain S Function unknown ;}	{GO:0003723; RNA binding; molecular_function GO:0001522; pseudouridine synthesis; biological_process GO:0009451; RNA modification; biological_process GO:0009982; pseudouridine synthase activity; molecular_function GO:0005515; protein binding; molecular_function}	{LN598502.1; Cyprinus carpio genome assembly common carp genome ,scaffold 000000719}	{PF00595:PDZ domain (Also known as DHR or GLGF) PF13180:PDZ domain PF09142:tRNA Pseudouridine synthase II, C terminal}
Novelgene0480	{NA}	{NA}	{NA}	{NA}	{NA}	{LN590706.1; Cyprinus carpio genome assembly common carp genome, scaffold: LG36, chromosome: 36}	{NA}
Novelgene0481	{XP_018925208.1; PREDICTED: protein crumbs homolog 3-like [Cyprinus carpio]}	{NA}	{sasa:106601616; K06090 CRB3 crumbs 3 - ko04530; Cellular Processes; Cellular community - eukaryotes; Tight junction; sasa:106601616; K06090 CRB3 crumbs 3 - ko04530; Cellular Processes; Cellular community - eukaryotes; Tight junction}	{NA}	{NA}	{LN590753.1; Cyprinus carpio genome assembly common carp genome ,scaffold 000000131}	{NA}
Novelgene0482	{XP_016305198.1; PREDICTED: neurofilament heavy polypeptide-like [Sinocyclocheilus anshuiensis]}	{NA}	{ola:105355306; - - - - -}	{NA}	{GO:0006275; regulation of DNA replication; biological_process GO:0003677; DNA binding; molecular_function}	{LN591233.1; Cyprinus carpio genome assembly common carp genome ,scaffold 000029015}	{PF02747:Proliferating cell nuclear antigen, C-terminal domain}
Novelgene0483	{NA}	{NA}	{NA}	{NA}	{NA}	{XM_016295260.1; PREDICTED: Sinocyclocheilus grahami adhesion G protein-coupled receptor L1-like (LOC107602690), mRNA}	{NA}
Novelgene0484	{NA}	{NA}	{NA}	{NA}	{NA}	{LN591253.1; Cyprinus carpio genome assembly common carp genome ,scaffold 000029052}	{NA}
Novelgene0485	{NA}	{NA}	{NA}	{NA}	{NA}	{LN591253.1; Cyprinus carpio genome assembly common carp genome ,scaffold 000029052}	{NA}
Novelgene0486	{KKF20735.1; putative RNA-directed DNA polymerase from transposon X-element [Larimichthys crocea]}	{NA}	{sasa:106605384; - - - - -; sasa:106605384; - - - - -}	{NA}	{GO:0003964; RNA-directed DNA polymerase activity; molecular_function GO:0003723; RNA binding; molecular_function GO:0006278; RNA-dependent DNA replication; biological_process}	{LN590689.1; Cyprinus carpio genome assembly common carp genome, scaffold: LG29, chromosome: 29}	{PF00078:Reverse transcriptase (RNA-dependent DNA polymerase)}
Novelgene0487	{NA}	{NA}	{NA}	{NA}	{GO:0046873; metal ion transmembrane transporter activity; molecular_function GO:0055085; transmembrane transport; biological_process GO:0016020; membrane; cellular_component GO:0030001; metal ion transport; biological_process}	{LN595914.1; Cyprinus carpio genome assembly common carp genome ,scaffold 000002685}	{PF02535:ZIP Zinc transporter}
Novelgene0488	{XP_018921385.1; PREDICTED: nuclear distribution protein nudE-like 1-B [Cyprinus carpio]}	{sp|Q803Q2|NDL1B_DANRE; Nuclear distribution protein nudE-like 1-B OS=Danio rerio GN=ndel1b PE=2 SV=1}	{sasa:106602000; K16739 NDEL1 nuclear distribution protein NudE-like 1 - -; sasa:106602000; K16739 NDEL1 nuclear distribution protein NudE-like 1 - -}	{NA}	{GO:0005634; nucleus; cellular_component GO:0006355; regulation of transcription, DNA-dependent; biological_process GO:0003677; DNA binding; molecular_function}	{XM_019065835.1; PREDICTED: Cyprinus carpio nuclear distribution protein nudE-like 1-B (LOC109048147), mRNA}	{PF02183:Homeobox associated leucine zipper}
Novelgene0489	{NA}	{NA}	{NA}	{NA}	{NA}	{LN590673.1; Cyprinus carpio genome assembly common carp genome, scaffold: LG45, chromosome: 45}	{NA}
Novelgene0490	{KTG44844.1; hypothetical protein cypCar_00031029 [Cyprinus carpio]}	{sp|Q9H3Q1|BORG4_HUMAN; Cdc42 effector protein 4 OS=Homo sapiens GN=CDC42EP4 PE=1 SV=1}	{lco:104940296; - - - - -}	{NA}	{GO:0006952; defense response; biological_process GO:0005576; NA}	{LN596316.1; Cyprinus carpio genome assembly common carp genome ,scaffold 000000330}	{PF00711:Beta defensin}
Novelgene0491	{BAE46429.1; ORF2-encoded protein, partial [Danio rerio]}	{NA}	{lco:109138802; - - - - -}	{NA}	{NA}	{LN591190.1; Cyprinus carpio genome assembly common carp genome ,scaffold 000028935}	{NA}
Novelgene0492	{XP_018924014.1; PREDICTED: pyrin-like [Cyprinus carpio]}	{NA}	{NA}	{NA}	{NA}	{XR_002017777.1; PREDICTED: Cyprinus carpio uncharacterized LOC109089588 (LOC109089588), ncRNA}	{NA}
Novelgene0493	{NA}	{NA}	{NA}	{NA}	{NA}	{LN590676.1; Cyprinus carpio genome assembly common carp genome, scaffold: LG34, chromosome: 34}	{NA}
Novelgene0494	{NA}	{NA}	{NA}	{NA}	{NA}	{LN591232.1; Cyprinus carpio genome assembly common carp genome ,scaffold 000029012}	{NA}
Novelgene0495	{NA}	{NA}	{NA}	{NA}	{GO:0001682; tRNA 5'-leader removal; biological_process GO:0004526; ribonuclease P activity; molecular_function}	{LN591232.1; Cyprinus carpio genome assembly common carp genome ,scaffold 000029012}	{PF06978:Ribonucleases P/MRP protein subunit POP1}
Novelgene0496	{NA}	{NA}	{NA}	{NA}	{GO:0005524; ATP binding; molecular_function GO:0004715; non-membrane spanning protein tyrosine kinase activity; molecular_function GO:0006468; protein phosphorylation; biological_process GO:0016021; integral to membrane; cellular_component}	{LN590693.1; Cyprinus carpio genome assembly common carp genome, scaffold: LG3, chromosome: 3}	{PF08919:F-actin binding PF03124:EXS family}
Novelgene0497	{NA}	{NA}	{NA}	{NA}	{NA}	{LN590976.1; Cyprinus carpio genome assembly common carp genome ,scaffold 000001010}	{NA}
Novelgene0498	{XP_016351151.1; PREDICTED: erythropoietin receptor-like [Sinocyclocheilus anshuiensis]}	{NA}	{xma:102228367; K05079 EPOR erythropoietin receptor - ko04630; Environmental Information Processing; Signal transduction; Jak-STAT signaling pathway | ko04151; Environmental Information Processing; Signal transduction; PI3K-Akt signaling pathway | ko04060; Environmental Information Processing; Signaling molecules and interaction; Cytokine-cytokine receptor interaction | ko04640; Organismal System…	{NA}	{GO:0005515; protein binding; molecular_function}	{LN590709.1; Cyprinus carpio genome assembly common carp genome, scaffold: LG5, chromosome: 5}	{PF00041:Fibronectin type III domain}
Novelgene0499	{XP_018921567.1; PREDICTED: erythropoietin receptor-like isoform X1 [Cyprinus carpio]}	{NA}	{NA}	{NA}	{NA}	{KC595243.1; Carassius auratus erythropoietin receptor (EPOR) mRNA, complete cds}	{NA}
Novelgene0500	{NA}	{NA}	{NA}	{NA}	{NA}	{LN590709.1; Cyprinus carpio genome assembly common carp genome, scaffold: LG5, chromosome: 5}	{NA}
Novelgene0501	{NA}	{NA}	{NA}	{NA}	{NA}	{XM_019066082.1; PREDICTED: Cyprinus carpio transmembrane protein 56-B-like (LOC109048394), mRNA}	{NA}
Novelgene0502	{XP_016377318.1; PREDICTED: phospholipid phosphatase-related protein type 5-like isoform X1 [Sinocyclocheilus rhinocerous]}	{NA}	{mze:101467415; K19581 LPPR1_2_5 lipid phosphate phosphatase-related protein type 1/2/5 - -}	{NA}	{NA}	{LN590709.1; Cyprinus carpio genome assembly common carp genome, scaffold: LG5, chromosome: 5}	{NA}
Novelgene0503	{XP_016304044.1; PREDICTED: choline transporter-like protein 2 isoform X1 [Sinocyclocheilus anshuiensis]}	{sp|Q7SYC9|CTL2_DANRE; Choline transporter-like protein 2 OS=Danio rerio GN=slc44a2 PE=2 SV=1}	{NA}	{NA}	{NA}	{LN595221.1; Cyprinus carpio genome assembly common carp genome ,scaffold 000004446}	{NA}
Novelgene0504	{NA}	{NA}	{NA}	{NA}	{NA}	{KF056025.1; Carassius auratus clone JE1601 microsatellite sequence}	{NA}
Novelgene0505	{NA}	{NA}	{NA}	{NA}	{NA}	{XM_016495736.1; PREDICTED: Sinocyclocheilus anshuiensis zinc finger protein GLIS2-like (LOC107695710), transcript variant X2, mRNA}	{NA}
Novelgene0506	{XP_016410504.1; PREDICTED: heme oxygenase 2-like [Sinocyclocheilus rhinocerous]}	{sp|P30519|HMOX2_HUMAN; Heme oxygenase 2 OS=Homo sapiens GN=HMOX2 PE=1 SV=2}	{ola:101175163; K21418 - - 1.14.14.18 -}	{Hs8051608; KOG4480 Heme oxygenase P Inorganic ion transport and metabolism ;}	{GO:0008137; NADH dehydrogenase (ubiquinone) activity; molecular_function GO:0005739; mitochondrion; cellular_component GO:0003954; NADH dehydrogenase activity; molecular_function GO:0004392; heme oxygenase (decyclizing) activity; molecular_function GO:0006788; heme oxidation; biological_process GO:0055114; oxidation-reduction process; biological_process}	{XM_016555036.1; PREDICTED: Sinocyclocheilus rhinocerous heme oxygenase 2-like (LOC107742125), transcript variant X3, mRNA}	{PF01126:Heme oxygenase PF05676:NADH-ubiquinone oxidoreductase B18 subunit (NDUFB7)}
Novelgene0507	{NA}	{NA}	{NA}	{NA}	{NA}	{XM_016495726.1; PREDICTED: Sinocyclocheilus anshuiensis ATP binding cassette subfamily A member 3 (abca3), transcript variant X2, mRNA}	{NA}
Novelgene0508	{BAE46429.1; ORF2-encoded protein, partial [Danio rerio]}	{sp|Q92090|CP2K1_ONCMY; Cytochrome P450 2K1 OS=Oncorhynchus mykiss GN=cyp2k1 PE=2 SV=1}	{lco:109138802; - - - - -}	{Hs4503223; KOG0156 Cytochrome P450 CYP2 subfamily Q Secondary metabolites biosynthesis, transport and catabolism ;}	{GO:0055114; oxidation-reduction process; biological_process GO:0016705; oxidoreductase activity, acting on paired donors, with incorporation or reduction of molecular oxygen; molecular_function GO:0005506; iron ion binding; molecular_function GO:0020037; heme binding; molecular_function}	{LN590687.1; Cyprinus carpio genome assembly common carp genome, scaffold: LG13, chromosome: 13}	{PF00067:Cytochrome P450}
Novelgene0509	{KTG04676.1; hypothetical protein cypCar_00015473 [Cyprinus carpio]}	{sp|Q80SU7|GVIN1_MOUSE; Interferon-induced very large GTPase 1 OS=Mus musculus GN=Gvin1 PE=1 SV=1}	{dre:101883914; - - - - -}	{NA}	{GO:0005515; protein binding; molecular_function}	{LN591131.1; Cyprinus carpio genome assembly common carp genome ,scaffold 000028834}	{PF00625:Guanylate kinase}
Novelgene0510	{BAE46429.1; ORF2-encoded protein, partial [Danio rerio]}	{sp|Q95SX7|RTBS_DROME; Probable RNA-directed DNA polymerase from transposon BS OS=Drosophila melanogaster GN=RTase PE=2 SV=1}	{lco:109138802; - - - - -}	{CE27509_1; KOG1075 FOG: Reverse transcriptase R General function prediction only ;}	{GO:0003723; RNA binding; molecular_function GO:0003964; RNA-directed DNA polymerase activity; molecular_function GO:0006278; RNA-dependent DNA replication; biological_process}	{KJ424361.1; Allotetraploid red crucian carp x Cyprinus carpio clone BAC AT150F8.1, complete sequence}	{PF00078:Reverse transcriptase (RNA-dependent DNA polymerase)}
Novelgene0511	{XP_014863984.1; PREDICTED: uncharacterized protein LOC106930744 [Poecilia mexicana]}	{sp|Q9NBX4|RTXE_DROME; Probable RNA-directed DNA polymerase from transposon X-element OS=Drosophila melanogaster GN=X-element\ORF2 PE=3 SV=1}	{spu:100889640; - - - - -}	{NA}	{NA}	{LN593769.1; Cyprinus carpio genome assembly common carp genome ,scaffold 000001757}	{NA}
Novelgene0512	{XP_016321772.1; PREDICTED: phosphomannomutase 1-like isoform X1 [Sinocyclocheilus anshuiensis]}	{sp|Q92871|PMM1_HUMAN; Phosphomannomutase 1 OS=Homo sapiens GN=PMM1 PE=1 SV=2}	{ipu:108272846; K17497 PMM phosphomannomutase 5.4.2.8 ko00051; Metabolism; Carbohydrate metabolism; Fructose and mannose metabolism | ko00520; Metabolism; Carbohydrate metabolism; Amino sugar and nucleotide sugar metabolism}	{Hs4505905; KOG3189 Phosphomannomutase I Lipid transport and metabolism ;}	{GO:0019307; mannose biosynthetic process; biological_process GO:0004615; phosphomannomutase activity; molecular_function GO:0005737; cytoplasm; cellular_component}	{LN590676.1; Cyprinus carpio genome assembly common carp genome, scaffold: LG34, chromosome: 34}	{PF03332:Eukaryotic phosphomannomutase}
Novelgene0513	{NA}	{NA}	{NA}	{NA}	{NA}	{LN590687.1; Cyprinus carpio genome assembly common carp genome, scaffold: LG13, chromosome: 13}	{NA}
Novelgene0514	{NA}	{NA}	{NA}	{NA}	{NA}	{XM_016261580.1; PREDICTED: Sinocyclocheilus grahami endonuclease G, mitochondrial-like (LOC107575163), mRNA}	{NA}
Novelgene0515	{KTG02701.1; hypothetical protein cypCar_00020206 [Cyprinus carpio]}	{NA}	{NA}	{NA}	{NA}	{LN591810.1; Cyprinus carpio genome assembly common carp genome ,scaffold 000000759}	{NA}
Novelgene0516	{KTG04654.1; hypothetical protein cypCar_00020479 [Cyprinus carpio]}	{NA}	{NA}	{NA}	{NA}	{LN590915.1; Cyprinus carpio genome assembly common carp genome ,scaffold 000000780}	{NA}
Novelgene0517	{KTG34663.1; hypothetical protein cypCar_00013182, partial [Cyprinus carpio]}	{sp|A6NFN3|RFOX3_HUMAN; RNA binding protein fox-1 homolog 3 OS=Homo sapiens GN=RBFOX3 PE=2 SV=4}	{xma:102237105; K14946 RBFOX, FOX RNA binding protein fox-1 - -}	{Hs8922073; KOG0125 Ataxin 2-binding protein (RRM superfamily) R General function prediction only ;}	{GO:0003676; nucleic acid binding; molecular_function}	{LN594534.1; Cyprinus carpio genome assembly common carp genome ,scaffold 000001034}	{PF00076:RNA recognition motif. (a.k.a. RRM, RBD, or RNP domain)}
Novelgene0518	{NA}	{NA}	{NA}	{NA}	{NA}	{LN590697.1; Cyprinus carpio genome assembly common carp genome, scaffold: LG15, chromosome: 15}	{NA}
Novelgene0519	{NA}	{NA}	{NA}	{NA}	{NA}	{LN591395.1; Cyprinus carpio genome assembly common carp genome ,scaffold 000000557}	{NA}
Novelgene0520	{NA}	{NA}	{NA}	{NA}	{NA}	{LN591395.1; Cyprinus carpio genome assembly common carp genome ,scaffold 000000557}	{NA}
Novelgene0521	{NA}	{NA}	{NA}	{NA}	{NA}	{LN590705.1; Cyprinus carpio genome assembly common carp genome, scaffold: LG11, chromosome: 11}	{NA}
Novelgene0522	{NA}	{NA}	{NA}	{NA}	{NA}	{LN596472.1; Cyprinus carpio genome assembly common carp genome ,scaffold 000011636}	{NA}
Novelgene0523	{NA}	{NA}	{NA}	{NA}	{NA}	{LN596472.1; Cyprinus carpio genome assembly common carp genome ,scaffold 000011636}	{NA}
Novelgene0524	{NA}	{NA}	{NA}	{NA}	{NA}	{LN595544.1; Cyprinus carpio genome assembly common carp genome ,scaffold 000000725}	{NA}
Novelgene0525	{NA}	{NA}	{NA}	{NA}	{NA}	{LN590709.1; Cyprinus carpio genome assembly common carp genome, scaffold: LG5, chromosome: 5}	{NA}
Novelgene0526	{NA}	{NA}	{NA}	{NA}	{GO:0016020; membrane; cellular_component GO:0005215; NA GO:0006810; transport; biological_process}	{XM_019069258.1; PREDICTED: Cyprinus carpio hepatic leukemia factor-like (LOC109051765), transcript variant X2, mRNA}	{PF00854:POT family}
Novelgene0527	{NA}	{NA}	{NA}	{NA}	{GO:0016020; membrane; cellular_component}	{LN590718.1; Cyprinus carpio genome assembly common carp genome, scaffold: LG9, chromosome: 9}	{PF03348:Serine incorporator (Serinc)}
Novelgene0528	{XP_016113342.1; PREDICTED: uncharacterized protein LOC107571536 [Sinocyclocheilus grahami]}	{sp|A6NJY4|YQ041_HUMAN; Putative transmembrane protein LOC100289255 OS=Homo sapiens PE=5 SV=2}	{tng:GSTEN00007777G001; - - - - -}	{NA}	{GO:0055114; oxidation-reduction process; biological_process GO:0016021; integral to membrane; cellular_component GO:0004129; cytochrome-c oxidase activity; molecular_function GO:0019087; transformation of host cell by virus; biological_process}	{LN592384.1; Cyprinus carpio genome assembly common carp genome ,scaffold 000010447}	{PF12270:Cytochrome c oxidase subunit IV PF05297:Herpesvirus latent membrane protein 1 (LMP1)}
Novelgene0529	{NA}	{NA}	{NA}	{NA}	{GO:0050792; regulation of viral reproduction; biological_process GO:0042025; host cell nucleus; cellular_component}	{LN590713.1; Cyprinus carpio genome assembly common carp genome, scaffold: LG20, chromosome: 20}	{PF07340:Cytomegalovirus IE1 protein}
Novelgene0530	{NA}	{NA}	{NA}	{NA}	{NA}	{NA}	{NA}
Novelgene0531	{XP_013870408.1; PREDICTED: uncharacterized protein LOC106522096 [Austrofundulus limnaeus]}	{NA}	{spu:105440345; - - - - -}	{NA}	{GO:0004190; aspartic-type endopeptidase activity; molecular_function GO:0006508; proteolysis; biological_process GO:0072686; mitotic spindle; cellular_component GO:0042729; DASH complex; cellular_component GO:0007067; mitosis; biological_process GO:0019028; viral capsid; cellular_component}	{LN596483.1; Cyprinus carpio genome assembly common carp genome ,scaffold 000000082}	{PF08651:DASH complex subunit Duo1 PF05531:Nucleopolyhedrovirus P10 protein PF09668:Aspartyl protease}
Novelgene0532	{NA}	{NA}	{NA}	{NA}	{NA}	{LN596684.1; Cyprinus carpio genome assembly common carp genome ,scaffold 000028884}	{NA}
Novelgene0533	{XP_016392820.1; PREDICTED: uncharacterized protein LOC107727458 [Sinocyclocheilus rhinocerous]}	{sp|O00370|LORF2_HUMAN; LINE-1 retrotransposable element ORF2 protein OS=Homo sapiens PE=1 SV=1}	{dre:108192163; - - - - -}	{At2g17910; KOG1075 FOG: Reverse transcriptase R General function prediction only ;}	{GO:0006278; RNA-dependent DNA replication; biological_process GO:0003723; RNA binding; molecular_function GO:0003964; RNA-directed DNA polymerase activity; molecular_function}	{LN591066.1; Cyprinus carpio genome assembly common carp genome ,scaffold 000001584}	{PF00078:Reverse transcriptase (RNA-dependent DNA polymerase)}
Novelgene0534	{XP_018924840.1; PREDICTED: monocyte to macrophage differentiation factor-like [Cyprinus carpio]}	{sp|Q15546|PAQRB_HUMAN; Monocyte to macrophage differentiation factor OS=Homo sapiens GN=MMD PE=2 SV=2}	{ola:101174428; K11064 MMD monocyte to macrophage differentiation protein - -}	{Hs14771307; KOG4243 Macrophage maturation-associated protein V Defense mechanisms ;}	{NA}	{XM_019069295.1; PREDICTED: Cyprinus carpio monocyte to macrophage differentiation factor-like (LOC109051809), mRNA}	{NA}
Novelgene0535	{XP_016409553.1; PREDICTED: uncharacterized protein C19orf43-like [Sinocyclocheilus rhinocerous]}	{sp|Q9BQ61|CS043_HUMAN; Uncharacterized protein C19orf43 OS=Homo sapiens GN=C19orf43 PE=1 SV=1}	{ipu:108272852; - - - - -}	{NA}	{NA}	{XM_019072924.1; PREDICTED: Cyprinus carpio uncharacterized protein C19orf43-like (LOC109055735), mRNA}	{NA}
Novelgene0536	{XP_017210641.1; PREDICTED: uncharacterized protein LOC108183298 [Danio rerio]}	{sp|Q8I7P9|POL5_DROME; Retrovirus-related Pol polyprotein from transposon opus OS=Drosophila melanogaster GN=pol PE=3 SV=1}	{xtr:108644818; - - - - -}	{NA}	{GO:0003723; RNA binding; molecular_function GO:0003964; RNA-directed DNA polymerase activity; molecular_function GO:0006278; RNA-dependent DNA replication; biological_process GO:0015074; DNA integration; biological_process}	{LN590676.1; Cyprinus carpio genome assembly common carp genome, scaffold: LG34, chromosome: 34}	{PF00078:Reverse transcriptase (RNA-dependent DNA polymerase) PF00665:Integrase core domain}
Novelgene0537	{NA}	{NA}	{NA}	{NA}	{GO:0042710; biofilm formation; biological_process}	{LN590700.1; Cyprinus carpio genome assembly common carp genome, scaffold: LG10, chromosome: 10}	{PF13994:PgaD-like protein}
Novelgene0538	{KTF83525.1; hypothetical protein cypCar_00023597 [Cyprinus carpio]}	{NA}	{dre:100331840; K04718 SPHK sphingosine kinase 2.7.1.91 ko00600; Metabolism; Lipid metabolism; Sphingolipid metabolism | ko04370; Environmental Information Processing; Signal transduction; VEGF signaling pathway | ko04371; Environmental Information Processing; Signal transduction; Apelin signaling pathway | ko04020; Environmental Information Processing; Signal transduction; Calcium signaling path…	{NA}	{NA}	{LN590714.1; Cyprinus carpio genome assembly common carp genome, scaffold: LG27, chromosome: 27}	{NA}
Novelgene0539	{NA}	{NA}	{NA}	{NA}	{NA}	{LN590684.1; Cyprinus carpio genome assembly common carp genome, scaffold: LG18, chromosome: 18}	{NA}
Novelgene0540	{BAE46430.1; reverse transcriptase [Danio rerio]}	{sp|Q96ED9|HOOK2_HUMAN; Protein Hook homolog 2 OS=Homo sapiens GN=HOOK2 PE=1 SV=3}	{sasa:106605384; - - - - -; sasa:106605384; - - - - -}	{NA}	{GO:0055114; oxidation-reduction process; biological_process GO:0016491; oxidoreductase activity; molecular_function GO:0016020; membrane; cellular_component GO:0006278; RNA-dependent DNA replication; biological_process GO:0003723; RNA binding; molecular_function GO:0003964; RNA-directed DNA polymerase activity; molecular_function}	{LN590708.1; Cyprinus carpio genome assembly common carp genome, scaffold: LG39, chromosome: 39}	{PF00078:Reverse transcriptase (RNA-dependent DNA polymerase) PF03376:Adenovirus E3B protein PF10588:NADH-ubiquinone oxidoreductase-G iron-sulfur binding region}
Novelgene0541	{NA}	{NA}	{NA}	{NA}	{GO:0004800; thyroxine 5'-deiodinase activity; molecular_function GO:0055114; oxidation-reduction process; biological_process}	{LN592826.1; Cyprinus carpio genome assembly common carp genome ,scaffold 000000346}	{PF00837:Iodothyronine deiodinase}
Novelgene0542	{NA}	{NA}	{NA}	{NA}	{NA}	{LN590700.1; Cyprinus carpio genome assembly common carp genome, scaffold: LG10, chromosome: 10}	{NA}
Novelgene0543	{XP_016321785.1; PREDICTED: trinucleotide repeat-containing gene 6B protein-like isoform X2 [Sinocyclocheilus anshuiensis]}	{NA}	{NA}	{NA}	{GO:0005739; mitochondrion; cellular_component GO:0006464; protein modification process; biological_process GO:0015031; protein transport; biological_process}	{LN590703.1; Cyprinus carpio genome assembly common carp genome, scaffold: LG6, chromosome: 6}	{PF05743:UEV domain PF08039:Mitochondrial proteolipid}
Novelgene0544	{NA}	{NA}	{NA}	{NA}	{NA}	{LN590676.1; Cyprinus carpio genome assembly common carp genome, scaffold: LG34, chromosome: 34}	{NA}
Novelgene0545	{NA}	{NA}	{NA}	{NA}	{NA}	{LN590713.1; Cyprinus carpio genome assembly common carp genome, scaffold: LG20, chromosome: 20}	{NA}
Novelgene0546	{KTF94147.1; hypothetical protein cypCar_00023034, partial [Cyprinus carpio]}	{sp|Q99PP9|TRI16_MOUSE; Tripartite motif-containing protein 16 OS=Mus musculus GN=Trim16 PE=1 SV=2}	{ipu:108278120; - - - - -}	{NA}	{GO:0003677; DNA binding; molecular_function GO:0004803; transposase activity; molecular_function GO:0008855; exodeoxyribonuclease VII activity; molecular_function GO:0046872; metal ion binding; molecular_function GO:0000151; ubiquitin ligase complex; cellular_component GO:0006313; transposition, DNA-mediated; biological_process GO:0005515; protein binding; molecular_function GO:0016567; protein …	{XM_016559409.1; PREDICTED: Sinocyclocheilus rhinocerous E3 ubiquitin/ISG15 ligase TRIM25-like (LOC107745515), transcript variant X1, mRNA}	{PF14634:zinc-RING finger domain PF13639:Ring finger domain PF01797:Transposase IS200 like PF00097:Zinc finger, C3HC4 type (RING finger) PF00622:SPRY domain PF00643:B-box zinc finger PF02601:Exonuclease VII, large subunit PF04564:U-box domain}
Novelgene0547	{KTF94148.1; hypothetical protein cypCar_00023035 [Cyprinus carpio]}	{sp|P46061|RAGP1_MOUSE; Ran GTPase-activating protein 1 OS=Mus musculus GN=Rangap1 PE=1 SV=2}	{ipu:108272824; K14319 RANGAP1 Ran GTPase-activating protein 1 - ko03013; Genetic Information Processing; Translation; RNA transport}	{Hs4506411; KOG1909 Ran GTPase-activating protein AYT RNA processing and modification ; Nuclear structure ; Signal transduction mechanisms ;}	{GO:0006952; defense response; biological_process GO:0016021; integral to membrane; cellular_component GO:0005515; protein binding; molecular_function}	{XM_016559406.1; PREDICTED: Sinocyclocheilus rhinocerous ran GTPase-activating protein 1-like (LOC107745514), transcript variant X2, mRNA}	{PF00560:Leucine Rich Repeat PF03094:Mlo family}
Novelgene0548	{XP_016399368.1; PREDICTED: transcription factor 20-like [Sinocyclocheilus rhinocerous]}	{sp|Q9EPQ8|TCF20_MOUSE; Transcription factor 20 OS=Mus musculus GN=Tcf20 PE=1 SV=3}	{ipu:108272744; - - - - -}	{NA}	{GO:0019028; viral capsid; cellular_component}	{XM_016498981.1; PREDICTED: Sinocyclocheilus anshuiensis transcription factor 20-like (LOC107698065), transcript variant X2, mRNA}	{PF03689:Nepovirus coat protein, N-terminal domain}
Novelgene0549	{NA}	{NA}	{NA}	{NA}	{NA}	{LN597102.1; Cyprinus carpio genome assembly common carp genome ,scaffold 000006640}	{NA}
Novelgene0550	{NA}	{NA}	{NA}	{NA}	{NA}	{JN687191.1; Cyprinus carpio microsatellite HLJE625 sequence}	{NA}
Novelgene0551	{XP_019206319.1; PREDICTED: RNA-directed DNA polymerase from mobile element jockey-like [Oreochromis niloticus]}	{NA}	{mze:106675560; - - - - -}	{NA}	{NA}	{LN590692.1; Cyprinus carpio genome assembly common carp genome, scaffold: LG33, chromosome: 33}	{NA}
Novelgene0552	{XP_016118982.1; PREDICTED: zinc finger protein 271-like [Sinocyclocheilus grahami]}	{sp|Q9UL59|ZN214_HUMAN; Zinc finger protein 214 OS=Homo sapiens GN=ZNF214 PE=2 SV=2}	{dre:792031; - - - - -}	{Hs7019581; KOG1721 FOG: Zn-finger R General function prediction only ;}	{GO:0035556; intracellular signal transduction; biological_process GO:0047134; protein-disulfide reductase activity; molecular_function GO:0008270; zinc ion binding; molecular_function GO:0046872; metal ion binding; molecular_function GO:0055114; oxidation-reduction process; biological_process GO:0006281; DNA repair; biological_process GO:0003677; DNA binding; molecular_function}	{LN592877.1; Cyprinus carpio genome assembly common carp genome ,scaffold 000004656}	{PF00130:Phorbol esters/diacylglycerol binding domain (C1 domain) PF02892:BED zinc finger PF02891:MIZ/SP-RING zinc finger PF07649:C1-like domain PF07975:TFIIH C1-like domain PF00096:Zinc finger, C2H2 type PF01428:AN1-like Zinc finger}
Novelgene0553	{KTF89260.1; hypothetical protein cypCar_00041923, partial [Cyprinus carpio]}	{sp|Q02084|A33_PLEWA; Zinc-binding protein A33 OS=Pleurodeles waltl PE=1 SV=2}	{dre:561579; - - - - -}	{NA}	{GO:0005515; protein binding; molecular_function}	{JN729945.1; Cyprinus carpio clone 286006 microsatellite sequence}	{PF00622:SPRY domain}
Novelgene0554	{XP_018923051.1; PREDICTED: zinc finger protein 501-like isoform X2 [Cyprinus carpio]}	{sp|A6NNF4|ZN726_HUMAN; Zinc finger protein 726 OS=Homo sapiens GN=ZNF726 PE=2 SV=4}	{dre:792031; - - - - -}	{Hs17483382; KOG1721 FOG: Zn-finger R General function prediction only ;}	{GO:0006313; transposition, DNA-mediated; biological_process GO:0015074; DNA integration; biological_process GO:0003677; DNA binding; molecular_function GO:0004803; transposase activity; molecular_function GO:0008270; zinc ion binding; molecular_function GO:0016151; nickel ion binding; molecular_function GO:0006355; regulation of transcription, DNA-dependent; biological_process GO:0035556; intrac…	{LN590674.1; Cyprinus carpio genome assembly common carp genome, scaffold: LG42, chromosome: 42}	{PF01498:Transposase PF00096:Zinc finger, C2H2 type PF01155:Hydrogenase/urease nickel incorporation, metallochaperone, hypA PF00130:Phorbol esters/diacylglycerol binding domain (C1 domain) PF06467:MYM-type Zinc finger with FCS sequence motif PF07975:TFIIH C1-like domain PF10403:Rad4 beta-hairpin domain 1 PF05443:ROS/MUCR transcriptional regulator protein PF02892:BED zinc finger}
Novelgene0555	{XP_018933629.1; PREDICTED: zinc finger protein 501-like [Cyprinus carpio]}	{sp|Q8TD23|ZN675_HUMAN; Zinc finger protein 675 OS=Homo sapiens GN=ZNF675 PE=1 SV=3}	{dre:799653; - - - - -}	{Hs19923078; KOG1721 FOG: Zn-finger R General function prediction only ;}	{GO:0004601; peroxidase activity; molecular_function GO:0006278; RNA-dependent DNA replication; biological_process GO:0003723; RNA binding; molecular_function GO:0003964; RNA-directed DNA polymerase activity; molecular_function GO:0019031; viral envelope; cellular_component GO:0046872; metal ion binding; molecular_function GO:0003677; DNA binding; molecular_function GO:0035556; intracellular sign…	{LN594233.1; Cyprinus carpio genome assembly common carp genome ,scaffold 000001522}	{PF00078:Reverse transcriptase (RNA-dependent DNA polymerase) PF07975:TFIIH C1-like domain PF05191:Adenylate kinase, active site lid PF10403:Rad4 beta-hairpin domain 1 PF00096:Zinc finger, C2H2 type PF01155:Hydrogenase/urease nickel incorporation, metallochaperone, hypA PF00130:Phorbol esters/diacylglycerol binding domain (C1 domain) PF00951:Arterivirus GL envelope glycoprotein PF00078:Reverse tr…
Novelgene0556	{XP_016348551.1; PREDICTED: zinc finger protein 721-like isoform X16 [Sinocyclocheilus anshuiensis]}	{sp|Q05481|ZNF91_HUMAN; Zinc finger protein 91 OS=Homo sapiens GN=ZNF91 PE=2 SV=2}	{dre:799653; - - - - -}	{Hs4508041; KOG1721 FOG: Zn-finger R General function prediction only ;}	{GO:0046872; metal ion binding; molecular_function GO:0003677; DNA binding; molecular_function GO:0008270; zinc ion binding; molecular_function GO:0035556; intracellular signal transduction; biological_process GO:0016151; nickel ion binding; molecular_function GO:0004017; adenylate kinase activity; molecular_function GO:0006281; DNA repair; biological_process GO:0006464; protein modification proc…	{XM_016493065.1; PREDICTED: Sinocyclocheilus anshuiensis zinc finger protein 658B-like (LOC107693533), transcript variant X16, mRNA}	{PF01155:Hydrogenase/urease nickel incorporation, metallochaperone, hypA PF00130:Phorbol esters/diacylglycerol binding domain (C1 domain) PF07975:TFIIH C1-like domain PF05191:Adenylate kinase, active site lid PF10403:Rad4 beta-hairpin domain 1 PF00096:Zinc finger, C2H2 type}
Novelgene0557	{NA}	{NA}	{NA}	{NA}	{NA}	{LN590688.1; Cyprinus carpio genome assembly common carp genome, scaffold: LG48, chromosome: 48}	{NA}
Novelgene0558	{XP_016348499.1; PREDICTED: zinc finger protein 658B-like isoform X8 [Sinocyclocheilus anshuiensis]}	{sp|Q4V348|Z658B_HUMAN; Zinc finger protein 658B OS=Homo sapiens GN=ZNF658B PE=2 SV=1}	{dre:799653; - - - - -}	{Hs19718738; KOG1721 FOG: Zn-finger R General function prediction only ;}	{GO:0035556; intracellular signal transduction; biological_process GO:0016151; nickel ion binding; molecular_function GO:0008270; zinc ion binding; molecular_function GO:0046872; metal ion binding; molecular_function GO:0006464; protein modification process; biological_process GO:0006281; DNA repair; biological_process GO:0003677; DNA binding; molecular_function}	{LN593138.1; Cyprinus carpio genome assembly common carp genome ,scaffold 000000288}	{PF02892:BED zinc finger PF01155:Hydrogenase/urease nickel incorporation, metallochaperone, hypA PF00130:Phorbol esters/diacylglycerol binding domain (C1 domain) PF01428:AN1-like Zinc finger PF00096:Zinc finger, C2H2 type PF07975:TFIIH C1-like domain}
Novelgene0559	{CDQ72047.1; unnamed protein product [Oncorhynchus mykiss]}	{sp|P08548|LIN1_NYCCO; LINE-1 reverse transcriptase homolog OS=Nycticebus coucang PE=3 SV=1}	{dre:108192163; - - - - -}	{At1g47860_2; KOG1075 FOG: Reverse transcriptase R General function prediction only ;}	{GO:0003723; RNA binding; molecular_function GO:0006278; RNA-dependent DNA replication; biological_process GO:0003964; RNA-directed DNA polymerase activity; molecular_function}	{CR548626.22; Zebrafish DNA sequence from clone CH211-93G18 in linkage group 3, complete sequence}	{PF00078:Reverse transcriptase (RNA-dependent DNA polymerase)}
Novelgene0560	{KTF83708.1; hypothetical protein cypCar_00045004 [Cyprinus carpio]}	{sp|Q80SU7|GVIN1_MOUSE; Interferon-induced very large GTPase 1 OS=Mus musculus GN=Gvin1 PE=1 SV=1}	{dre:101883914; - - - - -}	{NA}	{GO:0019031; viral envelope; cellular_component GO:0016032; NA GO:0005615; extracellular space; cellular_component GO:0016021; integral to membrane; cellular_component GO:0006355; regulation of transcription, DNA-dependent; biological_process GO:0005634; nucleus; cellular_component GO:0008289; lipid binding; molecular_function GO:0005524; ATP binding; molecular_function GO:0005576; NA GO:0042157;…	{XM_019090400.1; PREDICTED: Cyprinus carpio interferon-induced very large GTPase 1-like (LOC109074355), mRNA}	{PF01926:50S ribosome-binding GTPase PF01442:Apolipoprotein A1/A4/E domain PF00005:ABC transporter PF01801:Cytomegalovirus glycoprotein L PF00340:Interleukin-1 / 18 PF06881:RNA polymerase II transcription factor SIII (Elongin) subunit A}
Novelgene0561	{NA}	{NA}	{NA}	{NA}	{NA}	{LN591239.1; Cyprinus carpio genome assembly common carp genome ,scaffold 000029025}	{NA}
Novelgene0562	{XP_016101083.1; PREDICTED: zinc finger protein 845-like isoform X8 [Sinocyclocheilus grahami]}	{sp|A8MTY0|ZN724_HUMAN; Zinc finger protein 724 OS=Homo sapiens GN=ZNF724 PE=2 SV=3}	{dre:792031; - - - - -}	{Hs7019595; KOG1721 FOG: Zn-finger R General function prediction only ;}	{GO:0051536; iron-sulfur cluster binding; molecular_function GO:0047134; protein-disulfide reductase activity; molecular_function GO:0006351; transcription, DNA-dependent; biological_process GO:0046872; metal ion binding; molecular_function GO:0003677; DNA binding; molecular_function GO:0055114; oxidation-reduction process; biological_process GO:0035556; intracellular signal transduction; biologi…	{LN591221.1; Cyprinus carpio genome assembly common carp genome ,scaffold 000028992}	{PF12797:4Fe-4S binding domain PF07649:C1-like domain PF00130:Phorbol esters/diacylglycerol binding domain (C1 domain) PF03604:DNA directed RNA polymerase, 7 kDa subunit PF00096:Zinc finger, C2H2 type PF07975:TFIIH C1-like domain PF10403:Rad4 beta-hairpin domain 1}
Novelgene0563	{XP_016101078.1; PREDICTED: zinc finger protein 658B-like isoform X4 [Sinocyclocheilus grahami]}	{sp|Q14590|ZN235_HUMAN; Zinc finger protein 235 OS=Homo sapiens GN=ZNF235 PE=2 SV=3}	{dre:792031; - - - - -}	{Hs8922929; KOG1721 FOG: Zn-finger R General function prediction only ;}	{GO:0016151; nickel ion binding; molecular_function GO:0035556; intracellular signal transduction; biological_process GO:0008270; zinc ion binding; molecular_function GO:0006464; protein modification process; biological_process GO:0006281; DNA repair; biological_process GO:0047134; protein-disulfide reductase activity; molecular_function GO:0006351; transcription, DNA-dependent; biological_proces…	{LN591132.1; Cyprinus carpio genome assembly common carp genome ,scaffold 000028836}	{PF02892:BED zinc finger PF01096:Transcription factor S-II (TFIIS) PF01428:AN1-like Zinc finger PF10403:Rad4 beta-hairpin domain 1 PF07975:TFIIH C1-like domain PF07649:C1-like domain PF00130:Phorbol esters/diacylglycerol binding domain (C1 domain) PF01155:Hydrogenase/urease nickel incorporation, metallochaperone, hypA PF00096:Zinc finger, C2H2 type}
Novelgene0564	{XP_016422091.1; PREDICTED: uncharacterized protein LOC107751036 [Sinocyclocheilus rhinocerous]}	{NA}	{dre:108179237; - - - - -}	{CE26118_1; KOG0017 FOG: Transposon-encoded proteins with TYA, reverse transcriptase, integrase domains in various combinations R General function prediction only ;}	{GO:0003735; structural constituent of ribosome; molecular_function GO:0006412; translation; biological_process GO:0005840; ribosome; cellular_component GO:0005622; intracellular; cellular_component}	{LN590687.1; Cyprinus carpio genome assembly common carp genome, scaffold: LG13, chromosome: 13}	{PF00832:Ribosomal L39 protein}
Novelgene0565	{KTF89260.1; hypothetical protein cypCar_00041923, partial [Cyprinus carpio]}	{sp|A4QPC6|BT2A2_MOUSE; Butyrophilin subfamily 2 member A2 OS=Mus musculus GN=Btn2a2 PE=1 SV=1}	{dre:100126109; - - - - -}	{NA}	{NA}	{LN591059.1; Cyprinus carpio genome assembly common carp genome ,scaffold 000001485}	{NA}
Novelgene0566	{BAE46429.1; ORF2-encoded protein, partial [Danio rerio]}	{sp|Q95SX7|RTBS_DROME; Probable RNA-directed DNA polymerase from transposon BS OS=Drosophila melanogaster GN=RTase PE=2 SV=1}	{lco:109138802; - - - - -}	{CE27509_1; KOG1075 FOG: Reverse transcriptase R General function prediction only ;}	{GO:0005975; carbohydrate metabolic process; biological_process GO:0006278; RNA-dependent DNA replication; biological_process GO:0003723; RNA binding; molecular_function GO:0003964; RNA-directed DNA polymerase activity; molecular_function GO:0004553; hydrolase activity, hydrolyzing O-glycosyl compounds; molecular_function}	{LN599741.1; Cyprinus carpio genome assembly common carp genome ,scaffold 000012618}	{PF00078:Reverse transcriptase (RNA-dependent DNA polymerase) PF02903:Alpha amylase, N-terminal ig-like domain}
Novelgene0567	{NA}	{NA}	{NA}	{NA}	{NA}	{LN595325.1; Cyprinus carpio genome assembly common carp genome ,scaffold 000001940}	{NA}
Novelgene0568	{XP_016351291.1; PREDICTED: uncharacterized protein LOC107695764 [Sinocyclocheilus anshuiensis]}	{sp|Q95SX7|RTBS_DROME; Probable RNA-directed DNA polymerase from transposon BS OS=Drosophila melanogaster GN=RTase PE=2 SV=1}	{sasa:106605384; - - - - -; sasa:106605384; - - - - -}	{CE12396; KOG1075 FOG: Reverse transcriptase R General function prediction only ;}	{GO:0006278; RNA-dependent DNA replication; biological_process GO:0003723; RNA binding; molecular_function GO:0003964; RNA-directed DNA polymerase activity; molecular_function GO:0019068; virion assembly; biological_process GO:0019028; viral capsid; cellular_component GO:0003964; RNA-directed DNA polymerase activity; molecular_function GO:0003723; RNA binding; molecular_function GO:0006278; RNA-d…	{LN590687.1; Cyprinus carpio genome assembly common carp genome, scaffold: LG13, chromosome: 13}	{PF00078:Reverse transcriptase (RNA-dependent DNA polymerase) PF05354:Phage Head-Tail Attachment PF00078:Reverse transcriptase (RNA-dependent DNA polymerase)}
Novelgene0569	{XP_018940841.1; PREDICTED: thyrotroph embryonic factor-like [Cyprinus carpio]}	{sp|P41224|TEF_RAT; Thyrotroph embryonic factor OS=Rattus norvegicus GN=Tef PE=1 SV=3}	{sasa:106601241; K09058 TEF thyrotrophic embryonic factor - -; sasa:106601241; K09058 TEF thyrotrophic embryonic factor - -}	{Hs4507431; KOG3119 Basic region leucine zipper transcription factor K Transcription ;}	{GO:0006355; regulation of transcription, DNA-dependent; biological_process GO:0005634; nucleus; cellular_component GO:0043565; sequence-specific DNA binding; molecular_function GO:0003700; sequence-specific DNA binding transcription factor activity; molecular_function GO:0003677; DNA binding; molecular_function}	{XM_016466304.1; PREDICTED: Sinocyclocheilus anshuiensis thyrotroph embryonic factor-like (LOC107672926), mRNA}	{PF02183:Homeobox associated leucine zipper PF03131:bZIP Maf transcription factor PF07716:Basic region leucine zipper PF00170:bZIP transcription factor}
Novelgene0570	{KTF93184.1; hypothetical protein cypCar_00014130 [Cyprinus carpio]}	{sp|Q98T94|GLIS2_XENLA; Zinc finger protein GLIS2 OS=Xenopus laevis GN=glis2 PE=2 SV=1}	{dre:102725539; K09233 GLIS2 zinc finger protein GLIS2 - -}	{Hs14211891; KOG1721 FOG: Zn-finger R General function prediction only ;}	{GO:0046872; metal ion binding; molecular_function}	{XM_016293816.1; PREDICTED: Sinocyclocheilus grahami zinc finger protein GLIS2-like (LOC107601579), mRNA}	{PF00096:Zinc finger, C2H2 type}
Novelgene0571	{NA}	{NA}	{NA}	{NA}	{NA}	{XM_019079254.1; PREDICTED: Cyprinus carpio heat shock protein 75 kDa, mitochondrial-like (LOC109062167), mRNA}	{NA}
Novelgene0572	{XP_016351155.1; PREDICTED: noggin-1 [Sinocyclocheilus anshuiensis]}	{sp|Q9W741|NOGG1_DANRE; Noggin-1 OS=Danio rerio GN=nog1 PE=2 SV=1}	{lco:104931499; K04658 NOG noggin - ko04350; Environmental Information Processing; Signal transduction; TGF-beta signaling pathway}	{NA}	{GO:0045596; negative regulation of cell differentiation; biological_process}	{LN596472.1; Cyprinus carpio genome assembly common carp genome ,scaffold 000011636}	{PF05806:Noggin}
Novelgene0573	{XP_005160433.1; PREDICTED: uncharacterized protein LOC101882617 [Danio rerio]}	{NA}	{tru:101071133; - - - - -}	{NA}	{GO:0015074; DNA integration; biological_process GO:0003723; RNA binding; molecular_function GO:0006278; RNA-dependent DNA replication; biological_process GO:0003964; RNA-directed DNA polymerase activity; molecular_function}	{LN591180.1; Cyprinus carpio genome assembly common carp genome ,scaffold 000028918}	{PF00078:Reverse transcriptase (RNA-dependent DNA polymerase) PF00665:Integrase core domain}
Novelgene0574	{NA}	{NA}	{NA}	{NA}	{GO:0019058; viral infectious cycle; biological_process}	{LN598506.1; Cyprinus carpio genome assembly common carp genome ,scaffold 000000250}	{PF04583:Baculoviridae p74 conserved region}
Novelgene0575	{XP_018963507.1; PREDICTED: tripartite motif-containing protein 16-like [Cyprinus carpio]}	{sp|Q14258|TRI25_HUMAN; E3 ubiquitin/ISG15 ligase TRIM25 OS=Homo sapiens GN=TRIM25 PE=1 SV=2}	{dre:562315; - - - - -}	{Hs4827065; KOG2177 Predicted E3 ubiquitin ligase O Posttranslational modification, protein turnover, chaperones ;}	{GO:0006813; potassium ion transport; biological_process GO:0005249; voltage-gated potassium channel activity; molecular_function GO:0008076; voltage-gated potassium channel complex; cellular_component GO:0003723; RNA binding; molecular_function GO:0003964; RNA-directed DNA polymerase activity; molecular_function GO:0006278; RNA-dependent DNA replication; biological_process GO:0004842; ubiquitin-…	{LN590689.1; Cyprinus carpio genome assembly common carp genome, scaffold: LG29, chromosome: 29}	{PF00643:B-box zinc finger PF13639:Ring finger domain PF14634:zinc-RING finger domain PF08397:IRSp53/MIM homology domain PF00097:Zinc finger, C3HC4 type (RING finger) PF04564:U-box domain PF01725:Ham1 family PF03521:Kv2 voltage-gated K+ channel PF00078:Reverse transcriptase (RNA-dependent DNA polymerase)}
Novelgene0576	{BAB90987.1; immunoglobulin light chain, partial [Cyprinus carpio]}	{sp|P01845|LAC3_MOUSE; Ig lambda-3 chain C region OS=Mus musculus GN=Iglc3 PE=1 SV=1}	{ipu:108274854; - - - - -}	{NA}	{NA}	{LN590698.1; Cyprinus carpio genome assembly common carp genome, scaffold: LG17, chromosome: 17}	{NA}
Novelgene0577	{KTF70945.1; hypothetical protein cypCar_00050353, partial [Cyprinus carpio]}	{sp|A0A0C4DH73|KV112_HUMAN; Immunoglobulin kappa variable 1-12 OS=Homo sapiens GN=IGKV1-12 PE=3 SV=1}	{ipu:108274854; - - - - -}	{NA}	{NA}	{LN591059.1; Cyprinus carpio genome assembly common carp genome ,scaffold 000001485}	{NA}
Novelgene0578	{BAB90987.1; immunoglobulin light chain, partial [Cyprinus carpio]}	{sp|P01845|LAC3_MOUSE; Ig lambda-3 chain C region OS=Mus musculus GN=Iglc3 PE=1 SV=1}	{ipu:108274854; - - - - -}	{NA}	{NA}	{LN590698.1; Cyprinus carpio genome assembly common carp genome, scaffold: LG17, chromosome: 17}	{NA}
Novelgene0579	{NA}	{NA}	{NA}	{NA}	{NA}	{LN590681.1; Cyprinus carpio genome assembly common carp genome, scaffold: LG47, chromosome: 47}	{NA}
Novelgene0580	{OCA26985.1; hypothetical protein XENTR_v90022063mg [Xenopus tropicalis]}	{NA}	{sasa:106602332; K18647 ANP32B acidic leucine-rich nuclear phosphoprotein 32 family member B - -; sasa:106602332; K18647 ANP32B acidic leucine-rich nuclear phosphoprotein 32 family member B - -}	{NA}	{GO:0006725; cellular aromatic compound metabolic process; biological_process GO:0008199; ferric iron binding; molecular_function GO:0055114; oxidation-reduction process; biological_process GO:0003824; NA}	{LN590696.1; Cyprinus carpio genome assembly common carp genome, scaffold: LG32, chromosome: 32}	{PF00775:Dioxygenase}
Novelgene0581	{XP_016095270.1; PREDICTED: uncharacterized protein LOC107556647, partial [Sinocyclocheilus grahami]}	{NA}	{lco:104923228; K06727 FCRL, IRTA, CD307 Fc receptor-like protein - -}	{NA}	{NA}	{LN590707.1; Cyprinus carpio genome assembly common carp genome, scaffold: LG30, chromosome: 30}	{NA}
Novelgene0582	{AEH76781.1; immunoglobulin light chain L3.3 [Ctenopharyngodon idella]}	{sp|P20764|IGLL1_MOUSE; Immunoglobulin lambda-like polypeptide 1 OS=Mus musculus GN=Igll1 PE=2 SV=3}	{ipu:108274854; - - - - -}	{NA}	{NA}	{XR_002018718.1; PREDICTED: Cyprinus carpio uncharacterized LOC109095234 (LOC109095234), transcript variant X2, ncRNA}	{NA}
Novelgene0583	{BAB90987.1; immunoglobulin light chain, partial [Cyprinus carpio]}	{sp|P06312|KV401_HUMAN; Immunoglobulin kappa variable 4-1 OS=Homo sapiens GN=IGKV4-1 PE=1 SV=1}	{ipu:108274854; - - - - -}	{NA}	{NA}	{LN590698.1; Cyprinus carpio genome assembly common carp genome, scaffold: LG17, chromosome: 17}	{NA}
Novelgene0584	{NA}	{NA}	{NA}	{NA}	{NA}	{LN590681.1; Cyprinus carpio genome assembly common carp genome, scaffold: LG47, chromosome: 47}	{NA}
Novelgene0585	{XP_016314305.1; PREDICTED: rab11 family-interacting protein 3-like [Sinocyclocheilus anshuiensis]}	{sp|Q7T005|RFIP3_DANRE; Rab11 family-interacting protein 3 OS=Danio rerio GN=rab11fip3 PE=3 SV=1}	{dre:573631; K12485 RAB11FIP3_4 Rab11 family-interacting protein 3/4 - ko04144; Cellular Processes; Transport and catabolism; Endocytosis}	{Hs7662234; KOG0982 Centrosomal protein Nuf DZ Cell cycle control, cell division, chromosome partitioning ; Cytoskeleton ;}	{GO:0005634; nucleus; cellular_component}	{LN590681.1; Cyprinus carpio genome assembly common carp genome, scaffold: LG47, chromosome: 47}	{PF04618:HD-ZIP protein N terminus}
Novelgene0586	{NA}	{NA}	{NA}	{NA}	{GO:0045482; trichodiene synthase activity; molecular_function GO:0016106; sesquiterpenoid biosynthetic process; biological_process}	{LN598336.1; Cyprinus carpio genome assembly common carp genome ,scaffold 000001105}	{PF06330:Trichodiene synthase (TRI5)}
Novelgene0587	{NA}	{NA}	{NA}	{NA}	{GO:0016817; hydrolase activity, acting on acid anhydrides; molecular_function GO:0005215; NA GO:0006810; transport; biological_process GO:0016020; membrane; cellular_component}	{LN590714.1; Cyprinus carpio genome assembly common carp genome, scaffold: LG27, chromosome: 27}	{PF00873:AcrB/AcrD/AcrF family PF13892:DNA-binding domain}
Novelgene0588	{NA}	{NA}	{NA}	{NA}	{GO:0007217; tachykinin receptor signaling pathway; biological_process}	{LN590714.1; Cyprinus carpio genome assembly common carp genome, scaffold: LG27, chromosome: 27}	{PF03823:Neurokinin B}
Novelgene0589	{NA}	{NA}	{NA}	{NA}	{NA}	{LN590707.1; Cyprinus carpio genome assembly common carp genome, scaffold: LG30, chromosome: 30}	{NA}
Novelgene0590	{NA}	{NA}	{NA}	{NA}	{NA}	{LN591707.1; Cyprinus carpio genome assembly common carp genome ,scaffold 000008963}	{NA}
Novelgene0591	{XP_016093437.1; PREDICTED: SRC kinase signaling inhibitor 1-like [Sinocyclocheilus grahami]}	{NA}	{NA}	{NA}	{NA}	{LN591707.1; Cyprinus carpio genome assembly common carp genome ,scaffold 000008963}	{NA}
Novelgene0592	{NA}	{NA}	{NA}	{NA}	{NA}	{LN590681.1; Cyprinus carpio genome assembly common carp genome, scaffold: LG47, chromosome: 47}	{NA}
Novelgene0593	{NA}	{NA}	{NA}	{NA}	{NA}	{LN590681.1; Cyprinus carpio genome assembly common carp genome, scaffold: LG47, chromosome: 47}	{NA}
Novelgene0594	{KTG38362.1; hypothetical protein cypCar_00027834 [Cyprinus carpio]}	{NA}	{NA}	{NA}	{GO:0003676; nucleic acid binding; molecular_function GO:0044237; cellular metabolic process; biological_process GO:0003824; NA GO:0050662; coenzyme binding; molecular_function}	{LN590681.1; Cyprinus carpio genome assembly common carp genome, scaffold: LG47, chromosome: 47}	{PF01370:NAD dependent epimerase/dehydratase family PF05485:THAP domain}
Novelgene0595	{XP_016380528.1; PREDICTED: serine/threonine-protein kinase MRCK beta-like, partial [Sinocyclocheilus rhinocerous]}	{sp|Q9WUL6|M3K14_MOUSE; Mitogen-activated protein kinase kinase kinase 14 OS=Mus musculus GN=Map3k14 PE=1 SV=1}	{ipu:108263809; K04466 MAP3K14, NIK mitogen-activated protein kinase kinase kinase 14 2.7.11.25 ko04010; Environmental Information Processing; Signal transduction; MAPK signaling pathway | ko04064; Environmental Information Processing; Signal transduction; NF-kappa B signaling pathway | ko04668; Environmental Information Processing; Signal transduction; TNF signaling pathway | ko04210; Cellular P…	{Hs4505397; KOG0198 MEKK and related serine/threonine protein kinases T Signal transduction mechanisms ;}	{NA}	{LN590681.1; Cyprinus carpio genome assembly common carp genome, scaffold: LG47, chromosome: 47}	{NA}
Novelgene0596	{NA}	{NA}	{NA}	{NA}	{NA}	{LN590681.1; Cyprinus carpio genome assembly common carp genome, scaffold: LG47, chromosome: 47}	{NA}
Novelgene0597	{XP_016398886.1; PREDICTED: kelch-like protein 14 [Sinocyclocheilus rhinocerous]}	{sp|Q69ZK5|KLH14_MOUSE; Kelch-like protein 14 OS=Mus musculus GN=Klhl14 PE=1 SV=2}	{sasa:106599787; K10451 KLHL14 kelch-like protein 14 - -; sasa:106599787; K10451 KLHL14 kelch-like protein 14 - -}	{Hs22059219; KOG4441 Proteins containing BTB/POZ and Kelch domains, involved in regulatory/signal transduction processes TR Signal transduction mechanisms ; General function prediction only ;}	{GO:0005515; protein binding; molecular_function}	{LN590681.1; Cyprinus carpio genome assembly common carp genome, scaffold: LG47, chromosome: 47}	{PF00651:BTB/POZ domain}
Novelgene0598	{KTG40435.1; hypothetical protein cypCar_00048628, partial [Cyprinus carpio]}	{NA}	{ipu:108263920; - - - - -}	{NA}	{GO:0015992; proton transport; biological_process GO:0046034; ATP metabolic process; biological_process GO:0003677; DNA binding; molecular_function GO:0046685; response to arsenic-containing substance; biological_process GO:0045892; negative regulation of transcription, DNA-dependent; biological_process GO:0006355; regulation of transcription, DNA-dependent; biological_process GO:0008233; peptida…	{LN590685.1; Cyprinus carpio genome assembly common carp genome, scaffold: LG16, chromosome: 16}	{PF08653:DASH complex subunit Dam1 PF08686:PLAC (protease and lacunin) domain PF00424:REV protein (anti-repression trans-activator protein) PF08686:PLAC (protease and lacunin) domain PF08653:DASH complex subunit Dam1 PF02874:ATP synthase alpha/beta family, beta-barrel domain PF06953:Arsenical resistance operon trans-acting repressor ArsD}
Novelgene0599	{NA}	{NA}	{NA}	{NA}	{NA}	{LN590685.1; Cyprinus carpio genome assembly common carp genome, scaffold: LG16, chromosome: 16}	{NA}
Novelgene0600	{XP_016146823.1; PREDICTED: CCAAT/enhancer-binding protein delta-like [Sinocyclocheilus grahami]}	{sp|P49716|CEBPD_HUMAN; CCAAT/enhancer-binding protein delta OS=Homo sapiens GN=CEBPD PE=1 SV=2}	{dre:140817; K10050 CEBPD CCAAT/enhancer binding protein (C/EBP), delta - -}	{Hs4885131; KOG3119 Basic region leucine zipper transcription factor K Transcription ;}	{GO:0006355; regulation of transcription, DNA-dependent; biological_process GO:0005634; nucleus; cellular_component GO:0043565; sequence-specific DNA binding; molecular_function GO:0003677; DNA binding; molecular_function GO:0003700; sequence-specific DNA binding transcription factor activity; molecular_function}	{XM_016291337.1; PREDICTED: Sinocyclocheilus grahami CCAAT/enhancer-binding protein delta-like (LOC107599676), mRNA}	{PF07716:Basic region leucine zipper PF00170:bZIP transcription factor PF03131:bZIP Maf transcription factor}
Novelgene0601	{NA}	{NA}	{NA}	{NA}	{NA}	{LN593144.1; Cyprinus carpio genome assembly common carp genome ,scaffold 000002656}	{NA}
Novelgene0602	{XP_018958087.1; PREDICTED: RB1-inducible coiled-coil protein 1-like isoform X1 [Cyprinus carpio]}	{sp|Q8TDY2|RBCC1_HUMAN; RB1-inducible coiled-coil protein 1 OS=Homo sapiens GN=RB1CC1 PE=1 SV=3}	{ipu:108264415; K17589 RB1CC1 RB1-inducible coiled-coil protein 1 - ko04140; Cellular Processes; Transport and catabolism; Autophagy - animal | ko04211; Organismal Systems; Aging; Longevity regulating pathway}	{Hs7661992; KOG4572 Predicted DNA-binding transcription factor, interacts with stathmin KRT Transcription ; General function prediction only ; Signal transduction mechanisms ;}	{GO:0005515; protein binding; molecular_function GO:0006457; protein folding; biological_process GO:0009405; pathogenesis; biological_process GO:0005515; protein binding; molecular_function}	{XM_019102549.1; PREDICTED: Cyprinus carpio RB1-inducible coiled-coil protein 1-like (LOC109088381), transcript variant X2, mRNA}	{PF00240:Ubiquitin family PF12189:Single-strand DNA-binding protein}
Novelgene0603	{NA}	{NA}	{NA}	{NA}	{NA}	{LN590718.1; Cyprinus carpio genome assembly common carp genome, scaffold: LG9, chromosome: 9}	{NA}
Novelgene0604	{NA}	{NA}	{NA}	{NA}	{NA}	{LN590688.1; Cyprinus carpio genome assembly common carp genome, scaffold: LG48, chromosome: 48}	{NA}
Novelgene0605	{ELR51853.1; hypothetical protein M91_20036 [Bos mutus]}	{NA}	{NA}	{NA}	{NA}	{LN593701.1; Cyprinus carpio genome assembly common carp genome ,scaffold 000018202}	{NA}
Novelgene0606	{NA}	{NA}	{NA}	{NA}	{NA}	{LN590671.1; Cyprinus carpio genome assembly common carp genome, scaffold: LG49, chromosome: 49}	{NA}
Novelgene0607	{XP_016316121.1; PREDICTED: zinc finger protein 2-like isoform X1 [Sinocyclocheilus anshuiensis]}	{NA}	{NA}	{NA}	{NA}	{KF713495.1; Carassius gibelio dsx and mab-3 related transcription factor 1-2 (Dmrt1-2) gene, complete cds}	{NA}
Novelgene0608	{NA}	{NA}	{xtr:105946389; - - - - -}	{NA}	{NA}	{LN590685.1; Cyprinus carpio genome assembly common carp genome, scaffold: LG16, chromosome: 16}	{NA}
Novelgene0609	{KTF93484.1; hypothetical protein cypCar_00009872 [Cyprinus carpio]}	{sp|Q6NYU3|NDF6A_DANRE; Neurogenic differentiation factor 6-A OS=Danio rerio GN=neurod6a PE=2 SV=1}	{ipu:108263221; K09080 NEUROD6, ATOH2, MATH2 neurogenic differentiation factor 6 - -}	{Hs12232383; KOG3898 Transcription factor NeuroD and related HTH proteins K Transcription ;}	{GO:0046983; protein dimerization activity; molecular_function}	{LN590701.1; Cyprinus carpio genome assembly common carp genome, scaffold: LG1, chromosome: 1}	{PF00010:Helix-loop-helix DNA-binding domain}
Novelgene0610	{XP_012566109.1; PREDICTED: uncharacterized protein LOC105850169 [Hydra vulgaris]}	{sp|P03934|TC1A_CAEEL; Transposable element Tc1 transposase OS=Caenorhabditis elegans GN=tc1a PE=3 SV=1}	{hmg:105850169; - - - - -}	{NA}	{GO:0004803; transposase activity; molecular_function GO:0003677; DNA binding; molecular_function GO:0015074; DNA integration; biological_process GO:0006313; transposition, DNA-mediated; biological_process}	{DQ904483.1; Cyprinus carpio isolate CCTS6 Tc1-like transposon, complete sequence}	{PF01498:Transposase}
Novelgene0611	{XP_016408738.1; PREDICTED: uncharacterized protein LOC107740745 [Sinocyclocheilus rhinocerous]}	{NA}	{NA}	{NA}	{NA}	{LN590690.1; Cyprinus carpio genome assembly common carp genome, scaffold: LG31, chromosome: 31}	{NA}
Novelgene0612	{KTG34204.1; hypothetical protein cypCar_00021458 [Cyprinus carpio]}	{NA}	{dre:100005785; - - - - -}	{NA}	{GO:0000166; nucleotide binding; molecular_function GO:0016020; membrane; cellular_component}	{LN593547.1; Cyprinus carpio genome assembly common carp genome ,scaffold 000000515}	{PF02480:Alphaherpesvirus glycoprotein E PF09269:Domain of unknown function (DUF1967)}
Novelgene0613	{XP_019206710.1; PREDICTED: uncharacterized protein LOC109196768 [Oreochromis niloticus]}	{sp|P10394|POL4_DROME; Retrovirus-related Pol polyprotein from transposon 412 OS=Drosophila melanogaster GN=POL PE=3 SV=1}	{sasa:106569385; - - - - -; sasa:106569385; - - - - -}	{7292616; KOG0017 FOG: Transposon-encoded proteins with TYA, reverse transcriptase, integrase domains in various combinations R General function prediction only ;}	{GO:0006508; proteolysis; biological_process GO:0003964; RNA-directed DNA polymerase activity; molecular_function GO:0003723; RNA binding; molecular_function GO:0006278; RNA-dependent DNA replication; biological_process GO:0004190; aspartic-type endopeptidase activity; molecular_function}	{LN590715.1; Cyprinus carpio genome assembly common carp genome, scaffold: LG46, chromosome: 46}	{PF03539:Spumavirus aspartic protease (A9) PF00078:Reverse transcriptase (RNA-dependent DNA polymerase) PF09668:Aspartyl protease}
Novelgene0614	{NA}	{NA}	{NA}	{NA}	{GO:0045893; positive regulation of transcription, DNA-dependent; biological_process GO:0016020; membrane; cellular_component GO:0009986; cell surface; cellular_component}	{LN590766.1; Cyprinus carpio genome assembly common carp genome ,scaffold 000000185}	{PF06247:Pvs28 EGF domain PF02959:HTLV Tax}
Novelgene0615	{NA}	{NA}	{NA}	{NA}	{NA}	{LN590703.1; Cyprinus carpio genome assembly common carp genome, scaffold: LG6, chromosome: 6}	{NA}
Novelgene0616	{NA}	{NA}	{NA}	{NA}	{NA}	{LN590675.1; Cyprinus carpio genome assembly common carp genome, scaffold: LG44, chromosome: 44}	{NA}
Novelgene0617	{BAE46429.1; ORF2-encoded protein, partial [Danio rerio]}	{NA}	{lco:109138802; - - - - -}	{NA}	{GO:0007154; cell communication; biological_process GO:0016020; membrane; cellular_component GO:0006355; regulation of transcription, DNA-dependent; biological_process GO:0006412; translation; biological_process GO:0006508; proteolysis; biological_process GO:0005840; ribosome; cellular_component GO:0004180; carboxypeptidase activity; molecular_function GO:0003735; structural constituent of riboso…	{LN591059.1; Cyprinus carpio genome assembly common carp genome ,scaffold 000001485}	{PF03333:Adhesin biosynthesis transcription regulatory protein PF02244:Carboxypeptidase activation peptide PF01929:Ribosomal protein L14 PF01414:Delta serrate ligand}
Novelgene0618	{XP_016335794.1; PREDICTED: centrosomal protein of 131 kDa-like isoform X2 [Sinocyclocheilus anshuiensis]}	{sp|U3JAG9|CP131_DANRE; Centrosomal protein of 131 kDa OS=Danio rerio GN=cep131 PE=1 SV=1}	{dre:563066; K16540 AZI1, CEP131 5-azacytidine-induced protein 1 - -}	{NA}	{GO:0008168; methyltransferase activity; molecular_function}	{LN590690.1; Cyprinus carpio genome assembly common carp genome, scaffold: LG31, chromosome: 31}	{PF08032:RNA 2'-O ribose methyltransferase substrate binding}
Novelgene0619	{NA}	{NA}	{NA}	{NA}	{NA}	{LN590722.1; Cyprinus carpio genome assembly common carp genome ,scaffold 000000022}	{NA}
Novelgene0620	{NA}	{NA}	{NA}	{NA}	{NA}	{LN591019.1; Cyprinus carpio genome assembly common carp genome ,scaffold 000001162}	{NA}
Novelgene0621	{NA}	{NA}	{NA}	{NA}	{NA}	{LN590702.1; Cyprinus carpio genome assembly common carp genome, scaffold: LG50, chromosome: 50}	{NA}
Novelgene0622	{NA}	{NA}	{NA}	{NA}	{NA}	{LN590702.1; Cyprinus carpio genome assembly common carp genome, scaffold: LG50, chromosome: 50}	{NA}
Novelgene0623	{XP_016346660.1; PREDICTED: uncharacterized protein LOC107692211 [Sinocyclocheilus anshuiensis]}	{NA}	{NA}	{NA}	{NA}	{LN590713.1; Cyprinus carpio genome assembly common carp genome, scaffold: LG20, chromosome: 20}	{NA}
Novelgene0624	{NA}	{NA}	{NA}	{NA}	{NA}	{LN598411.1; Cyprinus carpio genome assembly common carp genome ,scaffold 000002943}	{NA}
Novelgene0625	{NA}	{NA}	{NA}	{NA}	{NA}	{LN591231.1; Cyprinus carpio genome assembly common carp genome ,scaffold 000029010}	{NA}
Novelgene0626	{NA}	{NA}	{NA}	{NA}	{NA}	{LN594959.1; Cyprinus carpio genome assembly common carp genome ,scaffold 000002422}	{NA}
Novelgene0627	{XP_016332105.1; PREDICTED: neutral alpha-glucosidase AB-like [Sinocyclocheilus anshuiensis]}	{NA}	{NA}	{NA}	{NA}	{LN592450.1; Cyprinus carpio genome assembly common carp genome ,scaffold 000006370}	{NA}
Novelgene0628	{NA}	{NA}	{NA}	{NA}	{GO:0019072; viral genome packaging; biological_process GO:0042025; host cell nucleus; cellular_component GO:0005604; basement membrane; cellular_component GO:0005576; NA GO:0006869; lipid transport; biological_process GO:0007155; cell adhesion; biological_process GO:0008289; lipid binding; molecular_function}	{LN591196.1; Cyprinus carpio genome assembly common carp genome ,scaffold 000028944}	{PF01499:Herpesvirus UL25 family PF07464:Apolipophorin-III precursor (apoLp-III) PF06009:Laminin Domain II}
Novelgene0629	{XP_016429091.1; PREDICTED: fibroblast growth factor-binding protein 1-like isoform X1 [Sinocyclocheilus rhinocerous]}	{sp|Q9MZ06|FGFP1_BOVIN; Fibroblast growth factor-binding protein 1 OS=Bos taurus GN=FGFBP1 PE=1 SV=1}	{dre:799002; - - - - -}	{NA}	{GO:0016020; membrane; cellular_component GO:0003735; structural constituent of ribosome; molecular_function GO:0006412; translation; biological_process GO:0005840; ribosome; cellular_component GO:0005622; intracellular; cellular_component}	{LN591021.1; Cyprinus carpio genome assembly common carp genome ,scaffold 000001169}	{PF00935:Ribosomal protein L44 PF01299:Lysosome-associated membrane glycoprotein (Lamp)}
Novelgene0630	{NA}	{NA}	{NA}	{NA}	{NA}	{XM_016573589.1; PREDICTED: Sinocyclocheilus rhinocerous LIM domain-binding protein 2 (LOC107756465), transcript variant X5, mRNA}	{NA}
Novelgene0631	{NA}	{NA}	{NA}	{NA}	{NA}	{XM_019090898.1; PREDICTED: Cyprinus carpio dihydropteridine reductase-like (LOC109074892), mRNA}	{NA}
Novelgene0632	{NA}	{NA}	{NA}	{NA}	{NA}	{LN590683.1; Cyprinus carpio genome assembly common carp genome, scaffold: LG38, chromosome: 38}	{NA}
Novelgene0633	{NA}	{NA}	{NA}	{NA}	{GO:0016021; integral to membrane; cellular_component GO:0042765; GPI-anchor transamidase complex; cellular_component}	{LN590699.1; Cyprinus carpio genome assembly common carp genome, scaffold: LG22, chromosome: 22}	{PF04114:Gaa1-like, GPI transamidase component }
Novelgene0634	{NA}	{NA}	{NA}	{NA}	{NA}	{LN590675.1; Cyprinus carpio genome assembly common carp genome, scaffold: LG44, chromosome: 44}	{NA}
Novelgene0635	{NA}	{NA}	{NA}	{NA}	{NA}	{LN590675.1; Cyprinus carpio genome assembly common carp genome, scaffold: LG44, chromosome: 44}	{NA}
Novelgene0636	{NA}	{NA}	{NA}	{NA}	{NA}	{LN590720.1; Cyprinus carpio genome assembly common carp genome, scaffold: LG19, chromosome: 19}	{NA}
Novelgene0637	{NA}	{NA}	{NA}	{NA}	{NA}	{LN590671.1; Cyprinus carpio genome assembly common carp genome, scaffold: LG49, chromosome: 49}	{NA}
Novelgene0638	{NA}	{NA}	{NA}	{NA}	{NA}	{LN594251.1; Cyprinus carpio genome assembly common carp genome ,scaffold 000001765}	{NA}
Novelgene0639	{NA}	{NA}	{NA}	{NA}	{NA}	{LN596316.1; Cyprinus carpio genome assembly common carp genome ,scaffold 000000330}	{NA}
Novelgene0640	{NA}	{NA}	{NA}	{NA}	{NA}	{LN590671.1; Cyprinus carpio genome assembly common carp genome, scaffold: LG49, chromosome: 49}	{NA}
Novelgene0641	{XP_012687180.1; PREDICTED: uncharacterized protein LOC105903926 [Clupea harengus]}	{NA}	{mze:106675885; - - - - -}	{NA}	{GO:0016021; integral to membrane; cellular_component}	{LN590718.1; Cyprinus carpio genome assembly common carp genome, scaffold: LG9, chromosome: 9}	{PF04279:Intracellular septation protein A }
Novelgene0642	{XP_018978910.1; PREDICTED: uncharacterized protein LOC109110312 [Cyprinus carpio]}	{NA}	{NA}	{NA}	{GO:0038032; NA}	{LN590697.1; Cyprinus carpio genome assembly common carp genome, scaffold: LG15, chromosome: 15}	{PF00615:Regulator of G protein signaling domain}
Novelgene0643	{XP_016132376.1; PREDICTED: coiled-coil domain-containing protein 85A-like [Sinocyclocheilus grahami]}	{NA}	{sasa:106588849; - - - - -; sasa:106588849; - - - - -}	{NA}	{GO:0016020; membrane; cellular_component GO:0016491; oxidoreductase activity; molecular_function GO:0009055; NA}	{LN590710.1; Cyprinus carpio genome assembly common carp genome, scaffold: LG26, chromosome: 26}	{PF00032:Cytochrome b(C-terminal)/b6/petD}
Novelgene0644	{NA}	{NA}	{NA}	{NA}	{NA}	{LN590678.1; Cyprinus carpio genome assembly common carp genome, scaffold: LG28, chromosome: 28}	{NA}
Novelgene0645	{NA}	{NA}	{NA}	{NA}	{NA}	{LN590926.1; Cyprinus carpio genome assembly common carp genome ,scaffold 000000820}	{NA}
Novelgene0646	{XP_016316121.1; PREDICTED: zinc finger protein 2-like isoform X1 [Sinocyclocheilus anshuiensis]}	{NA}	{NA}	{NA}	{GO:0003676; nucleic acid binding; molecular_function}	{LN590926.1; Cyprinus carpio genome assembly common carp genome ,scaffold 000000820}	{PF05485:THAP domain}
Novelgene0647	{NA}	{NA}	{NA}	{NA}	{NA}	{LN590685.1; Cyprinus carpio genome assembly common carp genome, scaffold: LG16, chromosome: 16}	{NA}
Novelgene0648	{NA}	{NA}	{NA}	{NA}	{NA}	{XM_016503929.1; PREDICTED: Sinocyclocheilus anshuiensis ATP-binding cassette sub-family D member 1-like (LOC107701814), mRNA}	{NA}
Novelgene0649	{NA}	{NA}	{NA}	{NA}	{NA}	{LN590685.1; Cyprinus carpio genome assembly common carp genome, scaffold: LG16, chromosome: 16}	{NA}
Novelgene0650	{NA}	{NA}	{NA}	{NA}	{NA}	{KT260068.1; Carassius gibelio male-specific genomic sequence}	{NA}
Novelgene0651	{KTG46979.1; hypothetical protein cypCar_00010903 [Cyprinus carpio]}	{NA}	{NA}	{NA}	{GO:0019684; photosynthesis, light reaction; biological_process GO:0030077; plasma membrane light-harvesting complex; cellular_component GO:0045156; electron transporter, transferring electrons within the cyclic electron transport pathway of photosynthesis activity; molecular_function GO:0016021; integral to membrane; cellular_component}	{LN591105.1; Cyprinus carpio genome assembly common carp genome ,scaffold 000002146}	{PF00556:Antenna complex alpha/beta subunit}
Novelgene0652	{NA}	{NA}	{NA}	{NA}	{GO:0007165; signal transduction; biological_process GO:0005057; receptor signaling protein activity; molecular_function}	{LN591198.1; Cyprinus carpio genome assembly common carp genome ,scaffold 000028948}	{PF02196:Raf-like Ras-binding domain}
Novelgene0653	{NA}	{NA}	{NA}	{NA}	{NA}	{XM_016565201.1; PREDICTED: Sinocyclocheilus rhinocerous alpha-2-macroglobulin receptor-associated protein-like (LOC107749950), transcript variant X2, mRNA}	{NA}
Novelgene0654	{NA}	{NA}	{NA}	{NA}	{NA}	{LN592866.1; Cyprinus carpio genome assembly common carp genome ,scaffold 000000244}	{NA}
Novelgene0655	{NA}	{NA}	{NA}	{NA}	{NA}	{LN590672.1; Cyprinus carpio genome assembly common carp genome, scaffold: LG37, chromosome: 37}	{NA}
Novelgene0656	{NA}	{NA}	{NA}	{NA}	{NA}	{LN590672.1; Cyprinus carpio genome assembly common carp genome, scaffold: LG37, chromosome: 37}	{NA}
Novelgene0657	{NA}	{NA}	{NA}	{NA}	{NA}	{LN590688.1; Cyprinus carpio genome assembly common carp genome, scaffold: LG48, chromosome: 48}	{NA}
Novelgene0658	{NA}	{NA}	{NA}	{NA}	{NA}	{LN590688.1; Cyprinus carpio genome assembly common carp genome, scaffold: LG48, chromosome: 48}	{NA}
Novelgene0659	{KTF73036.1; hypothetical protein cypCar_00020692 [Cyprinus carpio]}	{sp|P54687|BCAT1_HUMAN; Branched-chain-amino-acid aminotransferase, cytosolic OS=Homo sapiens GN=BCAT1 PE=1 SV=3}	{cpic:101931770; - - - - -; cpic:101931770; K00826 E2.6.1.42, ilvE branched-chain amino acid aminotransferase 2.6.1.42 ko01210; Metabolism; Global and overview maps; 2-Oxocarboxylic acid metabolism | ko01230; Metabolism; Global and overview maps; Biosynthesis of amino acids | ko00270; Metabolism; Amino acid metabolism; Cysteine and methionine metabolism | ko00280; Metabolism; Amino acid metabolis…	{Hs17474371; KOG0975 Branched chain aminotransferase BCAT1, pyridoxal phosphate enzymes type IV superfamily E Amino acid transport and metabolism ;}	{GO:0008152; NA GO:0003824; NA GO:0005576; NA GO:0004859; phospholipase inhibitor activity; molecular_function}	{LN590691.1; Cyprinus carpio genome assembly common carp genome, scaffold: LG8, chromosome: 8}	{PF02988:Phospholipase A2 inhibitor PF01063:Amino-transferase class IV}
Novelgene0660	{NA}	{NA}	{NA}	{NA}	{GO:0003896; DNA primase activity; molecular_function GO:0006269; DNA replication, synthesis of RNA primer; biological_process}	{LN590691.1; Cyprinus carpio genome assembly common carp genome, scaffold: LG8, chromosome: 8}	{PF04104:Eukaryotic and archaeal DNA primase, large subunit}
Novelgene0661	{NA}	{NA}	{NA}	{NA}	{NA}	{LN590716.1; Cyprinus carpio genome assembly common carp genome, scaffold: LG41, chromosome: 41}	{NA}
Novelgene0662	{XP_016361867.1; PREDICTED: uncharacterized protein LOC107703658 [Sinocyclocheilus anshuiensis]}	{NA}	{NA}	{NA}	{NA}	{LN590716.1; Cyprinus carpio genome assembly common carp genome, scaffold: LG41, chromosome: 41}	{NA}
Novelgene0663	{NA}	{NA}	{NA}	{NA}	{NA}	{LN590716.1; Cyprinus carpio genome assembly common carp genome, scaffold: LG41, chromosome: 41}	{NA}
Novelgene0664	{NA}	{NA}	{NA}	{NA}	{NA}	{LN590716.1; Cyprinus carpio genome assembly common carp genome, scaffold: LG41, chromosome: 41}	{NA}
Novelgene0665	{NA}	{NA}	{NA}	{NA}	{GO:0005634; nucleus; cellular_component GO:0006355; regulation of transcription, DNA-dependent; biological_process GO:0003677; DNA binding; molecular_function GO:0016021; integral to membrane; cellular_component}	{LN590691.1; Cyprinus carpio genome assembly common carp genome, scaffold: LG8, chromosome: 8}	{PF00335:Tetraspanin family PF04589:RFX1 transcription activation region }
Novelgene0666	{NA}	{NA}	{NA}	{NA}	{NA}	{XM_016509203.1; PREDICTED: Sinocyclocheilus rhinocerous dolichyl-diphosphooligosaccharide--protein glycosyltransferase subunit STT3B (LOC107705745), partial mRNA}	{NA}
Novelgene0667	{NA}	{NA}	{NA}	{NA}	{NA}	{LN596716.1; Cyprinus carpio genome assembly common carp genome ,scaffold 000028930}	{NA}
Novelgene0668	{XP_016085263.1; PREDICTED: netrin-G1-like isoform X1 [Sinocyclocheilus grahami]}	{sp|Q9Y2I2|NTNG1_HUMAN; Netrin-G1 OS=Homo sapiens GN=NTNG1 PE=1 SV=3}	{tru:101074939; K07522 NTNG1 netrin-G1 - ko04514; Environmental Information Processing; Signaling molecules and interaction; Cell adhesion molecules (CAMs) | ko04360; Organismal Systems; Development; Axon guidance}	{Hs18546083; KOG1836 Extracellular matrix glycoprotein Laminin subunits alpha and gamma W Extracellular structures ;}	{NA}	{LN590755.1; Cyprinus carpio genome assembly common carp genome ,scaffold 000000138}	{NA}
Novelgene0669	{XP_016324171.1; PREDICTED: rho GTPase-activating protein 23-like isoform X6 [Sinocyclocheilus anshuiensis]}	{NA}	{tru:101077624; K20315 ARHGAP21_23 Rho GTPase-activating protein 21/23 - -}	{NA}	{NA}	{LN590693.1; Cyprinus carpio genome assembly common carp genome, scaffold: LG3, chromosome: 3}	{NA}
Novelgene0670	{KTG38392.1; hypothetical protein cypCar_00037761, partial [Cyprinus carpio]}	{sp|Q8IYB1|M21D2_HUMAN; Protein MB21D2 OS=Homo sapiens GN=MB21D2 PE=1 SV=3}	{lco:104932929; - - - - -}	{Hs22043920; KOG3963 Mab-21-like cell fate specification proteins T Signal transduction mechanisms ;}	{GO:0008452; RNA ligase activity; molecular_function GO:0006396; RNA processing; biological_process}	{XM_016244430.1; PREDICTED: Sinocyclocheilus grahami protein MB21D2-like (LOC107560290), transcript variant X3, mRNA}	{PF01139:tRNA-splicing ligase RtcB}
Novelgene0671	{XP_018978262.1; PREDICTED: protein MB21D2-like, partial [Cyprinus carpio]}	{NA}	{lco:104932929; - - - - -}	{NA}	{NA}	{XM_019122717.1; PREDICTED: Cyprinus carpio protein MB21D2-like (LOC109109627), partial mRNA}	{NA}
Novelgene0672	{NA}	{NA}	{NA}	{NA}	{NA}	{LN599977.1; Cyprinus carpio genome assembly common carp genome ,scaffold 000011308}	{NA}
Novelgene0673	{BAE46430.1; reverse transcriptase [Danio rerio]}	{NA}	{NA}	{NA}	{NA}	{LN594568.1; Cyprinus carpio genome assembly common carp genome ,scaffold 000000653}	{NA}
Novelgene0674	{NA}	{NA}	{NA}	{NA}	{NA}	{LN590716.1; Cyprinus carpio genome assembly common carp genome, scaffold: LG41, chromosome: 41}	{NA}
Novelgene0675	{XP_009303459.1; PREDICTED: GTPase IMAP family member 4-like [Danio rerio]}	{sp|Q96F15|GIMA5_HUMAN; GTPase IMAP family member 5 OS=Homo sapiens GN=GIMAP5 PE=1 SV=1}	{ipu:108272945; - - - - -}	{NA}	{GO:0016887; ATPase activity; molecular_function GO:0005622; intracellular; cellular_component GO:0005634; nucleus; cellular_component GO:0016021; integral to membrane; cellular_component GO:0015684; ferrous iron transport; biological_process GO:0015093; ferrous iron transmembrane transporter activity; molecular_function GO:0005737; cytoplasm; cellular_component GO:0005525; GTP binding; molecular…	{LN590862.1; Cyprinus carpio genome assembly common carp genome ,scaffold 000000554}	{PF01926:50S ribosome-binding GTPase PF00005:ABC transporter PF02421:Ferrous iron transport protein B PF08477:Ras of Complex, Roc, domain of DAPkinase PF00350:Dynamin family PF00071:Ras family PF00735:Septin PF04670:Gtr1/RagA G protein conserved region PF03193:Protein of unknown function, DUF258 PF04548:AIG1 family PF02421:Ferrous iron transport protein B PF04548:AIG1 family PF00005:ABC transport…
Novelgene0676	{XP_018951613.1; PREDICTED: uncharacterized protein LOC109081066 [Cyprinus carpio]}	{sp|P04323|POL3_DROME; Retrovirus-related Pol polyprotein from transposon 17.6 OS=Drosophila melanogaster GN=pol PE=3 SV=1}	{xtr:105947305; - - - - -}	{7292616; KOG0017 FOG: Transposon-encoded proteins with TYA, reverse transcriptase, integrase domains in various combinations R General function prediction only ;}	{GO:0019867; outer membrane; cellular_component GO:0009405; pathogenesis; biological_process GO:0046903; secretion; biological_process GO:0015074; DNA integration; biological_process GO:0006278; RNA-dependent DNA replication; biological_process GO:0003723; RNA binding; molecular_function GO:0003964; RNA-directed DNA polymerase activity; molecular_function}	{LN590692.1; Cyprinus carpio genome assembly common carp genome, scaffold: LG33, chromosome: 33}	{PF00665:Integrase core domain PF00078:Reverse transcriptase (RNA-dependent DNA polymerase) PF07201:HrpJ-like domain}
Novelgene0677	{KTG34243.1; hypothetical protein cypCar_00016270 [Cyprinus carpio]}	{NA}	{adf:107331191; - - - - -}	{NA}	{GO:0006281; DNA repair; biological_process GO:0009378; four-way junction helicase activity; molecular_function GO:0006310; DNA recombination; biological_process GO:0005524; ATP binding; molecular_function}	{LN590683.1; Cyprinus carpio genome assembly common carp genome, scaffold: LG38, chromosome: 38}	{PF01330:RuvA N terminal domain}
Novelgene0678	{XP_018965452.1; PREDICTED: NACHT, LRR and PYD domains-containing protein 12-like [Cyprinus carpio]}	{NA}	{dre:103909561; - - - - -}	{NA}	{GO:0005576; NA GO:0005179; hormone activity; molecular_function}	{LN590674.1; Cyprinus carpio genome assembly common carp genome, scaffold: LG42, chromosome: 42}	{PF04643:Motilin/ghrelin-associated peptide}
Novelgene0679	{NA}	{NA}	{NA}	{NA}	{NA}	{LN590686.1; Cyprinus carpio genome assembly common carp genome, scaffold: LG35, chromosome: 35}	{NA}
Novelgene0680	{NA}	{NA}	{NA}	{NA}	{NA}	{LN592541.1; Cyprinus carpio genome assembly common carp genome ,scaffold 000003287}	{NA}
Novelgene0681	{XP_016094175.1; PREDICTED: uncharacterized protein LOC107555783 [Sinocyclocheilus grahami]}	{NA}	{dre:103911530; - - - - -}	{NA}	{NA}	{LN592541.1; Cyprinus carpio genome assembly common carp genome ,scaffold 000003287}	{NA}
Novelgene0682	{NA}	{NA}	{NA}	{NA}	{NA}	{LN590673.1; Cyprinus carpio genome assembly common carp genome, scaffold: LG45, chromosome: 45}	{NA}
Novelgene0683	{XP_016107376.1; PREDICTED: uncharacterized protein LOC107566431 isoform X1 [Sinocyclocheilus grahami]}	{NA}	{dre:100329818; - - - - -}	{NA}	{GO:0006525; arginine metabolic process; biological_process GO:0009015; N-succinylarginine dihydrolase activity; molecular_function GO:0016020; membrane; cellular_component}	{XM_016536789.1; PREDICTED: Sinocyclocheilus rhinocerous contactin-3-like (LOC107727026), transcript variant X2, mRNA}	{PF02480:Alphaherpesvirus glycoprotein E PF04996:Succinylarginine dihydrolase}
Novelgene0684	{XP_018955047.1; PREDICTED: uncharacterized protein LOC109084860 isoform X1 [Cyprinus carpio]}	{sp|P04323|POL3_DROME; Retrovirus-related Pol polyprotein from transposon 17.6 OS=Drosophila melanogaster GN=pol PE=3 SV=1}	{xtr:108645345; - - - - -}	{7292616; KOG0017 FOG: Transposon-encoded proteins with TYA, reverse transcriptase, integrase domains in various combinations R General function prediction only ;}	{GO:0005739; mitochondrion; cellular_component GO:0005634; nucleus; cellular_component GO:0003723; RNA binding; molecular_function GO:0003964; RNA-directed DNA polymerase activity; molecular_function GO:0006278; RNA-dependent DNA replication; biological_process GO:0003677; DNA binding; molecular_function GO:0000772; mating pheromone activity; molecular_function GO:0045895; positive regulation of …	{LN590714.1; Cyprinus carpio genome assembly common carp genome, scaffold: LG27, chromosome: 27}	{PF02480:Alphaherpesvirus glycoprotein E PF04769:Mating-type protein MAT alpha 1 HMG-box PF00078:Reverse transcriptase (RNA-dependent DNA polymerase) PF08039:Mitochondrial proteolipid}
Novelgene0685	{BAE46429.1; ORF2-encoded protein, partial [Danio rerio]}	{sp|Q95SX7|RTBS_DROME; Probable RNA-directed DNA polymerase from transposon BS OS=Drosophila melanogaster GN=RTase PE=2 SV=1}	{lco:109138802; - - - - -}	{CE27509_1; KOG1075 FOG: Reverse transcriptase R General function prediction only ;}	{GO:0006278; RNA-dependent DNA replication; biological_process GO:0003723; RNA binding; molecular_function GO:0003964; RNA-directed DNA polymerase activity; molecular_function GO:0016151; nickel ion binding; molecular_function GO:0006807; nitrogen compound metabolic process; biological_process GO:0003964; RNA-directed DNA polymerase activity; molecular_function GO:0003723; RNA binding; molecular_…	{LN596562.1; Cyprinus carpio genome assembly common carp genome ,scaffold 000011693}	{PF01730:UreF PF00078:Reverse transcriptase (RNA-dependent DNA polymerase) PF00078:Reverse transcriptase (RNA-dependent DNA polymerase)}
Novelgene0686	{XP_016340103.1; PREDICTED: uncharacterized protein LOC107687336 [Sinocyclocheilus anshuiensis]}	{NA}	{dre:100141355; - - - - -}	{NA}	{GO:0016020; membrane; cellular_component}	{LN591601.1; Cyprinus carpio genome assembly common carp genome ,scaffold 000016126}	{PF02480:Alphaherpesvirus glycoprotein E}
Novelgene0687	{XP_006866601.1; PREDICTED: transducin-like enhancer protein 3 isoform X1 [Chrysochloris asiatica]}	{sp|Q08122|TLE3_MOUSE; Transducin-like enhancer protein 3 OS=Mus musculus GN=Tle3 PE=1 SV=3}	{rbb:108514734; - - - - -}	{Hs4827030; KOG0639 Transducin-like enhancer of split protein (contains WD40 repeats) B Chromatin structure and dynamics ;}	{NA}	{LN590706.1; Cyprinus carpio genome assembly common carp genome, scaffold: LG36, chromosome: 36}	{NA}
Novelgene0688	{NA}	{NA}	{NA}	{NA}	{NA}	{LN590706.1; Cyprinus carpio genome assembly common carp genome, scaffold: LG36, chromosome: 36}	{NA}
Novelgene0689	{XP_018948352.1; PREDICTED: E3 SUMO-protein ligase PIAS1-like [Cyprinus carpio]}	{NA}	{dre:562982; K04706 PIAS1 E3 SUMO-protein ligase PIAS1 - ko04120; Genetic Information Processing; Folding, sorting and degradation; Ubiquitin mediated proteolysis | ko04630; Environmental Information Processing; Signal transduction; Jak-STAT signaling pathway | ko05160; Human Diseases; Infectious diseases: Viral; Hepatitis C}	{NA}	{NA}	{XM_016287838.1; PREDICTED: Sinocyclocheilus grahami E3 SUMO-protein ligase PIAS1-like (LOC107596961), transcript variant X3, mRNA}	{NA}
Novelgene0690	{XP_018942645.1; PREDICTED: plexin-B2-like isoform X1 [Cyprinus carpio]}	{NA}	{ipu:108274630; K06821 PLXNB plexin B - ko04360; Organismal Systems; Development; Axon guidance}	{NA}	{NA}	{LN592455.1; Cyprinus carpio genome assembly common carp genome ,scaffold 000006064}	{NA}
Novelgene0691	{NA}	{NA}	{NA}	{NA}	{NA}	{LN590692.1; Cyprinus carpio genome assembly common carp genome, scaffold: LG33, chromosome: 33}	{NA}
Novelgene0692	{NA}	{NA}	{NA}	{NA}	{NA}	{XM_019084629.1; PREDICTED: Cyprinus carpio transmembrane protein 263-B-like (LOC109067716), partial mRNA}	{NA}
Novelgene0693	{NA}	{NA}	{NA}	{NA}	{GO:0005576; NA GO:0019871; sodium channel inhibitor activity; molecular_function}	{LN590709.1; Cyprinus carpio genome assembly common carp genome, scaffold: LG5, chromosome: 5}	{PF08092:Magi peptide toxin family }
Novelgene0694	{ACO51862.1; Transposable element Tc1 transposase [Rana catesbeiana]}	{sp|P35072|TCB1_CAEBR; Transposable element Tcb1 transposase OS=Caenorhabditis briggsae PE=3 SV=1}	{hmg:100213664; - - - - -}	{NA}	{GO:0015074; DNA integration; biological_process}	{LN590709.1; Cyprinus carpio genome assembly common carp genome, scaffold: LG5, chromosome: 5}	{PF00665:Integrase core domain}
Novelgene0695	{NA}	{NA}	{NA}	{NA}	{NA}	{XM_016276630.1; PREDICTED: Sinocyclocheilus grahami receptor-type tyrosine-protein phosphatase U (LOC107588504), mRNA}	{NA}
Novelgene0696	{NA}	{NA}	{NA}	{NA}	{NA}	{LN590716.1; Cyprinus carpio genome assembly common carp genome, scaffold: LG41, chromosome: 41}	{NA}
Novelgene0697	{NA}	{NA}	{NA}	{NA}	{NA}	{LN590703.1; Cyprinus carpio genome assembly common carp genome, scaffold: LG6, chromosome: 6}	{NA}
Novelgene0698	{NA}	{NA}	{NA}	{NA}	{GO:0006355; regulation of transcription, DNA-dependent; biological_process GO:0018024; histone-lysine N-methyltransferase activity; molecular_function GO:0034968; histone lysine methylation; biological_process GO:0005694; chromosome; cellular_component}	{LN590716.1; Cyprinus carpio genome assembly common carp genome, scaffold: LG41, chromosome: 41}	{PF08236:SRI (Set2 Rpb1 interacting) domain}
Novelgene0699	{XP_018963811.1; PREDICTED: uncharacterized protein LOC109094556 [Cyprinus carpio]}	{NA}	{NA}	{NA}	{NA}	{LN590697.1; Cyprinus carpio genome assembly common carp genome, scaffold: LG15, chromosome: 15}	{NA}
Novelgene0700	{XP_016089498.1; PREDICTED: uncharacterized protein LOC107552176 [Sinocyclocheilus grahami]}	{NA}	{ola:101168547; K08474 TAS2R taste receptor type 2 - ko04742; Organismal Systems; Sensory system; Taste transduction}	{NA}	{GO:0050909; sensory perception of taste; biological_process GO:0004930; G-protein coupled receptor activity; molecular_function GO:0016021; integral to membrane; cellular_component GO:0007186; G-protein coupled receptor protein signaling pathway; biological_process}	{LN595797.1; Cyprinus carpio genome assembly common carp genome ,scaffold 000009022}	{PF05296:Taste receptor protein (TAS2R)}
Novelgene0701	{KTF71751.1; hypothetical protein cypCar_00045199, partial [Cyprinus carpio]}	{sp|P78310|CXAR_HUMAN; Coxsackievirus and adenovirus receptor OS=Homo sapiens GN=CXADR PE=1 SV=1}	{dre:550503; - - - - -}	{NA}	{NA}	{LN590697.1; Cyprinus carpio genome assembly common carp genome, scaffold: LG15, chromosome: 15}	{NA}
Novelgene0702	{NA}	{NA}	{NA}	{NA}	{NA}	{LN590697.1; Cyprinus carpio genome assembly common carp genome, scaffold: LG15, chromosome: 15}	{NA}
Novelgene0703	{NA}	{NA}	{NA}	{NA}	{NA}	{LN591009.1; Cyprinus carpio genome assembly common carp genome ,scaffold 000001133}	{NA}
Novelgene0704	{XP_019222829.1; PREDICTED: LOW QUALITY PROTEIN: RNA-directed DNA polymerase from mobile element jockey-like [Oreochromis niloticus]}	{NA}	{lco:109138802; - - - - -}	{NA}	{NA}	{LN591542.1; Cyprinus carpio genome assembly common carp genome ,scaffold 000001712}	{NA}
Novelgene0705	{NA}	{NA}	{NA}	{NA}	{NA}	{NA}	{NA}
Novelgene0706	{XP_018948474.1; PREDICTED: E3 ubiquitin-protein ligase TRIM39-like isoform X3 [Cyprinus carpio]}	{sp|Q9ESN2|TRI39_MOUSE; E3 ubiquitin-protein ligase TRIM39 OS=Mus musculus GN=Trim39 PE=2 SV=1}	{ipu:108261673; K12009 TRIM27, RFP tripartite motif-containing protein 27 2.3.2.27 -}	{Hs10864061; KOG2177 Predicted E3 ubiquitin ligase O Posttranslational modification, protein turnover, chaperones ;}	{GO:0005515; protein binding; molecular_function GO:0005622; intracellular; cellular_component GO:0000151; ubiquitin ligase complex; cellular_component GO:0046872; metal ion binding; molecular_function GO:0016567; protein ubiquitination; biological_process GO:0004842; ubiquitin-protein ligase activity; molecular_function GO:0008270; zinc ion binding; molecular_function}	{XM_019092929.1; PREDICTED: Cyprinus carpio E3 ubiquitin-protein ligase TRIM39-like (LOC109077352), transcript variant X3, mRNA}	{PF00097:Zinc finger, C3HC4 type (RING finger) PF04564:U-box domain PF00622:SPRY domain PF13639:Ring finger domain PF14634:zinc-RING finger domain PF00643:B-box zinc finger}
Novelgene0707	{NA}	{NA}	{NA}	{NA}	{NA}	{LN590703.1; Cyprinus carpio genome assembly common carp genome, scaffold: LG6, chromosome: 6}	{NA}
Novelgene0708	{NA}	{NA}	{NA}	{NA}	{NA}	{LN590690.1; Cyprinus carpio genome assembly common carp genome, scaffold: LG31, chromosome: 31}	{NA}
Novelgene0709	{XP_016098172.1; PREDICTED: netrin receptor UNC5C-like [Sinocyclocheilus grahami]}	{NA}	{NA}	{NA}	{GO:0030141; stored secretory granule; cellular_component GO:0007218; neuropeptide signaling pathway; biological_process GO:0046983; protein dimerization activity; molecular_function}	{LN598456.1; Cyprinus carpio genome assembly common carp genome ,scaffold 000002118}	{PF05699:hAT family C-terminal dimerisation region PF05281:Neuroendocrine protein 7B2 precursor (Secretogranin V)}
Novelgene0710	{NA}	{NA}	{NA}	{NA}	{NA}	{LN590676.1; Cyprinus carpio genome assembly common carp genome, scaffold: LG34, chromosome: 34}	{NA}
Novelgene0711	{NA}	{NA}	{NA}	{NA}	{NA}	{LN590701.1; Cyprinus carpio genome assembly common carp genome, scaffold: LG1, chromosome: 1}	{NA}
Novelgene0712	{NA}	{NA}	{NA}	{NA}	{NA}	{EF570129.1; Procypris rabaudi microsatellite Pra26 sequence}	{NA}
Novelgene0713	{NA}	{NA}	{NA}	{NA}	{NA}	{LN590676.1; Cyprinus carpio genome assembly common carp genome, scaffold: LG34, chromosome: 34}	{NA}
Novelgene0714	{NA}	{NA}	{NA}	{NA}	{NA}	{LN590703.1; Cyprinus carpio genome assembly common carp genome, scaffold: LG6, chromosome: 6}	{NA}
Novelgene0715	{NA}	{NA}	{NA}	{NA}	{NA}	{LN598874.1; Cyprinus carpio genome assembly common carp genome ,scaffold 000004998}	{NA}
Novelgene0716	{NA}	{NA}	{NA}	{NA}	{GO:0019079; viral genome replication; biological_process}	{JN764900.1; Cyprinus carpio clone 726986 microsatellite sequence}	{PF01057:Parvovirus non-structural protein NS1}
Novelgene0717	{XP_018922606.1; PREDICTED: tripartite motif-containing protein 16-like [Cyprinus carpio]}	{sp|Q14258|TRI25_HUMAN; E3 ubiquitin/ISG15 ligase TRIM25 OS=Homo sapiens GN=TRIM25 PE=1 SV=2}	{dre:562315; - - - - -}	{Hs4827065; KOG2177 Predicted E3 ubiquitin ligase O Posttranslational modification, protein turnover, chaperones ;}	{GO:0007049; cell cycle; biological_process GO:0000151; ubiquitin ligase complex; cellular_component GO:0046872; metal ion binding; molecular_function GO:0016881; acid-amino acid ligase activity; molecular_function GO:0005515; protein binding; molecular_function GO:0006457; protein folding; biological_process GO:0006298; mismatch repair; biological_process GO:0007155; cell adhesion; biological_pr…	{XM_016529895.1; PREDICTED: Sinocyclocheilus rhinocerous tripartite motif-containing protein 16-like (LOC107721738), transcript variant X1, mRNA}	{PF00622:SPRY domain PF02601:Exonuclease VII, large subunit PF04564:U-box domain PF05192:MutS domain III PF06009:Laminin Domain II PF00643:B-box zinc finger PF06810:Phage minor structural protein GP20 PF08941:USP8 interacting PF05929:Phage capsid scaffolding protein (GPO) serine peptidase PF00097:Zinc finger, C3HC4 type (RING finger) PF11640:Telomere-length maintenance and DNA damage repair PF029…
Novelgene0718	{NA}	{NA}	{NA}	{NA}	{NA}	{LN590909.1; Cyprinus carpio genome assembly common carp genome ,scaffold 000000762}	{NA}
Novelgene0719	{XP_018935922.1; PREDICTED: 40S ribosomal protein S3 [Cyprinus carpio]}	{sp|Q90YS2|RS3_ICTPU; 40S ribosomal protein S3 OS=Ictalurus punctatus GN=rps3 PE=2 SV=1}	{tru:101077038; K02985 RP-S3e, RPS3 small subunit ribosomal protein S3e - ko03010; Genetic Information Processing; Translation; Ribosome}	{Hs15718687; KOG3181 40S ribosomal protein S3 J Translation, ribosomal structure and biogenesis ;}	{NA}	{LN591188.1; Cyprinus carpio genome assembly common carp genome ,scaffold 000028931}	{NA}
Novelgene0720	{XP_016323871.1; PREDICTED: protein NLRC3-like [Sinocyclocheilus anshuiensis]}	{sp|P10775|RINI_PIG; Ribonuclease inhibitor OS=Sus scrofa GN=RNH1 PE=1 SV=1}	{dre:568664; - - - - -}	{NA}	{NA}	{LN592012.1; Cyprinus carpio genome assembly common carp genome ,scaffold 000010688}	{NA}
Novelgene0721	{NA}	{NA}	{NA}	{NA}	{NA}	{LN590892.1; Cyprinus carpio genome assembly common carp genome ,scaffold 000000684}	{NA}
Novelgene0722	{XP_018978910.1; PREDICTED: uncharacterized protein LOC109110312 [Cyprinus carpio]}	{NA}	{NA}	{NA}	{NA}	{LN590694.1; Cyprinus carpio genome assembly common carp genome, scaffold: LG43, chromosome: 43}	{NA}
Novelgene0723	{NA}	{NA}	{NA}	{NA}	{NA}	{LN590706.1; Cyprinus carpio genome assembly common carp genome, scaffold: LG36, chromosome: 36}	{NA}
Novelgene0724	{NA}	{NA}	{NA}	{NA}	{NA}	{LN590691.1; Cyprinus carpio genome assembly common carp genome, scaffold: LG8, chromosome: 8}	{NA}
Novelgene0725	{XP_019203270.1; PREDICTED: uncharacterized protein LOC106097592 [Oreochromis niloticus]}	{sp|P10394|POL4_DROME; Retrovirus-related Pol polyprotein from transposon 412 OS=Drosophila melanogaster GN=POL PE=3 SV=1}	{pss:106732193; - - - - -}	{NA}	{GO:0015074; DNA integration; biological_process}	{LN593332.1; Cyprinus carpio genome assembly common carp genome ,scaffold 000002040}	{PF00665:Integrase core domain}
Novelgene0726	{XP_005949918.2; PREDICTED: uncharacterized protein LOC102294560 [Haplochromis burtoni]}	{sp|A6QLK5|PNMA1_BOVIN; Paraneoplastic antigen Ma1 homolog OS=Bos taurus GN=PNMA1 PE=2 SV=1}	{dre:337594; - - - - -}	{NA}	{GO:0003676; nucleic acid binding; molecular_function GO:0008270; zinc ion binding; molecular_function}	{LN593332.1; Cyprinus carpio genome assembly common carp genome ,scaffold 000002040}	{PF00098:Zinc knuckle}
Novelgene0727	{NA}	{NA}	{NA}	{NA}	{GO:0004197; cysteine-type endopeptidase activity; molecular_function GO:0006508; proteolysis; biological_process}	{LN591142.1; Cyprinus carpio genome assembly common carp genome ,scaffold 000028855}	{PF03510:2C endopeptidase (C24) cysteine protease family}
Novelgene0728	{NA}	{NA}	{NA}	{NA}	{NA}	{LN593527.1; Cyprinus carpio genome assembly common carp genome ,scaffold 000001128}	{NA}
Novelgene0729	{NA}	{NA}	{NA}	{NA}	{GO:0008236; serine-type peptidase activity; molecular_function}	{LN590776.1; Cyprinus carpio genome assembly common carp genome ,scaffold 000000216}	{PF09286:Pro-kumamolisin, activation domain }
Novelgene0730	{NA}	{NA}	{NA}	{NA}	{NA}	{LN590776.1; Cyprinus carpio genome assembly common carp genome ,scaffold 000000216}	{NA}
Novelgene0731	{NA}	{NA}	{NA}	{NA}	{NA}	{LN590776.1; Cyprinus carpio genome assembly common carp genome ,scaffold 000000216}	{NA}
Novelgene0732	{NA}	{NA}	{NA}	{NA}	{NA}	{XM_016239502.1; PREDICTED: Sinocyclocheilus grahami protein CBFA2T1-like (LOC107556395), transcript variant X5, mRNA}	{NA}
Novelgene0733	{XP_012692488.1; PREDICTED: LOW QUALITY PROTEIN: uncharacterized protein LOC105908506 [Clupea harengus]}	{sp|P04323|POL3_DROME; Retrovirus-related Pol polyprotein from transposon 17.6 OS=Drosophila melanogaster GN=pol PE=3 SV=1}	{mze:106676326; - - - - -}	{7292616; KOG0017 FOG: Transposon-encoded proteins with TYA, reverse transcriptase, integrase domains in various combinations R General function prediction only ;}	{GO:0003723; RNA binding; molecular_function GO:0006278; RNA-dependent DNA replication; biological_process GO:0003964; RNA-directed DNA polymerase activity; molecular_function GO:0008270; zinc ion binding; molecular_function GO:0003676; nucleic acid binding; molecular_function}	{LN590706.1; Cyprinus carpio genome assembly common carp genome, scaffold: LG36, chromosome: 36}	{PF00098:Zinc knuckle PF00078:Reverse transcriptase (RNA-dependent DNA polymerase)}
Novelgene0734	{AHK05736.1; CBFA2T1 isoform r1t1-11a62 [Homo sapiens]}	{sp|Q06455|MTG8_HUMAN; Protein CBFA2T1 OS=Homo sapiens GN=RUNX1T1 PE=1 SV=2}	{fab:101821449; K10053 RUNX1T1, CBFA2T1 runt-related transcription factor 1 - ko05200; Human Diseases; Cancers: Overview; Pathways in cancer | ko05202; Human Diseases; Cancers: Overview; Transcriptional misregulation in cancer | ko05221; Human Diseases; Cancers: Specific types; Acute myeloid leukemia}	{NA}	{NA}	{LN590683.1; Cyprinus carpio genome assembly common carp genome, scaffold: LG38, chromosome: 38}	{NA}
Novelgene0735	{NA}	{NA}	{NA}	{NA}	{NA}	{LN595145.1; Cyprinus carpio genome assembly common carp genome ,scaffold 000001218}	{NA}
Novelgene0736	{ACO51862.1; Transposable element Tc1 transposase [Rana catesbeiana]}	{sp|Q04202|TCB2_CAEBR; Transposable element Tcb2 transposase OS=Caenorhabditis briggsae PE=3 SV=1}	{mde:101895554; - - - - -}	{NA}	{GO:0009341; beta-galactosidase complex; cellular_component GO:0004565; beta-galactosidase activity; molecular_function GO:0005975; carbohydrate metabolic process; biological_process}	{LN590711.1; Cyprinus carpio genome assembly common carp genome, scaffold: LG40, chromosome: 40}	{PF02449:Beta-galactosidase}
Novelgene0737	{XP_009292594.1; PREDICTED: transmembrane protein 54b isoform X1 [Danio rerio]}	{sp|Q8K177|KCP3_MOUSE; Keratinocyte-associated protein 3 OS=Mus musculus GN=Krtcap3 PE=2 SV=2}	{lco:104927002; - - - - -}	{NA}	{NA}	{LN590683.1; Cyprinus carpio genome assembly common carp genome, scaffold: LG38, chromosome: 38}	{NA}
Novelgene0738	{NA}	{NA}	{NA}	{NA}	{NA}	{LN590683.1; Cyprinus carpio genome assembly common carp genome, scaffold: LG38, chromosome: 38}	{NA}
Novelgene0739	{NA}	{NA}	{NA}	{NA}	{GO:0008168; methyltransferase activity; molecular_function GO:0016706; oxidoreductase activity, acting on paired donors, with incorporation or reduction of molecular oxygen, 2-oxoglutarate as one donor, and incorporation of one atom each of oxygen into both donors; molecular_function GO:0055114; oxidation-reduction process; biological_process}	{LN590683.1; Cyprinus carpio genome assembly common carp genome, scaffold: LG38, chromosome: 38}	{PF09004:Domain of unknown function (DUF1891)}
Novelgene0740	{NA}	{NA}	{NA}	{NA}	{NA}	{LN590683.1; Cyprinus carpio genome assembly common carp genome, scaffold: LG38, chromosome: 38}	{NA}
Novelgene0741	{NA}	{NA}	{NA}	{NA}	{NA}	{LN590683.1; Cyprinus carpio genome assembly common carp genome, scaffold: LG38, chromosome: 38}	{NA}
Novelgene0742	{NA}	{NA}	{NA}	{NA}	{NA}	{LN590683.1; Cyprinus carpio genome assembly common carp genome, scaffold: LG38, chromosome: 38}	{NA}
Novelgene0743	{NA}	{NA}	{NA}	{NA}	{NA}	{LN590683.1; Cyprinus carpio genome assembly common carp genome, scaffold: LG38, chromosome: 38}	{NA}
Novelgene0744	{NA}	{NA}	{NA}	{NA}	{NA}	{LN590683.1; Cyprinus carpio genome assembly common carp genome, scaffold: LG38, chromosome: 38}	{NA}
Novelgene0745	{NA}	{NA}	{NA}	{NA}	{NA}	{LN590692.1; Cyprinus carpio genome assembly common carp genome, scaffold: LG33, chromosome: 33}	{NA}
Novelgene0746	{NA}	{NA}	{NA}	{NA}	{NA}	{LN592208.1; Cyprinus carpio genome assembly common carp genome ,scaffold 000000021}	{NA}
Novelgene0747	{XP_018964562.1; PREDICTED: uncharacterized protein LOC109095310 [Cyprinus carpio]}	{sp|P10394|POL4_DROME; Retrovirus-related Pol polyprotein from transposon 412 OS=Drosophila melanogaster GN=POL PE=3 SV=1}	{mze:106675657; - - - - -}	{At2g10780; KOG0017 FOG: Transposon-encoded proteins with TYA, reverse transcriptase, integrase domains in various combinations R General function prediction only ;}	{GO:0009306; protein secretion; biological_process GO:0016020; membrane; cellular_component GO:0015074; DNA integration; biological_process}	{LN590685.1; Cyprinus carpio genome assembly common carp genome, scaffold: LG16, chromosome: 16}	{PF00771:FHIPEP family PF00665:Integrase core domain}
Novelgene0748	{KTG05468.1; hypothetical protein cypCar_00031269 [Cyprinus carpio]}	{sp|Q7Z6M2|FBX33_HUMAN; F-box only protein 33 OS=Homo sapiens GN=FBXO33 PE=1 SV=1}	{dre:567750; K10310 FBXO33 F-box protein 33 - -}	{NA}	{GO:0005515; protein binding; molecular_function}	{LN596702.1; Cyprinus carpio genome assembly common carp genome ,scaffold 000008671}	{PF00646:F-box domain}
Novelgene0749	{XP_018975161.1; PREDICTED: uncharacterized protein LOC109106233 [Cyprinus carpio]}	{sp|O92815|POL_WDSV; Gag-Pol polyprotein OS=Walleye dermal sarcoma virus GN=gag-pol PE=1 SV=2}	{cmy:102942555; - - - - -}	{NA}	{GO:0004523; ribonuclease H activity; molecular_function GO:0003676; nucleic acid binding; molecular_function GO:0051262; protein tetramerization; biological_process}	{LN591185.1; Cyprinus carpio genome assembly common carp genome ,scaffold 000028925}	{PF00075:RNase H PF07710:P53 tetramerisation motif}
Novelgene0750	{NA}	{NA}	{NA}	{NA}	{NA}	{LN594691.1; Cyprinus carpio genome assembly common carp genome ,scaffold 000001921}	{NA}
Novelgene0751	{ELR60459.1; hypothetical protein M91_06316 [Bos mutus]}	{sp|O00370|LORF2_HUMAN; LINE-1 retrotransposable element ORF2 protein OS=Homo sapiens PE=1 SV=1}	{cge:107979910; - - - - -}	{At3g26614; KOG1075 FOG: Reverse transcriptase R General function prediction only ;}	{GO:0006278; RNA-dependent DNA replication; biological_process GO:0003723; RNA binding; molecular_function GO:0003964; RNA-directed DNA polymerase activity; molecular_function GO:0003723; RNA binding; molecular_function GO:0003964; RNA-directed DNA polymerase activity; molecular_function GO:0006278; RNA-dependent DNA replication; biological_process}	{LN594384.1; Cyprinus carpio genome assembly common carp genome ,scaffold 000002284}	{PF00078:Reverse transcriptase (RNA-dependent DNA polymerase) PF00078:Reverse transcriptase (RNA-dependent DNA polymerase)}
Novelgene0752	{XP_016128897.1; PREDICTED: ephrin-B3-like isoform X1 [Sinocyclocheilus grahami]}	{NA}	{NA}	{NA}	{NA}	{LN591241.1; Cyprinus carpio genome assembly common carp genome ,scaffold 000029029}	{NA}
Novelgene0753	{XP_018953738.1; PREDICTED: ephrin-B3-like [Cyprinus carpio]}	{sp|Q15768|EFNB3_HUMAN; Ephrin-B3 OS=Homo sapiens GN=EFNB3 PE=1 SV=1}	{dre:564234; - - - - -}	{Hs18586874; KOG3858 Ephrin, ligand for Eph receptor tyrosine kinase T Signal transduction mechanisms ;}	{GO:0016226; iron-sulfur cluster assembly; biological_process GO:0051536; iron-sulfur cluster binding; molecular_function GO:0005506; iron ion binding; molecular_function GO:0016020; membrane; cellular_component}	{LN596064.1; Cyprinus carpio genome assembly common carp genome ,scaffold 000004556}	{PF01592:NifU-like N terminal domain PF00812:Ephrin}
Novelgene0754	{NA}	{NA}	{NA}	{NA}	{NA}	{XM_016555296.1; PREDICTED: Sinocyclocheilus rhinocerous PERQ amino acid-rich with GYF domain-containing protein 1-like (LOC107742356), transcript variant X2, mRNA}	{NA}
Novelgene0755	{NA}	{NA}	{NA}	{NA}	{NA}	{LN590713.1; Cyprinus carpio genome assembly common carp genome, scaffold: LG20, chromosome: 20}	{NA}
Novelgene0756	{XP_016357849.1; PREDICTED: gastrula zinc finger protein XlCGF8.2DB-like [Sinocyclocheilus anshuiensis]}	{sp|P18729|ZG57_XENLA; Gastrula zinc finger protein XlCGF57.1 (Fragment) OS=Xenopus laevis PE=3 SV=1}	{dre:100148686; - - - - -}	{Hs7019581; KOG1721 FOG: Zn-finger R General function prediction only ;}	{GO:0005743; mitochondrial inner membrane; cellular_component GO:0003723; RNA binding; molecular_function GO:0022904; respiratory electron transport chain; biological_process GO:0003964; RNA-directed DNA polymerase activity; molecular_function GO:0006278; RNA-dependent DNA replication; biological_process GO:0016651; oxidoreductase activity, acting on NADH or NADPH; molecular_function GO:0003723; …	{LN596546.1; Cyprinus carpio genome assembly common carp genome ,scaffold 000000814}	{PF05191:Adenylate kinase, active site lid PF05495:CHY zinc finger PF00628:PHD-finger PF00320:GATA zinc finger PF01428:AN1-like Zinc finger PF00130:Phorbol esters/diacylglycerol binding domain (C1 domain) PF06007:Phosphonate metabolism protein PhnJ PF00412:LIM domain PF01155:Hydrogenase/urease nickel incorporation, metallochaperone, hypA PF06467:MYM-type Zinc finger with FCS sequence motif PF0009…
Novelgene0757	{XP_016306341.1; PREDICTED: hephaestin-like protein 1, partial [Sinocyclocheilus anshuiensis]}	{NA}	{crg:105332413; - - - - -}	{NA}	{NA}	{LN590678.1; Cyprinus carpio genome assembly common carp genome, scaffold: LG28, chromosome: 28}	{NA}
Novelgene0758	{XP_016360076.1; PREDICTED: piggyBac transposable element-derived protein 4-like isoform X2 [Sinocyclocheilus anshuiensis]}	{NA}	{NA}	{NA}	{GO:0009507; chloroplast; cellular_component GO:0009523; photosystem II; cellular_component GO:0015979; photosynthesis; biological_process}	{FJ774071.1; Carassius auratus gibelio Dazl (Dazl) gene, complete cds}	{PF07123:Photosystem II reaction centre W protein (PsbW)}
Novelgene0759	{ACO51862.1; Transposable element Tc1 transposase [Rana catesbeiana]}	{sp|Q04202|TCB2_CAEBR; Transposable element Tcb2 transposase OS=Caenorhabditis briggsae PE=3 SV=1}	{hmg:105850169; - - - - -}	{NA}	{GO:0043565; sequence-specific DNA binding; molecular_function}	{LN590678.1; Cyprinus carpio genome assembly common carp genome, scaffold: LG28, chromosome: 28}	{PF01381:Helix-turn-helix}
Novelgene0760	{XP_016091630.1; PREDICTED: filamin-interacting protein FAM101A-like [Sinocyclocheilus grahami]}	{NA}	{tng:GSTEN00005603G001; - - - - -}	{NA}	{NA}	{LN590685.1; Cyprinus carpio genome assembly common carp genome, scaffold: LG16, chromosome: 16}	{NA}
Novelgene0761	{NA}	{NA}	{NA}	{NA}	{NA}	{LN590691.1; Cyprinus carpio genome assembly common carp genome, scaffold: LG8, chromosome: 8}	{NA}
Novelgene0762	{KTG41534.1; hypothetical protein cypCar_00010572 [Cyprinus carpio]}	{NA}	{NA}	{NA}	{NA}	{LN592350.1; Cyprinus carpio genome assembly common carp genome ,scaffold 000028947}	{NA}
Novelgene0763	{NA}	{NA}	{NA}	{NA}	{GO:0016788; hydrolase activity, acting on ester bonds; molecular_function}	{LN590713.1; Cyprinus carpio genome assembly common carp genome, scaffold: LG20, chromosome: 20}	{PF09412:Endoribonuclease XendoU}
Novelgene0764	{XP_018953221.1; PREDICTED: protein NLRC3-like [Cyprinus carpio]}	{NA}	{dre:568664; - - - - -}	{NA}	{GO:0006886; intracellular protein transport; biological_process GO:0008536; Ran GTPase binding; molecular_function}	{LN590718.1; Cyprinus carpio genome assembly common carp genome, scaffold: LG9, chromosome: 9}	{PF03810:Importin-beta N-terminal domain}
Novelgene0765	{NA}	{NA}	{NA}	{NA}	{NA}	{XM_016454237.1; PREDICTED: Sinocyclocheilus anshuiensis immunoglobulin superfamily member 3-like (LOC107663867), mRNA}	{NA}
Novelgene0766	{KTF77511.1; hypothetical protein cypCar_00029972 [Cyprinus carpio]}	{sp|Q64550|UD11_RAT; UDP-glucuronosyltransferase 1-1 OS=Rattus norvegicus GN=Ugt1a1 PE=1 SV=1}	{dre:406731; K00699 UGT glucuronosyltransferase 2.4.1.17 ko00040; Metabolism; Carbohydrate metabolism; Pentose and glucuronate interconversions | ko00053; Metabolism; Carbohydrate metabolism; Ascorbate and aldarate metabolism | ko00140; Metabolism; Lipid metabolism; Steroid hormone biosynthesis | ko00830; Metabolism; Metabolism of cofactors and vitamins; Retinol metabolism | ko00860; Metabolism; …	{Hs8850236; KOG1192 UDP-glucuronosyl and UDP-glucosyl transferase GC Carbohydrate transport and metabolism ; Energy production and conversion ;}	{GO:0008152; NA GO:0016758; transferase activity, transferring hexosyl groups; molecular_function GO:0016758; transferase activity, transferring hexosyl groups; molecular_function GO:0008152; NA GO:0016758; transferase activity, transferring hexosyl groups; molecular_function GO:0008152; NA}	{LN590684.1; Cyprinus carpio genome assembly common carp genome, scaffold: LG18, chromosome: 18}	{PF00201:UDP-glucoronosyl and UDP-glucosyl transferase PF00201:UDP-glucoronosyl and UDP-glucosyl transferase PF00201:UDP-glucoronosyl and UDP-glucosyl transferase}
Novelgene0767	{KTG47813.1; hypothetical protein cypCar_00004155 [Cyprinus carpio]}	{NA}	{NA}	{NA}	{NA}	{XM_016541346.1; PREDICTED: Sinocyclocheilus rhinocerous predicted GPI-anchored protein 58 (LOC107730507), mRNA}	{NA}
Novelgene0768	{NA}	{NA}	{NA}	{NA}	{NA}	{LN590712.1; Cyprinus carpio genome assembly common carp genome, scaffold: LG2, chromosome: 2}	{NA}
Novelgene0769	{NA}	{NA}	{NA}	{NA}	{NA}	{LN590710.1; Cyprinus carpio genome assembly common carp genome, scaffold: LG26, chromosome: 26}	{NA}
Novelgene0770	{NA}	{NA}	{NA}	{NA}	{NA}	{LN594103.1; Cyprinus carpio genome assembly common carp genome ,scaffold 000028833}	{NA}
Novelgene0771	{XP_018955952.1; PREDICTED: RNA binding protein fox-1 homolog 2-like isoform X2 [Cyprinus carpio]}	{NA}	{mze:101471904; K14946 RBFOX, FOX RNA binding protein fox-1 - -}	{NA}	{GO:0016787; hydrolase activity; molecular_function}	{LN596718.1; Cyprinus carpio genome assembly common carp genome ,scaffold 000028848}	{PF01968:Hydantoinase/oxoprolinase}
Novelgene0772	{KTF80609.1; hypothetical protein cypCar_00036765 [Cyprinus carpio]}	{sp|Q6NW59|ATF4_DANRE; Cyclic AMP-dependent transcription factor ATF-4 OS=Danio rerio GN=atf4 PE=2 SV=1}	{sasa:106591110; K04374 ATF4, CREB2 cyclic AMP-dependent transcription factor ATF-4 - ko04141; Genetic Information Processing; Folding, sorting and degradation; Protein processing in endoplasmic reticulum | ko04010; Environmental Information Processing; Signal transduction; MAPK signaling pathway | ko04668; Environmental Information Processing; Signal transduction; TNF signaling pathway | ko04022…	{Hs4502265; KOG4571 Activating transcription factor 4 K Transcription ;}	{GO:0055085; transmembrane transport; biological_process GO:0005099; Ras GTPase activator activity; molecular_function GO:0046873; metal ion transmembrane transporter activity; molecular_function GO:0010508; positive regulation of autophagy; biological_process GO:0000917; barrier septum formation; biological_process GO:0030001; metal ion transport; biological_process GO:0006914; autophagy; biolog…	{XM_019085369.1; PREDICTED: Cyprinus carpio cyclic AMP-dependent transcription factor ATF-4-like (LOC109068603), mRNA}	{PF03938:Outer membrane protein (OmpH-like) PF00170:bZIP transcription factor PF03403:Platelet-activating factor acetylhydrolase, isoform II PF03836:RasGAP C-terminus PF04136:Sec34-like family PF03131:bZIP Maf transcription factor PF04977:Septum formation initiator PF02403:Seryl-tRNA synthetase N-terminal domain PF04111:Autophagy protein Apg6 PF06005:Protein of unknown function (DUF904) PF07716:B…
Novelgene0773	{XP_018940522.1; PREDICTED: uncharacterized protein LOC109068122 [Cyprinus carpio]}	{sp|P12258|HOBOT_DROME; Transposable element Hobo transposase OS=Drosophila melanogaster GN=T PE=4 SV=1}	{crg:105333307; - - - - -}	{7297198; KOG1121 Tam3-transposase (Ac family) L Replication, recombination and repair ;}	{GO:0046983; protein dimerization activity; molecular_function}	{LN591736.1; Cyprinus carpio genome assembly common carp genome ,scaffold 000002897}	{PF05699:hAT family C-terminal dimerisation region}
Novelgene0774	{KTG46427.1; hypothetical protein cypCar_00018545 [Cyprinus carpio]}	{sp|Q71RJ2|CCG2_RAT; Voltage-dependent calcium channel gamma-2 subunit OS=Rattus norvegicus GN=Cacng2 PE=1 SV=1}	{dre:569855; - - - - -}	{NA}	{GO:0016020; membrane; cellular_component GO:0016021; integral to membrane; cellular_component GO:0015851; nucleobase transport; biological_process GO:0015205; nucleobase transmembrane transporter activity; molecular_function GO:0042600; chorion; cellular_component GO:0007275; multicellular organismal development; biological_process}	{LN591266.1; Cyprinus carpio genome assembly common carp genome ,scaffold 000029075}	{PF03964:Chorion family 2 PF00822:PMP-22/EMP/MP20/Claudin family PF02133:Permease for cytosine/purines, uracil, thiamine, allantoin}
Novelgene0775	{NA}	{NA}	{NA}	{NA}	{NA}	{LN590674.1; Cyprinus carpio genome assembly common carp genome, scaffold: LG42, chromosome: 42}	{NA}
Novelgene0776	{NA}	{NA}	{NA}	{NA}	{GO:0006750; glutathione biosynthetic process; biological_process GO:0004357; glutamate-cysteine ligase activity; molecular_function}	{LN590685.1; Cyprinus carpio genome assembly common carp genome, scaffold: LG16, chromosome: 16}	{PF04262:Glutamate-cysteine ligase }
Novelgene0777	{BAE46429.1; ORF2-encoded protein, partial [Danio rerio]}	{sp|Q95SX7|RTBS_DROME; Probable RNA-directed DNA polymerase from transposon BS OS=Drosophila melanogaster GN=RTase PE=2 SV=1}	{lco:109138802; - - - - -}	{CE27509_1; KOG1075 FOG: Reverse transcriptase R General function prediction only ;}	{GO:0003964; RNA-directed DNA polymerase activity; molecular_function GO:0003723; RNA binding; molecular_function GO:0006278; RNA-dependent DNA replication; biological_process}	{KJ424361.1; Allotetraploid red crucian carp x Cyprinus carpio clone BAC AT150F8.1, complete sequence}	{PF00078:Reverse transcriptase (RNA-dependent DNA polymerase)}
Novelgene0778	{NA}	{NA}	{NA}	{NA}	{NA}	{LN590676.1; Cyprinus carpio genome assembly common carp genome, scaffold: LG34, chromosome: 34}	{NA}
Novelgene0779	{XP_015215726.1; PREDICTED: trinucleotide repeat-containing gene 18 protein isoform X2 [Lepisosteus oculatus]}	{sp|O15417|TNC18_HUMAN; Trinucleotide repeat-containing gene 18 protein OS=Homo sapiens GN=TNRC18 PE=1 SV=3}	{lcm:102363190; - - - - -}	{NA}	{NA}	{LN590937.1; Cyprinus carpio genome assembly common carp genome ,scaffold 000000849}	{NA}
Novelgene0780	{XP_016361398.1; PREDICTED: trinucleotide repeat-containing gene 18 protein-like [Sinocyclocheilus anshuiensis]}	{sp|O15417|TNC18_HUMAN; Trinucleotide repeat-containing gene 18 protein OS=Homo sapiens GN=TNRC18 PE=1 SV=3}	{tng:GSTEN00001756G001; - - - - -}	{NA}	{GO:0003677; DNA binding; molecular_function GO:0016021; integral to membrane; cellular_component}	{XM_016505912.1; PREDICTED: Sinocyclocheilus anshuiensis trinucleotide repeat-containing gene 18 protein-like (LOC107703323), mRNA}	{PF09726:Transmembrane protein PF05225:helix-turn-helix, Psq domain}
Novelgene0781	{NA}	{NA}	{NA}	{NA}	{NA}	{LN590717.1; Cyprinus carpio genome assembly common carp genome, scaffold: LG12, chromosome: 12}	{NA}
Novelgene0782	{XP_016324139.1; PREDICTED: trinucleotide repeat-containing gene 18 protein-like isoform X2 [Sinocyclocheilus anshuiensis]}	{NA}	{mze:101485838; - - - - -}	{NA}	{NA}	{LN598187.1; Cyprinus carpio genome assembly common carp genome ,scaffold 000000707}	{NA}
Novelgene0783	{NA}	{NA}	{NA}	{NA}	{NA}	{LN590714.1; Cyprinus carpio genome assembly common carp genome, scaffold: LG27, chromosome: 27}	{NA}
Novelgene0784	{NA}	{NA}	{NA}	{NA}	{NA}	{XM_016267369.1; PREDICTED: Sinocyclocheilus grahami Smith-Magenis syndrome chromosomal region candidate gene 8 protein homolog (LOC107581729), transcript variant X2, mRNA}	{NA}
Novelgene0785	{XP_018945025.1; PREDICTED: uncharacterized protein LOC109073337 [Cyprinus carpio]}	{NA}	{ipu:108275567; - - - - -}	{NA}	{NA}	{LN591166.1; Cyprinus carpio genome assembly common carp genome ,scaffold 000028894}	{NA}
Novelgene0786	{NA}	{NA}	{NA}	{NA}	{NA}	{LN590697.1; Cyprinus carpio genome assembly common carp genome, scaffold: LG15, chromosome: 15}	{NA}
Novelgene0787	{XP_016341684.1; PREDICTED: zinc finger protein GLIS3-like isoform X3 [Sinocyclocheilus anshuiensis]}	{NA}	{hst:105185907; - - - - -}	{NA}	{NA}	{LN591197.1; Cyprinus carpio genome assembly common carp genome ,scaffold 000028946}	{NA}
Novelgene0788	{XP_016155924.1; PREDICTED: autoimmune regulator-like [Ficedula albicollis]}	{NA}	{tgu:105759503; - - - - -}	{NA}	{NA}	{KJ424358.1; Allotetraploid red crucian carp x Cyprinus carpio clone BAC AT150B4, complete sequence}	{NA}
Novelgene0789	{BAE46429.1; ORF2-encoded protein, partial [Danio rerio]}	{sp|Q95SX7|RTBS_DROME; Probable RNA-directed DNA polymerase from transposon BS OS=Drosophila melanogaster GN=RTase PE=2 SV=1}	{lco:109138802; - - - - -}	{CE00617; KOG1075 FOG: Reverse transcriptase R General function prediction only ;}	{GO:0006278; RNA-dependent DNA replication; biological_process GO:0003723; RNA binding; molecular_function GO:0003964; RNA-directed DNA polymerase activity; molecular_function}	{LN591137.1; Cyprinus carpio genome assembly common carp genome ,scaffold 000028849}	{PF00078:Reverse transcriptase (RNA-dependent DNA polymerase)}
Novelgene0790	{NA}	{NA}	{NA}	{NA}	{NA}	{LN598200.1; Cyprinus carpio genome assembly common carp genome ,scaffold 000000995}	{NA}
Novelgene0791	{NA}	{NA}	{NA}	{NA}	{NA}	{LN598379.1; Cyprinus carpio genome assembly common carp genome ,scaffold 000003947}	{NA}
Novelgene0792	{NA}	{NA}	{NA}	{NA}	{GO:0005634; nucleus; cellular_component}	{LN596304.1; Cyprinus carpio genome assembly common carp genome ,scaffold 000000598}	{PF04618:HD-ZIP protein N terminus}
Novelgene0793	{KKF09339.1; RNA-directed DNA polymerase from mobile element jockey [Larimichthys crocea]}	{NA}	{dre:108190343; - - - - -}	{NA}	{NA}	{LN598401.1; Cyprinus carpio genome assembly common carp genome ,scaffold 000002108}	{NA}
Novelgene0794	{KTG32446.1; hypothetical protein cypCar_00022407 [Cyprinus carpio]}	{sp|Q1LUA6|TRIO_DANRE; Triple functional domain protein OS=Danio rerio GN=trio PE=3 SV=1}	{dre:368847; - - - - -}	{Hs6005922_2; KOG0032 Ca2+/calmodulin-dependent protein kinase, EF-Hand protein superfamily T Signal transduction mechanisms ;}	{GO:0008270; zinc ion binding; molecular_function GO:0005515; protein binding; molecular_function}	{LN594190.1; Cyprinus carpio genome assembly common carp genome ,scaffold 000005863}	{PF13639:Ring finger domain}
Novelgene0795	{NA}	{NA}	{NA}	{NA}	{NA}	{LN591836.1; Cyprinus carpio genome assembly common carp genome ,scaffold 000008346}	{NA}
Novelgene0796	{NA}	{NA}	{NA}	{NA}	{NA}	{LN590712.1; Cyprinus carpio genome assembly common carp genome, scaffold: LG2, chromosome: 2}	{NA}
Novelgene0797	{NA}	{NA}	{NA}	{NA}	{GO:0006139; nucleobase, nucleoside, nucleotide and nucleic acid metabolic process; biological_process GO:0016773; phosphotransferase activity, alcohol group as acceptor; molecular_function GO:0005524; ATP binding; molecular_function}	{LN596142.1; Cyprinus carpio genome assembly common carp genome ,scaffold 000000564}	{PF01712:Deoxynucleoside kinase}
Novelgene0798	{XP_018947415.1; PREDICTED: uncharacterized protein LOC109076042 isoform X1 [Cyprinus carpio]}	{NA}	{NA}	{NA}	{GO:0030623; U5 snRNA binding; molecular_function}	{LN590711.1; Cyprinus carpio genome assembly common carp genome, scaffold: LG40, chromosome: 40}	{PF10597:U5-snRNA binding site 2 of PrP8}
Novelgene0799	{XP_016136632.1; PREDICTED: uncharacterized protein LOC107591874 [Sinocyclocheilus grahami]}	{NA}	{dre:103908810; - - - - -}	{NA}	{GO:0045444; fat cell differentiation; biological_process GO:0030168; platelet activation; biological_process GO:0005102; receptor binding; molecular_function GO:0008855; exodeoxyribonuclease VII activity; molecular_function GO:0030674; protein binding, bridging; molecular_function GO:0005577; fibrinogen complex; cellular_component GO:0031083; BLOC-1 complex; cellular_component GO:0051258; protei…	{LN599316.1; Cyprinus carpio genome assembly common carp genome ,scaffold 000002766}	{PF02601:Exonuclease VII, large subunit PF15202:Adipogenin PF08702:Fibrinogen alpha/beta chain family PF14942:Organelle biogenesis, Muted-like protein}
Novelgene0800	{NA}	{NA}	{NA}	{NA}	{NA}	{LN590692.1; Cyprinus carpio genome assembly common carp genome, scaffold: LG33, chromosome: 33}	{NA}
Novelgene0801	{NA}	{NA}	{NA}	{NA}	{NA}	{LN594840.1; Cyprinus carpio genome assembly common carp genome ,scaffold 000000620}	{NA}
Novelgene0802	{XP_014853421.1; PREDICTED: piggyBac transposable element-derived protein 3-like [Poecilia mexicana]}	{NA}	{NA}	{NA}	{GO:0003677; DNA binding; molecular_function GO:0006355; regulation of transcription, DNA-dependent; biological_process GO:0005634; nucleus; cellular_component}	{LN590782.1; Cyprinus carpio genome assembly common carp genome ,scaffold 000000235}	{PF04689:DNA binding protein S1FA}
Novelgene0803	{XP_016085487.1; PREDICTED: oxysterol-binding protein-related protein 2-like [Sinocyclocheilus grahami]}	{sp|Q8BX94|OSBL2_MOUSE; Oxysterol-binding protein-related protein 2 OS=Mus musculus GN=Osbpl2 PE=1 SV=1}	{ipu:108276215; K20174 OSBPL1_2, ORP1_2 oxysterol-binding protein-related protein 1/2 - -}	{Hs21450853; KOG2209 Oxysterol-binding protein T Signal transduction mechanisms ;}	{NA}	{LN590672.1; Cyprinus carpio genome assembly common carp genome, scaffold: LG37, chromosome: 37}	{NA}
Novelgene0804	{XP_016394805.1; PREDICTED: dual specificity testis-specific protein kinase 2-like [Sinocyclocheilus rhinocerous]}	{sp|Q96S53|TESK2_HUMAN; Dual specificity testis-specific protein kinase 2 OS=Homo sapiens GN=TESK2 PE=1 SV=1}	{sasa:106599373; K08842 TESK2 testis-specific kinase 2 2.7.12.1 -; sasa:106599373; K08842 TESK2 testis-specific kinase 2 2.7.12.1 -}	{NA}	{GO:0016747; transferase activity, transferring acyl groups other than amino-acyl groups; molecular_function}	{XM_016520831.1; PREDICTED: Sinocyclocheilus rhinocerous dual specificity testis-specific protein kinase 2-like (LOC107714850), transcript variant X2, mRNA}	{PF08445:FR47-like protein}
Novelgene0805	{XP_018923647.1; PREDICTED: dual specificity testis-specific protein kinase 2 [Cyprinus carpio]}	{sp|Q96S53|TESK2_HUMAN; Dual specificity testis-specific protein kinase 2 OS=Homo sapiens GN=TESK2 PE=1 SV=1}	{sasa:106599373; K08842 TESK2 testis-specific kinase 2 2.7.12.1 -; sasa:106599373; K08842 TESK2 testis-specific kinase 2 2.7.12.1 -}	{NA}	{NA}	{LN590671.1; Cyprinus carpio genome assembly common carp genome, scaffold: LG49, chromosome: 49}	{NA}
Novelgene0806	{NA}	{NA}	{NA}	{NA}	{NA}	{LN590770.1; Cyprinus carpio genome assembly common carp genome ,scaffold 000000193}	{NA}
Novelgene0807	{NA}	{NA}	{NA}	{NA}	{GO:0006465; signal peptide processing; biological_process GO:0016021; integral to membrane; cellular_component GO:0005787; signal peptidase complex; cellular_component GO:0004659; prenyltransferase activity; molecular_function GO:0008233; peptidase activity; molecular_function}	{LN596339.1; Cyprinus carpio genome assembly common carp genome ,scaffold 000000718}	{PF01040:UbiA prenyltransferase family PF06645:Microsomal signal peptidase 12 kDa subunit (SPC12)}
Novelgene0808	{NA}	{NA}	{NA}	{NA}	{GO:0016708; oxidoreductase activity, acting on paired donors, with incorporation or reduction of molecular oxygen, NADH or NADPH as one donor, and incorporation of two atoms of oxygen into one donor; molecular_function GO:0055114; oxidation-reduction process; biological_process GO:0005506; iron ion binding; molecular_function GO:0051537; 2 iron, 2 sulfur cluster binding; molecular_function GO:00…	{LN595190.1; Cyprinus carpio genome assembly common carp genome ,scaffold 000000027}	{PF00848:Ring hydroxylating alpha subunit (catalytic domain)}
Novelgene0809	{KYN00605.1; hypothetical protein ALC62_08615, partial [Cyphomyrmex costatus]}	{NA}	{bmy:Bm1_04430; - - - - -}	{NA}	{NA}	{LN590693.1; Cyprinus carpio genome assembly common carp genome, scaffold: LG3, chromosome: 3}	{NA}
Novelgene0810	{XP_016415952.1; PREDICTED: LOW QUALITY PROTEIN: uncharacterized protein LOC107746320 [Sinocyclocheilus rhinocerous]}	{sp|P04323|POL3_DROME; Retrovirus-related Pol polyprotein from transposon 17.6 OS=Drosophila melanogaster GN=pol PE=3 SV=1}	{spu:100894010; - - - - -}	{At2g04670; KOG0017 FOG: Transposon-encoded proteins with TYA, reverse transcriptase, integrase domains in various combinations R General function prediction only ;}	{GO:0015074; DNA integration; biological_process GO:0003964; RNA-directed DNA polymerase activity; molecular_function GO:0003723; RNA binding; molecular_function GO:0006278; RNA-dependent DNA replication; biological_process}	{LN590704.1; Cyprinus carpio genome assembly common carp genome, scaffold: LG14, chromosome: 14}	{PF00078:Reverse transcriptase (RNA-dependent DNA polymerase) PF00665:Integrase core domain}
Novelgene0811	{BAE46430.1; reverse transcriptase [Danio rerio]}	{NA}	{dre:108190343; - - - - -}	{CE07166; KOG1075 FOG: Reverse transcriptase R General function prediction only ;}	{GO:0006278; RNA-dependent DNA replication; biological_process GO:0003723; RNA binding; molecular_function GO:0003964; RNA-directed DNA polymerase activity; molecular_function GO:0006355; regulation of transcription, DNA-dependent; biological_process}	{LN590694.1; Cyprinus carpio genome assembly common carp genome, scaffold: LG43, chromosome: 43}	{PF04838:Baculoviridae late expression factor 5 PF00078:Reverse transcriptase (RNA-dependent DNA polymerase)}
Novelgene0812	{NA}	{NA}	{NA}	{NA}	{NA}	{LN591093.1; Cyprinus carpio genome assembly common carp genome ,scaffold 000001928}	{NA}
Novelgene0813	{XP_018938804.1; PREDICTED: fascin-2-like [Cyprinus carpio]}	{sp|O14926|FSCN2_HUMAN; Fascin-2 OS=Homo sapiens GN=FSCN2 PE=1 SV=1}	{ipu:108273418; K17455 FSCN1_2 fascin 1/2 - -}	{NA}	{GO:0051015; actin filament binding; molecular_function GO:0030674; protein binding, bridging; molecular_function GO:0051015; actin filament binding; molecular_function GO:0030674; protein binding, bridging; molecular_function}	{LN591261.1; Cyprinus carpio genome assembly common carp genome ,scaffold 000029065}	{PF06268:Fascin domain PF06268:Fascin domain}
Novelgene0814	{NA}	{NA}	{NA}	{NA}	{NA}	{LN590679.1; Cyprinus carpio genome assembly common carp genome, scaffold: LG24, chromosome: 24}	{NA}
Novelgene0815	{NA}	{NA}	{NA}	{NA}	{GO:0005198; NA GO:0019028; viral capsid; cellular_component GO:0019031; viral envelope; cellular_component}	{LN591190.1; Cyprinus carpio genome assembly common carp genome ,scaffold 000028935}	{PF04513:Baculovirus polyhedron envelope protein, PEP, C terminus }
Novelgene0816	{KTG01637.1; hypothetical protein cypCar_00033797 [Cyprinus carpio]}	{NA}	{NA}	{NA}	{GO:0005507; copper ion binding; molecular_function}	{KF713500.1; Carassius gibelio dsx and mab-3 related transcription factor 1-1 (Dmrt1-1) gene, complete cds}	{PF04442:Cytochrome c oxidase assembly protein CtaG/Cox11}
Novelgene0817	{NA}	{NA}	{NA}	{NA}	{NA}	{LN598177.1; Cyprinus carpio genome assembly common carp genome ,scaffold 000001273}	{NA}
Novelgene0818	{BAE46430.1; reverse transcriptase [Danio rerio]}	{NA}	{sasa:106605384; - - - - -; sasa:106605384; - - - - -}	{CE15271; KOG1075 FOG: Reverse transcriptase R General function prediction only ;}	{GO:0004803; transposase activity; molecular_function GO:0003677; DNA binding; molecular_function GO:0015074; DNA integration; biological_process GO:0006313; transposition, DNA-mediated; biological_process}	{LN597869.1; Cyprinus carpio genome assembly common carp genome ,scaffold 000007340}	{PF01498:Transposase}
Novelgene0819	{XP_016117631.1; PREDICTED: uncharacterized protein LOC107575814 [Sinocyclocheilus grahami]}	{NA}	{dre:556374; - - - - -}	{NA}	{GO:0005739; mitochondrion; cellular_component}	{LN590675.1; Cyprinus carpio genome assembly common carp genome, scaffold: LG44, chromosome: 44}	{PF08039:Mitochondrial proteolipid}
Novelgene0820	{NA}	{NA}	{NA}	{NA}	{NA}	{LN591785.1; Cyprinus carpio genome assembly common carp genome ,scaffold 000028912}	{NA}
Novelgene0821	{XP_016128822.1; PREDICTED: TATA-binding protein-associated factor 172-like [Sinocyclocheilus grahami]}	{sp|O14981|BTAF1_HUMAN; TATA-binding protein-associated factor 172 OS=Homo sapiens GN=BTAF1 PE=1 SV=2}	{dre:565357; K15192 BTAF1, MOT1 TATA-binding protein-associated factor 3.6.4.- -}	{Hs17454125; KOG0392 SNF2 family DNA-dependent ATPase domain-containing protein K Transcription ;}	{NA}	{LN590719.1; Cyprinus carpio genome assembly common carp genome, scaffold: LG25, chromosome: 25}	{NA}
Novelgene0822	{NA}	{NA}	{NA}	{NA}	{NA}	{LN590713.1; Cyprinus carpio genome assembly common carp genome, scaffold: LG20, chromosome: 20}	{NA}
Novelgene0823	{NA}	{NA}	{NA}	{NA}	{NA}	{LN590810.1; Cyprinus carpio genome assembly common carp genome ,scaffold 000000352}	{NA}
Novelgene0824	{NA}	{NA}	{NA}	{NA}	{GO:0042626; ATPase activity, coupled to transmembrane movement of substances; molecular_function GO:0055085; transmembrane transport; biological_process GO:0016021; integral to membrane; cellular_component GO:0005524; ATP binding; molecular_function GO:0006810; transport; biological_process}	{LN595417.1; Cyprinus carpio genome assembly common carp genome ,scaffold 000000655}	{PF13748:ABC transporter transmembrane region}
Novelgene0825	{NA}	{NA}	{NA}	{NA}	{NA}	{XM_016448362.1; PREDICTED: Sinocyclocheilus anshuiensis GTP-binding protein Di-Ras1-like (LOC107659419), transcript variant X1, mRNA}	{NA}
Novelgene0826	{XP_014349286.1; PREDICTED: zinc finger BED domain-containing protein 1-like [Latimeria chalumnae]}	{NA}	{lco:109138681; - - - - -}	{NA}	{NA}	{LN591233.1; Cyprinus carpio genome assembly common carp genome ,scaffold 000029015}	{NA}
Novelgene0827	{BAC82609.1; pol-like protein [Danio rerio]}	{sp|P14381|YTX2_XENLA; Transposon TX1 uncharacterized 149 kDa protein OS=Xenopus laevis PE=4 SV=1}	{amj:102566737; K14621 PLB1, PLB phospholipase B1, membrane-associated [EC:3.1.1.4 3.1.1.5] 3.1.1.4,3.1.1.5 ko00564; Metabolism; Lipid metabolism; Glycerophospholipid metabolism | ko00565; Metabolism; Lipid metabolism; Ether lipid metabolism | ko00590; Metabolism; Lipid metabolism; Arachidonic acid metabolism | ko00591; Metabolism; Lipid metabolism; Linoleic acid metabolism | ko00592; Metabolism;…	{At2g23880_2; KOG1075 FOG: Reverse transcriptase R General function prediction only ;}	{GO:0003676; nucleic acid binding; molecular_function GO:0008270; zinc ion binding; molecular_function GO:0003723; RNA binding; molecular_function GO:0003964; RNA-directed DNA polymerase activity; molecular_function GO:0006278; RNA-dependent DNA replication; biological_process}	{LN590676.1; Cyprinus carpio genome assembly common carp genome, scaffold: LG34, chromosome: 34}	{PF00098:Zinc knuckle PF00078:Reverse transcriptase (RNA-dependent DNA polymerase)}
Novelgene0828	{BAE46429.1; ORF2-encoded protein, partial [Danio rerio]}	{sp|Q9NBX4|RTXE_DROME; Probable RNA-directed DNA polymerase from transposon X-element OS=Drosophila melanogaster GN=X-element\ORF2 PE=3 SV=1}	{lco:109138802; - - - - -}	{CE27509_1; KOG1075 FOG: Reverse transcriptase R General function prediction only ;}	{GO:0003723; RNA binding; molecular_function GO:0006278; RNA-dependent DNA replication; biological_process GO:0003964; RNA-directed DNA polymerase activity; molecular_function}	{LN590950.1; Cyprinus carpio genome assembly common carp genome ,scaffold 000000902}	{PF00078:Reverse transcriptase (RNA-dependent DNA polymerase)}
Novelgene0829	{NA}	{NA}	{NA}	{NA}	{NA}	{LN592866.1; Cyprinus carpio genome assembly common carp genome ,scaffold 000000244}	{NA}
Novelgene0830	{NA}	{NA}	{NA}	{NA}	{NA}	{LN592866.1; Cyprinus carpio genome assembly common carp genome ,scaffold 000000244}	{NA}
Novelgene0831	{KTG38362.1; hypothetical protein cypCar_00027834 [Cyprinus carpio]}	{NA}	{NA}	{NA}	{GO:0016817; hydrolase activity, acting on acid anhydrides; molecular_function}	{LN592866.1; Cyprinus carpio genome assembly common carp genome ,scaffold 000000244}	{PF12513:Mitochondrial degradasome RNA helicase subunit C terminal}
Novelgene0832	{NA}	{NA}	{NA}	{NA}	{NA}	{LN590683.1; Cyprinus carpio genome assembly common carp genome, scaffold: LG38, chromosome: 38}	{NA}
Novelgene0833	{XP_019204289.1; PREDICTED: uncharacterized protein LOC102076140 isoform X1 [Oreochromis niloticus]}	{sp|P04323|POL3_DROME; Retrovirus-related Pol polyprotein from transposon 17.6 OS=Drosophila melanogaster GN=pol PE=3 SV=1}	{mze:106676917; - - - - -}	{7292616; KOG0017 FOG: Transposon-encoded proteins with TYA, reverse transcriptase, integrase domains in various combinations R General function prediction only ;}	{GO:0003964; RNA-directed DNA polymerase activity; molecular_function GO:0006278; RNA-dependent DNA replication; biological_process GO:0003676; nucleic acid binding; molecular_function GO:0003700; sequence-specific DNA binding transcription factor activity; molecular_function GO:0015074; DNA integration; biological_process GO:0006355; regulation of transcription, DNA-dependent; biological_process…	{LN590718.1; Cyprinus carpio genome assembly common carp genome, scaffold: LG9, chromosome: 9}	{PF00078:Reverse transcriptase (RNA-dependent DNA polymerase) PF00098:Zinc knuckle PF00665:Integrase core domain PF02023:SCAN domain}
Novelgene0834	{KTF75562.1; hypothetical protein cypCar_00042707, partial [Cyprinus carpio]}	{sp|Q5HZE0|MCATL_RAT; Mitochondrial basic amino acids transporter OS=Rattus norvegicus GN=Slc25a29 PE=2 SV=1}	{tgu:100220080; K15109 SLC25A20_29, CACT, CACL, CRC1 solute carrier family 25 (mitochondrial carnitine/acylcarnitine transporter), member 20/29 - -}	{Hs18583647; KOG0762 Mitochondrial carrier protein C Energy production and conversion ;}	{GO:0008791; arginine N-succinyltransferase activity; molecular_function GO:0006527; arginine catabolic process; biological_process}	{LN594137.1; Cyprinus carpio genome assembly common carp genome ,scaffold 000028867}	{PF04958:Arginine N-succinyltransferase beta subunit}
Novelgene0835	{NA}	{NA}	{NA}	{NA}	{NA}	{LN594137.1; Cyprinus carpio genome assembly common carp genome ,scaffold 000028867}	{NA}
Novelgene0836	{KKF09339.1; RNA-directed DNA polymerase from mobile element jockey [Larimichthys crocea]}	{sp|Q9NBX4|RTXE_DROME; Probable RNA-directed DNA polymerase from transposon X-element OS=Drosophila melanogaster GN=X-element\ORF2 PE=3 SV=1}	{lco:109138802; - - - - -}	{CE27509_1; KOG1075 FOG: Reverse transcriptase R General function prediction only ;}	{GO:0003964; RNA-directed DNA polymerase activity; molecular_function GO:0003723; RNA binding; molecular_function GO:0006278; RNA-dependent DNA replication; biological_process GO:0005975; carbohydrate metabolic process; biological_process GO:0004553; hydrolase activity, hydrolyzing O-glycosyl compounds; molecular_function}	{LN590678.1; Cyprinus carpio genome assembly common carp genome, scaffold: LG28, chromosome: 28}	{PF02903:Alpha amylase, N-terminal ig-like domain PF00078:Reverse transcriptase (RNA-dependent DNA polymerase)}
Novelgene0837	{XP_018918466.1; PREDICTED: uncharacterized protein LOC109045035 [Cyprinus carpio]}	{NA}	{NA}	{NA}	{NA}	{LN594220.1; Cyprinus carpio genome assembly common carp genome ,scaffold 000011488}	{NA}
Novelgene0838	{NA}	{NA}	{NA}	{NA}	{NA}	{XM_016541246.1; PREDICTED: Sinocyclocheilus rhinocerous T-cell surface antigen CD2-like (LOC107730403), transcript variant X2, mRNA}	{NA}
Novelgene0839	{NA}	{NA}	{NA}	{NA}	{NA}	{LN594701.1; Cyprinus carpio genome assembly common carp genome ,scaffold 000005016}	{NA}
Novelgene0840	{XP_018966104.1; PREDICTED: T-cell surface antigen CD2-like isoform X1 [Cyprinus carpio]}	{NA}	{dre:101884500; - - - - -}	{NA}	{GO:0045444; fat cell differentiation; biological_process}	{LN590684.1; Cyprinus carpio genome assembly common carp genome, scaffold: LG18, chromosome: 18}	{PF15202:Adipogenin}
Novelgene0841	{XP_012566109.1; PREDICTED: uncharacterized protein LOC105850169 [Hydra vulgaris]}	{sp|P03934|TC1A_CAEEL; Transposable element Tc1 transposase OS=Caenorhabditis elegans GN=tc1a PE=3 SV=1}	{hmg:105850169; - - - - -}	{NA}	{GO:0003677; DNA binding; molecular_function GO:0003700; sequence-specific DNA binding transcription factor activity; molecular_function GO:0004803; transposase activity; molecular_function GO:0006313; transposition, DNA-mediated; biological_process GO:0006352; transcription initiation, DNA-dependent; biological_process GO:0016987; sigma factor activity; molecular_function GO:0015074; DNA integra…	{KF713495.1; Carassius gibelio dsx and mab-3 related transcription factor 1-2 (Dmrt1-2) gene, complete cds}	{PF08281:Sigma-70, region 4 PF01498:Transposase PF01371:Trp repressor protein}
Novelgene0842	{NA}	{NA}	{NA}	{NA}	{NA}	{XM_019112063.1; PREDICTED: Cyprinus carpio ankyrin repeat domain 13C (ankrd13c), transcript variant X2, mRNA}	{NA}
Novelgene0843	{NA}	{NA}	{NA}	{NA}	{GO:0004872; receptor activity; molecular_function GO:0016021; integral to membrane; cellular_component}	{LN590695.1; Cyprinus carpio genome assembly common carp genome, scaffold: LG23, chromosome: 23}	{PF07850:Renin receptor-like protein}
Novelgene0844	{NA}	{NA}	{NA}	{NA}	{NA}	{LN592866.1; Cyprinus carpio genome assembly common carp genome ,scaffold 000000244}	{NA}
Novelgene0845	{NA}	{NA}	{NA}	{NA}	{NA}	{LN592866.1; Cyprinus carpio genome assembly common carp genome ,scaffold 000000244}	{NA}
Novelgene0846	{XP_005156176.1; PREDICTED: uncharacterized protein LOC101885994 [Danio rerio]}	{sp|P04323|POL3_DROME; Retrovirus-related Pol polyprotein from transposon 17.6 OS=Drosophila melanogaster GN=pol PE=3 SV=1}	{dre:101885994; - - - - -}	{7292616; KOG0017 FOG: Transposon-encoded proteins with TYA, reverse transcriptase, integrase domains in various combinations R General function prediction only ;}	{GO:0003677; DNA binding; molecular_function GO:0006278; RNA-dependent DNA replication; biological_process GO:0003723; RNA binding; molecular_function GO:0003964; RNA-directed DNA polymerase activity; molecular_function GO:0007005; mitochondrion organization; biological_process GO:0031305; integral to mitochondrial inner membrane; cellular_component}	{LN593797.1; Cyprinus carpio genome assembly common carp genome ,scaffold 000001500}	{PF14972:Mitochondrial morphogenesis regulator PF00078:Reverse transcriptase (RNA-dependent DNA polymerase) PF02892:BED zinc finger}
Novelgene0847	{XP_016384166.1; PREDICTED: BMP/retinoic acid-inducible neural-specific protein 3-like [Sinocyclocheilus rhinocerous]}	{sp|Q76B58|BRNP3_HUMAN; BMP/retinoic acid-inducible neural-specific protein 3 OS=Homo sapiens GN=BRINP3 PE=1 SV=1}	{sasa:106599418; - - - - -; sasa:106599418; - - - - -}	{NA}	{NA}	{LN594731.1; Cyprinus carpio genome assembly common carp genome ,scaffold 000005645}	{NA}
Novelgene0848	{NA}	{NA}	{NA}	{NA}	{NA}	{LN591269.1; Cyprinus carpio genome assembly common carp genome ,scaffold 000029082}	{NA}
Novelgene0849	{XP_018921422.1; PREDICTED: NACHT, LRR and PYD domains-containing protein 3-like isoform X1 [Cyprinus carpio]}	{sp|Q91453|STXB_SYNHO; Stonustoxin subunit beta OS=Synanceia horrida PE=1 SV=3}	{dre:101884123; - - - - -}	{Hs10864061; KOG2177 Predicted E3 ubiquitin ligase O Posttranslational modification, protein turnover, chaperones ;}	{GO:0005515; protein binding; molecular_function}	{XM_019065878.1; PREDICTED: Cyprinus carpio NACHT, LRR and PYD domains-containing protein 3-like (LOC109048190), transcript variant X2, mRNA}	{PF00622:SPRY domain PF00560:Leucine Rich Repeat}
Novelgene0850	{XP_018943958.1; PREDICTED: uncharacterized protein LOC109072139 [Cyprinus carpio]}	{sp|P10394|POL4_DROME; Retrovirus-related Pol polyprotein from transposon 412 OS=Drosophila melanogaster GN=POL PE=3 SV=1}	{dre:101885719; - - - - -}	{At1g35647; KOG0017 FOG: Transposon-encoded proteins with TYA, reverse transcriptase, integrase domains in various combinations R General function prediction only ;}	{GO:0015074; DNA integration; biological_process GO:0003700; sequence-specific DNA binding transcription factor activity; molecular_function GO:0005634; nucleus; cellular_component GO:0006355; regulation of transcription, DNA-dependent; biological_process}	{LN595521.1; Cyprinus carpio genome assembly common carp genome ,scaffold 000001920}	{PF02023:SCAN domain PF00665:Integrase core domain}
Novelgene0851	{KTF80012.1; hypothetical protein cypCar_00039729 [Cyprinus carpio]}	{NA}	{NA}	{NA}	{NA}	{LN590717.1; Cyprinus carpio genome assembly common carp genome, scaffold: LG12, chromosome: 12}	{NA}
Novelgene0852	{NA}	{NA}	{NA}	{NA}	{NA}	{LN598459.1; Cyprinus carpio genome assembly common carp genome ,scaffold 000001513}	{NA}
Novelgene0853	{NA}	{NA}	{NA}	{NA}	{NA}	{LN590695.1; Cyprinus carpio genome assembly common carp genome, scaffold: LG23, chromosome: 23}	{NA}
Novelgene0854	{NA}	{NA}	{NA}	{NA}	{GO:0008430; selenium binding; molecular_function}	{LN592837.1; Cyprinus carpio genome assembly common carp genome ,scaffold 000000034}	{PF04592:Selenoprotein P, N terminal region}
Novelgene0855	{XP_018958008.1; PREDICTED: talin-2-like [Cyprinus carpio]}	{NA}	{NA}	{NA}	{GO:0000287; magnesium ion binding; molecular_function GO:0003723; RNA binding; molecular_function GO:0006432; phenylalanyl-tRNA aminoacylation; biological_process GO:0005524; ATP binding; molecular_function}	{LN590698.1; Cyprinus carpio genome assembly common carp genome, scaffold: LG17, chromosome: 17}	{PF03484:tRNA synthetase B5 domain}
Novelgene0856	{NA}	{NA}	{NA}	{NA}	{NA}	{XM_019099332.1; PREDICTED: Cyprinus carpio metalloproteinase inhibitor 2-like (LOC109084672), mRNA}	{NA}
Novelgene0857	{ACO51862.1; Transposable element Tc1 transposase [Rana catesbeiana]}	{NA}	{NA}	{NA}	{NA}	{LN590713.1; Cyprinus carpio genome assembly common carp genome, scaffold: LG20, chromosome: 20}	{NA}
Novelgene0858	{NA}	{NA}	{NA}	{NA}	{NA}	{LN590674.1; Cyprinus carpio genome assembly common carp genome, scaffold: LG42, chromosome: 42}	{NA}
Novelgene0859	{NA}	{NA}	{NA}	{NA}	{NA}	{LN596959.1; Cyprinus carpio genome assembly common carp genome ,scaffold 000009337}	{NA}
Novelgene0860	{NA}	{NA}	{NA}	{NA}	{NA}	{LN590706.1; Cyprinus carpio genome assembly common carp genome, scaffold: LG36, chromosome: 36}	{NA}
Novelgene0861	{NA}	{NA}	{NA}	{NA}	{NA}	{LN590706.1; Cyprinus carpio genome assembly common carp genome, scaffold: LG36, chromosome: 36}	{NA}
Novelgene0862	{NA}	{NA}	{NA}	{NA}	{GO:0009271; phage shock; biological_process GO:0006355; regulation of transcription, DNA-dependent; biological_process}	{LN590706.1; Cyprinus carpio genome assembly common carp genome, scaffold: LG36, chromosome: 36}	{PF06667:Phage shock protein B}
Novelgene0863	{KTF83447.1; hypothetical protein cypCar_00027646, partial [Cyprinus carpio]}	{sp|Q05940|VMAT2_HUMAN; Synaptic vesicular amine transporter OS=Homo sapiens GN=SLC18A2 PE=1 SV=2}	{sasa:106606532; K08155 SLC18A1_2, VMAT MFS transporter, DHA1 family, solute carrier family 18 (vesicular amine transporter), member 1/2 - ko04728; Organismal Systems; Nervous system; Dopaminergic synapse | ko04726; Organismal Systems; Nervous system; Serotonergic synapse | ko04721; Organismal Systems; Nervous system; Synaptic vesicle cycle | ko05012; Human Diseases; Neurodegenerative diseases; P…	{Hs4506989; KOG3764 Vesicular amine transporter U Intracellular trafficking, secretion, and vesicular transport ;}	{GO:0003677; DNA binding; molecular_function GO:0006355; regulation of transcription, DNA-dependent; biological_process GO:0008270; zinc ion binding; molecular_function GO:0055085; transmembrane transport; biological_process GO:0016021; integral to membrane; cellular_component}	{LN590676.1; Cyprinus carpio genome assembly common carp genome, scaffold: LG34, chromosome: 34}	{PF07690:Major Facilitator Superfamily PF05443:ROS/MUCR transcriptional regulator protein}
Novelgene0864	{NA}	{NA}	{NA}	{NA}	{NA}	{XM_019121203.1; PREDICTED: Cyprinus carpio phosphatidylcholine:ceramide cholinephosphotransferase 1-like (LOC109108029), mRNA}	{NA}
Novelgene0865	{NA}	{NA}	{NA}	{NA}	{NA}	{LN590676.1; Cyprinus carpio genome assembly common carp genome, scaffold: LG34, chromosome: 34}	{NA}
Novelgene0866	{XP_016117341.1; PREDICTED: PI-actitoxin-Aeq3b-like [Sinocyclocheilus grahami]}	{sp|Q868Z9|PPN_DROME; Papilin OS=Drosophila melanogaster GN=Ppn PE=1 SV=2}	{dre:100535278; K06238 COL6A collagen, type VI, alpha - ko04151; Environmental Information Processing; Signal transduction; PI3K-Akt signaling pathway | ko04512; Environmental Information Processing; Signaling molecules and interaction; ECM-receptor interaction | ko04510; Cellular Processes; Cellular community - eukaryotes; Focal adhesion | ko04974; Organismal Systems; Digestive system; Protein d…	{7301679; KOG4597 Serine proteinase inhibitor (KU family) with thrombospondin repeats O Posttranslational modification, protein turnover, chaperones ;}	{GO:0004867; serine-type endopeptidase inhibitor activity; molecular_function}	{LN590806.1; Cyprinus carpio genome assembly common carp genome ,scaffold 000000341}	{PF00014:Kunitz/Bovine pancreatic trypsin inhibitor domain}
Novelgene0867	{NA}	{NA}	{NA}	{NA}	{NA}	{LN590682.1; Cyprinus carpio genome assembly common carp genome, scaffold: LG21, chromosome: 21}	{NA}
Novelgene0868	{XP_018939331.1; PREDICTED: uncharacterized protein LOC109066767 [Cyprinus carpio]}	{NA}	{sasa:106602005; - - - - -; sasa:106602005; - - - - -}	{NA}	{GO:0016779; nucleotidyltransferase activity; molecular_function}	{LN591056.1; Cyprinus carpio genome assembly common carp genome ,scaffold 000001451}	{PF10391:Fingers domain of DNA polymerase lambda}
Novelgene0869	{NA}	{NA}	{NA}	{NA}	{NA}	{LN590709.1; Cyprinus carpio genome assembly common carp genome, scaffold: LG5, chromosome: 5}	{NA}
Novelgene0870	{NA}	{NA}	{NA}	{NA}	{NA}	{XM_016547291.1; PREDICTED: Sinocyclocheilus rhinocerous ADP-ribosylation factor 4 (LOC107735683), mRNA}	{NA}
Novelgene0871	{KTF78952.1; hypothetical protein cypCar_00014907 [Cyprinus carpio]}	{sp|Q9P2J9|PDP2_HUMAN; [Pyruvate dehydrogenase [acetyl-transferring]]-phosphatase 2, mitochondrial OS=Homo sapiens GN=PDP2 PE=2 SV=2}	{lco:104918130; K01102 PDP pyruvate dehydrogenase phosphatase 3.1.3.43 -}	{Hs16164686; KOG0700 Protein phosphatase 2C/pyruvate dehydrogenase (lipoamide) phosphatase T Signal transduction mechanisms ;}	{GO:0003824; NA}	{XM_019123132.1; PREDICTED: Cyprinus carpio pyruvate dehydrogenase [acetyl-transferring]-phosphatase 2, mitochondrial-like (LOC109110092), mRNA}	{PF07228:Stage II sporulation protein E (SpoIIE) PF00481:Protein phosphatase 2C}
Novelgene0872	{XP_016403152.1; PREDICTED: anoctamin-1-like [Sinocyclocheilus rhinocerous]}	{NA}	{dre:563500; - - - - -}	{NA}	{NA}	{LN590706.1; Cyprinus carpio genome assembly common carp genome, scaffold: LG36, chromosome: 36}	{NA}
Novelgene0873	{CDR01056.1; unnamed protein product [Oncorhynchus mykiss]}	{NA}	{dre:108192163; - - - - -}	{NA}	{GO:0046983; protein dimerization activity; molecular_function GO:0007596; blood coagulation; biological_process GO:0044212; transcription regulatory region DNA binding; molecular_function}	{LN590688.1; Cyprinus carpio genome assembly common carp genome, scaffold: LG48, chromosome: 48}	{PF00010:Helix-loop-helix DNA-binding domain PF00870:P53 DNA-binding domain PF06049:Coagulation Factor V LSPD Repeat}
Novelgene0874	{XP_013844016.1; PREDICTED: dmX-like protein 2 [Sus scrofa]}	{sp|Q9Y485|DMXL1_HUMAN; DmX-like protein 1 OS=Homo sapiens GN=DMXL1 PE=1 SV=3}	{ssc:100155516; - - - - -}	{Hs21536474; KOG1064 RAVE (regulator of V-ATPase assembly) complex subunit RAV1/DMX protein, WD repeat superfamily R General function prediction only ;}	{NA}	{LN593181.1; Cyprinus carpio genome assembly common carp genome ,scaffold 000005797}	{NA}
Novelgene0875	{NA}	{NA}	{NA}	{NA}	{NA}	{LN590962.1; Cyprinus carpio genome assembly common carp genome ,scaffold 000000952}	{NA}
Novelgene0876	{KKF15086.1; putative RNA-directed DNA polymerase from transposon X-element [Larimichthys crocea]}	{NA}	{dre:108190343; - - - - -}	{CE17079; KOG1075 FOG: Reverse transcriptase R General function prediction only ;}	{GO:0003723; RNA binding; molecular_function GO:0006278; RNA-dependent DNA replication; biological_process GO:0003964; RNA-directed DNA polymerase activity; molecular_function}	{LN590717.1; Cyprinus carpio genome assembly common carp genome, scaffold: LG12, chromosome: 12}	{PF00078:Reverse transcriptase (RNA-dependent DNA polymerase)}
Novelgene0877	{NA}	{NA}	{NA}	{NA}	{NA}	{LN590725.1; Cyprinus carpio genome assembly common carp genome ,scaffold 000000032}	{NA}
Novelgene0878	{XP_019205730.1; PREDICTED: zinc finger protein 862-like [Oreochromis niloticus]}	{NA}	{NA}	{NA}	{NA}	{LN590761.1; Cyprinus carpio genome assembly common carp genome ,scaffold 000000161}	{NA}
Novelgene0879	{NA}	{NA}	{NA}	{NA}	{NA}	{XM_019115098.1; PREDICTED: Cyprinus carpio E3 ubiquitin-protein ligase HECTD1-like (LOC109101695), mRNA}	{NA}
Novelgene0880	{NA}	{NA}	{NA}	{NA}	{NA}	{LN590683.1; Cyprinus carpio genome assembly common carp genome, scaffold: LG38, chromosome: 38}	{NA}
Novelgene0881	{XP_019737023.1; PREDICTED: uncharacterized protein K02A2.6-like [Hippocampus comes]}	{sp|Q7LHG5|YI31B_YEAST; Transposon Ty3-I Gag-Pol polyprotein OS=Saccharomyces cerevisiae (strain ATCC 204508 / S288c) GN=TY3B-I PE=3 SV=2}	{spu:100892748; - - - - -}	{CE13102_2; KOG0017 FOG: Transposon-encoded proteins with TYA, reverse transcriptase, integrase domains in various combinations R General function prediction only ;}	{GO:0005179; hormone activity; molecular_function GO:0071253; connexin binding; molecular_function GO:0005802; trans-Golgi network; cellular_component GO:0042998; positive regulation of Golgi to plasma membrane protein transport; biological_process GO:0003964; RNA-directed DNA polymerase activity; molecular_function GO:0003723; RNA binding; molecular_function GO:0006278; RNA-dependent DNA replica…	{LN590681.1; Cyprinus carpio genome assembly common carp genome, scaffold: LG47, chromosome: 47}	{PF15281:Consortin C-terminus PF06377:Adipokinetic hormone PF01155:Hydrogenase/urease nickel incorporation, metallochaperone, hypA PF00078:Reverse transcriptase (RNA-dependent DNA polymerase) PF00665:Integrase core domain}
Novelgene0882	{NA}	{NA}	{NA}	{NA}	{NA}	{LN590676.1; Cyprinus carpio genome assembly common carp genome, scaffold: LG34, chromosome: 34}	{NA}
Novelgene0883	{NA}	{NA}	{NA}	{NA}	{NA}	{LN596390.1; Cyprinus carpio genome assembly common carp genome ,scaffold 000005322}	{NA}
Novelgene0884	{NA}	{NA}	{NA}	{NA}	{GO:0008152; NA GO:0016779; nucleotidyltransferase activity; molecular_function}	{LN590718.1; Cyprinus carpio genome assembly common carp genome, scaffold: LG9, chromosome: 9}	{PF01704:UTP--glucose-1-phosphate uridylyltransferase}
Novelgene0885	{XP_016372118.1; PREDICTED: leucine zipper protein 1-like [Sinocyclocheilus rhinocerous]}	{sp|Q9ESV1|LUZP1_RAT; Leucine zipper protein 1 OS=Rattus norvegicus GN=Luzp1 PE=1 SV=1}	{dre:558606; - - - - -}	{NA}	{GO:0009311; oligosaccharide metabolic process; biological_process GO:0004573; mannosyl-oligosaccharide glucosidase activity; molecular_function}	{XM_016516648.1; PREDICTED: Sinocyclocheilus rhinocerous leucine zipper protein 1-like (LOC107711629), transcript variant X3, mRNA}	{PF03200:Glycosyl hydrolase family 63 C-terminal domain}
Novelgene0886	{NA}	{NA}	{NA}	{NA}	{NA}	{LN590718.1; Cyprinus carpio genome assembly common carp genome, scaffold: LG9, chromosome: 9}	{NA}
Novelgene0887	{NA}	{NA}	{NA}	{NA}	{NA}	{LN591261.1; Cyprinus carpio genome assembly common carp genome ,scaffold 000029065}	{NA}
Novelgene0888	{NA}	{NA}	{NA}	{NA}	{GO:0071555; cell wall organization; biological_process GO:0030288; outer membrane-bounded periplasmic space; cellular_component GO:0006508; proteolysis; biological_process GO:0004222; metalloendopeptidase activity; molecular_function GO:0008233; peptidase activity; molecular_function GO:0005787; signal peptidase complex; cellular_component GO:0016021; integral to membrane; cellular_component GO:…	{LN591105.1; Cyprinus carpio genome assembly common carp genome ,scaffold 000002146}	{PF06703:Microsomal signal peptidase 25 kDa subunit (SPC25) PF01431:Peptidase family M13 PF00345:Pili and flagellar-assembly chaperone, PapD N-terminal domain}
Novelgene0889	{XP_016123882.1; PREDICTED: protein quaking-A-like isoform X1 [Sinocyclocheilus grahami]}	{sp|Q6P0D0|QKIA_DANRE; Protein quaking-A OS=Danio rerio GN=qkia PE=2 SV=2}	{xma:102237865; K14945 QKI protein quaking - -}	{Hs22058283; KOG1588 RNA-binding protein Sam68 and related KH domain proteins A RNA processing and modification ;}	{GO:0046961; proton-transporting ATPase activity, rotational mechanism; molecular_function GO:0015991; ATP hydrolysis coupled proton transport; biological_process GO:0000221; vacuolar proton-transporting V-type ATPase, V1 domain; cellular_component GO:0055114; oxidation-reduction process; biological_process GO:0048038; quinone binding; molecular_function GO:0008131; primary amine oxidase activity…	{LN591105.1; Cyprinus carpio genome assembly common carp genome ,scaffold 000002146}	{PF02728:Copper amine oxidase, N3 domain PF03224:V-ATPase subunit H}
Novelgene0890	{XP_016340910.1; PREDICTED: zinc finger BED domain-containing protein 4-like [Sinocyclocheilus anshuiensis]}	{NA}	{ipu:108272492; - - - - -}	{NA}	{NA}	{LN591105.1; Cyprinus carpio genome assembly common carp genome ,scaffold 000002146}	{NA}
Novelgene0891	{XP_016350484.1; PREDICTED: protein quaking-A-like [Sinocyclocheilus anshuiensis]}	{sp|Q6P0D0|QKIA_DANRE; Protein quaking-A OS=Danio rerio GN=qkia PE=2 SV=2}	{sasa:106561796; K14945 QKI protein quaking - -; sasa:106561796; K14945 QKI protein quaking - -}	{Hs22058283; KOG1588 RNA-binding protein Sam68 and related KH domain proteins A RNA processing and modification ;}	{NA}	{LN591105.1; Cyprinus carpio genome assembly common carp genome ,scaffold 000002146}	{NA}
Novelgene0892	{NA}	{NA}	{NA}	{NA}	{NA}	{LN595507.1; Cyprinus carpio genome assembly common carp genome ,scaffold 000000055}	{NA}
Novelgene0893	{NA}	{NA}	{NA}	{NA}	{GO:0046332; SMAD binding; molecular_function}	{LN591105.1; Cyprinus carpio genome assembly common carp genome ,scaffold 000002146}	{PF08782:c-SKI Smad4 binding domain}
Novelgene0894	{XP_016359489.1; PREDICTED: zinc finger protein 501-like [Sinocyclocheilus anshuiensis]}	{sp|Q15937|ZNF79_HUMAN; Zinc finger protein 79 OS=Homo sapiens GN=ZNF79 PE=1 SV=2}	{dre:100536030; - - - - -}	{Hs18572831; KOG1721 FOG: Zn-finger R General function prediction only ;}	{GO:0008270; zinc ion binding; molecular_function GO:0035556; intracellular signal transduction; biological_process GO:0016151; nickel ion binding; molecular_function GO:0006281; DNA repair; biological_process GO:0005515; protein binding; molecular_function GO:0006464; protein modification process; biological_process GO:0046872; metal ion binding; molecular_function GO:0047134; protein-disulfide …	{LN590777.1; Cyprinus carpio genome assembly common carp genome ,scaffold 000000217}	{PF01428:AN1-like Zinc finger PF00628:PHD-finger PF00096:Zinc finger, C2H2 type PF07975:TFIIH C1-like domain PF07649:C1-like domain PF01155:Hydrogenase/urease nickel incorporation, metallochaperone, hypA PF00130:Phorbol esters/diacylglycerol binding domain (C1 domain)}
Novelgene0895	{KKF19921.1; Retrotransposable element Tf2 protein type 1 [Larimichthys crocea]}	{sp|P0CT39|TF26_SCHPO; Transposon Tf2-6 polyprotein OS=Schizosaccharomyces pombe (strain 972 / ATCC 24843) GN=Tf2-6 PE=3 SV=1}	{xtr:108644811; - - - - -}	{At4g10580; KOG0017 FOG: Transposon-encoded proteins with TYA, reverse transcriptase, integrase domains in various combinations R General function prediction only ;}	{GO:0003964; RNA-directed DNA polymerase activity; molecular_function GO:0003723; RNA binding; molecular_function GO:0006278; RNA-dependent DNA replication; biological_process}	{LN591190.1; Cyprinus carpio genome assembly common carp genome ,scaffold 000028935}	{PF00078:Reverse transcriptase (RNA-dependent DNA polymerase)}
Novelgene0896	{XP_016398757.1; PREDICTED: von Willebrand factor A domain-containing protein 5A-like isoform X4 [Sinocyclocheilus rhinocerous]}	{sp|O00534|VMA5A_HUMAN; von Willebrand factor A domain-containing protein 5A OS=Homo sapiens GN=VWA5A PE=2 SV=2}	{ipu:108274584; - - - - -}	{NA}	{NA}	{LN590677.1; Cyprinus carpio genome assembly common carp genome, scaffold: LG7, chromosome: 7}	{NA}
Novelgene0897	{NA}	{NA}	{NA}	{NA}	{NA}	{LN595119.1; Cyprinus carpio genome assembly common carp genome ,scaffold 000000959}	{NA}
Novelgene0898	{XP_016305802.1; PREDICTED: protein NLRC3-like [Sinocyclocheilus anshuiensis]}	{sp|Q7RTR2|NLRC3_HUMAN; Protein NLRC3 OS=Homo sapiens GN=NLRC3 PE=2 SV=2}	{ipu:108270747; - - - - -}	{NA}	{NA}	{LN590753.1; Cyprinus carpio genome assembly common carp genome ,scaffold 000000131}	{NA}
Novelgene0899	{NA}	{NA}	{NA}	{NA}	{GO:0005739; mitochondrion; cellular_component}	{LN590983.1; Cyprinus carpio genome assembly common carp genome ,scaffold 000001035}	{PF08039:Mitochondrial proteolipid}
Novelgene0900	{NA}	{NA}	{NA}	{NA}	{NA}	{LN590689.1; Cyprinus carpio genome assembly common carp genome, scaffold: LG29, chromosome: 29}	{NA}
Novelgene0901	{BAE46429.1; ORF2-encoded protein, partial [Danio rerio]}	{sp|Q95SX7|RTBS_DROME; Probable RNA-directed DNA polymerase from transposon BS OS=Drosophila melanogaster GN=RTase PE=2 SV=1}	{lco:109138802; - - - - -}	{CE27509_1; KOG1075 FOG: Reverse transcriptase R General function prediction only ;}	{GO:0006278; RNA-dependent DNA replication; biological_process GO:0003723; RNA binding; molecular_function GO:0003964; RNA-directed DNA polymerase activity; molecular_function GO:0006955; immune response; biological_process}	{KJ424361.1; Allotetraploid red crucian carp x Cyprinus carpio clone BAC AT150F8.1, complete sequence}	{PF00078:Reverse transcriptase (RNA-dependent DNA polymerase) PF15225:Interleukin 32}
Novelgene0902	{NA}	{NA}	{NA}	{NA}	{NA}	{LN590692.1; Cyprinus carpio genome assembly common carp genome, scaffold: LG33, chromosome: 33}	{NA}
Novelgene0903	{NA}	{NA}	{NA}	{NA}	{NA}	{LN590703.1; Cyprinus carpio genome assembly common carp genome, scaffold: LG6, chromosome: 6}	{NA}
Novelgene0904	{KTF90968.1; hypothetical protein cypCar_00046295, partial [Cyprinus carpio]}	{NA}	{mze:101485394; - - - - -}	{NA}	{NA}	{LN590687.1; Cyprinus carpio genome assembly common carp genome, scaffold: LG13, chromosome: 13}	{NA}
Novelgene0905	{CDR00438.1; unnamed protein product [Oncorhynchus mykiss]}	{sp|Q04202|TCB2_CAEBR; Transposable element Tcb2 transposase OS=Caenorhabditis briggsae PE=3 SV=1}	{dpx:DAPPUDRAFT_101484; - - - - -}	{NA}	{NA}	{LN590675.1; Cyprinus carpio genome assembly common carp genome, scaffold: LG44, chromosome: 44}	{NA}
Novelgene0906	{AET85182.1; TC1-like transposase [Cyprinus carpio]}	{NA}	{NA}	{NA}	{GO:0006352; transcription initiation, DNA-dependent; biological_process GO:0003700; sequence-specific DNA binding transcription factor activity; molecular_function GO:0003677; DNA binding; molecular_function GO:0016987; sigma factor activity; molecular_function GO:0006355; regulation of transcription, DNA-dependent; biological_process GO:0015074; DNA integration; biological_process GO:0006313; t…	{LN590688.1; Cyprinus carpio genome assembly common carp genome, scaffold: LG48, chromosome: 48}	{PF01498:Transposase PF04545:Sigma-70, region 4 PF00292:'Paired box' domain PF09339:IclR helix-turn-helix domain PF08281:Sigma-70, region 4}
Novelgene0907	{KTG38362.1; hypothetical protein cypCar_00027834 [Cyprinus carpio]}	{NA}	{dre:557196; K13751 SLC24A3, NCKX3 solute carrier family 24 (sodium/potassium/calcium exchanger), member 3 - -}	{NA}	{GO:0031412; gas vesicle organization; biological_process GO:0031411; gas vesicle; cellular_component}	{LN590674.1; Cyprinus carpio genome assembly common carp genome, scaffold: LG42, chromosome: 42}	{PF06386:Gas vesicle synthesis protein GvpL/GvpF}
Novelgene0908	{XP_018972809.1; PREDICTED: E3 ubiquitin-protein ligase TRIM39-like [Cyprinus carpio]}	{sp|O15553|MEFV_HUMAN; Pyrin OS=Homo sapiens GN=MEFV PE=1 SV=1}	{ipu:108261673; K12009 TRIM27, RFP tripartite motif-containing protein 27 2.3.2.27 -}	{Hs4557743; KOG2177 Predicted E3 ubiquitin ligase O Posttranslational modification, protein turnover, chaperones ;}	{NA}	{LN595956.1; Cyprinus carpio genome assembly common carp genome ,scaffold 000009963}	{NA}
Novelgene0909	{XP_018948474.1; PREDICTED: E3 ubiquitin-protein ligase TRIM39-like isoform X3 [Cyprinus carpio]}	{sp|Q02084|A33_PLEWA; Zinc-binding protein A33 OS=Pleurodeles waltl PE=1 SV=2}	{ipu:108261673; K12009 TRIM27, RFP tripartite motif-containing protein 27 2.3.2.27 -}	{Hs15208660; KOG2177 Predicted E3 ubiquitin ligase O Posttranslational modification, protein turnover, chaperones ;}	{GO:0005622; intracellular; cellular_component GO:0008270; zinc ion binding; molecular_function}	{XM_019092929.1; PREDICTED: Cyprinus carpio E3 ubiquitin-protein ligase TRIM39-like (LOC109077352), transcript variant X3, mRNA}	{PF00643:B-box zinc finger}
Novelgene0910	{NA}	{NA}	{NA}	{NA}	{NA}	{LN590713.1; Cyprinus carpio genome assembly common carp genome, scaffold: LG20, chromosome: 20}	{NA}
Novelgene0911	{XP_016356339.1; PREDICTED: FAS-associated factor 1 isoform X2 [Sinocyclocheilus anshuiensis]}	{sp|Q9UNN5|FAF1_HUMAN; FAS-associated factor 1 OS=Homo sapiens GN=FAF1 PE=1 SV=2}	{lco:104925257; K20703 FAF1 FAS-associated factor 1 - ko04624; Organismal Systems; Immune system; Toll and Imd signaling pathway}	{Hs19528655; KOG1363 Predicted regulator of the ubiquitin pathway (contains UAS and UBX domains) T Signal transduction mechanisms ;}	{NA}	{LN590673.1; Cyprinus carpio genome assembly common carp genome, scaffold: LG45, chromosome: 45}	{NA}
Novelgene0912	{NA}	{NA}	{NA}	{NA}	{NA}	{LN591123.1; Cyprinus carpio genome assembly common carp genome ,scaffold 000028821}	{NA}
Novelgene0913	{XP_016409956.1; PREDICTED: piggyBac transposable element-derived protein 4-like, partial [Sinocyclocheilus rhinocerous]}	{sp|Q96DM1|PGBD4_HUMAN; PiggyBac transposable element-derived protein 4 OS=Homo sapiens GN=PGBD4 PE=2 SV=3}	{mze:101475372; - - - - -}	{NA}	{GO:0016021; integral to membrane; cellular_component GO:0004872; receptor activity; molecular_function}	{LN595526.1; Cyprinus carpio genome assembly common carp genome ,scaffold 000000107}	{PF07850:Renin receptor-like protein}
Novelgene0914	{NA}	{NA}	{NA}	{NA}	{GO:0016021; integral to membrane; cellular_component GO:0042742; defense response to bacterium; biological_process}	{LN590718.1; Cyprinus carpio genome assembly common carp genome, scaffold: LG9, chromosome: 9}	{PF07359:Liver-expressed antimicrobial peptide 2 precursor (LEAP-2) PF05393:Human adenovirus early E3A glycoprotein}
Novelgene0915	{XP_016421109.1; PREDICTED: gastrula zinc finger protein XlCGF57.1-like isoform X1 [Sinocyclocheilus rhinocerous]}	{sp|Q14590|ZN235_HUMAN; Zinc finger protein 235 OS=Homo sapiens GN=ZNF235 PE=2 SV=3}	{sasa:106600464; - - - - -; sasa:106600464; - - - - -}	{Hs12056482; KOG1721 FOG: Zn-finger R General function prediction only ;}	{GO:0019239; deaminase activity; molecular_function GO:0003677; DNA binding; molecular_function GO:0046872; metal ion binding; molecular_function GO:0006351; transcription, DNA-dependent; biological_process GO:0006281; DNA repair; biological_process GO:0006464; protein modification process; biological_process GO:0003899; DNA-directed RNA polymerase activity; molecular_function GO:0009168; purine …	{LN591006.1; Cyprinus carpio genome assembly common carp genome ,scaffold 000001124}	{PF01155:Hydrogenase/urease nickel incorporation, metallochaperone, hypA PF01428:AN1-like Zinc finger PF03604:DNA directed RNA polymerase, 7 kDa subunit PF00962:Adenosine/AMP deaminase PF00096:Zinc finger, C2H2 type PF07975:TFIIH C1-like domain PF05191:Adenylate kinase, active site lid}
Novelgene0916	{CDQ94399.1; unnamed protein product [Oncorhynchus mykiss]}	{NA}	{hmg:100207270; - - - - -}	{NA}	{NA}	{LN596373.1; Cyprinus carpio genome assembly common carp genome ,scaffold 000000306}	{NA}
Novelgene0917	{XP_016426436.1; PREDICTED: F-box/WD repeat-containing protein 11 isoform X2 [Sinocyclocheilus rhinocerous]}	{sp|Q9UKB1|FBW1B_HUMAN; F-box/WD repeat-containing protein 11 OS=Homo sapiens GN=FBXW11 PE=1 SV=1}	{ipu:108277126; K03362 FBXW1_11, BTRC, beta-TRCP F-box and WD-40 domain protein 1/11 - ko04120; Genetic Information Processing; Folding, sorting and degradation; Ubiquitin mediated proteolysis | ko04310; Environmental Information Processing; Signal transduction; Wnt signaling pathway | ko04340; Environmental Information Processing; Signal transduction; Hedgehog signaling pathway | ko04341; Enviro…	{Hs16306496; KOG0281 Beta-TrCP (transducin repeats containing)/Slimb proteins S Function unknown ;}	{NA}	{LN593293.1; Cyprinus carpio genome assembly common carp genome ,scaffold 000000856}	{NA}
Novelgene0918	{NA}	{NA}	{NA}	{NA}	{NA}	{KJ424358.1; Allotetraploid red crucian carp x Cyprinus carpio clone BAC AT150B4, complete sequence}	{NA}
Novelgene0919	{KTF75377.1; hypothetical protein cypCar_00037026 [Cyprinus carpio]}	{sp|P35615|ERF1_XENLA; Eukaryotic peptide chain release factor subunit 1 OS=Xenopus laevis GN=etf1 PE=2 SV=1}	{ola:101172342; K03265 ETF1, ERF1 peptide chain release factor subunit 1 - ko03015; Genetic Information Processing; Translation; mRNA surveillance pathway}	{Hs4759034; KOG0688 Peptide chain release factor 1 (eRF1) J Translation, ribosomal structure and biogenesis ;}	{NA}	{LN590685.1; Cyprinus carpio genome assembly common carp genome, scaffold: LG16, chromosome: 16}	{NA}
Novelgene0920	{XP_016298730.1; PREDICTED: testican-1-like [Sinocyclocheilus anshuiensis]}	{sp|Q62288|TICN1_MOUSE; Testican-1 OS=Mus musculus GN=Spock1 PE=2 SV=2}	{sasa:106604788; K08136 SPOCK sparc/osteonectin, cwcv and kazal-like domains proteoglycan (testican) - -; sasa:106604788; K08136 SPOCK sparc/osteonectin, cwcv and kazal-like domains proteoglycan (testican) - -}	{Hs4759164; KOG3555 Ca2+-binding proteoglycan Testican R General function prediction only ;}	{NA}	{LN590713.1; Cyprinus carpio genome assembly common carp genome, scaffold: LG20, chromosome: 20}	{NA}
Novelgene0921	{ACO51862.1; Transposable element Tc1 transposase [Rana catesbeiana]}	{sp|P03934|TC1A_CAEEL; Transposable element Tc1 transposase OS=Caenorhabditis elegans GN=tc1a PE=3 SV=1}	{hst:105185907; - - - - -}	{NA}	{GO:0003677; DNA binding; molecular_function GO:0003677; DNA binding; molecular_function GO:0003700; sequence-specific DNA binding transcription factor activity; molecular_function GO:0000150; recombinase activity; molecular_function GO:0006355; regulation of transcription, DNA-dependent; biological_process GO:0006310; DNA recombination; biological_process}	{KF713500.1; Carassius gibelio dsx and mab-3 related transcription factor 1-1 (Dmrt1-1) gene, complete cds}	{PF02892:BED zinc finger PF02796:Helix-turn-helix domain of resolvase PF09048:Cro}
Novelgene0922	{NA}	{NA}	{NA}	{NA}	{NA}	{LN590690.1; Cyprinus carpio genome assembly common carp genome, scaffold: LG31, chromosome: 31}	{NA}
Novelgene0923	{KTF87164.1; hypothetical protein cypCar_00017619 [Cyprinus carpio]}	{NA}	{NA}	{NA}	{GO:0003677; DNA binding; molecular_function GO:0006355; regulation of transcription, DNA-dependent; biological_process}	{LN597572.1; Cyprinus carpio genome assembly common carp genome ,scaffold 000011421}	{PF09339:IclR helix-turn-helix domain}
Novelgene0924	{NA}	{NA}	{NA}	{NA}	{NA}	{LN590674.1; Cyprinus carpio genome assembly common carp genome, scaffold: LG42, chromosome: 42}	{NA}
Novelgene0925	{KTG05177.1; hypothetical protein cypCar_00015366, partial [Cyprinus carpio]}	{NA}	{dre:101887140; K19944 TBC1D10 TBC1 domain family member 10 - -}	{NA}	{GO:0019031; viral envelope; cellular_component GO:0007165; signal transduction; biological_process GO:0006468; protein phosphorylation; biological_process GO:0004674; protein serine/threonine kinase activity; molecular_function GO:0005096; GTPase activator activity; molecular_function}	{LN590862.1; Cyprinus carpio genome assembly common carp genome ,scaffold 000000554}	{PF09036:Bcr-Abl oncoprotein oligomerisation domain PF00974:Rhabdovirus spike glycoprotein}
Novelgene0926	{BAB83841.1; ReO_6 [Oryzias latipes]}	{sp|Q95SX7|RTBS_DROME; Probable RNA-directed DNA polymerase from transposon BS OS=Drosophila melanogaster GN=RTase PE=2 SV=1}	{ola:105354030; - - - - -}	{CE28066_2; KOG1075 FOG: Reverse transcriptase R General function prediction only ;}	{GO:0003723; RNA binding; molecular_function GO:0006278; RNA-dependent DNA replication; biological_process GO:0003964; RNA-directed DNA polymerase activity; molecular_function GO:0008168; methyltransferase activity; molecular_function GO:0055114; oxidation-reduction process; biological_process GO:0016706; oxidoreductase activity, acting on paired donors, with incorporation or reduction of molecul…	{LN593503.1; Cyprinus carpio genome assembly common carp genome ,scaffold 000006117}	{PF00078:Reverse transcriptase (RNA-dependent DNA polymerase) PF09004:Domain of unknown function (DUF1891)}
Novelgene0927	{NA}	{NA}	{NA}	{NA}	{NA}	{LN592510.1; Cyprinus carpio genome assembly common carp genome ,scaffold 000001624}	{NA}
Novelgene0928	{KTG01792.1; hypothetical protein cypCar_00012055, partial [Cyprinus carpio]}	{NA}	{sasa:106604969; K04496 CTBP C-terminal binding protein - ko04310; Environmental Information Processing; Signal transduction; Wnt signaling pathway | ko04330; Environmental Information Processing; Signal transduction; Notch signaling pathway | ko05200; Human Diseases; Cancers: Overview; Pathways in cancer | ko05220; Human Diseases; Cancers: Specific types; Chronic myeloid leukemia; sasa:106604969…	{NA}	{NA}	{LN590846.1; Cyprinus carpio genome assembly common carp genome ,scaffold 000000481}	{NA}
Novelgene0929	{NA}	{NA}	{NA}	{NA}	{NA}	{XM_019121068.1; PREDICTED: Cyprinus carpio lysozyme g-like (LOC109107898), mRNA}	{NA}
Novelgene0930	{XP_009164493.1; hypothetical protein T265_02070 [Opisthorchis viverrini]}	{NA}	{bmy:Bm1_04430; - - - - -}	{NA}	{NA}	{LN590714.1; Cyprinus carpio genome assembly common carp genome, scaffold: LG27, chromosome: 27}	{NA}
Novelgene0931	{NA}	{NA}	{NA}	{NA}	{NA}	{LN590714.1; Cyprinus carpio genome assembly common carp genome, scaffold: LG27, chromosome: 27}	{NA}
Novelgene0932	{NA}	{NA}	{NA}	{NA}	{GO:0005634; nucleus; cellular_component GO:0006397; mRNA processing; biological_process GO:0046660; female sex differentiation; biological_process}	{LN590695.1; Cyprinus carpio genome assembly common carp genome, scaffold: LG23, chromosome: 23}	{PF06495:Fruit fly transformer protein}
Novelgene0933	{NA}	{NA}	{NA}	{NA}	{GO:0005634; nucleus; cellular_component}	{LN590695.1; Cyprinus carpio genome assembly common carp genome, scaffold: LG23, chromosome: 23}	{PF05964:F/Y-rich N-terminus}
Novelgene0934	{NA}	{NA}	{NA}	{NA}	{NA}	{LN590695.1; Cyprinus carpio genome assembly common carp genome, scaffold: LG23, chromosome: 23}	{NA}
Novelgene0935	{NA}	{NA}	{NA}	{NA}	{NA}	{LN590690.1; Cyprinus carpio genome assembly common carp genome, scaffold: LG31, chromosome: 31}	{NA}
Novelgene0936	{NA}	{NA}	{NA}	{NA}	{NA}	{LN594053.1; Cyprinus carpio genome assembly common carp genome ,scaffold 000009408}	{NA}
Novelgene0937	{XP_018973566.1; PREDICTED: LOW QUALITY PROTEIN: SLIT and NTRK-like protein 2 [Cyprinus carpio]}	{sp|Q9H156|SLIK2_HUMAN; SLIT and NTRK-like protein 2 OS=Homo sapiens GN=SLITRK2 PE=1 SV=1}	{dre:794165; - - - - -}	{NA}	{GO:0005515; protein binding; molecular_function}	{XM_016244565.1; PREDICTED: Sinocyclocheilus grahami SLIT and NTRK-like protein 2 (LOC107560398), mRNA}	{PF00560:Leucine Rich Repeat}
Novelgene0938	{XP_013857613.1; PREDICTED: RNA-directed DNA polymerase from mobile element jockey-like, partial [Austrofundulus limnaeus]}	{sp|P21329|RTJK_DROFU; RNA-directed DNA polymerase from mobile element jockey OS=Drosophila funebris GN=jockey\pol PE=1 SV=1}	{adf:107333047; - - - - -}	{CE19447; KOG1075 FOG: Reverse transcriptase R General function prediction only ;}	{GO:0005524; ATP binding; molecular_function GO:0003964; RNA-directed DNA polymerase activity; molecular_function GO:0003723; RNA binding; molecular_function GO:0006278; RNA-dependent DNA replication; biological_process GO:0004814; arginine-tRNA ligase activity; molecular_function GO:0006420; arginyl-tRNA aminoacylation; biological_process}	{LN591383.1; Cyprinus carpio genome assembly common carp genome ,scaffold 000002760}	{PF05746:DALR anticodon binding domain PF00078:Reverse transcriptase (RNA-dependent DNA polymerase)}
Novelgene0939	{BAC82611.1; pol-like protein [Danio rerio]}	{sp|P14381|YTX2_XENLA; Transposon TX1 uncharacterized 149 kDa protein OS=Xenopus laevis PE=4 SV=1}	{xtr:108645352; - - - - -}	{At2g01840; KOG1075 FOG: Reverse transcriptase R General function prediction only ;}	{GO:0006278; RNA-dependent DNA replication; biological_process GO:0003723; RNA binding; molecular_function GO:0003964; RNA-directed DNA polymerase activity; molecular_function}	{LN591119.1; Cyprinus carpio genome assembly common carp genome ,scaffold 000028816}	{PF00078:Reverse transcriptase (RNA-dependent DNA polymerase)}
Novelgene0940	{XP_009466833.1; PREDICTED: LOW QUALITY PROTEIN: DNA (cytosine-5)-methyltransferase 3A, partial [Nipponia nippon]}	{sp|Q4W5Z4|DNM3A_CHICK; DNA (cytosine-5)-methyltransferase 3A OS=Gallus gallus GN=DNMT3A PE=2 SV=1}	{dre:553189; K17398 DNMT3A DNA (cytosine-5)-methyltransferase 3A 2.1.1.37 ko00270; Metabolism; Amino acid metabolism; Cysteine and methionine metabolism | ko05206; Human Diseases; Cancers: Overview; MicroRNAs in cancer}	{NA}	{GO:0019058; viral infectious cycle; biological_process}	{XM_016554629.1; PREDICTED: Sinocyclocheilus rhinocerous DNA (cytosine-5)-methyltransferase 3A-like (LOC107741843), transcript variant X3, mRNA}	{PF02831:gpW}
Novelgene0941	{BAE46429.1; ORF2-encoded protein, partial [Danio rerio]}	{NA}	{cmk:103185179; - - - - -}	{NA}	{NA}	{LN591606.1; Cyprinus carpio genome assembly common carp genome ,scaffold 000002602}	{NA}
Novelgene0942	{NA}	{NA}	{NA}	{NA}	{GO:0008083; growth factor activity; molecular_function GO:0016020; membrane; cellular_component}	{LN596316.1; Cyprinus carpio genome assembly common carp genome ,scaffold 000000330}	{PF04692:Platelet-derived growth factor, N terminal region}
Novelgene0943	{BAC82609.1; pol-like protein [Danio rerio]}	{sp|P14381|YTX2_XENLA; Transposon TX1 uncharacterized 149 kDa protein OS=Xenopus laevis PE=4 SV=1}	{tng:GSTEN00003487G001; - - - - -}	{At1g31030; KOG1075 FOG: Reverse transcriptase R General function prediction only ;}	{GO:0003723; RNA binding; molecular_function GO:0003964; RNA-directed DNA polymerase activity; molecular_function GO:0006278; RNA-dependent DNA replication; biological_process}	{LN594738.1; Cyprinus carpio genome assembly common carp genome ,scaffold 000001531}	{PF00078:Reverse transcriptase (RNA-dependent DNA polymerase)}
Novelgene0944	{NA}	{NA}	{NA}	{NA}	{NA}	{LN595643.1; Cyprinus carpio genome assembly common carp genome ,scaffold 000001728}	{NA}
Novelgene0945	{NA}	{NA}	{NA}	{NA}	{NA}	{LN590683.1; Cyprinus carpio genome assembly common carp genome, scaffold: LG38, chromosome: 38}	{NA}
Novelgene0946	{XP_016417741.1; PREDICTED: myelin-associated glycoprotein-like [Sinocyclocheilus rhinocerous]}	{NA}	{ola:105355408; - - - - -}	{NA}	{NA}	{LN590714.1; Cyprinus carpio genome assembly common carp genome, scaffold: LG27, chromosome: 27}	{NA}
Novelgene0947	{NA}	{NA}	{NA}	{NA}	{NA}	{LN591162.1; Cyprinus carpio genome assembly common carp genome ,scaffold 000028887}	{NA}
Novelgene0948	{NA}	{NA}	{NA}	{NA}	{GO:0042710; biofilm formation; biological_process}	{LN590713.1; Cyprinus carpio genome assembly common carp genome, scaffold: LG20, chromosome: 20}	{PF13994:PgaD-like protein}
Novelgene0949	{KTG04671.1; hypothetical protein cypCar_00015478 [Cyprinus carpio]}	{sp|Q9NUV9|GIMA4_HUMAN; GTPase IMAP family member 4 OS=Homo sapiens GN=GIMAP4 PE=1 SV=1}	{ipu:108272945; - - - - -}	{NA}	{GO:0005525; GTP binding; molecular_function}	{XM_016466267.1; PREDICTED: Sinocyclocheilus anshuiensis GTPase IMAP family member 4-like (LOC107672889), mRNA}	{PF01926:50S ribosome-binding GTPase PF04548:AIG1 family}
Novelgene0950	{NA}	{NA}	{NA}	{NA}	{NA}	{LN590691.1; Cyprinus carpio genome assembly common carp genome, scaffold: LG8, chromosome: 8}	{NA}
Novelgene0951	{XP_017210988.1; PREDICTED: uncharacterized protein LOC101886882 [Danio rerio]}	{sp|P26808|POL_MLVFP; Pol polyprotein OS=Friend murine leukemia virus (isolate PVC-211) GN=pol PE=3 SV=1}	{cpic:101948489; - - - - -; cpic:101948489; - - - - -}	{At4g10580; KOG0017 FOG: Transposon-encoded proteins with TYA, reverse transcriptase, integrase domains in various combinations R General function prediction only ;}	{GO:0003964; RNA-directed DNA polymerase activity; molecular_function GO:0003723; RNA binding; molecular_function GO:0006278; RNA-dependent DNA replication; biological_process GO:0003676; nucleic acid binding; molecular_function GO:0004523; ribonuclease H activity; molecular_function}	{LN590692.1; Cyprinus carpio genome assembly common carp genome, scaffold: LG33, chromosome: 33}	{PF00075:RNase H PF00078:Reverse transcriptase (RNA-dependent DNA polymerase)}
Novelgene0952	{KXJ06808.1; Retrovirus-related Pol polyprotein from transposon TNT 1-94 [Exaiptasia pallida]}	{sp|P10978|POLX_TOBAC; Retrovirus-related Pol polyprotein from transposon TNT 1-94 OS=Nicotiana tabacum PE=2 SV=1}	{tsp:Tsp_01017; - - - - -}	{At3g29775; KOG0017 FOG: Transposon-encoded proteins with TYA, reverse transcriptase, integrase domains in various combinations R General function prediction only ;}	{GO:0008270; zinc ion binding; molecular_function GO:0015074; DNA integration; biological_process GO:0003676; nucleic acid binding; molecular_function GO:0015643; toxin binding; molecular_function GO:0030153; bacteriocin immunity; biological_process}	{LN590760.1; Cyprinus carpio genome assembly common carp genome ,scaffold 000000153}	{PF03526:Colicin E1 (microcin) immunity protein PF00098:Zinc knuckle PF00665:Integrase core domain}
Novelgene0953	{KKF11667.1; putative RNA-directed DNA polymerase from transposon X-element [Larimichthys crocea]}	{NA}	{NA}	{NA}	{NA}	{LN595252.1; Cyprinus carpio genome assembly common carp genome ,scaffold 000000670}	{NA}
Novelgene0954	{XP_011492157.1; PREDICTED: RNA-directed DNA polymerase from mobile element jockey-like [Oryzias latipes]}	{NA}	{mze:106675560; - - - - -}	{NA}	{GO:0015074; DNA integration; biological_process GO:0006313; transposition, DNA-mediated; biological_process GO:0004803; transposase activity; molecular_function GO:0003677; DNA binding; molecular_function}	{LN590720.1; Cyprinus carpio genome assembly common carp genome, scaffold: LG19, chromosome: 19}	{PF01498:Transposase}
Novelgene0955	{BAC82611.1; pol-like protein [Danio rerio]}	{sp|P14381|YTX2_XENLA; Transposon TX1 uncharacterized 149 kDa protein OS=Xenopus laevis PE=4 SV=1}	{tng:GSTEN00003487G001; - - - - -}	{At2g23880_2; KOG1075 FOG: Reverse transcriptase R General function prediction only ;}	{GO:0003964; RNA-directed DNA polymerase activity; molecular_function GO:0003723; RNA binding; molecular_function GO:0006278; RNA-dependent DNA replication; biological_process}	{LN590717.1; Cyprinus carpio genome assembly common carp genome, scaffold: LG12, chromosome: 12}	{PF00078:Reverse transcriptase (RNA-dependent DNA polymerase)}
Novelgene0956	{NA}	{NA}	{NA}	{NA}	{NA}	{LN590715.1; Cyprinus carpio genome assembly common carp genome, scaffold: LG46, chromosome: 46}	{NA}
Novelgene0957	{NA}	{NA}	{NA}	{NA}	{NA}	{LN590691.1; Cyprinus carpio genome assembly common carp genome, scaffold: LG8, chromosome: 8}	{NA}
Novelgene0958	{NA}	{NA}	{NA}	{NA}	{NA}	{LN590679.1; Cyprinus carpio genome assembly common carp genome, scaffold: LG24, chromosome: 24}	{NA}
Novelgene0959	{KXJ05854.1; RNA-directed DNA polymerase from mobile element jockey [Exaiptasia pallida]}	{sp|P21328|RTJK_DROME; RNA-directed DNA polymerase from mobile element jockey OS=Drosophila melanogaster GN=pol PE=1 SV=1}	{adf:107338271; - - - - -}	{CE27509_1; KOG1075 FOG: Reverse transcriptase R General function prediction only ;}	{GO:0003723; RNA binding; molecular_function GO:0006278; RNA-dependent DNA replication; biological_process GO:0003964; RNA-directed DNA polymerase activity; molecular_function}	{LN590693.1; Cyprinus carpio genome assembly common carp genome, scaffold: LG3, chromosome: 3}	{PF00078:Reverse transcriptase (RNA-dependent DNA polymerase)}
Novelgene0960	{XP_016085851.1; PREDICTED: uncharacterized protein LOC107549319 isoform X2 [Sinocyclocheilus grahami]}	{NA}	{NA}	{NA}	{NA}	{LN592836.1; Cyprinus carpio genome assembly common carp genome ,scaffold 000001747}	{NA}
Novelgene0961	{XP_018978805.1; PREDICTED: zinc finger BED domain-containing protein 4-like [Cyprinus carpio]}	{NA}	{ipu:108272492; - - - - -}	{NA}	{NA}	{LN590698.1; Cyprinus carpio genome assembly common carp genome, scaffold: LG17, chromosome: 17}	{NA}
Novelgene0962	{NA}	{NA}	{NA}	{NA}	{GO:0019033; viral tegument; cellular_component}	{LN590701.1; Cyprinus carpio genome assembly common carp genome, scaffold: LG1, chromosome: 1}	{PF06072:Alphaherpesvirus tegument protein US9}
Novelgene0963	{NA}	{NA}	{NA}	{NA}	{GO:0044267; cellular protein metabolic process; biological_process GO:0005524; ATP binding; molecular_function}	{LN590677.1; Cyprinus carpio genome assembly common carp genome, scaffold: LG7, chromosome: 7}	{PF00118:TCP-1/cpn60 chaperonin family}
Novelgene0964	{NA}	{NA}	{NA}	{NA}	{NA}	{LN590710.1; Cyprinus carpio genome assembly common carp genome, scaffold: LG26, chromosome: 26}	{NA}
Novelgene0965	{NA}	{NA}	{NA}	{NA}	{NA}	{LN590686.1; Cyprinus carpio genome assembly common carp genome, scaffold: LG35, chromosome: 35}	{NA}
Novelgene0966	{XP_016150011.1; PREDICTED: interferon regulatory factor 2-binding protein 1 [Sinocyclocheilus grahami]}	{sp|Q1LV17|I2BP1_DANRE; Interferon regulatory factor 2-binding protein 1 OS=Danio rerio GN=irf2bp1 PE=2 SV=1}	{lcm:102360824; - - - - -}	{NA}	{GO:0008152; NA GO:0016746; transferase activity, transferring acyl groups; molecular_function}	{LN590686.1; Cyprinus carpio genome assembly common carp genome, scaffold: LG35, chromosome: 35}	{PF01553:Acyltransferase}
Novelgene0967	{XP_016412307.1; PREDICTED: serglycin-like [Sinocyclocheilus rhinocerous]}	{NA}	{dre:570867; K06849 PGSG proteoglycan peptide core protein - -}	{NA}	{NA}	{LN595682.1; Cyprinus carpio genome assembly common carp genome ,scaffold 000029080}	{NA}
Novelgene0968	{XP_018967117.1; PREDICTED: coxsackievirus and adenovirus receptor homolog isoform X2 [Cyprinus carpio]}	{sp|Q90Y50|CXAR_DANRE; Coxsackievirus and adenovirus receptor homolog OS=Danio rerio GN=cxadr PE=2 SV=1}	{sasa:106603525; K06788 CXADR, CAR coxsackievirus and adenovirus receptor - ko05416; Human Diseases; Cardiovascular diseases; Viral myocarditis; sasa:106603525; K06788 CXADR, CAR coxsackievirus and adenovirus receptor - ko05416; Human Diseases; Cardiovascular diseases; Viral myocarditis}	{NA}	{NA}	{XM_016229708.1; PREDICTED: Sinocyclocheilus grahami coxsackievirus and adenovirus receptor homolog (LOC107548870), mRNA}	{NA}
Novelgene0969	{NA}	{NA}	{NA}	{NA}	{NA}	{LN590716.1; Cyprinus carpio genome assembly common carp genome, scaffold: LG41, chromosome: 41}	{NA}
Novelgene0970	{NA}	{NA}	{NA}	{NA}	{GO:0016021; integral to membrane; cellular_component}	{LN591852.1; Cyprinus carpio genome assembly common carp genome ,scaffold 000002182}	{PF01537:Herpesvirus glycoprotein D/GG/GX domain}
Novelgene0971	{XP_016329834.1; PREDICTED: gastrula zinc finger protein XlCGF26.1-like [Sinocyclocheilus anshuiensis]}	{sp|P18729|ZG57_XENLA; Gastrula zinc finger protein XlCGF57.1 (Fragment) OS=Xenopus laevis PE=3 SV=1}	{dre:108182721; - - - - -}	{Hs22050484; KOG1721 FOG: Zn-finger R General function prediction only ;}	{GO:0016151; nickel ion binding; molecular_function GO:0035556; intracellular signal transduction; biological_process GO:0004017; adenylate kinase activity; molecular_function GO:0008270; zinc ion binding; molecular_function GO:0006886; intracellular protein transport; biological_process GO:0006464; protein modification process; biological_process GO:0030127; COPII vesicle coat; cellular_componen…	{XM_016474348.1; PREDICTED: Sinocyclocheilus anshuiensis gastrula zinc finger protein XlCGF26.1-like (LOC107678950), mRNA}	{PF00096:Zinc finger, C2H2 type PF04810:Sec23/Sec24 zinc finger PF01155:Hydrogenase/urease nickel incorporation, metallochaperone, hypA PF00130:Phorbol esters/diacylglycerol binding domain (C1 domain) PF00412:LIM domain PF01485:IBR domain, a half RING-finger domain PF07975:TFIIH C1-like domain PF05191:Adenylate kinase, active site lid}
Novelgene0972	{BAE46430.1; reverse transcriptase [Danio rerio]}	{NA}	{NA}	{NA}	{NA}	{LN590685.1; Cyprinus carpio genome assembly common carp genome, scaffold: LG16, chromosome: 16}	{NA}
Novelgene0973	{NA}	{NA}	{NA}	{NA}	{NA}	{LN596390.1; Cyprinus carpio genome assembly common carp genome ,scaffold 000005322}	{NA}
Novelgene0974	{NA}	{NA}	{NA}	{NA}	{NA}	{LN592866.1; Cyprinus carpio genome assembly common carp genome ,scaffold 000000244}	{NA}
Novelgene0975	{NA}	{NA}	{NA}	{NA}	{NA}	{LN598354.1; Cyprinus carpio genome assembly common carp genome ,scaffold 000001373}	{NA}
Novelgene0976	{NA}	{NA}	{NA}	{NA}	{NA}	{LN594450.1; Cyprinus carpio genome assembly common carp genome ,scaffold 000001670}	{NA}
Novelgene0977	{XP_018094514.1; PREDICTED: protein NYNRIN-like [Xenopus laevis]}	{sp|Q9TTC1|POL_KORV; Pro-Pol polyprotein OS=Koala retrovirus GN=pro-pol PE=3 SV=1}	{ocu:100351960; - - - - -}	{At2g10780; KOG0017 FOG: Transposon-encoded proteins with TYA, reverse transcriptase, integrase domains in various combinations R General function prediction only ;}	{GO:0018576; catechol 1,2-dioxygenase activity; molecular_function GO:0003723; RNA binding; molecular_function GO:0005506; iron ion binding; molecular_function GO:0006278; RNA-dependent DNA replication; biological_process GO:0003964; RNA-directed DNA polymerase activity; molecular_function GO:0009712; catechol metabolic process; biological_process GO:0055114; oxidation-reduction process; biologic…	{LN593454.1; Cyprinus carpio genome assembly common carp genome ,scaffold 000000047}	{PF04444:Catechol dioxygenase N terminus PF00078:Reverse transcriptase (RNA-dependent DNA polymerase)}
Novelgene0978	{XP_008170299.1; PREDICTED: uncharacterized protein LOC103306367 [Chrysemys picta bellii]}	{NA}	{cpic:103306367; - - - - -; cpic:103306367; - - - - -}	{NA}	{NA}	{LN590686.1; Cyprinus carpio genome assembly common carp genome, scaffold: LG35, chromosome: 35}	{NA}
Novelgene0979	{NA}	{NA}	{NA}	{NA}	{NA}	{XM_016466614.1; PREDICTED: Sinocyclocheilus anshuiensis zinc transporter ZIP10-like (LOC107673130), transcript variant X6, mRNA}	{NA}
Novelgene0980	{XP_018956543.1; PREDICTED: immunoglobulin superfamily member 1-like [Cyprinus carpio]}	{NA}	{dre:103909016; - - - - -}	{NA}	{NA}	{LN590709.1; Cyprinus carpio genome assembly common carp genome, scaffold: LG5, chromosome: 5}	{NA}
Novelgene0981	{XP_018934339.1; PREDICTED: uncharacterized protein LOC109061705 [Cyprinus carpio]}	{sp|P20825|POL2_DROME; Retrovirus-related Pol polyprotein from transposon 297 OS=Drosophila melanogaster GN=pol PE=3 SV=1}	{ipu:108272434; - - - - -}	{YIL082w-a; KOG0017 FOG: Transposon-encoded proteins with TYA, reverse transcriptase, integrase domains in various combinations R General function prediction only ;}	{GO:0009405; pathogenesis; biological_process GO:0019867; outer membrane; cellular_component GO:0015074; DNA integration; biological_process GO:0046903; secretion; biological_process GO:0006310; DNA recombination; biological_process GO:0003677; DNA binding; molecular_function GO:0003964; RNA-directed DNA polymerase activity; molecular_function GO:0003723; RNA binding; molecular_function GO:000627…	{LN595386.1; Cyprinus carpio genome assembly common carp genome ,scaffold 000000964}	{PF00078:Reverse transcriptase (RNA-dependent DNA polymerase) PF07825:Excisionase-like protein PF07201:HrpJ-like domain PF00665:Integrase core domain}
Novelgene0982	{XP_008305632.1; PREDICTED: uncharacterized protein LOC103376870 [Cynoglossus semilaevis]}	{NA}	{NA}	{NA}	{GO:0046677; response to antibiotic; biological_process}	{LN592116.1; Cyprinus carpio genome assembly common carp genome ,scaffold 000010064}	{PF08057:Erythromycin resistance leader peptide}
Novelgene0983	{KTF94281.1; hypothetical protein cypCar_00040208, partial [Cyprinus carpio]}	{NA}	{dre:568664; - - - - -}	{NA}	{NA}	{LN590765.1; Cyprinus carpio genome assembly common carp genome ,scaffold 000000180}	{NA}
Novelgene0984	{XP_011492513.1; PREDICTED: uncharacterized protein LOC101169091 [Oryzias latipes]}	{NA}	{ola:105355111; - - - - -}	{NA}	{GO:0055114; oxidation-reduction process; biological_process GO:0016706; oxidoreductase activity, acting on paired donors, with incorporation or reduction of molecular oxygen, 2-oxoglutarate as one donor, and incorporation of one atom each of oxygen into both donors; molecular_function GO:0008168; methyltransferase activity; molecular_function}	{LN590765.1; Cyprinus carpio genome assembly common carp genome ,scaffold 000000180}	{PF09004:Domain of unknown function (DUF1891)}
Novelgene0985	{NA}	{NA}	{NA}	{NA}	{NA}	{XM_016445994.1; PREDICTED: Sinocyclocheilus anshuiensis cyclic nucleotide-gated cation channel beta-3-like (LOC107657767), mRNA}	{NA}
Novelgene0986	{XP_018939331.1; PREDICTED: uncharacterized protein LOC109066767 [Cyprinus carpio]}	{NA}	{sasa:106602005; - - - - -; sasa:106602005; - - - - -}	{NA}	{NA}	{LN591056.1; Cyprinus carpio genome assembly common carp genome ,scaffold 000001451}	{NA}
Novelgene0987	{NA}	{NA}	{NA}	{NA}	{NA}	{KF758442.1; Allotetraploid red crucian carp x Cyprinus carpio clone BAC 136-A3, complete sequence}	{NA}
Novelgene0988	{XP_016136632.1; PREDICTED: uncharacterized protein LOC107591874 [Sinocyclocheilus grahami]}	{NA}	{dre:103908811; - - - - -}	{NA}	{GO:0051090; regulation of sequence-specific DNA binding transcription factor activity; biological_process GO:0008134; transcription factor binding; molecular_function GO:0045502; dynein binding; molecular_function GO:0005634; nucleus; cellular_component GO:0042803; protein homodimerization activity; molecular_function GO:0016020; membrane; cellular_component GO:0043934; sporulation; biological_p…	{KF758442.1; Allotetraploid red crucian carp x Cyprinus carpio clone BAC 136-A3, complete sequence}	{PF05531:Nucleopolyhedrovirus P10 protein PF05929:Phage capsid scaffolding protein (GPO) serine peptidase PF01544:CorA-like Mg2+ transporter protein PF09547:Stage IV sporulation protein A (spore_IV_A) PF07571:TAF6 C-terminal HEAT repeat domain PF10473:Leucine-rich repeats of kinetochore protein Cenp-F/LEK1 PF08702:Fibrinogen alpha/beta chain family PF06818:Fez1}
Novelgene0989	{NA}	{NA}	{NA}	{NA}	{NA}	{LN590683.1; Cyprinus carpio genome assembly common carp genome, scaffold: LG38, chromosome: 38}	{NA}
Novelgene0990	{BAC82626.1; pol-like protein [Ciona intestinalis]}	{sp|P14381|YTX2_XENLA; Transposon TX1 uncharacterized 149 kDa protein OS=Xenopus laevis PE=4 SV=1}	{sko:102809967; K05641 ABCA1 ATP-binding cassette, subfamily A (ABC1), member 1 - ko02010; Environmental Information Processing; Membrane transport; ABC transporters | ko04975; Organismal Systems; Digestive system; Fat digestion and absorption}	{At4g10830; KOG1075 FOG: Reverse transcriptase R General function prediction only ;}	{GO:0003964; RNA-directed DNA polymerase activity; molecular_function GO:0003723; RNA binding; molecular_function GO:0006278; RNA-dependent DNA replication; biological_process GO:0003964; RNA-directed DNA polymerase activity; molecular_function GO:0003723; RNA binding; molecular_function GO:0006278; RNA-dependent DNA replication; biological_process}	{LN590720.1; Cyprinus carpio genome assembly common carp genome, scaffold: LG19, chromosome: 19}	{PF00078:Reverse transcriptase (RNA-dependent DNA polymerase) PF00078:Reverse transcriptase (RNA-dependent DNA polymerase)}
Novelgene0991	{XP_017211358.1; PREDICTED: uncharacterized protein LOC108184914 [Danio rerio]}	{sp|P10394|POL4_DROME; Retrovirus-related Pol polyprotein from transposon 412 OS=Drosophila melanogaster GN=POL PE=3 SV=1}	{dre:108184914; - - - - -}	{At2g07660; KOG0017 FOG: Transposon-encoded proteins with TYA, reverse transcriptase, integrase domains in various combinations R General function prediction only ;}	{GO:0015074; DNA integration; biological_process GO:0003723; RNA binding; molecular_function GO:0003964; RNA-directed DNA polymerase activity; molecular_function GO:0006278; RNA-dependent DNA replication; biological_process GO:0006355; regulation of transcription, DNA-dependent; biological_process GO:0005634; nucleus; cellular_component GO:0003700; sequence-specific DNA binding transcription fact…	{LN590709.1; Cyprinus carpio genome assembly common carp genome, scaffold: LG5, chromosome: 5}	{PF00096:Zinc finger, C2H2 type PF02023:SCAN domain PF00078:Reverse transcriptase (RNA-dependent DNA polymerase) PF00665:Integrase core domain}
Novelgene0992	{KTG01637.1; hypothetical protein cypCar_00033797 [Cyprinus carpio]}	{NA}	{NA}	{NA}	{NA}	{LN590704.1; Cyprinus carpio genome assembly common carp genome, scaffold: LG14, chromosome: 14}	{NA}
Novelgene0993	{NA}	{NA}	{NA}	{NA}	{NA}	{LN596142.1; Cyprinus carpio genome assembly common carp genome ,scaffold 000000564}	{NA}
Novelgene0994	{NA}	{NA}	{NA}	{NA}	{GO:0003677; DNA binding; molecular_function GO:0006303; double-strand break repair via nonhomologous end joining; biological_process GO:0004003; ATP-dependent DNA helicase activity; molecular_function}	{LN598375.2; Cyprinus carpio genome assembly common carp genome ,scaffold 000000475}	{PF03730:Ku70/Ku80 C-terminal arm}
Novelgene0995	{NA}	{NA}	{NA}	{NA}	{NA}	{XM_016253559.1; PREDICTED: Sinocyclocheilus grahami eukaryotic translation initiation factor 5B-like (LOC107567794), transcript variant X3, mRNA}	{NA}
Novelgene0996	{NA}	{NA}	{NA}	{NA}	{GO:0005634; nucleus; cellular_component GO:0006355; regulation of transcription, DNA-dependent; biological_process GO:0016021; integral to membrane; cellular_component GO:0008645; hexose transport; biological_process GO:0015153; rhamnose transmembrane transporter activity; molecular_function}	{LN590676.1; Cyprinus carpio genome assembly common carp genome, scaffold: LG34, chromosome: 34}	{PF04153:NOT2 / NOT3 / NOT5 family PF06379:L-rhamnose-proton symport protein (RhaT)}
Novelgene0997	{NA}	{NA}	{NA}	{NA}	{NA}	{LN596727.1; Cyprinus carpio genome assembly common carp genome ,scaffold 000000040}	{NA}
Novelgene0998	{NA}	{NA}	{NA}	{NA}	{NA}	{LN590689.1; Cyprinus carpio genome assembly common carp genome, scaffold: LG29, chromosome: 29}	{NA}
Novelgene0999	{NA}	{NA}	{NA}	{NA}	{GO:0016020; membrane; cellular_component GO:0006811; ion transport; biological_process GO:0005249; voltage-gated potassium channel activity; molecular_function GO:0003676; nucleic acid binding; molecular_function}	{LN591083.1; Cyprinus carpio genome assembly common carp genome ,scaffold 000001783}	{PF05485:THAP domain PF02060:Slow voltage-gated potassium channel}
Novelgene1000	{NA}	{NA}	{NA}	{NA}	{NA}	{LN590680.1; Cyprinus carpio genome assembly common carp genome, scaffold: LG4, chromosome: 4}	{NA}
Novelgene10000	{NA}	{NA}	{NA}	{NA}	{GO:0015740; C4-dicarboxylate transport; biological_process GO:0016021; integral to membrane; cellular_component GO:0015556; C4-dicarboxylate transmembrane transporter activity; molecular_function}	{LN590719.1; Cyprinus carpio genome assembly common carp genome, scaffold: LG25, chromosome: 25}	{PF03605:Anaerobic c4-dicarboxylate membrane transporter}
Novelgene10001	{NA}	{NA}	{NA}	{NA}	{NA}	{XM_016482414.1; PREDICTED: Sinocyclocheilus anshuiensis zinc finger CCCH domain-containing protein 11A-like (LOC107685716), transcript variant X3, mRNA}	{NA}
Novelgene10002	{NA}	{NA}	{NA}	{NA}	{NA}	{XM_019123053.1; PREDICTED: Cyprinus carpio acidic mammalian chitinase-like (LOC109110015), transcript variant X2, mRNA}	{NA}
Novelgene10003	{KTG44881.1; hypothetical protein cypCar_00041162 [Cyprinus carpio]}	{NA}	{lco:104933899; K06760 CNTN2 contactin 2 - ko04514; Environmental Information Processing; Signaling molecules and interaction; Cell adhesion molecules (CAMs)}	{NA}	{NA}	{LN590706.1; Cyprinus carpio genome assembly common carp genome, scaffold: LG36, chromosome: 36}	{NA}
Novelgene10004	{NA}	{NA}	{NA}	{NA}	{NA}	{KF713495.1; Carassius gibelio dsx and mab-3 related transcription factor 1-2 (Dmrt1-2) gene, complete cds}	{NA}
Novelgene10005	{XP_016392447.1; PREDICTED: neurofascin-like [Sinocyclocheilus rhinocerous]}	{sp|O94856|NFASC_HUMAN; Neurofascin OS=Homo sapiens GN=NFASC PE=1 SV=4}	{mze:101480653; K06757 NFASC neurofascin - ko04514; Environmental Information Processing; Signaling molecules and interaction; Cell adhesion molecules (CAMs)}	{Hs22044028; KOG3513 Neural cell adhesion molecule L1 T Signal transduction mechanisms ;}	{NA}	{XM_019065862.1; PREDICTED: Cyprinus carpio neurofascin-like (LOC109048169), mRNA}	{NA}
Novelgene10006	{BAE46430.1; reverse transcriptase [Danio rerio]}	{sp|Q95SX7|RTBS_DROME; Probable RNA-directed DNA polymerase from transposon BS OS=Drosophila melanogaster GN=RTase PE=2 SV=1}	{sasa:106605384; - - - - -; sasa:106605384; - - - - -}	{CE27509_1; KOG1075 FOG: Reverse transcriptase R General function prediction only ;}	{GO:0003964; RNA-directed DNA polymerase activity; molecular_function GO:0003723; RNA binding; molecular_function GO:0006278; RNA-dependent DNA replication; biological_process}	{LN590683.1; Cyprinus carpio genome assembly common carp genome, scaffold: LG38, chromosome: 38}	{PF00078:Reverse transcriptase (RNA-dependent DNA polymerase)}
Novelgene10007	{NA}	{NA}	{NA}	{NA}	{NA}	{LN591118.1; Cyprinus carpio genome assembly common carp genome ,scaffold 000028815}	{NA}
Novelgene10008	{XP_018975436.1; PREDICTED: uncharacterized protein LOC109106564 [Cyprinus carpio]}	{NA}	{dre:101885719; - - - - -}	{NA}	{GO:0046903; secretion; biological_process GO:0019867; outer membrane; cellular_component GO:0009405; pathogenesis; biological_process}	{LN595574.1; Cyprinus carpio genome assembly common carp genome ,scaffold 000002406}	{PF07201:HrpJ-like domain}
Novelgene10009	{NA}	{NA}	{NA}	{NA}	{NA}	{LN594011.1; Cyprinus carpio genome assembly common carp genome ,scaffold 000008173}	{NA}
Novelgene1001	{XP_016349800.1; PREDICTED: zinc finger protein 239-like, partial [Sinocyclocheilus anshuiensis]}	{sp|Q14590|ZN235_HUMAN; Zinc finger protein 235 OS=Homo sapiens GN=ZNF235 PE=2 SV=3}	{ipu:108273012; - - - - -}	{Hs12056482; KOG1721 FOG: Zn-finger R General function prediction only ;}	{GO:0006281; DNA repair; biological_process GO:0009058; biosynthetic process; biological_process GO:0006464; protein modification process; biological_process GO:0003933; GTP cyclohydrolase activity; molecular_function GO:0008270; zinc ion binding; molecular_function GO:0004017; adenylate kinase activity; molecular_function GO:0016151; nickel ion binding; molecular_function GO:0035556; intracellul…	{LN590688.1; Cyprinus carpio genome assembly common carp genome, scaffold: LG48, chromosome: 48}	{PF02892:BED zinc finger PF05165:GTP cyclohydrolase III PF00335:Tetraspanin family PF01428:AN1-like Zinc finger PF05191:Adenylate kinase, active site lid PF07975:TFIIH C1-like domain PF06467:MYM-type Zinc finger with FCS sequence motif PF07649:C1-like domain PF00130:Phorbol esters/diacylglycerol binding domain (C1 domain) PF01155:Hydrogenase/urease nickel incorporation, metallochaperone, hypA PF0…
Novelgene10010	{NA}	{NA}	{NA}	{NA}	{NA}	{XM_019091604.1; PREDICTED: Cyprinus carpio forkhead box protein P4-like (LOC109075752), transcript variant X1, mRNA}	{NA}
Novelgene10011	{NA}	{NA}	{NA}	{NA}	{GO:0016021; integral to membrane; cellular_component}	{LN590691.1; Cyprinus carpio genome assembly common carp genome, scaffold: LG8, chromosome: 8}	{PF06814:Lung seven transmembrane receptor}
Novelgene10012	{NA}	{NA}	{NA}	{NA}	{NA}	{LN590691.1; Cyprinus carpio genome assembly common carp genome, scaffold: LG8, chromosome: 8}	{NA}
Novelgene10013	{NA}	{NA}	{NA}	{NA}	{NA}	{LN590691.1; Cyprinus carpio genome assembly common carp genome, scaffold: LG8, chromosome: 8}	{NA}
Novelgene10014	{NA}	{NA}	{NA}	{NA}	{NA}	{LN590691.1; Cyprinus carpio genome assembly common carp genome, scaffold: LG8, chromosome: 8}	{NA}
Novelgene10015	{AJR19287.1; NADH dehydrogenase subunit 5 (mitochondrion) [Acheilognathus imberbis]}	{NA}	{NA}	{NA}	{NA}	{LN590691.1; Cyprinus carpio genome assembly common carp genome, scaffold: LG8, chromosome: 8}	{NA}
Novelgene10016	{XP_018941805.1; PREDICTED: cadherin-4-like [Cyprinus carpio]}	{sp|P55283|CADH4_HUMAN; Cadherin-4 OS=Homo sapiens GN=CDH4 PE=2 SV=2}	{oaa:100074038; K06797 CDH4 cadherin 4, type 1, R-cadherin - ko04514; Environmental Information Processing; Signaling molecules and interaction; Cell adhesion molecules (CAMs)}	{Hs14589893; KOG3594 FOG: Cadherin repeats S Function unknown ;}	{NA}	{XM_016443676.1; PREDICTED: Sinocyclocheilus anshuiensis cadherin-4-like (LOC107656023), transcript variant X3, mRNA}	{NA}
Novelgene10017	{NA}	{NA}	{NA}	{NA}	{NA}	{LN590711.1; Cyprinus carpio genome assembly common carp genome, scaffold: LG40, chromosome: 40}	{NA}
Novelgene10018	{KTF77125.1; hypothetical protein cypCar_00015867 [Cyprinus carpio]}	{sp|O70444|PIM3_RAT; Serine/threonine-protein kinase pim-3 OS=Rattus norvegicus GN=Pim3 PE=1 SV=3}	{dre:101883222; - - - - -}	{Hs4505811; KOG0583 Serine/threonine protein kinase T Signal transduction mechanisms ;}	{GO:0004672; protein kinase activity; molecular_function GO:0005524; ATP binding; molecular_function GO:0006468; protein phosphorylation; biological_process}	{XM_019092943.1; PREDICTED: Cyprinus carpio serine/threonine-protein kinase pim-1-like (LOC109077359), transcript variant X4, mRNA}	{PF00069:Protein kinase domain PF07714:Protein tyrosine kinase}
Novelgene10019	{NA}	{NA}	{NA}	{NA}	{NA}	{LN591246.1; Cyprinus carpio genome assembly common carp genome ,scaffold 000029035}	{NA}
Novelgene1002	{XP_017208974.1; PREDICTED: uncharacterized protein LOC108181228 [Danio rerio]}	{NA}	{dre:108192163; - - - - -}	{NA}	{NA}	{LN599187.1; Cyprinus carpio genome assembly common carp genome ,scaffold 000009922}	{NA}
Novelgene10020	{XP_016126610.1; PREDICTED: calcium-dependent secretion activator 1-like [Sinocyclocheilus grahami]}	{NA}	{NA}	{NA}	{NA}	{LN595377.1; Cyprinus carpio genome assembly common carp genome ,scaffold 000000798}	{NA}
Novelgene10021	{NA}	{NA}	{NA}	{NA}	{NA}	{LN590676.1; Cyprinus carpio genome assembly common carp genome, scaffold: LG34, chromosome: 34}	{NA}
Novelgene10022	{KTF80593.1; hypothetical protein cypCar_00008137, partial [Cyprinus carpio]}	{sp|Q4L1J4|MAGI1_RAT; Membrane-associated guanylate kinase, WW and PDZ domain-containing protein 1 OS=Rattus norvegicus GN=Magi1 PE=1 SV=1}	{dre:474349; K05631 AIP3, WWP3, BAIAP1 atrophin-1 interacting protein 3 (BAI1-associated protein 1) - ko04015; Environmental Information Processing; Signal transduction; Rap1 signaling pathway | ko04530; Cellular Processes; Cellular community - eukaryotes; Tight junction}	{Hs9257195; KOG3209 WW domain-containing protein R General function prediction only ;}	{GO:0006323; DNA packaging; biological_process}	{LN590676.1; Cyprinus carpio genome assembly common carp genome, scaffold: LG34, chromosome: 34}	{PF02500:Probable DNA packing protein, N-terminus }
Novelgene10023	{NA}	{NA}	{NA}	{NA}	{NA}	{LN590676.1; Cyprinus carpio genome assembly common carp genome, scaffold: LG34, chromosome: 34}	{NA}
Novelgene10024	{NA}	{NA}	{NA}	{NA}	{NA}	{LN590682.1; Cyprinus carpio genome assembly common carp genome, scaffold: LG21, chromosome: 21}	{NA}
Novelgene10025	{XP_018967407.1; PREDICTED: uncharacterized protein LOC109098283 [Cyprinus carpio]}	{NA}	{dre:100537499; - - - - -}	{NA}	{NA}	{LN591125.1; Cyprinus carpio genome assembly common carp genome ,scaffold 000028824}	{NA}
Novelgene10026	{NA}	{NA}	{NA}	{NA}	{GO:0003677; DNA binding; molecular_function GO:0005634; nucleus; cellular_component}	{LN590717.1; Cyprinus carpio genome assembly common carp genome, scaffold: LG12, chromosome: 12}	{PF01429:Methyl-CpG binding domain}
Novelgene10027	{XP_018952215.1; PREDICTED: sodium/calcium exchanger 1-like [Cyprinus carpio]}	{sp|P23685|NAC1_CANLF; Sodium/calcium exchanger 1 OS=Canis lupus familiaris GN=SLC8A1 PE=1 SV=1}	{sasa:106585125; K05849 SLC8A, NCX solute carrier family 8 (sodium/calcium exchanger) - ko04371; Environmental Information Processing; Signal transduction; Apelin signaling pathway | ko04020; Environmental Information Processing; Signal transduction; Calcium signaling pathway | ko04022; Environmental Information Processing; Signal transduction; cGMP-PKG signaling pathway | ko04974; Organismal Sys…	{Hs10863913; KOG1306 Ca2+/Na+ exchanger NCX1 and related proteins PT Inorganic ion transport and metabolism ; Signal transduction mechanisms ;}	{GO:0007154; cell communication; biological_process GO:0016021; integral to membrane; cellular_component}	{LN595543.1; Cyprinus carpio genome assembly common carp genome ,scaffold 000000295}	{PF03160:Calx-beta domain}
Novelgene10028	{XP_018978910.1; PREDICTED: uncharacterized protein LOC109110312 [Cyprinus carpio]}	{NA}	{NA}	{NA}	{NA}	{LN590694.1; Cyprinus carpio genome assembly common carp genome, scaffold: LG43, chromosome: 43}	{NA}
Novelgene10029	{XP_018929265.1; PREDICTED: LIM and senescent cell antigen-like-containing domain protein 1 [Cyprinus carpio]}	{sp|P48059|LIMS1_HUMAN; LIM and senescent cell antigen-like-containing domain protein 1 OS=Homo sapiens GN=LIMS1 PE=1 SV=4}	{mgp:100545562; - - - - -}	{Hs13518026; KOG2272 Focal adhesion protein PINCH-1, contains LIM domains TZ Signal transduction mechanisms ; Cytoskeleton ;}	{NA}	{XM_016233546.1; PREDICTED: Sinocyclocheilus grahami LIM and senescent cell antigen-like-containing domain protein 1 (LOC107551808), transcript variant X3, mRNA}	{NA}
Novelgene1003	{XP_016109801.1; PREDICTED: zinc finger protein 658B-like isoform X1 [Sinocyclocheilus grahami]}	{sp|Q5R5U3|ZN271_PONAB; Zinc finger protein 271 OS=Pongo abelii GN=ZNF271 PE=2 SV=1}	{dre:792031; - - - - -}	{Hs22057914; KOG1721 FOG: Zn-finger R General function prediction only ;}	{GO:0047134; protein-disulfide reductase activity; molecular_function GO:0035556; intracellular signal transduction; biological_process GO:0046872; metal ion binding; molecular_function GO:0008270; zinc ion binding; molecular_function GO:0006281; DNA repair; biological_process GO:0055114; oxidation-reduction process; biological_process}	{LN594516.1; Cyprinus carpio genome assembly common carp genome ,scaffold 000004152}	{PF00130:Phorbol esters/diacylglycerol binding domain (C1 domain) PF07649:C1-like domain PF07975:TFIIH C1-like domain PF00096:Zinc finger, C2H2 type PF01428:AN1-like Zinc finger}
Novelgene10030	{XP_014267560.1; PREDICTED: uncharacterized protein LOC106676111 [Maylandia zebra]}	{NA}	{lco:109138154; - - - - -}	{NA}	{NA}	{LN595643.1; Cyprinus carpio genome assembly common carp genome ,scaffold 000001728}	{NA}
Novelgene10031	{NA}	{NA}	{NA}	{NA}	{NA}	{LN591078.1; Cyprinus carpio genome assembly common carp genome ,scaffold 000001715}	{NA}
Novelgene10032	{NA}	{NA}	{NA}	{NA}	{NA}	{LN591078.1; Cyprinus carpio genome assembly common carp genome ,scaffold 000001715}	{NA}
Novelgene10033	{NA}	{NA}	{NA}	{NA}	{NA}	{XM_016525201.1; PREDICTED: Sinocyclocheilus rhinocerous collagen alpha-1(VI) chain-like (LOC107718214), transcript variant X2, mRNA}	{NA}
Novelgene10034	{XP_016380680.1; PREDICTED: probable cation-transporting ATPase 13A3 isoform X2 [Sinocyclocheilus rhinocerous]}	{sp|Q9H7F0|AT133_HUMAN; Probable cation-transporting ATPase 13A3 OS=Homo sapiens GN=ATP13A3 PE=1 SV=4}	{dre:100334666; - - - - -}	{HsM13375668; KOG0208 Cation transport ATPase P Inorganic ion transport and metabolism ;}	{NA}	{LN590684.1; Cyprinus carpio genome assembly common carp genome, scaffold: LG18, chromosome: 18}	{NA}
Novelgene10035	{XP_012566109.1; PREDICTED: uncharacterized protein LOC105850169 [Hydra vulgaris]}	{sp|P03934|TC1A_CAEEL; Transposable element Tc1 transposase OS=Caenorhabditis elegans GN=tc1a PE=3 SV=1}	{hmg:105850169; - - - - -}	{NA}	{GO:0004803; transposase activity; molecular_function GO:0003677; DNA binding; molecular_function GO:0003700; sequence-specific DNA binding transcription factor activity; molecular_function GO:0006313; transposition, DNA-mediated; biological_process GO:0006352; transcription initiation, DNA-dependent; biological_process GO:0015074; DNA integration; biological_process GO:0005622; intracellular; ce…	{KF713495.1; Carassius gibelio dsx and mab-3 related transcription factor 1-2 (Dmrt1-2) gene, complete cds}	{PF01371:Trp repressor protein PF01498:Transposase PF08281:Sigma-70, region 4}
Novelgene10036	{XP_018924042.1; PREDICTED: very long-chain acyl-CoA synthetase-like [Cyprinus carpio]}	{NA}	{NA}	{NA}	{GO:0055114; oxidation-reduction process; biological_process GO:0042773; ATP synthesis coupled electron transport; biological_process GO:0008137; NADH dehydrogenase (ubiquinone) activity; molecular_function}	{LN590674.1; Cyprinus carpio genome assembly common carp genome, scaffold: LG42, chromosome: 42}	{PF00662:NADH-Ubiquinone oxidoreductase (complex I), chain 5 N-terminus}
Novelgene10037	{NA}	{NA}	{NA}	{NA}	{NA}	{LN590682.1; Cyprinus carpio genome assembly common carp genome, scaffold: LG21, chromosome: 21}	{NA}
Novelgene10038	{NA}	{NA}	{NA}	{NA}	{GO:0005789; endoplasmic reticulum membrane; cellular_component GO:0006506; GPI anchor biosynthetic process; biological_process GO:0016021; integral to membrane; cellular_component}	{LN590671.1; Cyprinus carpio genome assembly common carp genome, scaffold: LG49, chromosome: 49}	{PF06728:GPI transamidase subunit PIG-U}
Novelgene10039	{XP_019524801.1; PREDICTED: 6-phosphofructo-2-kinase/fructose-2,6-bisphosphatase 1 isoform X2 [Hipposideros armiger]}	{sp|Q91309|F26_LITCT; 6-phosphofructo-2-kinase/fructose-2,6-bisphosphatase OS=Lithobates catesbeiana PE=2 SV=1}	{lco:104933104; K19030 PFKFB4 6-phosphofructo-2-kinase / fructose-2,6-biphosphatase 4 [EC:2.7.1.105 3.1.3.46] 2.7.1.105,3.1.3.46 ko00051; Metabolism; Carbohydrate metabolism; Fructose and mannose metabolism | ko04152; Environmental Information Processing; Signal transduction; AMPK signaling pathway}	{Hs4758902; KOG0234 Fructose-6-phosphate 2-kinase/fructose-2,6-biphosphatase G Carbohydrate transport and metabolism ;}	{NA}	{LN590687.1; Cyprinus carpio genome assembly common carp genome, scaffold: LG13, chromosome: 13}	{NA}
Novelgene1004	{KTF79358.1; hypothetical protein cypCar_00032239, partial [Cyprinus carpio]}	{NA}	{lco:109138681; - - - - -}	{NA}	{GO:0000166; nucleotide binding; molecular_function}	{LN592588.1; Cyprinus carpio genome assembly common carp genome ,scaffold 000004632}	{PF09269:Domain of unknown function (DUF1967)}
Novelgene10040	{NA}	{NA}	{NA}	{NA}	{GO:0000287; magnesium ion binding; molecular_function GO:0006281; DNA repair; biological_process GO:0006310; DNA recombination; biological_process}	{LN590687.1; Cyprinus carpio genome assembly common carp genome, scaffold: LG13, chromosome: 13}	{PF05866:Endodeoxyribonuclease RusA}
Novelgene10041	{XP_016327901.1; PREDICTED: macrophage-stimulating protein receptor-like [Sinocyclocheilus anshuiensis]}	{sp|P23049|SEA_AVIET; Tyrosine-protein kinase transforming protein SEA OS=Avian erythroblastosis virus (strain S13) GN=V-SEA PE=3 SV=2}	{dre:100134855; K05100 MST1R, RON, CD136 macrophage-stimulating 1 receptor 2.7.10.1 -}	{Hs4557747_2; KOG1095 Protein tyrosine kinase T Signal transduction mechanisms ;}	{GO:0006468; protein phosphorylation; biological_process GO:0005576; NA GO:0004672; protein kinase activity; molecular_function}	{LN590684.1; Cyprinus carpio genome assembly common carp genome, scaffold: LG18, chromosome: 18}	{PF07425:Pardaxin PF07714:Protein tyrosine kinase}
Novelgene10042	{NA}	{NA}	{NA}	{NA}	{NA}	{LN598550.1; Cyprinus carpio genome assembly common carp genome ,scaffold 000000045}	{NA}
Novelgene10043	{KTG33540.1; hypothetical protein cypCar_00011726 [Cyprinus carpio]}	{sp|B3F209|BHE40_SHEEP; Class E basic helix-loop-helix protein 40 OS=Ovis aries GN=BHLHE40 PE=2 SV=1}	{mze:101469896; K03729 BHLHB2, DEC1 class B basic helix-loop-helix protein 2 - ko04710; Organismal Systems; Environmental adaptation; Circadian rhythm}	{Hs4503299; KOG4304 Transcriptional repressors of the hairy/E(spl) family (contains HLH) K Transcription ;}	{GO:0006355; regulation of transcription, DNA-dependent; biological_process GO:0003677; DNA binding; molecular_function GO:0046983; protein dimerization activity; molecular_function}	{LN594657.1; Cyprinus carpio genome assembly common carp genome ,scaffold 000003775}	{PF00010:Helix-loop-helix DNA-binding domain PF07527:Hairy Orange}
Novelgene10044	{XP_014829491.1; PREDICTED: inositol 1,4,5-trisphosphate receptor type 1-like isoform X8 [Poecilia mexicana]}	{sp|P11881|ITPR1_MOUSE; Inositol 1,4,5-trisphosphate receptor type 1 OS=Mus musculus GN=Itpr1 PE=1 SV=2}	{dre:100149388; K04958 ITPR1 inositol 1,4,5-triphosphate receptor type 1 - ko04371; Environmental Information Processing; Signal transduction; Apelin signaling pathway | ko04020; Environmental Information Processing; Signal transduction; Calcium signaling pathway | ko04070; Environmental Information Processing; Signal transduction; Phosphatidylinositol signaling system | ko04022; Environmental In…	{Hs10835023; KOG3533 Inositol 1,4,5-trisphosphate receptor T Signal transduction mechanisms ;}	{NA}	{LN594682.1; Cyprinus carpio genome assembly common carp genome ,scaffold 000001337}	{NA}
Novelgene10045	{KPP64428.1; hypothetical protein Z043_117229, partial [Scleropages formosus]}	{sp|Q14643|ITPR1_HUMAN; Inositol 1,4,5-trisphosphate receptor type 1 OS=Homo sapiens GN=ITPR1 PE=1 SV=3}	{dre:100149388; K04958 ITPR1 inositol 1,4,5-triphosphate receptor type 1 - ko04371; Environmental Information Processing; Signal transduction; Apelin signaling pathway | ko04020; Environmental Information Processing; Signal transduction; Calcium signaling pathway | ko04070; Environmental Information Processing; Signal transduction; Phosphatidylinositol signaling system | ko04022; Environmental In…	{Hs10835023; KOG3533 Inositol 1,4,5-trisphosphate receptor T Signal transduction mechanisms ;}	{GO:0055114; oxidation-reduction process; biological_process GO:0008137; NADH dehydrogenase (ubiquinone) activity; molecular_function GO:0006120; mitochondrial electron transport, NADH to ubiquinone; biological_process}	{LN590682.1; Cyprinus carpio genome assembly common carp genome, scaffold: LG21, chromosome: 21}	{PF01059:NADH-ubiquinone oxidoreductase chain 4, amino terminus}
Novelgene10046	{NA}	{NA}	{NA}	{NA}	{NA}	{LN590682.1; Cyprinus carpio genome assembly common carp genome, scaffold: LG21, chromosome: 21}	{NA}
Novelgene10047	{NA}	{NA}	{NA}	{NA}	{NA}	{XM_016268180.1; PREDICTED: Sinocyclocheilus grahami sortilin (LOC107582375), mRNA}	{NA}
Novelgene10048	{NA}	{NA}	{NA}	{NA}	{NA}	{LN591105.1; Cyprinus carpio genome assembly common carp genome ,scaffold 000002146}	{NA}
Novelgene10049	{XP_014864055.1; PREDICTED: neuron navigator 3-like [Poecilia mexicana]}	{sp|P03555|POL_CAMVC; Enzymatic polyprotein OS=Cauliflower mosaic virus (strain CM-1841) GN=ORF V PE=3 SV=1}	{xtr:101734340; - - - - -}	{NA}	{GO:0003964; RNA-directed DNA polymerase activity; molecular_function GO:0003723; RNA binding; molecular_function GO:0006278; RNA-dependent DNA replication; biological_process GO:0032775; DNA methylation on adenine; biological_process GO:0009007; site-specific DNA-methyltransferase (adenine-specific) activity; molecular_function GO:0003677; DNA binding; molecular_function}	{LN591174.1; Cyprinus carpio genome assembly common carp genome ,scaffold 000028905}	{PF05869:DNA N-6-adenine-methyltransferase (Dam) PF00078:Reverse transcriptase (RNA-dependent DNA polymerase)}
Novelgene1005	{XP_018970671.1; PREDICTED: uncharacterized protein LOC109101720 [Cyprinus carpio]}	{NA}	{NA}	{NA}	{NA}	{LN590692.1; Cyprinus carpio genome assembly common carp genome, scaffold: LG33, chromosome: 33}	{NA}
Novelgene10050	{XP_016350305.1; PREDICTED: immediate early response gene 2 protein-like [Sinocyclocheilus anshuiensis]}	{sp|B7SXM5|IER2_DANRE; Immediate early response gene 2 protein OS=Danio rerio GN=ier2 PE=1 SV=1}	{dre:100331484; - - - - -}	{NA}	{NA}	{LN591017.1; Cyprinus carpio genome assembly common carp genome ,scaffold 000001151}	{NA}
Novelgene10051	{NA}	{NA}	{NA}	{NA}	{NA}	{LN590682.1; Cyprinus carpio genome assembly common carp genome, scaffold: LG21, chromosome: 21}	{NA}
Novelgene10052	{XP_016362872.1; PREDICTED: protocadherin-17-like [Sinocyclocheilus anshuiensis]}	{sp|O14917|PCD17_HUMAN; Protocadherin-17 OS=Homo sapiens GN=PCDH17 PE=2 SV=2}	{ipu:108271302; K16499 PCDHD2 protocadherin delta 2 - -}	{NA}	{GO:0016499; orexin receptor activity; molecular_function GO:0007631; feeding behavior; biological_process GO:0016021; integral to membrane; cellular_component GO:0007186; G-protein coupled receptor protein signaling pathway; biological_process GO:0022410; circadian sleep/wake cycle process; biological_process GO:0005515; protein binding; molecular_function}	{LN591150.1; Cyprinus carpio genome assembly common carp genome ,scaffold 000028870}	{PF01344:Kelch motif PF03827:Orexin receptor type 2}
Novelgene10053	{NA}	{NA}	{NA}	{NA}	{GO:0003779; actin binding; molecular_function GO:0016021; integral to membrane; cellular_component}	{LN590718.1; Cyprinus carpio genome assembly common carp genome, scaffold: LG9, chromosome: 9}	{PF10541:Nuclear envelope localisation domain}
Novelgene10054	{NA}	{NA}	{NA}	{NA}	{NA}	{LN590998.1; Cyprinus carpio genome assembly common carp genome ,scaffold 000001083}	{NA}
Novelgene10055	{NA}	{NA}	{NA}	{NA}	{GO:0016021; integral to membrane; cellular_component}	{LN590998.1; Cyprinus carpio genome assembly common carp genome ,scaffold 000001083}	{PF00335:Tetraspanin family}
Novelgene10056	{KTF89467.1; hypothetical protein cypCar_00037691, partial [Cyprinus carpio]}	{sp|Q01082|SPTB2_HUMAN; Spectrin beta chain, non-erythrocytic 1 OS=Homo sapiens GN=SPTBN1 PE=1 SV=2}	{ipu:108270927; K06115 SPTB spectrin beta - -}	{Hs4507195; KOG0517 Beta-spectrin Z Cytoskeleton ;}	{NA}	{LN591176.1; Cyprinus carpio genome assembly common carp genome ,scaffold 000028911}	{NA}
Novelgene10057	{NA}	{NA}	{NA}	{NA}	{NA}	{LN590671.1; Cyprinus carpio genome assembly common carp genome, scaffold: LG49, chromosome: 49}	{NA}
Novelgene10058	{NA}	{NA}	{NA}	{NA}	{NA}	{NA}	{NA}
Novelgene10059	{XP_013793931.1; PREDICTED: cardiomyopathy-associated protein 5-like, partial [Limulus polyphemus]}	{NA}	{NA}	{NA}	{NA}	{LN590672.1; Cyprinus carpio genome assembly common carp genome, scaffold: LG37, chromosome: 37}	{NA}
Novelgene1006	{NA}	{NA}	{NA}	{NA}	{NA}	{LN594110.1; Cyprinus carpio genome assembly common carp genome ,scaffold 000000795}	{NA}
Novelgene10060	{NA}	{NA}	{NA}	{NA}	{NA}	{LN590709.1; Cyprinus carpio genome assembly common carp genome, scaffold: LG5, chromosome: 5}	{NA}
Novelgene10061	{BAV01262.1; interleukin 17 receptor D1 [Cyprinus carpio]}	{sp|Q8QHJ9|I17RD_DANRE; Interleukin-17 receptor D OS=Danio rerio GN=il17rd PE=1 SV=2}	{NA}	{NA}	{GO:0030244; cellulose biosynthetic process; biological_process GO:0016020; membrane; cellular_component GO:0016760; cellulose synthase (UDP-forming) activity; molecular_function}	{LN590671.1; Cyprinus carpio genome assembly common carp genome, scaffold: LG49, chromosome: 49}	{PF03552:Cellulose synthase}
Novelgene10062	{XP_016296939.1; PREDICTED: taste receptor type 1 member 3-like [Sinocyclocheilus anshuiensis]}	{sp|Q49HH9|TS1R3_CANLF; Taste receptor type 1 member 3 OS=Canis lupus familiaris GN=TAS1R3 PE=2 SV=1}	{lco:104919351; K04626 TAS1R3 taste receptor type 1 member 3 - ko04973; Organismal Systems; Digestive system; Carbohydrate digestion and absorption | ko04742; Organismal Systems; Sensory system; Taste transduction}	{Hs17434810; KOG1056 Glutamate-gated metabotropic ion channel receptor subunit GRM2 and related subunits, G-protein coupled receptor superfamily PT Inorganic ion transport and metabolism ; Signal transduction mechanisms ;}	{GO:0007186; G-protein coupled receptor protein signaling pathway; biological_process GO:0004930; G-protein coupled receptor activity; molecular_function GO:0009966; regulation of signal transduction; biological_process GO:0003743; translation initiation factor activity; molecular_function GO:0006413; translational initiation; biological_process GO:0004930; G-protein coupled receptor activity; mo…	{XM_016441453.1; PREDICTED: Sinocyclocheilus anshuiensis taste receptor type 1 member 3-like (LOC107654409), mRNA}	{PF00003:7 transmembrane sweet-taste receptor of 3 GCPR PF04177:TAP42-like family PF01873:Domain found in IF2B/IF5 PF07562:Nine Cysteines Domain of family 3 GPCR}
Novelgene10063	{KTF79673.1; hypothetical protein cypCar_00047721 [Cyprinus carpio]}	{sp|Q9CPX7|RT16_MOUSE; 28S ribosomal protein S16, mitochondrial OS=Mus musculus GN=Mrps16 PE=1 SV=1}	{lcm:102350578; K02959 RP-S16, MRPS16, rpsP small subunit ribosomal protein S16 - ko03010; Genetic Information Processing; Translation; Ribosome}	{Hs7705626; KOG3419 Mitochondrial/chloroplast ribosomal protein S16 J Translation, ribosomal structure and biogenesis ;}	{NA}	{LN590699.1; Cyprinus carpio genome assembly common carp genome, scaffold: LG22, chromosome: 22}	{NA}
Novelgene10064	{NA}	{NA}	{NA}	{NA}	{NA}	{KJ424354.1; Allotetraploid red crucian carp x Cyprinus carpio clone BAC AT149B4, complete sequence}	{NA}
Novelgene10065	{NA}	{NA}	{NA}	{NA}	{NA}	{LN590682.1; Cyprinus carpio genome assembly common carp genome, scaffold: LG21, chromosome: 21}	{NA}
Novelgene10066	{NA}	{NA}	{NA}	{NA}	{GO:0003779; actin binding; molecular_function GO:0016021; integral to membrane; cellular_component}	{LN590938.1; Cyprinus carpio genome assembly common carp genome ,scaffold 000000854}	{PF10541:Nuclear envelope localisation domain}
Novelgene10067	{NA}	{NA}	{NA}	{NA}	{NA}	{LN591188.1; Cyprinus carpio genome assembly common carp genome ,scaffold 000028931}	{NA}
Novelgene10068	{XP_016331898.1; PREDICTED: filamin-B-like isoform X2 [Sinocyclocheilus anshuiensis]}	{sp|O75369|FLNB_HUMAN; Filamin-B OS=Homo sapiens GN=FLNB PE=1 SV=2}	{dre:569979; K04437 FLNA filamin - ko04010; Environmental Information Processing; Signal transduction; MAPK signaling pathway | ko04510; Cellular Processes; Cellular community - eukaryotes; Focal adhesion | ko05205; Human Diseases; Cancers: Overview; Proteoglycans in cancer | ko05132; Human Diseases; Infectious diseases: Bacterial; Salmonella infection}	{Hs4503747; KOG0518 Actin-binding cytoskeleton protein, filamin Z Cytoskeleton ;}	{GO:0005739; mitochondrion; cellular_component GO:0005515; protein binding; molecular_function GO:0015031; protein transport; biological_process}	{LN590682.1; Cyprinus carpio genome assembly common carp genome, scaffold: LG21, chromosome: 21}	{PF00307:Calponin homology (CH) domain PF03357:Snf7 PF08039:Mitochondrial proteolipid}
Novelgene10069	{KTG38268.1; hypothetical protein cypCar_00020440 [Cyprinus carpio]}	{sp|Q28623|SLMAP_RABIT; Sarcolemmal membrane-associated protein OS=Oryctolagus cuniculus GN=SLMAP PE=1 SV=2}	{ola:101169197; - - - - -}	{NA}	{GO:0016020; membrane; cellular_component GO:0006606; protein import into nucleus; biological_process GO:0005737; cytoplasm; cellular_component GO:0005198; NA GO:0005882; intermediate filament; cellular_component GO:0051082; unfolded protein binding; molecular_function GO:0005643; nuclear pore; cellular_component}	{LN590682.1; Cyprinus carpio genome assembly common carp genome, scaffold: LG21, chromosome: 21}	{PF06810:Phage minor structural protein GP20 PF07926:TPR/MLP1/MLP2-like protein PF03938:Outer membrane protein (OmpH-like) PF06818:Fez1 PF00038:Intermediate filament protein}
Novelgene1007	{XP_018919024.1; PREDICTED: uncharacterized protein LOC109045635 [Cyprinus carpio]}	{sp|P20825|POL2_DROME; Retrovirus-related Pol polyprotein from transposon 297 OS=Drosophila melanogaster GN=pol PE=3 SV=1}	{spu:763830; - - - - -}	{7292616; KOG0017 FOG: Transposon-encoded proteins with TYA, reverse transcriptase, integrase domains in various combinations R General function prediction only ;}	{GO:0016818; hydrolase activity, acting on acid anhydrides, in phosphorus-containing anhydrides; molecular_function GO:0003723; RNA binding; molecular_function GO:0005634; nucleus; cellular_component GO:0005524; ATP binding; molecular_function GO:0006278; RNA-dependent DNA replication; biological_process GO:0003723; RNA binding; molecular_function GO:0003964; RNA-directed DNA polymerase activity;…	{LN590705.1; Cyprinus carpio genome assembly common carp genome, scaffold: LG11, chromosome: 11}	{PF02892:BED zinc finger PF00665:Integrase core domain PF00078:Reverse transcriptase (RNA-dependent DNA polymerase) PF08147:DBP10CT (NUC160) domain}
[truncated: 16,545 more rows]

## Sheet: stat
Database	Annotation_num
NR	8606
SwissProt	4986
KEGG	6984
KOG	3650
GO	6383
NT	17463
PFAM	6383
All in Databases	2446
One in Databases	17493
[truncated: 1 more rows]
