# Supplementary material for: Global tissue transcriptomic analysis to improve genome annotation and unravel skin pigmentation in goldfish
Source: Sci Rep. 2021 Jan 19;11:1815. doi: 10.1038/s41598-020-80168-6 (PMC7815744; doi:10.1038/s41598-020-80168-6)
Supplement: Supplementary file 1 — Supplementary Information. [file 41598_2020_80168_MOESM1_ESM.zip › Supplementary Information/Table_S5_AS_total.xlsx]

## Sheet: Sheet1
Chr_id	Gene_id	Strand	Type	Alt_exon_pos	Alt_trans	Total_trans
LG8	CA00000007	-	A3	9261447-9261444	CA00000007_R1	CA00000007_novel01,CA00000007_R1
LG8	CA00000007	-	A3	9267547-9267544	CA00000007_novel09,CA00000007_novel10,CA00000007_novel03,CA00000007_novel06,CA00000007_novel07,CA00000007_novel04	CA00000007_R1,CA00000007_novel09,CA00000007_novel06,CA00000007_novel10,CA00000007_novel07,CA00000007_novel03,CA00000007_novel04
LG8	CA00000010	-	A3	9283277-9283161	CA00000010_novel02	CA00000010_novel01,CA00000010_R1,CA00000010_novel02
LG8	CA00000012	-	A3	9329102-9329084	CA00000012_novel08	CA00000012_novel15,CA00000012_novel04,CA00000012_novel16,CA00000012_novel03,CA00000012_novel09,CA00000012_novel11,CA00000012_novel08
LG8	CA00000012	-	A3	9329105-9329084	CA00000012_novel08	CA00000012_novel17,CA00000012_novel14,CA00000012_novel01,CA00000012_novel02,CA00000012_novel13,CA00000012_novel05,CA00000012_R1,CA00000012_novel10,CA00000012_novel06,CA00000012_novel12,CA00000012_novel08
LG8	CA00000012	-	A3	9329105-9329102	CA00000012_novel11,CA00000012_novel09,CA00000012_novel03,CA00000012_novel04,CA00000012_novel16,CA00000012_novel15	CA00000012_novel17,CA00000012_novel14,CA00000012_novel01,CA00000012_novel02,CA00000012_novel13,CA00000012_novel05,CA00000012_R1,CA00000012_novel10,CA00000012_novel06,CA00000012_novel12,CA00000012_novel15,CA00000012_novel04,CA00000012_novel16,CA00000012_novel03,CA00000012_novel09,CA00000012_novel11
LG8	CA00000012	-	A3	9329496-9329493	CA00000012_R1	CA00000012_novel14,CA00000012_novel15,CA00000012_novel08,CA00000012_novel04,CA00000012_novel01,CA00000012_novel16,CA00000012_novel10,CA00000012_novel09,CA00000012_R1
LG8	CA00000012	-	A3	9329499-9329493	CA00000012_R1	CA00000012_novel02,CA00000012_novel13,CA00000012_novel03,CA00000012_novel06,CA00000012_novel12,CA00000012_novel11,CA00000012_R1
LG8	CA00000012	-	A3	9329499-9329496	CA00000012_novel08,CA00000012_novel09,CA00000012_novel01,CA00000012_novel14,CA00000012_novel04,CA00000012_novel10,CA00000012_novel16,CA00000012_novel15	CA00000012_novel02,CA00000012_novel13,CA00000012_novel03,CA00000012_novel06,CA00000012_novel12,CA00000012_novel11,CA00000012_novel14,CA00000012_novel15,CA00000012_novel08,CA00000012_novel04,CA00000012_novel01,CA00000012_novel16,CA00000012_novel10,CA00000012_novel09
LG8	CA00000012	-	A3	9332123-9330096	CA00000012_novel14,CA00000012_novel02,CA00000012_novel05,CA00000012_novel11	CA00000012_novel03,CA00000012_novel06,CA00000012_novel14,CA00000012_novel02,CA00000012_novel05,CA00000012_novel11
LG8	CA00000013	-	A3	9351190-9351154	CA00000013_R1	CA00000013_novel77,CA00000013_novel49,CA00000013_novel32,CA00000013_novel27,CA00000013_novel72,CA00000013_novel61,CA00000013_novel52,CA00000013_novel41,CA00000013_novel02,CA00000013_novel18,CA00000013_novel30,CA00000013_novel78,CA00000013_novel73,CA00000013_novel64,CA00000013_novel63,CA00000013_novel14,CA00000013_novel05,CA00000013_novel06,CA00000013_novel76,CA00000013_novel69,CA00000013_novel74,…
LG8	CA00000013	-	A3	9353788-9353784	CA00000013_novel04	CA00000013_novel49,CA00000013_novel32,CA00000013_novel27,CA00000013_novel72,CA00000013_novel61,CA00000013_novel52,CA00000013_novel41,CA00000013_novel02,CA00000013_novel30,CA00000013_novel64,CA00000013_novel63,CA00000013_novel33,CA00000013_novel14,CA00000013_novel05,CA00000013_novel06,CA00000013_novel12,CA00000013_novel69,CA00000013_novel70,CA00000013_novel68,CA00000013_novel66,CA00000013_novel65,…
LG8	CA00000013	-	A3	9358768-9358762	CA00000013_novel11	CA00000013_novel32,CA00000013_novel27,CA00000013_novel41,CA00000013_novel02,CA00000013_novel29,CA00000013_novel46,CA00000013_novel33,CA00000013_novel14,CA00000013_novel05,CA00000013_novel15,CA00000013_novel12,CA00000013_novel44,CA00000013_novel42,CA00000013_novel34,CA00000013_novel16,CA00000013_novel01,CA00000013_novel35,CA00000013_novel38,CA00000013_novel31,CA00000013_novel43,CA00000013_novel22,…
LG8	CA00000013	-	A3	9360659-9360657	CA00000013_novel28	CA00000013_novel02,CA00000013_novel29,CA00000013_novel33,CA00000013_novel15,CA00000013_novel12,CA00000013_novel34,CA00000013_novel19,CA00000013_novel16,CA00000013_novel31,CA00000013_novel22,CA00000013_novel07,CA00000013_novel36,CA00000013_novel03,CA00000013_novel37,CA00000013_novel25,CA00000013_novel04,CA00000013_novel17,CA00000013_novel13,CA00000013_novel28
LG8	CA00000020	+	A3	9434610-9434619	CA00000020_R1,CA00000020_novel02	CA00000020_novel01,CA00000020_R1,CA00000020_novel02
LG8	CA00000031	-	A3	9652814-9652799	CA00000031_R1	CA00000031_novel01,CA00000031_R1
LG8	CA00000033	-	A3	9681284-9681198	CA00000033_novel01	CA00000033_R1,CA00000033_novel01
LG8	CA00000042	+	A3	9901764-9901800	CA00000042_novel02	CA00000042_R1,CA00000042_novel02
LG8	CA00000057	+	A3	10188788-10188816	CA00000057_R1,CA00000057_novel08,CA00000057_novel05,CA00000057_novel04,CA00000057_novel07,CA00000057_novel01,CA00000057_novel03,CA00000057_novel02	CA00000057_novel06,CA00000057_novel01,CA00000057_novel03,CA00000057_novel04,CA00000057_novel05,CA00000057_novel02,CA00000057_R1,CA00000057_novel07,CA00000057_novel08
LG8	CA00000059	+	A3	10245210-10245243	CA00000059_R1,CA00000059_novel03,CA00000059_novel02,CA00000059_novel01	CA00000059_novel05,CA00000059_novel01,CA00000059_novel03,CA00000059_novel02,CA00000059_R1
LG8	CA00000061	+	A3	10277483-10277486	CA00000061_R1	CA00000061_novel01,CA00000061_R1
LG8	CA00000064	+	A3	10398272-10398274	CA00000064_novel04	CA00000064_R1,CA00000064_novel02,CA00000064_novel01,CA00000064_novel03,CA00000064_novel04
LG8	CA00000067	-	A3	10495357-10495265	CA00000067_R1	CA00000067_novel01,CA00000067_R1
LG8	CA00000068	+	A3	10510266-10510269	CA00000068_novel01	CA00000068_novel02,CA00000068_novel05,CA00000068_novel01
LG34	CA00000080	+	A3	14561920-14561925	CA00000080_novel03	CA00000080_novel01,CA00000080_R1,CA00000080_novel03
LG34	CA00000080	+	A3	14565158-14565183	CA00000080_novel01	CA00000080_R1,CA00000080_novel02,CA00000080_novel01
LG34	CA00000087	+	A3	14498079-14498139	CA00000087_R1	CA00000087_novel01,CA00000087_R1
LG34	CA00000103	+	A3	13906365-13906424	CA00000103_novel03,CA00000103_novel01,CA00000103_R1	CA00000103_novel02,CA00000103_novel01,CA00000103_novel03,CA00000103_R1
LG34	CA00000113	-	A3	13522966-13522950	CA00000113_novel05,CA00000113_novel01	CA00000113_novel03,CA00000113_novel04,CA00000113_novel02,CA00000113_novel06,CA00000113_R1,CA00000113_novel05,CA00000113_novel01
LG34	CA00000127	-	A3	12643762-12643662	CA00000127_R1	CA00000127_novel01,CA00000127_R1
LG34	CA00000150	+	A3	11993752-11995272	CA00000150_R1	CA00000150_novel01,CA00000150_R1
LG34	CA00000157	+	A3	11824072-11824075	CA00000157_novel04,CA00000157_novel05	CA00000157_R1,CA00000157_novel02,CA00000157_novel01,CA00000157_novel04,CA00000157_novel05
LG34	CA00000162	-	A3	11769773-11769767	CA00000162_novel01,CA00000162_novel02	CA00000162_R1,CA00000162_novel01,CA00000162_novel02
LG34	CA00000179	-	A3	11516244-11516241	CA00000179_novel01	CA00000179_R1,CA00000179_novel01
LG34	CA00000182	+	A3	11477425-11477428	CA00000182_R1	CA00000182_novel01,CA00000182_novel02,CA00000182_R1
LG34	CA00000182	+	A3	11478251-11478279	CA00000182_novel02,CA00000182_novel01	CA00000182_R1,CA00000182_novel01,CA00000182_novel02
LG34	CA00000182	+	A3	11483231-11483303	CA00000182_R1	CA00000182_novel01,CA00000182_novel02,CA00000182_novel03,CA00000182_R1
LG34	CA00000183	+	A3	11467856-11468076	CA00000183_R1	CA00000183_novel01,CA00000183_novel02,CA00000183_novel04,CA00000183_R1
LG34	CA00000183	+	A3	11468336-11468687	CA00000183_R1	CA00000183_novel06,CA00000183_R1
LG34	CA00000188	+	A3	11417068-11417074	CA00000188_novel03	CA00000188_novel04,CA00000188_novel03
LG34	CA00000215	+	A3	10731578-10731581	CA00000215_novel02	CA00000215_novel01,CA00000215_R1,CA00000215_novel03,CA00000215_novel04,CA00000215_novel05,CA00000215_novel06,CA00000215_novel02
LG34	CA00000217	+	A3	10708597-10708600	CA00000217_novel01,CA00000217_R1	CA00000217_novel02,CA00000217_R1,CA00000217_novel01
LG34	CA00000225	+	A3	10425272-10425524	CA00000225_R1	CA00000225_novel04,CA00000225_R1
LG34	CA00000225	+	A3	10425272-10425621	CA00000225_novel03,CA00000225_novel05,CA00000225_novel06,CA00000225_novel07,CA00000225_novel08	CA00000225_novel04,CA00000225_novel03,CA00000225_novel05,CA00000225_novel06,CA00000225_novel07,CA00000225_novel08
LG34	CA00000225	+	A3	10425524-10425621	CA00000225_novel03,CA00000225_novel05,CA00000225_novel06,CA00000225_novel07,CA00000225_novel08	CA00000225_R1,CA00000225_novel03,CA00000225_novel05,CA00000225_novel06,CA00000225_novel07,CA00000225_novel08
LG34	CA00000226	+	A3	10392201-10392297	CA00000226_novel03	CA00000226_R1,CA00000226_novel01,CA00000226_novel05,CA00000226_novel02,CA00000226_novel06,CA00000226_novel07,CA00000226_novel08,CA00000226_novel13,CA00000226_novel11,CA00000226_novel12,CA00000226_novel10,CA00000226_novel04,CA00000226_novel14,CA00000226_novel15,CA00000226_novel16,CA00000226_novel03
LG34	CA00000226	+	A3	10399649-10399673	CA00000226_novel03,CA00000226_novel02,CA00000226_novel01,CA00000226_novel07,CA00000226_novel06,CA00000226_novel05,CA00000226_novel04,CA00000226_novel08,CA00000226_novel16,CA00000226_novel17,CA00000226_R1,CA00000226_novel11,CA00000226_novel21,CA00000226_novel20,CA00000226_novel23,CA00000226_novel22,CA00000226_novel25,CA00000226_novel24,CA00000226_novel12,CA00000226_novel13	CA00000226_novel14,CA00000226_R1,CA00000226_novel01,CA00000226_novel05,CA00000226_novel02,CA00000226_novel06,CA00000226_novel03,CA00000226_novel07,CA00000226_novel08,CA00000226_novel13,CA00000226_novel11,CA00000226_novel12,CA00000226_novel04,CA00000226_novel16,CA00000226_novel17,CA00000226_novel20,CA00000226_novel21,CA00000226_novel22,CA00000226_novel23,CA00000226_novel24,CA00000226_novel25
LG34	CA00000226	+	A3	10399649-10399692	CA00000226_novel09	CA00000226_novel14,CA00000226_novel09
LG34	CA00000226	+	A3	10399673-10399692	CA00000226_novel09	CA00000226_R1,CA00000226_novel01,CA00000226_novel05,CA00000226_novel02,CA00000226_novel06,CA00000226_novel03,CA00000226_novel07,CA00000226_novel08,CA00000226_novel13,CA00000226_novel11,CA00000226_novel12,CA00000226_novel04,CA00000226_novel16,CA00000226_novel17,CA00000226_novel20,CA00000226_novel21,CA00000226_novel22,CA00000226_novel23,CA00000226_novel24,CA00000226_novel25,CA00000226_novel09
LG34	CA00000226	+	A3	10402063-10402071	CA00000226_novel04	CA00000226_R1,CA00000226_novel01,CA00000226_novel05,CA00000226_novel02,CA00000226_novel06,CA00000226_novel03,CA00000226_novel07,CA00000226_novel08,CA00000226_novel09,CA00000226_novel11,CA00000226_novel12,CA00000226_novel10,CA00000226_novel14,CA00000226_novel15,CA00000226_novel16,CA00000226_novel17,CA00000226_novel19,CA00000226_novel20,CA00000226_novel21,CA00000226_novel22,CA00000226_novel23,CA000…
LG34	CA00000232	+	A3	10225258-10225324	CA00000232_novel04,CA00000232_novel05,CA00000232_novel02,CA00000232_novel03	CA00000232_R1,CA00000232_novel03,CA00000232_novel04,CA00000232_novel02,CA00000232_novel05
LG34	CA00000254	-	A3	9823502-9823499	CA00000254_novel08,CA00000254_R1,CA00000254_novel18,CA00000254_novel05,CA00000254_novel20,CA00000254_novel01,CA00000254_novel24,CA00000254_novel13,CA00000254_novel12,CA00000254_novel11,CA00000254_novel17,CA00000254_novel09,CA00000254_novel15,CA00000254_novel14,CA00000254_novel19	CA00000254_novel06,CA00000254_novel21,CA00000254_novel22,CA00000254_novel07,CA00000254_novel10,CA00000254_novel09,CA00000254_novel24,CA00000254_novel18,CA00000254_novel20,CA00000254_novel19,CA00000254_novel17,CA00000254_novel15,CA00000254_novel13,CA00000254_novel14,CA00000254_R1,CA00000254_novel12,CA00000254_novel11,CA00000254_novel08,CA00000254_novel01,CA00000254_novel05
LG34	CA00000254	-	A3	9830063-9830060	CA00000254_R1	CA00000254_novel18,CA00000254_novel08,CA00000254_R1
LG34	CA00000254	-	A3	9830066-9830060	CA00000254_R1	CA00000254_novel09,CA00000254_novel06,CA00000254_novel19,CA00000254_novel17,CA00000254_novel16,CA00000254_novel15,CA00000254_novel13,CA00000254_novel14,CA00000254_novel12,CA00000254_novel11,CA00000254_novel07,CA00000254_novel01,CA00000254_novel05,CA00000254_R1
LG34	CA00000254	-	A3	9830066-9830063	CA00000254_novel08,CA00000254_novel18	CA00000254_novel09,CA00000254_novel06,CA00000254_novel19,CA00000254_novel17,CA00000254_novel16,CA00000254_novel15,CA00000254_novel13,CA00000254_novel14,CA00000254_novel12,CA00000254_novel11,CA00000254_novel07,CA00000254_novel01,CA00000254_novel05,CA00000254_novel18,CA00000254_novel08
LG34	CA00000254	-	A3	9831164-9831161	CA00000254_novel07,CA00000254_R1	CA00000254_novel09,CA00000254_novel06,CA00000254_novel13,CA00000254_novel14,CA00000254_novel12,CA00000254_novel10,CA00000254_novel08,CA00000254_novel01,CA00000254_novel05,CA00000254_R1,CA00000254_novel07
LG34	CA00000267	-	A3	9523097-9523094	CA00000267_novel07	CA00000267_novel03,CA00000267_novel05,CA00000267_novel06,CA00000267_novel02,CA00000267_novel01,CA00000267_R1,CA00000267_novel07
LG34	CA00000276	+	A3	9325664-9325667	CA00000276_novel02	CA00000276_R1,CA00000276_novel01,CA00000276_novel03,CA00000276_novel02
LG34	CA00000276	+	A3	9328268-9328313	CA00000276_R1	CA00000276_novel02,CA00000276_novel01,CA00000276_novel04,CA00000276_novel05,CA00000276_R1
LG34	CA00000278	+	A3	9312298-9312376	CA00000278_novel04,CA00000278_novel01	CA00000278_R1,CA00000278_novel01,CA00000278_novel04
LG34	CA00000278	+	A3	9313898-9313901	CA00000278_novel02,CA00000278_novel03	CA00000278_novel01,CA00000278_novel04,CA00000278_novel03,CA00000278_novel02
LG34	CA00000280	-	A3	9282594-9282591	CA00000280_novel01	CA00000280_novel05,CA00000280_novel04,CA00000280_novel02,CA00000280_novel03,CA00000280_R1,CA00000280_novel01
LG34	CA00000280	-	A3	9283151-9283142	CA00000280_R1	CA00000280_novel04,CA00000280_novel02,CA00000280_novel03,CA00000280_R1
LG34	CA00000280	-	A3	9286741-9286717	CA00000280_novel01	CA00000280_novel02,CA00000280_R1,CA00000280_novel01
LG34	CA00000294	+	A3	8975773-8975776	CA00000294_novel03	CA00000294_R1,CA00000294_novel01,CA00000294_novel08,CA00000294_novel04,CA00000294_novel06,CA00000294_novel03
LG34	CA00000294	+	A3	8976350-8977729	CA00000294_novel08	CA00000294_novel05,CA00000294_novel07,CA00000294_novel03,CA00000294_novel04,CA00000294_novel08
LG34	CA00000298	+	A3	8932752-8932770	CA00000298_novel04,CA00000298_novel02	CA00000298_novel03,CA00000298_novel01,CA00000298_novel02,CA00000298_novel04
LG34	CA00000318	-	A3	7911622-7911620	CA00000318_R1,CA00000318_novel02	CA00000318_novel03,CA00000318_novel02,CA00000318_R1
LG34	CA00000336	-	A3	7440091-7440008	CA00000336_novel01	CA00000336_novel03,CA00000336_novel01
LG34	CA00000336	-	A3	7443211-7443209	CA00000336_novel01	CA00000336_novel02,CA00000336_novel03,CA00000336_R1,CA00000336_novel01
LG34	CA00000338	+	A3	7425373-7425702	CA00000338_R1	CA00000338_novel01,CA00000338_R1
LG34	CA00000344	-	A3	7385098-7385095	CA00000344_novel04,CA00000344_novel05,CA00000344_novel03,CA00000344_R1	CA00000344_novel02,CA00000344_novel07,CA00000344_novel01,CA00000344_novel03,CA00000344_novel05,CA00000344_novel04,CA00000344_R1
LG34	CA00000347	-	A3	7361531-7361507	CA00000347_novel05,CA00000347_novel04,CA00000347_novel06,CA00000347_novel01,CA00000347_novel03,CA00000347_novel02	CA00000347_R1,CA00000347_novel05,CA00000347_novel03,CA00000347_novel04,CA00000347_novel01,CA00000347_novel02,CA00000347_novel06
LG34	CA00000347	-	A3	7367308-7367263	CA00000347_R1	CA00000347_novel03,CA00000347_novel04,CA00000347_novel01,CA00000347_novel02,CA00000347_R1
LG34	CA00000349	-	A3	7340096-7339490	CA00000349_R1	CA00000349_novel02,CA00000349_R1
LG34	CA00000349	-	A3	7345534-7345474	CA00000349_novel03,CA00000349_novel02,CA00000349_novel01,CA00000349_novel04	CA00000349_R1,CA00000349_novel01,CA00000349_novel03,CA00000349_novel04,CA00000349_novel02
LG34	CA00000350	-	A3	7330209-7329665	CA00000350_R1	CA00000350_novel02,CA00000350_R1
LG34	CA00000352	-	A3	7299932-7299869	CA00000352_novel02	CA00000352_novel01,CA00000352_novel05,CA00000352_novel04,CA00000352_novel03,CA00000352_R1,CA00000352_novel02
LG34	CA00000367	+	A3	6378281-6378285	CA00000367_novel05	CA00000367_R1,CA00000367_novel04,CA00000367_novel06,CA00000367_novel07,CA00000367_novel08,CA00000367_novel09,CA00000367_novel05
LG34	CA00000368	-	A3	6304587-6304575	CA00000368_novel02	CA00000368_R1,CA00000368_novel02
LG34	CA00000380	-	A3	6166511-6166505	CA00000380_novel02	CA00000380_novel07,CA00000380_novel02
LG34	CA00000380	-	A3	6177055-6176872	CA00000380_R1,CA00000380_novel10,CA00000380_novel09	CA00000380_novel08,CA00000380_R1,CA00000380_novel10,CA00000380_novel09
LG34	CA00000403	+	A3	5646690-5646693	CA00000403_novel02	CA00000403_novel05,CA00000403_novel04,CA00000403_novel03,CA00000403_R1,CA00000403_novel02
LG34	CA00000403	+	A3	5647059-5647448	CA00000403_novel07	CA00000403_novel05,CA00000403_novel07
LG34	CA00000403	+	A3	5647268-5647302	CA00000403_novel03	CA00000403_novel02,CA00000403_novel04,CA00000403_R1,CA00000403_novel03
LG34	CA00000406	+	A3	5361184-5361190	CA00000406_R1	CA00000406_novel03,CA00000406_novel07,CA00000406_novel08,CA00000406_novel09,CA00000406_novel10,CA00000406_novel11,CA00000406_novel12,CA00000406_novel13,CA00000406_novel14,CA00000406_novel15,CA00000406_novel16,CA00000406_novel17,CA00000406_novel18,CA00000406_novel19,CA00000406_novel20,CA00000406_R1
LG34	CA00000406	+	A3	5456770-5456798	CA00000406_novel63	CA00000406_novel66,CA00000406_novel63
LG34	CA00000406	+	A3	5460576-5460585	CA00000406_novel63	CA00000406_R1,CA00000406_novel61,CA00000406_novel62,CA00000406_novel64,CA00000406_novel65,CA00000406_novel66,CA00000406_novel68,CA00000406_novel67,CA00000406_novel69,CA00000406_novel70,CA00000406_novel71,CA00000406_novel72,CA00000406_novel73,CA00000406_novel74,CA00000406_novel75,CA00000406_novel76,CA00000406_novel77,CA00000406_novel78,CA00000406_novel79,CA00000406_novel80,CA00000406_novel81,CA000…
LG34	CA00000406	+	A3	5505461-5505464	CA00000406_novel98,CA00000406_novel99,CA00000406_novel94,CA00000406_novel91	CA00000406_novel92,CA00000406_novel93,CA00000406_novel95,CA00000406_novel101,CA00000406_novel91,CA00000406_novel94,CA00000406_novel98,CA00000406_novel99
LG34	CA00000406	+	A3	5508012-5508016	CA00000406_novel107	CA00000406_R1,CA00000406_novel94,CA00000406_novel95,CA00000406_novel98,CA00000406_novel101,CA00000406_novel102,CA00000406_novel103,CA00000406_novel104,CA00000406_novel105,CA00000406_novel106,CA00000406_novel107
LG34	CA00000407	+	A3	5317468-5317601	CA00000407_novel01	CA00000407_R1,CA00000407_novel14,CA00000407_novel01
LG34	CA00000407	+	A3	5322180-5322182	CA00000407_novel13	CA00000407_R1,CA00000407_novel01,CA00000407_novel03,CA00000407_novel06,CA00000407_novel04,CA00000407_novel10,CA00000407_novel11,CA00000407_novel12,CA00000407_novel14,CA00000407_novel15,CA00000407_novel13
LG7	CA00000444	+	A3	12048864-12048880	CA00000444_novel03	CA00000444_R1,CA00000444_novel01,CA00000444_novel02,CA00000444_novel04,CA00000444_novel05,CA00000444_novel03
LG7	CA00000445	-	A3	12055254-12055251	CA00000445_novel04,CA00000445_novel06,CA00000445_novel07,CA00000445_novel01,CA00000445_novel02,CA00000445_novel03,CA00000445_novel13,CA00000445_novel12,CA00000445_R1,CA00000445_novel10,CA00000445_novel17,CA00000445_novel09,CA00000445_novel15,CA00000445_novel14,CA00000445_novel11,CA00000445_novel08,CA00000445_novel16	CA00000445_novel05,CA00000445_novel15,CA00000445_novel14,CA00000445_novel03,CA00000445_novel10,CA00000445_novel08,CA00000445_novel02,CA00000445_novel11,CA00000445_novel01,CA00000445_novel17,CA00000445_novel13,CA00000445_novel06,CA00000445_novel16,CA00000445_novel12,CA00000445_novel09,CA00000445_novel04,CA00000445_novel07,CA00000445_R1
LG7	CA00000445	-	A3	12059434-12059431	CA00000445_novel11,CA00000445_novel04,CA00000445_novel05,CA00000445_novel06,CA00000445_novel07,CA00000445_novel01,CA00000445_novel02,CA00000445_novel03,CA00000445_novel13,CA00000445_novel12,CA00000445_novel10,CA00000445_novel08,CA00000445_novel09,CA00000445_novel14	CA00000445_R1,CA00000445_novel14,CA00000445_novel03,CA00000445_novel10,CA00000445_novel08,CA00000445_novel02,CA00000445_novel11,CA00000445_novel01,CA00000445_novel13,CA00000445_novel06,CA00000445_novel12,CA00000445_novel05,CA00000445_novel09,CA00000445_novel04,CA00000445_novel07
LG7	CA00000445	-	A3	12061606-12060427	CA00000445_novel09	CA00000445_novel07,CA00000445_novel09
LG7	CA00000445	-	A3	12061663-12061606	CA00000445_novel05,CA00000445_novel07,CA00000445_novel03	CA00000445_novel02,CA00000445_novel01,CA00000445_novel06,CA00000445_novel04,CA00000445_novel03,CA00000445_novel05,CA00000445_novel07
LG7	CA00000449	-	A3	12113207-12113204	CA00000449_novel03,CA00000449_novel05	CA00000449_R1,CA00000449_novel06,CA00000449_novel05,CA00000449_novel03
LG7	CA00000449	-	A3	12113586-12113583	CA00000449_novel01,CA00000449_novel02,CA00000449_novel04,CA00000449_novel05,CA00000449_novel06,CA00000449_novel07	CA00000449_R1,CA00000449_novel03,CA00000449_novel01,CA00000449_novel05,CA00000449_novel06,CA00000449_novel02,CA00000449_novel07,CA00000449_novel04
LG7	CA00000452	+	A3	12186887-12186935	CA00000452_novel01	CA00000452_R1,CA00000452_novel01
LG7	CA00000453	+	A3	12261502-12261505	CA00000453_novel04,CA00000453_novel08,CA00000453_novel03,CA00000453_novel11	CA00000453_R1,CA00000453_novel03,CA00000453_novel04,CA00000453_novel08,CA00000453_novel11
LG7	CA00000453	+	A3	12270359-12270361	CA00000453_novel08,CA00000453_novel04,CA00000453_novel06,CA00000453_novel01,CA00000453_novel03,CA00000453_novel02,CA00000453_R1,CA00000453_novel10,CA00000453_novel11	CA00000453_novel09,CA00000453_novel01,CA00000453_novel03,CA00000453_novel06,CA00000453_novel04,CA00000453_novel02,CA00000453_novel08,CA00000453_R1,CA00000453_novel10,CA00000453_novel11
LG7	CA00000460	+	A3	12549406-12549420	CA00000460_novel07	CA00000460_novel08,CA00000460_novel07
LG7	CA00000460	+	A3	12549406-12549422	CA00000460_novel09	CA00000460_novel08,CA00000460_novel09
LG7	CA00000460	+	A3	12549420-12549422	CA00000460_novel09	CA00000460_novel07,CA00000460_novel09
LG7	CA00000469	+	A3	12804364-12805002	CA00000469_novel18,CA00000469_novel08,CA00000469_novel03,CA00000469_novel07,CA00000469_novel14	CA00000469_novel10,CA00000469_novel16,CA00000469_novel03,CA00000469_novel07,CA00000469_novel08,CA00000469_novel14,CA00000469_novel18
LG7	CA00000469	+	A3	12804364-12805428	CA00000469_R1	CA00000469_novel10,CA00000469_novel16,CA00000469_R1
LG7	CA00000469	+	A3	12808092-12808095	CA00000469_R1	CA00000469_novel13,CA00000469_R1
LG7	CA00000469	+	A3	12828296-12828299	CA00000469_novel23	CA00000469_novel01,CA00000469_novel05,CA00000469_novel06,CA00000469_novel08,CA00000469_novel12,CA00000469_novel17,CA00000469_novel18,CA00000469_novel21,CA00000469_novel22,CA00000469_novel30,CA00000469_novel23
LG7	CA00000481	+	A3	13193986-13194026	CA00000481_novel01	CA00000481_R1,CA00000481_novel01
LG7	CA00000487	+	A3	13334510-13334516	CA00000487_novel08,CA00000487_novel06,CA00000487_novel04,CA00000487_novel05,CA00000487_R1	CA00000487_novel07,CA00000487_R1,CA00000487_novel04,CA00000487_novel05,CA00000487_novel06,CA00000487_novel08
LG7	CA00000499	-	A3	13723671-13723668	CA00000499_novel04,CA00000499_novel08,CA00000499_novel07,CA00000499_novel03	CA00000499_novel13,CA00000499_novel02,CA00000499_novel01,CA00000499_R1,CA00000499_novel12,CA00000499_novel05,CA00000499_novel14,CA00000499_novel11,CA00000499_novel06,CA00000499_novel10,CA00000499_novel07,CA00000499_novel03,CA00000499_novel08,CA00000499_novel04
LG7	CA00000499	-	A3	13727319-13725545	CA00000499_R1,CA00000499_novel07,CA00000499_novel08,CA00000499_novel10,CA00000499_novel11,CA00000499_novel05,CA00000499_novel04,CA00000499_novel03,CA00000499_novel02,CA00000499_novel01	CA00000499_novel06,CA00000499_novel02,CA00000499_novel07,CA00000499_novel03,CA00000499_novel01,CA00000499_novel08,CA00000499_R1,CA00000499_novel05,CA00000499_novel11,CA00000499_novel04,CA00000499_novel10
LG7	CA00000499	-	A3	13730879-13729031	CA00000499_novel06,CA00000499_novel05,CA00000499_novel03,CA00000499_novel01	CA00000499_novel04,CA00000499_novel03,CA00000499_novel01,CA00000499_novel05,CA00000499_novel06
LG7	CA00000499	-	A3	13730882-13730879	CA00000499_novel04,CA00000499_novel08	CA00000499_novel07,CA00000499_novel08,CA00000499_novel04
LG7	CA00000499	-	A3	13734129-13734117	CA00000499_novel10	CA00000499_novel02,CA00000499_novel07,CA00000499_novel03,CA00000499_novel01,CA00000499_novel08,CA00000499_R1,CA00000499_novel05,CA00000499_novel06,CA00000499_novel04,CA00000499_novel09,CA00000499_novel10
LG7	CA00000499	-	A3	13742651-13742566	CA00000499_R1,CA00000499_novel08,CA00000499_novel07,CA00000499_novel04,CA00000499_novel02,CA00000499_novel01	CA00000499_novel03,CA00000499_novel09,CA00000499_novel02,CA00000499_novel07,CA00000499_novel01,CA00000499_novel08,CA00000499_R1,CA00000499_novel04
LG7	CA00000503	-	A3	13892753-13892742	CA00000503_novel01	CA00000503_R1,CA00000503_novel01
LG7	CA00000505	-	A3	13986995-13986962	CA00000505_R1	CA00000505_novel01,CA00000505_novel02,CA00000505_R1
LG7	CA00000507	-	A3	14038103-14038085	CA00000507_novel02,CA00000507_R1	CA00000507_novel01,CA00000507_R1,CA00000507_novel02
LG7	CA00000513	-	A3	14107737-14105679	CA00000513_novel02,CA00000513_novel13,CA00000513_novel12,CA00000513_novel07	CA00000513_novel14,CA00000513_novel01,CA00000513_novel07,CA00000513_novel13,CA00000513_novel12,CA00000513_novel02
LG7	CA00000515	-	A3	14170682-14170680	CA00000515_novel02,CA00000515_novel03,CA00000515_novel01,CA00000515_novel06,CA00000515_novel04,CA00000515_novel05,CA00000515_R1,CA00000515_novel08,CA00000515_novel09	CA00000515_novel07,CA00000515_novel09,CA00000515_novel01,CA00000515_novel05,CA00000515_novel04,CA00000515_novel03,CA00000515_novel08,CA00000515_novel02,CA00000515_novel06,CA00000515_R1
LG7	CA00000515	-	A3	14172662-14172639	CA00000515_novel03,CA00000515_novel01,CA00000515_novel06,CA00000515_novel07,CA00000515_novel04,CA00000515_novel05,CA00000515_novel08	CA00000515_novel02,CA00000515_novel01,CA00000515_novel05,CA00000515_novel04,CA00000515_novel07,CA00000515_novel03,CA00000515_novel08,CA00000515_novel06
LG7	CA00000542	+	A3	14633808-14633811	CA00000542_novel01	CA00000542_R1,CA00000542_novel01
LG7	CA00000545	-	A3	14688057-14688033	CA00000545_R1,CA00000545_novel01,CA00000545_novel02,CA00000545_novel05,CA00000545_novel07,CA00000545_novel06	CA00000545_novel03,CA00000545_novel02,CA00000545_novel06,CA00000545_novel07,CA00000545_novel05,CA00000545_R1,CA00000545_novel01
LG7	CA00000546	-	A3	14725159-14725154	CA00000546_novel01	CA00000546_R1,CA00000546_novel01
LG7	CA00000547	-	A3	14757595-14756914	CA00000547_novel02	CA00000547_novel03,CA00000547_novel02
LG7	CA00000571	-	A3	16126398-16126368	CA00000571_novel01,CA00000571_novel02,CA00000571_novel03,CA00000571_novel04,CA00000571_novel05,CA00000571_novel06,CA00000571_novel07,CA00000571_novel09	CA00000571_R1,CA00000571_novel01,CA00000571_novel06,CA00000571_novel03,CA00000571_novel09,CA00000571_novel07,CA00000571_novel04,CA00000571_novel05,CA00000571_novel02
LG7	CA00000582	+	A3	16389708-16389723	CA00000582_R1	CA00000582_novel01,CA00000582_R1
LG7	CA00000588	+	A3	16536211-16536320	CA00000588_novel01	CA00000588_R1,CA00000588_novel01
LG7	CA00000589	-	A3	16545373-16545361	CA00000589_novel13,CA00000589_novel03,CA00000589_novel05,CA00000589_novel14,CA00000589_novel09,CA00000589_novel06,CA00000589_novel10,CA00000589_R1	CA00000589_novel08,CA00000589_novel15,CA00000589_novel07,CA00000589_novel02,CA00000589_novel01,CA00000589_novel11,CA00000589_novel03,CA00000589_novel05,CA00000589_R1,CA00000589_novel06,CA00000589_novel14,CA00000589_novel13,CA00000589_novel10,CA00000589_novel09
LG7	CA00000591	-	A3	16608097-16608040	CA00000591_novel06,CA00000591_novel12	CA00000591_novel08,CA00000591_novel06,CA00000591_novel12
LG7	CA00000614	-	A3	16828193-16828189	CA00000614_novel03	CA00000614_novel02,CA00000614_novel01,CA00000614_R1,CA00000614_novel04,CA00000614_novel03
LG7	CA00000615	+	A3	16864948-16864963	CA00000615_R1	CA00000615_novel01,CA00000615_novel04,CA00000615_R1
LG7	CA00000617	+	A3	16952628-16952631	CA00000617_R1	CA00000617_novel01,CA00000617_novel02,CA00000617_novel03,CA00000617_novel05,CA00000617_novel06,CA00000617_novel07,CA00000617_novel08,CA00000617_novel09,CA00000617_novel10,CA00000617_novel11,CA00000617_R1
LG7	CA00000617	+	A3	16952628-16952634	CA00000617_novel04	CA00000617_novel01,CA00000617_novel02,CA00000617_novel03,CA00000617_novel05,CA00000617_novel06,CA00000617_novel07,CA00000617_novel08,CA00000617_novel09,CA00000617_novel10,CA00000617_novel11,CA00000617_novel04
LG7	CA00000617	+	A3	16952631-16952634	CA00000617_novel04	CA00000617_R1,CA00000617_novel04
LG7	CA00000617	+	A3	16954608-16954610	CA00000617_novel04	CA00000617_novel01,CA00000617_novel02,CA00000617_novel03,CA00000617_novel05,CA00000617_R1,CA00000617_novel06,CA00000617_novel07,CA00000617_novel08,CA00000617_novel09,CA00000617_novel10,CA00000617_novel11,CA00000617_novel12,CA00000617_novel04
LG7	CA00000617	+	A3	16957557-16957560	CA00000617_R1,CA00000617_novel10,CA00000617_novel12,CA00000617_novel13,CA00000617_novel04,CA00000617_novel03,CA00000617_novel08	CA00000617_novel01,CA00000617_novel02,CA00000617_novel05,CA00000617_novel06,CA00000617_novel07,CA00000617_novel09,CA00000617_novel11,CA00000617_novel14,CA00000617_novel03,CA00000617_novel04,CA00000617_R1,CA00000617_novel08,CA00000617_novel10,CA00000617_novel12,CA00000617_novel13
LG7	CA00000617	+	A3	16967078-16967413	CA00000617_R1,CA00000617_novel10,CA00000617_novel06,CA00000617_novel12,CA00000617_novel13,CA00000617_novel03,CA00000617_novel15,CA00000617_novel01,CA00000617_novel09,CA00000617_novel08,CA00000617_novel07,CA00000617_novel05,CA00000617_novel04,CA00000617_novel14,CA00000617_novel02	CA00000617_novel11,CA00000617_novel01,CA00000617_novel02,CA00000617_novel03,CA00000617_novel04,CA00000617_novel05,CA00000617_R1,CA00000617_novel06,CA00000617_novel07,CA00000617_novel08,CA00000617_novel09,CA00000617_novel10,CA00000617_novel12,CA00000617_novel13,CA00000617_novel14,CA00000617_novel15
LG7	CA00000623	-	A3	17126224-17124580	CA00000623_R1	CA00000623_novel01,CA00000623_R1
LG7	CA00000627	+	A3	17169976-17169995	CA00000627_novel02,CA00000627_novel03,CA00000627_novel01,CA00000627_novel06,CA00000627_novel07,CA00000627_novel04,CA00000627_novel05	CA00000627_R1,CA00000627_novel01,CA00000627_novel02,CA00000627_novel03,CA00000627_novel04,CA00000627_novel05,CA00000627_novel06,CA00000627_novel07
LG7	CA00000632	-	A3	17235978-17235744	CA00000632_novel01	CA00000632_novel02,CA00000632_novel03,CA00000632_novel01
LG7	CA00000633	-	A3	17245651-17245648	CA00000633_R1	CA00000633_novel01,CA00000633_novel04,CA00000633_novel06,CA00000633_novel05,CA00000633_novel02,CA00000633_novel03,CA00000633_R1
LG7	CA00000633	-	A3	17256848-17256845	CA00000633_R1	CA00000633_novel01,CA00000633_R1
LG7	CA00000645	+	A3	17526487-17526613	CA00000645_novel05	CA00000645_R1,CA00000645_novel05
LG7	CA00000645	+	A3	17527059-17527134	CA00000645_novel09,CA00000645_novel03,CA00000645_novel10,CA00000645_novel06,CA00000645_novel04	CA00000645_novel02,CA00000645_novel05,CA00000645_novel01,CA00000645_R1,CA00000645_novel11,CA00000645_novel04,CA00000645_novel03,CA00000645_novel06,CA00000645_novel09,CA00000645_novel10
LG7	CA00000646	-	A3	17539107-17539034	CA00000646_novel02	CA00000646_novel01,CA00000646_novel03,CA00000646_novel06,CA00000646_R1,CA00000646_novel05,CA00000646_novel04,CA00000646_novel08,CA00000646_novel07,CA00000646_novel10,CA00000646_novel09,CA00000646_novel02
LG7	CA00000646	-	A3	17539879-17539735	CA00000646_novel04	CA00000646_novel02,CA00000646_novel01,CA00000646_novel03,CA00000646_R1,CA00000646_novel05,CA00000646_novel08,CA00000646_novel07,CA00000646_novel10,CA00000646_novel09,CA00000646_novel04
LG7	CA00000649	-	A3	17562343-17562316	CA00000649_novel01	CA00000649_novel04,CA00000649_novel02,CA00000649_novel03,CA00000649_R1,CA00000649_novel01
LG7	CA00000649	-	A3	17563287-17563284	CA00000649_novel01	CA00000649_novel04,CA00000649_novel02,CA00000649_novel03,CA00000649_R1,CA00000649_novel01
LG7	CA00000650	+	A3	17631777-17631801	CA00000650_novel06	CA00000650_R1,CA00000650_novel09,CA00000650_novel07,CA00000650_novel08,CA00000650_novel10,CA00000650_novel11,CA00000650_novel12,CA00000650_novel06
LG7	CA00000650	+	A3	17635586-17635596	CA00000650_novel12,CA00000650_novel11,CA00000650_novel10,CA00000650_R1,CA00000650_novel09,CA00000650_novel06,CA00000650_novel07	CA00000650_novel08,CA00000650_R1,CA00000650_novel06,CA00000650_novel09,CA00000650_novel07,CA00000650_novel10,CA00000650_novel11,CA00000650_novel12
LG7	CA00000657	-	A3	17873304-17873297	CA00000657_novel02	CA00000657_novel01,CA00000657_R1,CA00000657_novel03,CA00000657_novel04,CA00000657_novel02
LG7	CA00000658	-	A3	17902291-17902273	CA00000658_novel09,CA00000658_novel05,CA00000658_novel06,CA00000658_novel07,CA00000658_novel01,CA00000658_novel02,CA00000658_novel03,CA00000658_novel13,CA00000658_novel12,CA00000658_novel11,CA00000658_novel10,CA00000658_novel08,CA00000658_R1,CA00000658_novel14	CA00000658_novel04,CA00000658_novel07,CA00000658_novel09,CA00000658_novel13,CA00000658_novel05,CA00000658_novel12,CA00000658_novel01,CA00000658_novel02,CA00000658_R1,CA00000658_novel08,CA00000658_novel03,CA00000658_novel10,CA00000658_novel11,CA00000658_novel14,CA00000658_novel06
LG7	CA00000658	-	A3	17907827-17907819	CA00000658_novel05	CA00000658_novel07,CA00000658_novel09,CA00000658_novel13,CA00000658_novel12,CA00000658_novel04,CA00000658_novel01,CA00000658_novel02,CA00000658_R1,CA00000658_novel08,CA00000658_novel03,CA00000658_novel10,CA00000658_novel11,CA00000658_novel06,CA00000658_novel05
LG7	CA00000658	-	A3	17913197-17913082	CA00000658_novel03,CA00000658_novel08	CA00000658_novel07,CA00000658_novel09,CA00000658_novel05,CA00000658_novel12,CA00000658_novel04,CA00000658_novel01,CA00000658_R1,CA00000658_novel10,CA00000658_novel11,CA00000658_novel06,CA00000658_novel08,CA00000658_novel03
LG7	CA00000665	-	A3	18077248-18077245	CA00000665_novel01,CA00000665_novel03,CA00000665_novel06	CA00000665_novel07,CA00000665_novel05,CA00000665_novel04,CA00000665_R1,CA00000665_novel01,CA00000665_novel06,CA00000665_novel03
LG7	CA00000665	-	A3	18089306-18089263	CA00000665_novel01,CA00000665_novel03	CA00000665_R1,CA00000665_novel01,CA00000665_novel03
LG7	CA00000670	+	A3	18218263-18218353	CA00000670_novel02,CA00000670_novel03,CA00000670_novel06,CA00000670_novel07,CA00000670_novel05,CA00000670_R1	CA00000670_novel04,CA00000670_novel02,CA00000670_R1,CA00000670_novel07,CA00000670_novel05,CA00000670_novel06,CA00000670_novel03
LG7	CA00000673	-	A3	18321586-18321565	CA00000673_novel01,CA00000673_novel02	CA00000673_R1,CA00000673_novel01,CA00000673_novel02
LG7	CA00000675	+	A3	18335780-18335783	CA00000675_novel02,CA00000675_R1	CA00000675_novel01,CA00000675_R1,CA00000675_novel02
LG7	CA00000676	-	A3	18338772-18338747	CA00000676_novel01	CA00000676_novel05,CA00000676_novel02,CA00000676_novel03,CA00000676_novel04,CA00000676_R1,CA00000676_novel01
LG7	CA00000684	-	A3	18450254-18450164	CA00000684_R1	CA00000684_novel01,CA00000684_R1
LG7	CA00000685	-	A3	18468276-18468201	CA00000685_novel06	CA00000685_novel04,CA00000685_novel08,CA00000685_novel05,CA00000685_novel03,CA00000685_novel01,CA00000685_R1,CA00000685_novel06
LG7	CA00000698	-	A3	18679367-18679271	CA00000698_novel04,CA00000698_R1	CA00000698_novel01,CA00000698_novel04,CA00000698_R1
LG5	CA00000761	+	A3	29573131-29573580	CA00000761_novel02	CA00000761_novel07,CA00000761_novel02
LG5	CA00000761	+	A3	29574566-29574569	CA00000761_novel05,CA00000761_novel04	CA00000761_R1,CA00000761_novel03,CA00000761_novel08,CA00000761_novel09,CA00000761_novel06,CA00000761_novel10,CA00000761_novel11,CA00000761_novel04,CA00000761_novel05
LG5	CA00000761	+	A3	29582859-29582895	CA00000761_novel08,CA00000761_novel17,CA00000761_novel04,CA00000761_novel06,CA00000761_novel10,CA00000761_novel11	CA00000761_R1,CA00000761_novel04,CA00000761_novel08,CA00000761_novel06,CA00000761_novel10,CA00000761_novel11,CA00000761_novel17
LG5	CA00000786	+	A3	30013793-30013819	CA00000786_novel01	CA00000786_R1,CA00000786_novel01
LG5	CA00000788	+	A3	30030788-30030837	CA00000788_novel04	CA00000788_novel02,CA00000788_novel03,CA00000788_R1,CA00000788_novel05,CA00000788_novel07,CA00000788_novel06,CA00000788_novel04
LG5	CA00000810	+	A3	30577788-30577791	CA00000810_novel01	CA00000810_R1,CA00000810_novel02,CA00000810_novel01
LG5	CA00000821	+	A3	30748395-30748437	CA00000821_novel02,CA00000821_novel03,CA00000821_novel01,CA00000821_novel07,CA00000821_novel04,CA00000821_novel05	CA00000821_R1,CA00000821_novel01,CA00000821_novel03,CA00000821_novel02,CA00000821_novel04,CA00000821_novel05,CA00000821_novel07
LG5	CA00000822	+	A3	30754809-30754996	CA00000822_R1	CA00000822_novel01,CA00000822_R1
LG5	CA00000827	-	A3	30800742-30800113	CA00000827_novel01,CA00000827_novel02,CA00000827_novel13,CA00000827_novel05,CA00000827_novel10,CA00000827_novel04	CA00000827_novel03,CA00000827_novel13,CA00000827_novel02,CA00000827_novel05,CA00000827_novel10,CA00000827_novel01,CA00000827_novel04
LG5	CA00000827	-	A3	30803822-30803798	CA00000827_R1	CA00000827_novel06,CA00000827_novel03,CA00000827_novel02,CA00000827_novel08,CA00000827_novel05,CA00000827_novel11,CA00000827_novel10,CA00000827_novel01,CA00000827_novel04,CA00000827_novel07,CA00000827_novel12,CA00000827_R1
LG5	CA00000827	-	A3	30806591-30806507	CA00000827_novel02,CA00000827_novel04	CA00000827_novel06,CA00000827_novel03,CA00000827_novel11,CA00000827_novel10,CA00000827_novel01,CA00000827_novel07,CA00000827_novel12,CA00000827_novel02,CA00000827_novel04
LG5	CA00000830	-	A3	30825688-30825685	CA00000830_novel08,CA00000830_novel09,CA00000830_R1,CA00000830_novel01,CA00000830_novel02,CA00000830_novel05,CA00000830_novel07	CA00000830_novel06,CA00000830_novel04,CA00000830_novel03,CA00000830_novel08,CA00000830_novel05,CA00000830_novel07,CA00000830_novel02,CA00000830_R1,CA00000830_novel01,CA00000830_novel09
LG5	CA00000830	-	A3	30827407-30827385	CA00000830_novel06	CA00000830_R1,CA00000830_novel06
LG5	CA00000830	-	A3	30828941-30827385	CA00000830_novel06	CA00000830_novel07,CA00000830_novel06
LG5	CA00000830	-	A3	30828941-30827407	CA00000830_R1	CA00000830_novel07,CA00000830_R1
LG5	CA00000831	-	A3	30890797-30890669	CA00000831_novel04,CA00000831_novel02	CA00000831_novel03,CA00000831_novel04,CA00000831_novel02
LG5	CA00000834	+	A3	30921243-30921246	CA00000834_R1	CA00000834_novel01,CA00000834_R1
LG5	CA00000834	+	A3	30922555-30922609	CA00000834_novel01	CA00000834_R1,CA00000834_novel01
LG5	CA00000840	-	A3	31072090-31072086	CA00000840_novel01	CA00000840_novel02,CA00000840_novel01
LG5	CA00000846	+	A3	31203510-31203531	CA00000846_novel03,CA00000846_novel01,CA00000846_novel05	CA00000846_R1,CA00000846_novel01,CA00000846_novel03,CA00000846_novel05
LG5	CA00000846	+	A3	31206083-31206522	CA00000846_R1	CA00000846_novel01,CA00000846_novel03,CA00000846_R1
LG5	CA00000853	+	A3	31373872-31373884	CA00000853_novel07	CA00000853_novel01,CA00000853_novel02,CA00000853_novel03,CA00000853_R1,CA00000853_novel04,CA00000853_novel08,CA00000853_novel05,CA00000853_novel06,CA00000853_novel09,CA00000853_novel10,CA00000853_novel11,CA00000853_novel07
LG5	CA00000856	+	A3	31412361-31412370	CA00000856_novel02,CA00000856_novel03,CA00000856_R1	CA00000856_novel01,CA00000856_novel02,CA00000856_R1,CA00000856_novel03
LG16	CA00000885	+	A3	19343822-19343843	CA00000885_novel01,CA00000885_novel02,CA00000885_novel03	CA00000885_R1,CA00000885_novel01,CA00000885_novel02,CA00000885_novel03
LG16	CA00000896	-	A3	19070099-19068856	CA00000896_novel04,CA00000896_R1	CA00000896_novel03,CA00000896_novel05,CA00000896_R1,CA00000896_novel04
LG16	CA00000896	-	A3	19072477-19071084	CA00000896_R1,CA00000896_novel04,CA00000896_novel06,CA00000896_novel01,CA00000896_novel02,CA00000896_novel03	CA00000896_novel05,CA00000896_novel01,CA00000896_R1,CA00000896_novel03,CA00000896_novel04,CA00000896_novel02,CA00000896_novel06
LG16	CA00000896	-	A3	19072879-19072876	CA00000896_R1,CA00000896_novel04,CA00000896_novel06,CA00000896_novel01,CA00000896_novel03	CA00000896_novel05,CA00000896_novel01,CA00000896_R1,CA00000896_novel03,CA00000896_novel04,CA00000896_novel06
LG16	CA00000901	+	A3	19009444-19009447	CA00000901_novel04	CA00000901_novel01,CA00000901_novel02,CA00000901_novel03,CA00000901_novel04
LG16	CA00000901	+	A3	19009444-19009453	CA00000901_R1	CA00000901_novel01,CA00000901_novel02,CA00000901_novel03,CA00000901_R1
LG16	CA00000901	+	A3	19009447-19009453	CA00000901_R1	CA00000901_novel04,CA00000901_R1
LG16	CA00000915	-	A3	18804289-18804287	CA00000915_novel03	CA00000915_novel04,CA00000915_novel01,CA00000915_novel02,CA00000915_novel03
LG16	CA00000925	-	A3	18663966-18663954	CA00000925_R1	CA00000925_novel01,CA00000925_novel03,CA00000925_novel02,CA00000925_R1
LG16	CA00000926	+	A3	18653624-18654932	CA00000926_R1	CA00000926_novel02,CA00000926_novel03,CA00000926_novel04,CA00000926_novel06,CA00000926_novel07,CA00000926_novel08,CA00000926_novel09,CA00000926_R1
LG16	CA00000936	-	A3	18470859-18470849	CA00000936_novel05	CA00000936_novel03,CA00000936_novel04,CA00000936_R1,CA00000936_novel05
LG16	CA00000945	-	A3	18406660-18406366	CA00000945_R1	CA00000945_novel01,CA00000945_R1
LG16	CA00000947	-	A3	18396549-18396482	CA00000947_novel02	CA00000947_novel01,CA00000947_novel03,CA00000947_novel02
LG16	CA00000948	+	A3	18380471-18380653	CA00000948_R1	CA00000948_novel01,CA00000948_novel03,CA00000948_R1
LG16	CA00000961	+	A3	18050853-18050930	CA00000961_novel07,CA00000961_novel06,CA00000961_novel03,CA00000961_novel02	CA00000961_R1,CA00000961_novel02,CA00000961_novel03,CA00000961_novel07,CA00000961_novel06
LG16	CA00000962	-	A3	18037962-18037960	CA00000962_novel06	CA00000962_novel01,CA00000962_novel05,CA00000962_novel04,CA00000962_novel02,CA00000962_novel03,CA00000962_novel07,CA00000962_R1,CA00000962_novel06
LG16	CA00000963	-	A3	18014347-18014344	CA00000963_novel01,CA00000963_novel03	CA00000963_novel04,CA00000963_novel01,CA00000963_novel03
LG16	CA00000964	-	A3	17943828-17943785	CA00000964_novel02,CA00000964_novel04,CA00000964_R1,CA00000964_novel03	CA00000964_novel01,CA00000964_novel03,CA00000964_novel02,CA00000964_R1,CA00000964_novel04
LG16	CA00000964	-	A3	17954325-17954314	CA00000964_novel02,CA00000964_novel04,CA00000964_R1,CA00000964_novel03	CA00000964_novel01,CA00000964_novel03,CA00000964_novel02,CA00000964_R1,CA00000964_novel04
LG16	CA00000983	+	A3	17780617-17780643	CA00000983_novel01	CA00000983_R1,CA00000983_novel01
LG16	CA00000984	+	A3	17771669-17771671	CA00000984_novel05	CA00000984_R1,CA00000984_novel01,CA00000984_novel02,CA00000984_novel04,CA00000984_novel06,CA00000984_novel03,CA00000984_novel08,CA00000984_novel09,CA00000984_novel10,CA00000984_novel05
LG16	CA00000989	+	A3	17715034-17715051	CA00000989_R1,CA00000989_novel05,CA00000989_novel04,CA00000989_novel07,CA00000989_novel06,CA00000989_novel03,CA00000989_novel02,CA00000989_novel09,CA00000989_novel08	CA00000989_novel01,CA00000989_R1,CA00000989_novel02,CA00000989_novel03,CA00000989_novel04,CA00000989_novel05,CA00000989_novel06,CA00000989_novel07,CA00000989_novel08,CA00000989_novel09
LG16	CA00000992	+	A3	17667471-17667476	CA00000992_R1,CA00000992_novel09,CA00000992_novel08,CA00000992_novel10,CA00000992_novel11,CA00000992_novel07,CA00000992_novel06	CA00000992_novel02,CA00000992_R1,CA00000992_novel06,CA00000992_novel07,CA00000992_novel08,CA00000992_novel09,CA00000992_novel10,CA00000992_novel11
LG16	CA00001001	+	A3	17420450-17420453	CA00001001_novel02,CA00001001_novel01	CA00001001_R1,CA00001001_novel02,CA00001001_novel01
LG16	CA00001009	-	A3	17298729-17298726	CA00001009_novel17	CA00001009_novel11,CA00001009_novel05,CA00001009_novel01,CA00001009_novel08,CA00001009_novel04,CA00001009_novel16,CA00001009_novel02,CA00001009_novel03,CA00001009_novel18,CA00001009_novel15,CA00001009_novel09,CA00001009_novel06,CA00001009_novel10,CA00001009_novel07,CA00001009_novel14,CA00001009_R1,CA00001009_novel17
LG16	CA00001009	-	A3	17301595-17298729	CA00001009_novel12	CA00001009_novel19,CA00001009_novel12
LG16	CA00001009	-	A3	17301959-17301781	CA00001009_novel16	CA00001009_novel11,CA00001009_novel01,CA00001009_novel04,CA00001009_novel03,CA00001009_novel17,CA00001009_novel09,CA00001009_novel12,CA00001009_R1,CA00001009_novel16
LG16	CA00001009	-	A3	17303038-17301959	CA00001009_novel10	CA00001009_novel08,CA00001009_novel10
LG16	CA00001009	-	A3	17303038-17302435	CA00001009_novel11	CA00001009_novel08,CA00001009_novel11
LG16	CA00001009	-	A3	17304295-17304265	CA00001009_novel07,CA00001009_novel04	CA00001009_novel11,CA00001009_novel05,CA00001009_novel01,CA00001009_novel08,CA00001009_novel03,CA00001009_novel09,CA00001009_novel06,CA00001009_novel10,CA00001009_novel12,CA00001009_novel14,CA00001009_R1,CA00001009_novel04,CA00001009_novel07
LG16	CA00001021	+	A3	17046338-17046341	CA00001021_novel04,CA00001021_novel07,CA00001021_novel06	CA00001021_novel01,CA00001021_novel03,CA00001021_R1,CA00001021_novel06,CA00001021_novel04,CA00001021_novel07
LG16	CA00001025	+	A3	16986942-16986954	CA00001025_novel01,CA00001025_novel03,CA00001025_novel07	CA00001025_R1,CA00001025_novel01,CA00001025_novel03,CA00001025_novel07
LG16	CA00001029	+	A3	16926963-16926965	CA00001029_R1,CA00001029_novel05,CA00001029_novel04,CA00001029_novel01,CA00001029_novel03,CA00001029_novel02	CA00001029_novel06,CA00001029_R1,CA00001029_novel03,CA00001029_novel04,CA00001029_novel01,CA00001029_novel05,CA00001029_novel02
LG16	CA00001030	+	A3	16913201-16913207	CA00001030_novel06,CA00001030_novel05,CA00001030_R1	CA00001030_novel04,CA00001030_novel02,CA00001030_novel01,CA00001030_novel07,CA00001030_novel05,CA00001030_novel06,CA00001030_R1
LG16	CA00001043	+	A3	16819869-16819874	CA00001043_novel14	CA00001043_R1,CA00001043_novel11,CA00001043_novel12,CA00001043_novel13,CA00001043_novel14
LG16	CA00001043	+	A3	16821039-16821041	CA00001043_novel12,CA00001043_novel13,CA00001043_novel11	CA00001043_novel14,CA00001043_novel11,CA00001043_novel12,CA00001043_novel13
LG16	CA00001048	+	A3	16728880-16728882	CA00001048_novel01	CA00001048_R1,CA00001048_novel01
LG16	CA00001052	-	A3	16697774-16697742	CA00001052_novel01	CA00001052_R1,CA00001052_novel01
LG16	CA00001062	+	A3	16328344-16328347	CA00001062_novel04	CA00001062_novel01,CA00001062_novel02,CA00001062_novel03,CA00001062_novel05,CA00001062_novel08,CA00001062_novel10,CA00001062_novel04
LG16	CA00001070	+	A3	16182856-16183000	CA00001070_R1	CA00001070_novel01,CA00001070_novel02,CA00001070_R1
LG16	CA00001070	+	A3	16200155-16200169	CA00001070_novel04	CA00001070_novel01,CA00001070_novel02,CA00001070_novel03,CA00001070_novel05,CA00001070_novel06,CA00001070_novel07,CA00001070_novel04
LG16	CA00001070	+	A3	16200155-16200194	CA00001070_R1	CA00001070_novel01,CA00001070_novel02,CA00001070_novel03,CA00001070_novel05,CA00001070_novel06,CA00001070_novel07,CA00001070_R1
LG16	CA00001070	+	A3	16200169-16200194	CA00001070_R1	CA00001070_novel04,CA00001070_R1
LG16	CA00001072	+	A3	16125867-16125992	CA00001072_R1	CA00001072_novel01,CA00001072_novel03,CA00001072_novel04,CA00001072_novel02,CA00001072_novel05,CA00001072_R1
LG16	CA00001072	+	A3	16126152-16126153	CA00001072_novel03	CA00001072_novel01,CA00001072_novel04,CA00001072_novel02,CA00001072_novel05,CA00001072_novel03
LG16	CA00001090	-	A3	15897252-15897249	CA00001090_novel01	CA00001090_R1,CA00001090_novel01
LG16	CA00001103	+	A3	15509224-15509227	CA00001103_novel04	CA00001103_novel01,CA00001103_R1,CA00001103_novel03,CA00001103_novel05,CA00001103_novel04
LG16	CA00001111	-	A3	15337590-15337554	CA00001111_R1	CA00001111_novel04,CA00001111_novel05,CA00001111_novel10,CA00001111_novel09,CA00001111_novel03,CA00001111_novel11,CA00001111_novel07,CA00001111_novel02,CA00001111_novel06,CA00001111_R1
LG16	CA00001111	-	A3	15340792-15340772	CA00001111_R1	CA00001111_novel04,CA00001111_novel05,CA00001111_novel10,CA00001111_novel09,CA00001111_novel03,CA00001111_novel07,CA00001111_novel02,CA00001111_novel06,CA00001111_R1
LG16	CA00001114	-	A3	15305941-15305939	CA00001114_novel01,CA00001114_novel03	CA00001114_novel02,CA00001114_novel01,CA00001114_novel03
LG16	CA00001115	+	A3	15281758-15281761	CA00001115_novel04,CA00001115_novel02,CA00001115_novel03,CA00001115_R1	CA00001115_novel01,CA00001115_R1,CA00001115_novel02,CA00001115_novel03,CA00001115_novel04
LG16	CA00001115	+	A3	15286925-15286976	CA00001115_R1,CA00001115_novel03,CA00001115_novel04	CA00001115_novel01,CA00001115_R1,CA00001115_novel03,CA00001115_novel04
LG16	CA00001126	+	A3	15102307-15102325	CA00001126_novel03,CA00001126_novel02,CA00001126_novel01,CA00001126_novel07,CA00001126_novel06,CA00001126_novel04,CA00001126_novel08,CA00001126_novel10,CA00001126_novel11,CA00001126_novel12	CA00001126_R1,CA00001126_novel01,CA00001126_novel02,CA00001126_novel03,CA00001126_novel04,CA00001126_novel06,CA00001126_novel10,CA00001126_novel07,CA00001126_novel08,CA00001126_novel11,CA00001126_novel12
LG16	CA00001126	+	A3	15104126-15104129	CA00001126_novel03,CA00001126_novel02,CA00001126_novel01,CA00001126_novel05,CA00001126_novel04,CA00001126_novel08,CA00001126_novel14,CA00001126_novel13,CA00001126_novel10,CA00001126_novel11,CA00001126_novel12	CA00001126_R1,CA00001126_novel07,CA00001126_novel01,CA00001126_novel02,CA00001126_novel03,CA00001126_novel04,CA00001126_novel05,CA00001126_novel10,CA00001126_novel08,CA00001126_novel11,CA00001126_novel12,CA00001126_novel13,CA00001126_novel14
LG16	CA00001140	+	A3	14832066-14832084	CA00001140_novel03,CA00001140_novel01	CA00001140_novel02,CA00001140_novel01,CA00001140_novel03
LG16	CA00001144	-	A3	14769216-14768825	CA00001144_novel04,CA00001144_R1	CA00001144_novel02,CA00001144_novel04,CA00001144_R1
LG16	CA00001151	+	A3	14707700-14707727	CA00001151_novel01,CA00001151_novel03,CA00001151_novel02	CA00001151_R1,CA00001151_novel01,CA00001151_novel02,CA00001151_novel03
LG16	CA00001158	+	A3	14657684-14657855	CA00001158_novel01	CA00001158_R1,CA00001158_novel01
LG16	CA00001160	+	A3	14642751-14642844	CA00001160_novel02	CA00001160_novel01,CA00001160_R1,CA00001160_novel02
LG16	CA00001165	+	A3	14601634-14601668	CA00001165_novel06	CA00001165_novel01,CA00001165_novel02,CA00001165_novel03,CA00001165_R1,CA00001165_novel05,CA00001165_novel07,CA00001165_novel06
LG16	CA00001167	+	A3	14512250-14512258	CA00001167_novel03	CA00001167_novel01,CA00001167_novel04,CA00001167_novel02,CA00001167_novel05,CA00001167_R1,CA00001167_novel03
LG16	CA00001167	+	A3	14514569-14514572	CA00001167_novel02,CA00001167_novel03,CA00001167_R1	CA00001167_novel05,CA00001167_novel03,CA00001167_novel02,CA00001167_R1
LG16	CA00001167	+	A3	14518409-14518410	CA00001167_novel03	CA00001167_novel01,CA00001167_novel04,CA00001167_novel02,CA00001167_novel05,CA00001167_R1,CA00001167_novel03
LG16	CA00001167	+	A3	14525427-14525430	CA00001167_novel03	CA00001167_novel01,CA00001167_novel04,CA00001167_novel02,CA00001167_novel05,CA00001167_R1,CA00001167_novel03
LG16	CA00001173	+	A3	14423670-14423673	CA00001173_novel05,CA00001173_R1	CA00001173_novel01,CA00001173_novel02,CA00001173_novel03,CA00001173_novel04,CA00001173_R1,CA00001173_novel05
LG16	CA00001183	-	A3	14262354-14262152	CA00001183_R1	CA00001183_novel02,CA00001183_novel01,CA00001183_R1
LG16	CA00001184	-	A3	14240866-14240857	CA00001184_novel06	CA00001184_R1,CA00001184_novel04,CA00001184_novel08,CA00001184_novel09,CA00001184_novel06
LG16	CA00001194	-	A3	13985926-13984255	CA00001194_R1	CA00001194_novel02,CA00001194_R1
LG16	CA00001195	-	A3	13948953-13948108	CA00001195_novel03	CA00001195_novel04,CA00001195_novel03
LG16	CA00001195	-	A3	13948953-13948627	CA00001195_R1,CA00001195_novel02	CA00001195_novel04,CA00001195_novel02,CA00001195_R1
LG16	CA00001195	-	A3	13952087-13952075	CA00001195_R1	CA00001195_novel04,CA00001195_novel03,CA00001195_novel02,CA00001195_R1
LG16	CA00001195	-	A3	13961798-13961774	CA00001195_novel01	CA00001195_R1,CA00001195_novel01
LG16	CA00001198	-	A3	13904436-13904409	CA00001198_R1	CA00001198_novel01,CA00001198_novel05,CA00001198_novel02,CA00001198_R1
LG16	CA00001214	-	A3	13492495-13492042	CA00001214_novel05	CA00001214_novel04,CA00001214_novel14,CA00001214_novel05
LG16	CA00001247	+	A3	12453702-12453707	CA00001247_novel14	CA00001247_R1,CA00001247_novel04,CA00001247_novel05,CA00001247_novel06,CA00001247_novel07,CA00001247_novel09,CA00001247_novel15,CA00001247_novel16,CA00001247_novel17,CA00001247_novel14
LG16	CA00001247	+	A3	12458371-12458375	CA00001247_novel08	CA00001247_R1,CA00001247_novel04,CA00001247_novel05,CA00001247_novel06,CA00001247_novel07,CA00001247_novel10,CA00001247_novel09,CA00001247_novel11,CA00001247_novel12,CA00001247_novel13,CA00001247_novel14,CA00001247_novel15,CA00001247_novel16,CA00001247_novel17,CA00001247_novel18,CA00001247_novel08
LG16	CA00001247	+	A3	12458758-12458780	CA00001247_novel04	CA00001247_R1,CA00001247_novel05,CA00001247_novel06,CA00001247_novel07,CA00001247_novel10,CA00001247_novel08,CA00001247_novel09,CA00001247_novel11,CA00001247_novel12,CA00001247_novel13,CA00001247_novel14,CA00001247_novel15,CA00001247_novel16,CA00001247_novel17,CA00001247_novel18,CA00001247_novel04
LG16	CA00001247	+	A3	12460579-12460583	CA00001247_novel19	CA00001247_R1,CA00001247_novel04,CA00001247_novel05,CA00001247_novel06,CA00001247_novel07,CA00001247_novel10,CA00001247_novel08,CA00001247_novel09,CA00001247_novel11,CA00001247_novel12,CA00001247_novel13,CA00001247_novel14,CA00001247_novel15,CA00001247_novel16,CA00001247_novel17,CA00001247_novel18,CA00001247_novel19
LG30	CA00001285	-	A3	28034761-28034161	CA00001285_R1	CA00001285_novel03,CA00001285_novel01,CA00001285_novel02,CA00001285_R1
LG30	CA00001316	+	A3	27172804-27172813	CA00001316_novel02	CA00001316_R1,CA00001316_novel04,CA00001316_novel02
LG30	CA00001321	+	A3	27029276-27029287	CA00001321_R1,CA00001321_novel02,CA00001321_novel01,CA00001321_novel06,CA00001321_novel07,CA00001321_novel05	CA00001321_novel03,CA00001321_R1,CA00001321_novel01,CA00001321_novel02,CA00001321_novel05,CA00001321_novel06,CA00001321_novel07
LG30	CA00001322	+	A3	27004483-27004553	CA00001322_novel01	CA00001322_R1,CA00001322_novel01
LG30	CA00001329	-	A3	26861983-26861929	CA00001329_R1	CA00001329_novel01,CA00001329_R1
LG30	CA00001342	+	A3	26440555-26440558	CA00001342_novel10	CA00001342_R1,CA00001342_novel02,CA00001342_novel05,CA00001342_novel06,CA00001342_novel08,CA00001342_novel09,CA00001342_novel11,CA00001342_novel12,CA00001342_novel13,CA00001342_novel10
LG30	CA00001343	-	A3	26392716-26392043	CA00001343_R1	CA00001343_novel01,CA00001343_R1
LG30	CA00001347	+	A3	26319417-26319455	CA00001347_novel01	CA00001347_R1,CA00001347_novel01
LG30	CA00001354	+	A3	26253832-26253835	CA00001354_novel02	CA00001354_R1,CA00001354_novel02
LG30	CA00001356	-	A3	26244015-26243641	CA00001356_novel02	CA00001356_novel01,CA00001356_novel02
LG30	CA00001364	-	A3	26193553-26193523	CA00001364_R1	CA00001364_novel04,CA00001364_novel02,CA00001364_novel01,CA00001364_R1
LG30	CA00001364	-	A3	26203585-26203534	CA00001364_novel03,CA00001364_novel02	CA00001364_novel01,CA00001364_novel02,CA00001364_novel03
LG30	CA00001364	-	A3	26209665-26209614	CA00001364_novel05	CA00001364_R1,CA00001364_novel05
LG30	CA00001364	-	A3	26210315-26210282	CA00001364_novel05	CA00001364_R1,CA00001364_novel05
LG30	CA00001365	-	A3	26176763-26176449	CA00001365_R1,CA00001365_novel03,CA00001365_novel02	CA00001365_novel01,CA00001365_R1,CA00001365_novel03,CA00001365_novel02
LG30	CA00001377	-	A3	25794075-25794072	CA00001377_novel04	CA00001377_novel01,CA00001377_R1,CA00001377_novel04
LG30	CA00001387	+	A3	25635757-25635760	CA00001387_novel03	CA00001387_novel01,CA00001387_novel02,CA00001387_R1,CA00001387_novel03
LG30	CA00001387	+	A3	25645353-25645368	CA00001387_novel01,CA00001387_novel03	CA00001387_novel02,CA00001387_R1,CA00001387_novel05,CA00001387_novel01,CA00001387_novel03
LG30	CA00001391	-	A3	25521645-25521632	CA00001391_novel02	CA00001391_novel06,CA00001391_novel03,CA00001391_novel01,CA00001391_novel02
LG30	CA00001395	-	A3	25449399-25449396	CA00001395_novel02,CA00001395_novel01	CA00001395_R1,CA00001395_novel02,CA00001395_novel01
LG30	CA00001400	-	A3	25338642-25338639	CA00001400_novel01,CA00001400_novel06	CA00001400_novel04,CA00001400_novel02,CA00001400_novel05,CA00001400_novel03,CA00001400_R1,CA00001400_novel01,CA00001400_novel06
LG30	CA00001401	-	A3	25320813-25320687	CA00001401_novel01	CA00001401_R1,CA00001401_novel01
LG30	CA00001439	-	A3	24267770-24267764	CA00001439_novel03	CA00001439_novel13,CA00001439_novel05,CA00001439_novel08,CA00001439_novel09,CA00001439_novel07,CA00001439_novel12,CA00001439_novel11,CA00001439_novel06,CA00001439_novel04,CA00001439_novel02,CA00001439_R1,CA00001439_novel10,CA00001439_novel03
LG30	CA00001443	-	A3	24208943-24208939	CA00001443_novel05,CA00001443_novel04,CA00001443_novel01,CA00001443_novel03,CA00001443_novel02	CA00001443_R1,CA00001443_novel01,CA00001443_novel03,CA00001443_novel05,CA00001443_novel04,CA00001443_novel02
LG30	CA00001449	-	A3	24132471-24132468	CA00001449_novel02	CA00001449_novel03,CA00001449_R1,CA00001449_novel02
LG30	CA00001470	+	A3	23439940-23439942	CA00001470_novel01	CA00001470_R1,CA00001470_novel01
LG30	CA00001470	+	A3	23447530-23447577	CA00001470_novel02	CA00001470_novel01,CA00001470_R1,CA00001470_novel02
LG30	CA00001473	+	A3	23415702-23415707	CA00001473_novel05	CA00001473_R1,CA00001473_novel03,CA00001473_novel06,CA00001473_novel07,CA00001473_novel05
LG30	CA00001474	+	A3	23381989-23382007	CA00001474_R1	CA00001474_novel01,CA00001474_R1
LG30	CA00001477	+	A3	23300306-23300396	CA00001477_novel02	CA00001477_R1,CA00001477_novel01,CA00001477_novel02
LG30	CA00001484	+	A3	23171608-23171632	CA00001484_R1	CA00001484_novel01,CA00001484_R1
LG30	CA00001496	+	A3	22945751-22945754	CA00001496_novel03	CA00001496_R1,CA00001496_novel02,CA00001496_novel03
LG30	CA00001520	-	A3	22448110-22447141	CA00001520_R1,CA00001520_novel01,CA00001520_novel03,CA00001520_novel02	CA00001520_novel05,CA00001520_novel03,CA00001520_novel01,CA00001520_novel02,CA00001520_R1
LG30	CA00001520	-	A3	22448718-22448712	CA00001520_R1,CA00001520_novel02	CA00001520_novel04,CA00001520_novel01,CA00001520_novel02,CA00001520_R1
LG30	CA00001520	-	A3	22448721-22448712	CA00001520_R1,CA00001520_novel02	CA00001520_novel03,CA00001520_novel02,CA00001520_R1
LG30	CA00001520	-	A3	22448721-22448718	CA00001520_novel04,CA00001520_novel01	CA00001520_novel03,CA00001520_novel04,CA00001520_novel01
LG30	CA00001520	-	A3	22451274-22451270	CA00001520_novel02	CA00001520_novel04,CA00001520_novel01,CA00001520_R1,CA00001520_novel02
LG30	CA00001521	+	A3	22439224-22439266	CA00001521_R1	CA00001521_novel01,CA00001521_R1
LG30	CA00001541	-	A3	22149020-22149017	CA00001541_novel04,CA00001541_novel02	CA00001541_novel01,CA00001541_R1,CA00001541_novel03,CA00001541_novel02,CA00001541_novel04
LG30	CA00001541	-	A3	22152719-22152689	CA00001541_novel02,CA00001541_R1	CA00001541_novel01,CA00001541_novel02,CA00001541_R1
LG30	CA00001542	+	A3	22139457-22139462	CA00001542_novel04	CA00001542_novel02,CA00001542_R1,CA00001542_novel04
LG30	CA00001542	+	A3	22141628-22141630	CA00001542_novel04	CA00001542_novel01,CA00001542_novel02,CA00001542_novel03,CA00001542_R1,CA00001542_novel05,CA00001542_novel06,CA00001542_novel07,CA00001542_novel04
LG30	CA00001543	-	A3	22129064-22129037	CA00001543_R1	CA00001543_novel01,CA00001543_R1
LG30	CA00001545	-	A3	22116265-22116223	CA00001545_novel01	CA00001545_R1,CA00001545_novel01
LG30	CA00001557	+	A3	21931759-21932391	CA00001557_novel05	CA00001557_novel03,CA00001557_novel05
LG30	CA00001557	+	A3	21933279-21933461	CA00001557_novel03,CA00001557_novel01,CA00001557_novel05,CA00001557_R1	CA00001557_novel02,CA00001557_R1,CA00001557_novel03,CA00001557_novel01,CA00001557_novel05
LG30	CA00001562	-	A3	21765548-21765546	CA00001562_novel04,CA00001562_novel08	CA00001562_novel06,CA00001562_novel03,CA00001562_novel01,CA00001562_R1,CA00001562_novel09,CA00001562_novel05,CA00001562_novel04,CA00001562_novel08
LG30	CA00001562	-	A3	21766509-21766505	CA00001562_novel04	CA00001562_novel03,CA00001562_R1,CA00001562_novel05,CA00001562_novel04
LG30	CA00001567	-	A3	21628025-21627440	CA00001567_novel11	CA00001567_novel03,CA00001567_novel11
LG30	CA00001567	-	A3	21629434-21629390	CA00001567_novel06	CA00001567_novel07,CA00001567_R1,CA00001567_novel06
LG30	CA00001570	-	A3	21578061-21578025	CA00001570_R1	CA00001570_novel04,CA00001570_novel03,CA00001570_novel02,CA00001570_R1
LG30	CA00001579	-	A3	21366935-21366920	CA00001579_R1	CA00001579_novel02,CA00001579_novel03,CA00001579_R1
LG30	CA00001581	-	A3	21345557-21345407	CA00001581_novel03	CA00001581_novel04,CA00001581_novel02,CA00001581_novel01,CA00001581_R1,CA00001581_novel03
LG30	CA00001585	+	A3	21299299-21299320	CA00001585_R1	CA00001585_novel01,CA00001585_novel02,CA00001585_R1
LG30	CA00001589	-	A3	21193123-21193120	CA00001589_novel19,CA00001589_novel06,CA00001589_novel07,CA00001589_R1,CA00001589_novel18,CA00001589_novel17,CA00001589_novel02,CA00001589_novel13,CA00001589_novel12,CA00001589_novel15,CA00001589_novel14,CA00001589_novel04	CA00001589_novel09,CA00001589_novel06,CA00001589_novel19,CA00001589_R1,CA00001589_novel15,CA00001589_novel18,CA00001589_novel17,CA00001589_novel07,CA00001589_novel14,CA00001589_novel04,CA00001589_novel02,CA00001589_novel12,CA00001589_novel13
LG30	CA00001596	+	A3	20827147-20827159	CA00001596_R1,CA00001596_novel02	CA00001596_novel05,CA00001596_novel03,CA00001596_novel01,CA00001596_novel04,CA00001596_novel07,CA00001596_novel02,CA00001596_R1
LG30	CA00001596	+	A3	20827854-20828270	CA00001596_novel02,CA00001596_novel03,CA00001596_novel07,CA00001596_novel04	CA00001596_novel05,CA00001596_novel02,CA00001596_novel03,CA00001596_novel04,CA00001596_novel07
LG2	CA00001604	+	A3	30072146-30072218	CA00001604_novel01,CA00001604_novel02	CA00001604_R1,CA00001604_novel01,CA00001604_novel02
LG2	CA00001612	+	A3	29858154-29858423	CA00001612_R1	CA00001612_novel02,CA00001612_R1
LG2	CA00001623	+	A3	29602482-29602485	CA00001623_novel01,CA00001623_novel02	CA00001623_R1,CA00001623_novel01,CA00001623_novel02
LG2	CA00001651	+	A3	28722401-28722404	CA00001651_novel01	CA00001651_R1,CA00001651_novel01
LG2	CA00001656	-	A3	28591317-28591287	CA00001656_R1	CA00001656_novel04,CA00001656_novel06,CA00001656_novel05,CA00001656_novel07,CA00001656_novel01,CA00001656_novel08,CA00001656_novel03,CA00001656_novel02,CA00001656_novel09,CA00001656_R1
LG2	CA00001656	-	A3	28594546-28594516	CA00001656_novel04	CA00001656_novel06,CA00001656_novel05,CA00001656_novel01,CA00001656_novel08,CA00001656_novel03,CA00001656_novel02,CA00001656_R1,CA00001656_novel04
LG2	CA00001656	-	A3	28596751-28596734	CA00001656_novel04,CA00001656_novel07,CA00001656_novel06,CA00001656_novel03,CA00001656_novel02	CA00001656_novel05,CA00001656_novel01,CA00001656_novel04,CA00001656_novel06,CA00001656_novel07,CA00001656_novel03,CA00001656_novel02
LG2	CA00001658	-	A3	28575684-28575681	CA00001658_novel03,CA00001658_novel01	CA00001658_novel02,CA00001658_novel04,CA00001658_R1,CA00001658_novel01,CA00001658_novel03
LG2	CA00001658	-	A3	28578699-28578660	CA00001658_novel01	CA00001658_novel03,CA00001658_novel02,CA00001658_novel04,CA00001658_novel01
LG2	CA00001658	-	A3	28578720-28578660	CA00001658_novel01	CA00001658_R1,CA00001658_novel01
LG2	CA00001658	-	A3	28578720-28578699	CA00001658_novel03,CA00001658_novel04,CA00001658_novel02	CA00001658_R1,CA00001658_novel03,CA00001658_novel02,CA00001658_novel04
LG2	CA00001659	+	A3	28563920-28563998	CA00001659_R1,CA00001659_novel01,CA00001659_novel06,CA00001659_novel07,CA00001659_novel04	CA00001659_novel05,CA00001659_novel01,CA00001659_novel04,CA00001659_R1,CA00001659_novel06,CA00001659_novel07
LG12	CA00001672	-	A3	12344092-12344059	CA00001672_novel01	CA00001672_R1,CA00001672_novel01
LG12	CA00001677	+	A3	12098844-12098924	CA00001677_R1,CA00001677_novel05	CA00001677_novel04,CA00001677_R1,CA00001677_novel05
LG12	CA00001682	+	A3	12027116-12027122	CA00001682_novel02,CA00001682_novel01	CA00001682_R1,CA00001682_novel01,CA00001682_novel02
LG12	CA00001683	-	A3	12012286-12012281	CA00001683_novel03	CA00001683_novel05,CA00001683_novel01,CA00001683_novel02,CA00001683_novel04,CA00001683_R1,CA00001683_novel03
LG12	CA00001683	-	A3	12012584-12012581	CA00001683_R1,CA00001683_novel05,CA00001683_novel04,CA00001683_novel02,CA00001683_novel01	CA00001683_novel03,CA00001683_novel05,CA00001683_novel01,CA00001683_novel02,CA00001683_novel04,CA00001683_R1
LG12	CA00001693	-	A3	11898340-11898038	CA00001693_R1	CA00001693_novel03,CA00001693_R1
LG12	CA00001698	-	A3	11784383-11784356	CA00001698_R1	CA00001698_novel07,CA00001698_novel06,CA00001698_novel05,CA00001698_novel02,CA00001698_novel01,CA00001698_novel04,CA00001698_R1
LG12	CA00001698	-	A3	11786059-11785409	CA00001698_novel03,CA00001698_novel02,CA00001698_novel07,CA00001698_novel05,CA00001698_novel04	CA00001698_novel06,CA00001698_novel07,CA00001698_novel05,CA00001698_novel03,CA00001698_novel02,CA00001698_novel04
LG12	CA00001698	-	A3	11791794-11791791	CA00001698_novel02	CA00001698_novel06,CA00001698_novel05,CA00001698_novel03,CA00001698_novel01,CA00001698_novel04,CA00001698_R1,CA00001698_novel02
LG12	CA00001709	-	A3	11502361-11502349	CA00001709_novel04,CA00001709_novel05,CA00001709_novel07,CA00001709_novel01,CA00001709_novel02,CA00001709_novel13,CA00001709_novel12,CA00001709_R1,CA00001709_novel08,CA00001709_novel15	CA00001709_novel03,CA00001709_novel15,CA00001709_novel13,CA00001709_novel05,CA00001709_novel04,CA00001709_novel08,CA00001709_novel02,CA00001709_novel01,CA00001709_novel12,CA00001709_R1,CA00001709_novel07
LG12	CA00001712	+	A3	11403971-11404001	CA00001712_novel01,CA00001712_novel02,CA00001712_novel03	CA00001712_R1,CA00001712_novel01,CA00001712_novel02,CA00001712_novel03
LG12	CA00001715	-	A3	11267465-11267424	CA00001715_R1,CA00001715_novel26,CA00001715_novel07	CA00001715_novel18,CA00001715_novel28,CA00001715_novel16,CA00001715_novel09,CA00001715_novel08,CA00001715_novel17,CA00001715_novel06,CA00001715_novel26,CA00001715_novel07,CA00001715_R1
LG12	CA00001715	-	A3	11285054-11285036	CA00001715_novel06	CA00001715_novel09,CA00001715_novel08,CA00001715_novel10,CA00001715_R1,CA00001715_novel05,CA00001715_novel03,CA00001715_novel04,CA00001715_novel06
LG12	CA00001717	-	A3	11234379-11234001	CA00001717_R1	CA00001717_novel08,CA00001717_novel10,CA00001717_R1
LG12	CA00001728	+	A3	10876986-10878492	CA00001728_novel01	CA00001728_novel02,CA00001728_novel01
LG12	CA00001736	-	A3	10746152-10744681	CA00001736_novel03,CA00001736_novel01	CA00001736_novel02,CA00001736_novel01,CA00001736_novel03
tig00214183_arrow_4049273_7079891	CA00001778	-	A3	452789-452787	CA00001778_novel04	CA00001778_novel05,CA00001778_novel03,CA00001778_novel01,CA00001778_R1,CA00001778_novel02,CA00001778_novel04
tig00214183_arrow_4049273_7079891	CA00001778	-	A3	455365-455362	CA00001778_novel02,CA00001778_novel03,CA00001778_novel04,CA00001778_novel05,CA00001778_R1	CA00001778_novel01,CA00001778_novel04,CA00001778_novel05,CA00001778_novel03,CA00001778_R1,CA00001778_novel02
tig00214183_arrow_4049273_7079891	CA00001778	-	A3	458355-458348	CA00001778_novel03,CA00001778_novel04	CA00001778_R1,CA00001778_novel04,CA00001778_novel03
tig00214183_arrow_4049273_7079891	CA00001780	+	A3	465147-465186	CA00001780_novel01,CA00001780_novel02	CA00001780_R1,CA00001780_novel01,CA00001780_novel02
tig00214183_arrow_4049273_7079891	CA00001785	-	A3	509222-509211	CA00001785_novel02	CA00001785_novel05,CA00001785_novel03,CA00001785_novel01,CA00001785_novel02
tig00214183_arrow_4049273_7079891	CA00001792	-	A3	751463-751447	CA00001792_novel01	CA00001792_R1,CA00001792_novel01
tig00214183_arrow_4049273_7079891	CA00001792	-	A3	751736-751701	CA00001792_R1	CA00001792_novel01,CA00001792_R1
tig00214183_arrow_4049273_7079891	CA00001817	+	A3	1133158-1133169	CA00001817_R1	CA00001817_novel01,CA00001817_R1
tig00214183_arrow_4049273_7079891	CA00001836	+	A3	1463315-1464505	CA00001836_R1	CA00001836_novel01,CA00001836_R1
tig00214183_arrow_4049273_7079891	CA00001836	+	A3	1465015-1465018	CA00001836_R1	CA00001836_novel01,CA00001836_novel02,CA00001836_R1
tig00214183_arrow_4049273_7079891	CA00001846	+	A3	1613990-1614008	CA00001846_novel01	CA00001846_R1,CA00001846_novel01
tig00214183_arrow_4049273_7079891	CA00001846	+	A3	1623412-1623415	CA00001846_novel04	CA00001846_novel05,CA00001846_novel06,CA00001846_novel08,CA00001846_novel07,CA00001846_novel10,CA00001846_novel11,CA00001846_novel04
tig00214183_arrow_4049273_7079891	CA00001846	+	A3	1623415-1625635	CA00001846_novel02,CA00001846_R1	CA00001846_novel04,CA00001846_R1,CA00001846_novel02
tig00214183_arrow_4049273_7079891	CA00001846	+	A3	1624848-1624850	CA00001846_novel08	CA00001846_novel03,CA00001846_novel08
tig00214183_arrow_4049273_7079891	CA00001846	+	A3	1624848-1624851	CA00001846_novel11	CA00001846_novel03,CA00001846_novel11
tig00214183_arrow_4049273_7079891	CA00001846	+	A3	1624850-1624851	CA00001846_novel11	CA00001846_novel08,CA00001846_novel11
tig00214183_arrow_4049273_7079891	CA00001856	-	A3	1678908-1678906	CA00001856_novel01	CA00001856_novel02,CA00001856_R1,CA00001856_novel01
tig00214183_arrow_4049273_7079891	CA00001856	-	A3	1681641-1681638	CA00001856_novel01	CA00001856_R1,CA00001856_novel01
tig00214183_arrow_4049273_7079891	CA00001857	-	A3	1692189-1692186	CA00001857_novel04,CA00001857_novel05,CA00001857_R1	CA00001857_novel03,CA00001857_novel01,CA00001857_novel02,CA00001857_R1,CA00001857_novel05,CA00001857_novel04
tig00214183_arrow_4049273_7079891	CA00001876	+	A3	1936752-1937165	CA00001876_novel04	CA00001876_novel02,CA00001876_novel04
tig00214183_arrow_4049273_7079891	CA00001882	+	A3	1981488-1981527	CA00001882_novel01	CA00001882_novel02,CA00001882_novel01
tig00214183_arrow_4049273_7079891	CA00001905	+	A3	2252921-2252993	CA00001905_R1	CA00001905_novel01,CA00001905_novel02,CA00001905_novel04,CA00001905_R1
tig00214183_arrow_4049273_7079891	CA00001906	+	A3	2280602-2280651	CA00001906_novel03,CA00001906_novel02,CA00001906_R1	CA00001906_novel01,CA00001906_novel02,CA00001906_novel03,CA00001906_R1
tig00214183_arrow_4049273_7079891	CA00001913	+	A3	2404510-2404591	CA00001913_novel06,CA00001913_novel01	CA00001913_R1,CA00001913_novel06,CA00001913_novel01
tig00214183_arrow_4049273_7079891	CA00001913	+	A3	2404510-2404639	CA00001913_novel02	CA00001913_R1,CA00001913_novel02
tig00214183_arrow_4049273_7079891	CA00001913	+	A3	2404510-2404705	CA00001913_novel04	CA00001913_R1,CA00001913_novel04
tig00214183_arrow_4049273_7079891	CA00001913	+	A3	2404591-2404639	CA00001913_novel02	CA00001913_novel06,CA00001913_novel01,CA00001913_novel02
tig00214183_arrow_4049273_7079891	CA00001913	+	A3	2404591-2404705	CA00001913_novel04	CA00001913_novel06,CA00001913_novel01,CA00001913_novel04
tig00214183_arrow_4049273_7079891	CA00001913	+	A3	2404639-2404705	CA00001913_novel04	CA00001913_novel02,CA00001913_novel04
tig00214183_arrow_4049273_7079891	CA00001924	-	A3	2554069-2554048	CA00001924_R1	CA00001924_novel09,CA00001924_novel06,CA00001924_novel05,CA00001924_novel08,CA00001924_novel03,CA00001924_novel07,CA00001924_novel01,CA00001924_novel02,CA00001924_novel10,CA00001924_R1
tig00214183_arrow_4049273_7079891	CA00001932	+	A3	2650176-2651292	CA00001932_R1	CA00001932_novel02,CA00001932_R1
LG50	CA00001953	+	A3	14327910-14328009	CA00001953_R1	CA00001953_novel01,CA00001953_R1
LG50	CA00001955	-	A3	14307530-14307506	CA00001955_novel01	CA00001955_R1,CA00001955_novel01
LG50	CA00001964	+	A3	14027166-14027170	CA00001964_novel02	CA00001964_novel01,CA00001964_novel04,CA00001964_novel05,CA00001964_novel06,CA00001964_novel03,CA00001964_R1,CA00001964_novel02
LG50	CA00001981	+	A3	13523939-13523942	CA00001981_novel01	CA00001981_R1,CA00001981_novel01
LG50	CA00002016	+	A3	12693957-12693987	CA00002016_novel02,CA00002016_novel01,CA00002016_novel03	CA00002016_R1,CA00002016_novel01,CA00002016_novel02,CA00002016_novel03
LG50	CA00002017	-	A3	12685678-12685671	CA00002017_R1,CA00002017_novel02	CA00002017_novel01,CA00002017_novel02,CA00002017_R1
LG50	CA00002019	+	A3	12674487-12674932	CA00002019_novel03,CA00002019_R1	CA00002019_novel04,CA00002019_R1,CA00002019_novel03
LG50	CA00002034	+	A3	12455522-12455545	CA00002034_R1,CA00002034_novel02,CA00002034_novel01,CA00002034_novel06,CA00002034_novel05	CA00002034_novel03,CA00002034_novel01,CA00002034_novel02,CA00002034_novel05,CA00002034_R1,CA00002034_novel06
LG50	CA00002049	+	A3	12201047-12201550	CA00002049_R1,CA00002049_novel02,CA00002049_novel01	CA00002049_novel03,CA00002049_R1,CA00002049_novel01,CA00002049_novel02
LG50	CA00002054	-	A3	11659455-11659451	CA00002054_novel01	CA00002054_novel03,CA00002054_R1,CA00002054_novel01
LG50	CA00002057	-	A3	11523329-11522970	CA00002057_novel03,CA00002057_novel01,CA00002057_R1	CA00002057_novel02,CA00002057_novel01,CA00002057_novel03,CA00002057_R1
LG50	CA00002067	-	A3	11338924-11338899	CA00002067_novel04,CA00002067_R1,CA00002067_novel01	CA00002067_novel03,CA00002067_novel02,CA00002067_R1,CA00002067_novel04,CA00002067_novel01
LG50	CA00002075	+	A3	11187030-11187069	CA00002075_novel01	CA00002075_R1,CA00002075_novel01
LG50	CA00002079	-	A3	11143039-11142988	CA00002079_novel01	CA00002079_R1,CA00002079_novel01
LG50	CA00002079	-	A3	11148357-11148316	CA00002079_novel02,CA00002079_novel01	CA00002079_R1,CA00002079_novel01,CA00002079_novel02
LG50	CA00002086	-	A3	11084088-11084085	CA00002086_novel03	CA00002086_novel02,CA00002086_novel01,CA00002086_R1,CA00002086_novel03
LG50	CA00002094	-	A3	10917704-10917659	CA00002094_novel01	CA00002094_R1,CA00002094_novel01
LG50	CA00002119	-	A3	10373801-10373324	CA00002119_novel13,CA00002119_novel12,CA00002119_novel11,CA00002119_novel10,CA00002119_novel16,CA00002119_novel15,CA00002119_novel14,CA00002119_R1,CA00002119_novel08,CA00002119_novel04,CA00002119_novel05,CA00002119_novel06,CA00002119_novel07,CA00002119_novel01,CA00002119_novel02,CA00002119_novel03	CA00002119_novel09,CA00002119_novel11,CA00002119_novel10,CA00002119_novel06,CA00002119_novel15,CA00002119_novel12,CA00002119_novel03,CA00002119_novel13,CA00002119_novel04,CA00002119_novel05,CA00002119_novel02,CA00002119_novel16,CA00002119_novel14,CA00002119_novel07,CA00002119_novel08,CA00002119_novel01,CA00002119_R1
LG50	CA00002119	-	A3	10378310-10378305	CA00002119_novel12,CA00002119_novel06	CA00002119_novel03,CA00002119_novel06,CA00002119_novel12
LG50	CA00002122	+	A3	10282237-10282240	CA00002122_novel10,CA00002122_novel13,CA00002122_novel01	CA00002122_novel03,CA00002122_novel05,CA00002122_novel02,CA00002122_R1,CA00002122_novel07,CA00002122_novel04,CA00002122_novel08,CA00002122_novel12,CA00002122_novel11,CA00002122_novel09,CA00002122_novel01,CA00002122_novel10,CA00002122_novel13
LG50	CA00002122	+	A3	10283152-10283186	CA00002122_novel01,CA00002122_novel06,CA00002122_R1,CA00002122_novel02,CA00002122_novel08,CA00002122_novel03,CA00002122_novel11,CA00002122_novel10,CA00002122_novel13,CA00002122_novel12,CA00002122_novel15,CA00002122_novel14,CA00002122_novel04,CA00002122_novel16	CA00002122_novel05,CA00002122_novel01,CA00002122_novel03,CA00002122_novel10,CA00002122_novel02,CA00002122_R1,CA00002122_novel06,CA00002122_novel04,CA00002122_novel08,CA00002122_novel12,CA00002122_novel11,CA00002122_novel13,CA00002122_novel14,CA00002122_novel15,CA00002122_novel16
LG50	CA00002122	+	A3	10283152-10283214	CA00002122_novel07	CA00002122_novel05,CA00002122_novel07
LG50	CA00002122	+	A3	10283186-10283214	CA00002122_novel07	CA00002122_novel01,CA00002122_novel03,CA00002122_novel10,CA00002122_novel02,CA00002122_R1,CA00002122_novel06,CA00002122_novel04,CA00002122_novel08,CA00002122_novel12,CA00002122_novel11,CA00002122_novel13,CA00002122_novel14,CA00002122_novel15,CA00002122_novel16,CA00002122_novel07
LG50	CA00002122	+	A3	10288781-10288847	CA00002122_novel08	CA00002122_novel01,CA00002122_novel03,CA00002122_novel05,CA00002122_novel10,CA00002122_novel02,CA00002122_R1,CA00002122_novel06,CA00002122_novel07,CA00002122_novel04,CA00002122_novel12,CA00002122_novel11,CA00002122_novel09,CA00002122_novel14,CA00002122_novel15,CA00002122_novel16,CA00002122_novel17,CA00002122_novel18,CA00002122_novel19,CA00002122_novel08
LG50	CA00002128	-	A3	10234915-10231871	CA00002128_R1	CA00002128_novel01,CA00002128_R1
LG50	CA00002138	+	A3	10119152-10119164	CA00002138_novel02,CA00002138_novel06,CA00002138_novel09	CA00002138_novel01,CA00002138_novel02,CA00002138_novel06,CA00002138_novel09
LG50	CA00002138	+	A3	10119152-10119164	CA00002138_novel03	CA00002138_novel07,CA00002138_novel03
LG50	CA00002138	+	A3	10118748-10118759	CA00002138_novel08	CA00002138_novel11,CA00002138_novel08
LG50	CA00002140	+	A3	10085663-10085750	CA00002140_novel03	CA00002140_R1,CA00002140_novel01,CA00002140_novel04,CA00002140_novel03
LG50	CA00002140	+	A3	10086016-10086019	CA00002140_novel04,CA00002140_novel05,CA00002140_novel02,CA00002140_novel03,CA00002140_R1	CA00002140_novel01,CA00002140_R1,CA00002140_novel03,CA00002140_novel02,CA00002140_novel04,CA00002140_novel05
LG50	CA00002149	-	A3	9830258-9830060	CA00002149_novel02,CA00002149_R1	CA00002149_novel03,CA00002149_R1,CA00002149_novel02
LG50	CA00002149	-	A3	9833916-9833911	CA00002149_novel03,CA00002149_novel01,CA00002149_R1	CA00002149_novel02,CA00002149_R1,CA00002149_novel03,CA00002149_novel01
LG50	CA00002152	-	A3	9795940-9795902	CA00002152_R1	CA00002152_novel03,CA00002152_R1
LG50	CA00002152	-	A3	9795943-9795902	CA00002152_R1	CA00002152_novel02,CA00002152_R1
LG50	CA00002152	-	A3	9795943-9795940	CA00002152_novel03	CA00002152_novel02,CA00002152_novel03
LG50	CA00002168	+	A3	9582811-9582841	CA00002168_novel01,CA00002168_novel02,CA00002168_novel03,CA00002168_novel04,CA00002168_novel05,CA00002168_novel06,CA00002168_novel07	CA00002168_R1,CA00002168_novel01,CA00002168_novel02,CA00002168_novel03,CA00002168_novel04,CA00002168_novel05,CA00002168_novel06,CA00002168_novel07
LG50	CA00002168	+	A3	9587095-9587176	CA00002168_novel02	CA00002168_novel01,CA00002168_R1,CA00002168_novel03,CA00002168_novel04,CA00002168_novel05,CA00002168_novel06,CA00002168_novel07,CA00002168_novel02
LG50	CA00002168	+	A3	9589855-9589861	CA00002168_novel02	CA00002168_novel01,CA00002168_novel03,CA00002168_novel04,CA00002168_novel05,CA00002168_novel06,CA00002168_novel07,CA00002168_novel02
LG50	CA00002169	-	A3	9560446-9560440	CA00002169_novel04,CA00002169_R1	CA00002169_novel03,CA00002169_novel02,CA00002169_novel04,CA00002169_R1
LG50	CA00002177	-	A3	9439061-9439028	CA00002177_novel03	CA00002177_R1,CA00002177_novel03
LG50	CA00002199	+	A3	9138351-9138381	CA00002199_novel01	CA00002199_R1,CA00002199_novel01
LG50	CA00002207	-	A3	9030654-9030624	CA00002207_novel02,CA00002207_novel01	CA00002207_R1,CA00002207_novel01,CA00002207_novel02
LG50	CA00002207	-	A3	9032860-9032857	CA00002207_novel02	CA00002207_novel01,CA00002207_novel02
LG50	CA00002213	+	A3	9013107-9013113	CA00002213_novel09,CA00002213_novel08,CA00002213_novel05,CA00002213_novel07,CA00002213_novel06	CA00002213_novel04,CA00002213_novel05,CA00002213_novel06,CA00002213_novel07,CA00002213_novel08,CA00002213_novel09
LG47	CA00002234	-	A3	12044780-12044718	CA00002234_R1	CA00002234_novel01,CA00002234_R1
LG47	CA00002239	-	A3	12141910-12141898	CA00002239_R1	CA00002239_novel06,CA00002239_novel02,CA00002239_novel01,CA00002239_novel03,CA00002239_novel05,CA00002239_R1
LG47	CA00002239	-	A3	12142073-12142020	CA00002239_R1	CA00002239_novel02,CA00002239_R1
LG47	CA00002239	-	A3	12142082-12142020	CA00002239_R1	CA00002239_novel06,CA00002239_novel01,CA00002239_novel03,CA00002239_novel05,CA00002239_R1
LG47	CA00002239	-	A3	12142082-12142073	CA00002239_novel02	CA00002239_novel06,CA00002239_novel01,CA00002239_novel03,CA00002239_novel05,CA00002239_novel02
LG47	CA00002239	-	A3	12146990-12146813	CA00002239_R1	CA00002239_novel02,CA00002239_novel01,CA00002239_novel03,CA00002239_novel05,CA00002239_novel04,CA00002239_R1
LG47	CA00002255	-	A3	12418773-12418769	CA00002255_novel14	CA00002255_novel18,CA00002255_novel02,CA00002255_novel20,CA00002255_novel31,CA00002255_novel28,CA00002255_novel03,CA00002255_novel04,CA00002255_novel22,CA00002255_novel16,CA00002255_novel05,CA00002255_novel15,CA00002255_novel26,CA00002255_novel19,CA00002255_novel30,CA00002255_novel29,CA00002255_novel24,CA00002255_novel13,CA00002255_novel27,CA00002255_novel25,CA00002255_novel23,CA00002255_novel21,…
LG47	CA00002255	-	A3	12424910-12424903	CA00002255_novel02	CA00002255_novel18,CA00002255_novel20,CA00002255_novel03,CA00002255_novel04,CA00002255_novel22,CA00002255_novel16,CA00002255_novel05,CA00002255_novel15,CA00002255_novel19,CA00002255_novel24,CA00002255_novel13,CA00002255_novel14,CA00002255_novel25,CA00002255_novel23,CA00002255_novel21,CA00002255_novel11,CA00002255_novel10,CA00002255_novel09,CA00002255_novel07,CA00002255_novel12,CA00002255_novel06,…
LG47	CA00002255	-	A3	12424934-12424903	CA00002255_novel02	CA00002255_novel17,CA00002255_novel02
LG47	CA00002255	-	A3	12424934-12424910	CA00002255_novel16,CA00002255_novel13,CA00002255_novel19,CA00002255_novel10,CA00002255_R1,CA00002255_novel12,CA00002255_novel11,CA00002255_novel25,CA00002255_novel24,CA00002255_novel21,CA00002255_novel20,CA00002255_novel23,CA00002255_novel22,CA00002255_novel07,CA00002255_novel06,CA00002255_novel05,CA00002255_novel04,CA00002255_novel03,CA00002255_novel15,CA00002255_novel01,CA00002255_novel18,CA000…	CA00002255_novel17,CA00002255_novel18,CA00002255_novel20,CA00002255_novel03,CA00002255_novel04,CA00002255_novel22,CA00002255_novel16,CA00002255_novel05,CA00002255_novel15,CA00002255_novel19,CA00002255_novel24,CA00002255_novel13,CA00002255_novel14,CA00002255_novel25,CA00002255_novel23,CA00002255_novel21,CA00002255_novel11,CA00002255_novel10,CA00002255_novel09,CA00002255_novel07,CA00002255_novel12,…
LG47	CA00002255	-	A3	12425498-12425496	CA00002255_novel13	CA00002255_novel18,CA00002255_novel20,CA00002255_novel03,CA00002255_novel04,CA00002255_novel22,CA00002255_novel16,CA00002255_novel15,CA00002255_novel19,CA00002255_novel24,CA00002255_novel14,CA00002255_novel21,CA00002255_novel17,CA00002255_novel11,CA00002255_novel10,CA00002255_novel09,CA00002255_R1,CA00002255_novel08,CA00002255_novel01,CA00002255_novel13
LG47	CA00002255	-	A3	12425712-12425710	CA00002255_novel16,CA00002255_novel19,CA00002255_novel04,CA00002255_R1,CA00002255_novel24,CA00002255_novel21,CA00002255_novel20,CA00002255_novel22,CA00002255_novel10,CA00002255_novel11,CA00002255_novel14,CA00002255_novel15,CA00002255_novel01,CA00002255_novel17,CA00002255_novel18,CA00002255_novel03,CA00002255_novel09,CA00002255_novel08	CA00002255_novel13,CA00002255_novel18,CA00002255_novel20,CA00002255_novel03,CA00002255_novel04,CA00002255_novel22,CA00002255_novel16,CA00002255_novel15,CA00002255_novel19,CA00002255_novel24,CA00002255_novel14,CA00002255_novel21,CA00002255_novel17,CA00002255_novel11,CA00002255_novel10,CA00002255_novel09,CA00002255_R1,CA00002255_novel08,CA00002255_novel01
LG27	CA00002293	-	A3	30029322-30029320	CA00002293_novel03	CA00002293_novel04,CA00002293_novel03
LG27	CA00002293	-	A3	30052010-30052007	CA00002293_novel04	CA00002293_novel03,CA00002293_novel02,CA00002293_novel01,CA00002293_R1,CA00002293_novel04
LG27	CA00002342	-	A3	28868116-28868044	CA00002342_novel03	CA00002342_novel04,CA00002342_novel01,CA00002342_novel05,CA00002342_novel06,CA00002342_novel02,CA00002342_novel03
LG27	CA00002358	-	A3	28566763-28566760	CA00002358_novel02,CA00002358_novel01	CA00002358_novel03,CA00002358_R1,CA00002358_novel01,CA00002358_novel02
LG27	CA00002360	+	A3	28526316-28526330	CA00002360_R1,CA00002360_novel02	CA00002360_novel04,CA00002360_R1,CA00002360_novel02
LG27	CA00002363	-	A3	28458645-28458642	CA00002363_novel04,CA00002363_novel01,CA00002363_novel03,CA00002363_R1	CA00002363_novel02,CA00002363_novel01,CA00002363_novel03,CA00002363_novel04,CA00002363_R1
LG27	CA00002378	+	A3	28027569-28027620	CA00002378_R1	CA00002378_novel01,CA00002378_R1
LG27	CA00002381	-	A3	27993888-27993886	CA00002381_novel02	CA00002381_novel01,CA00002381_R1,CA00002381_novel02
LG27	CA00002383	+	A3	27971754-27971778	CA00002383_novel02	CA00002383_R1,CA00002383_novel01,CA00002383_novel02
LG27	CA00002397	+	A3	27607578-27607579	CA00002397_novel03	CA00002397_novel01,CA00002397_novel03
LG27	CA00002404	+	A3	27411975-27412064	CA00002404_novel01	CA00002404_R1,CA00002404_novel01
LG27	CA00002404	+	A3	27423430-27423442	CA00002404_R1	CA00002404_novel01,CA00002404_R1
LG27	CA00002413	-	A3	26917743-26917740	CA00002413_novel02	CA00002413_R1,CA00002413_novel02
LG27	CA00002426	-	A3	26720845-26720514	CA00002426_novel02,CA00002426_R1,CA00002426_novel09,CA00002426_novel08	CA00002426_novel01,CA00002426_novel06,CA00002426_novel09,CA00002426_novel08,CA00002426_novel02,CA00002426_R1
LG27	CA00002429	+	A3	26675581-26675584	CA00002429_R1	CA00002429_novel01,CA00002429_novel02,CA00002429_R1
LG27	CA00002430	-	A3	26664319-26664317	CA00002430_novel02	CA00002430_novel01,CA00002430_novel03,CA00002430_novel02
LG27	CA00002434	+	A3	26624195-26624205	CA00002434_novel04,CA00002434_novel03	CA00002434_novel01,CA00002434_novel03,CA00002434_novel04
LG27	CA00002435	-	A3	26609901-26609867	CA00002435_novel01	CA00002435_R1,CA00002435_novel01
LG27	CA00002469	+	A3	26163372-26163375	CA00002469_novel02,CA00002469_novel04,CA00002469_R1	CA00002469_novel01,CA00002469_R1,CA00002469_novel02,CA00002469_novel04
LG27	CA00002472	-	A3	26146203-26146178	CA00002472_novel02	CA00002472_novel01,CA00002472_R1,CA00002472_novel02
LG27	CA00002473	+	A3	26137538-26137547	CA00002473_novel02	CA00002473_novel01,CA00002473_R1,CA00002473_novel02
LG27	CA00002508	+	A3	25482273-25482276	CA00002508_novel01	CA00002508_R1,CA00002508_novel01
LG27	CA00002508	+	A3	25484873-25484879	CA00002508_R1	CA00002508_novel01,CA00002508_novel02,CA00002508_R1
LG27	CA00002522	+	A3	25261202-25261250	CA00002522_R1	CA00002522_novel01,CA00002522_novel02,CA00002522_novel04,CA00002522_R1
LG27	CA00002522	+	A3	25261710-25261769	CA00002522_novel02,CA00002522_novel04,CA00002522_R1,CA00002522_novel03	CA00002522_novel01,CA00002522_novel02,CA00002522_R1,CA00002522_novel03,CA00002522_novel04
LG27	CA00002532	+	A3	25117626-25117921	CA00002532_novel01,CA00002532_R1	CA00002532_novel02,CA00002532_novel01,CA00002532_R1
LG27	CA00002546	+	A3	24688952-24689020	CA00002546_novel01	CA00002546_R1,CA00002546_novel01
LG27	CA00002550	-	A3	24560912-24560841	CA00002550_novel01,CA00002550_novel02	CA00002550_R1,CA00002550_novel01,CA00002550_novel02
LG27	CA00002580	+	A3	23774675-23774812	CA00002580_novel03	CA00002580_R1,CA00002580_novel03
LG27	CA00002585	-	A3	23606415-23606414	CA00002585_novel06,CA00002585_novel04	CA00002585_novel01,CA00002585_novel03,CA00002585_novel02,CA00002585_novel05,CA00002585_novel06,CA00002585_novel04
LG27	CA00002589	-	A3	23562360-23562330	CA00002589_novel02,CA00002589_novel01,CA00002589_novel05,CA00002589_novel04	CA00002589_R1,CA00002589_novel04,CA00002589_novel01,CA00002589_novel02,CA00002589_novel05
LG27	CA00002593	-	A3	23463651-23463634	CA00002593_R1	CA00002593_novel03,CA00002593_novel04,CA00002593_novel01,CA00002593_novel07,CA00002593_novel08,CA00002593_novel05,CA00002593_novel09,CA00002593_novel10,CA00002593_novel02,CA00002593_novel06,CA00002593_R1
LG12	CA00002612	-	A3	19484931-19484905	CA00002612_R1	CA00002612_novel01,CA00002612_novel02,CA00002612_novel04,CA00002612_novel03,CA00002612_R1
LG12	CA00002623	-	A3	19264848-19264823	CA00002623_novel01,CA00002623_novel02	CA00002623_R1,CA00002623_novel02,CA00002623_novel01
LG12	CA00002623	-	A3	19266632-19266610	CA00002623_novel01,CA00002623_novel02	CA00002623_R1,CA00002623_novel02,CA00002623_novel01
LG12	CA00002623	-	A3	19278030-19278018	CA00002623_R1	CA00002623_novel02,CA00002623_novel01,CA00002623_R1
LG12	CA00002627	-	A3	19173559-19173501	CA00002627_novel73	CA00002627_novel62,CA00002627_novel57,CA00002627_novel40,CA00002627_novel38,CA00002627_novel71,CA00002627_novel68,CA00002627_novel56,CA00002627_novel52,CA00002627_novel50,CA00002627_novel16,CA00002627_novel13,CA00002627_novel44,CA00002627_novel75,CA00002627_novel01,CA00002627_novel65,CA00002627_novel63,CA00002627_novel60,CA00002627_novel55,CA00002627_novel51,CA00002627_novel37,CA00002627_novel74,…
LG12	CA00002627	-	A3	19173712-19173703	CA00002627_novel53	CA00002627_novel10,CA00002627_novel53
LG12	CA00002627	-	A3	19180436-19180364	CA00002627_novel02	CA00002627_novel40,CA00002627_novel52,CA00002627_novel50,CA00002627_novel41,CA00002627_novel13,CA00002627_novel44,CA00002627_novel01,CA00002627_novel55,CA00002627_novel51,CA00002627_novel37,CA00002627_novel06,CA00002627_novel42,CA00002627_novel22,CA00002627_novel49,CA00002627_novel53,CA00002627_novel43,CA00002627_novel47,CA00002627_novel28,CA00002627_R1,CA00002627_novel34,CA00002627_novel23,CA000…
LG12	CA00002627	-	A3	19182027-19182018	CA00002627_novel46	CA00002627_novel40,CA00002627_novel38,CA00002627_novel41,CA00002627_novel13,CA00002627_novel44,CA00002627_novel01,CA00002627_novel37,CA00002627_novel06,CA00002627_novel42,CA00002627_novel22,CA00002627_novel49,CA00002627_novel43,CA00002627_novel47,CA00002627_novel28,CA00002627_R1,CA00002627_novel34,CA00002627_novel23,CA00002627_novel45,CA00002627_novel36,CA00002627_novel35,CA00002627_novel33,CA000…
LG12	CA00002628	+	A3	19163218-19163237	CA00002628_novel02	CA00002628_novel03,CA00002628_novel02
LG12	CA00002634	+	A3	19071816-19071832	CA00002634_novel01,CA00002634_novel02,CA00002634_novel03	CA00002634_R1,CA00002634_novel01,CA00002634_novel02,CA00002634_novel03
LG12	CA00002637	-	A3	19007970-19007920	CA00002637_novel07,CA00002637_novel05,CA00002637_R1,CA00002637_novel03,CA00002637_novel02,CA00002637_novel08	CA00002637_novel01,CA00002637_novel07,CA00002637_novel05,CA00002637_novel02,CA00002637_novel03,CA00002637_novel08,CA00002637_R1
LG12	CA00002637	-	A3	19020331-19020283	CA00002637_R1	CA00002637_novel01,CA00002637_novel04,CA00002637_novel05,CA00002637_novel02,CA00002637_novel03,CA00002637_R1
LG12	CA00002648	+	A3	18383377-18383380	CA00002648_novel01	CA00002648_R1,CA00002648_novel01
LG12	CA00002648	+	A3	18384769-18384808	CA00002648_R1	CA00002648_novel01,CA00002648_R1
LG12	CA00002664	-	A3	18049281-18049233	CA00002664_novel02,CA00002664_novel01	CA00002664_R1,CA00002664_novel01,CA00002664_novel02
LG12	CA00002665	-	A3	17999299-17999297	CA00002665_R1,CA00002665_novel09,CA00002665_novel10,CA00002665_novel13,CA00002665_novel12,CA00002665_novel06,CA00002665_novel07,CA00002665_novel04,CA00002665_novel05	CA00002665_novel11,CA00002665_novel07,CA00002665_novel10,CA00002665_R1,CA00002665_novel09,CA00002665_novel06,CA00002665_novel12,CA00002665_novel04,CA00002665_novel13,CA00002665_novel05
LG12	CA00002672	-	A3	17728382-17728370	CA00002672_R1	CA00002672_novel11,CA00002672_novel10,CA00002672_novel07,CA00002672_novel06,CA00002672_novel14,CA00002672_novel09,CA00002672_novel08,CA00002672_novel15,CA00002672_R1
LG12	CA00002672	-	A3	17737618-17737504	CA00002672_R1	CA00002672_novel11,CA00002672_novel10,CA00002672_novel07,CA00002672_novel14,CA00002672_novel09,CA00002672_novel08,CA00002672_novel12,CA00002672_R1
LG12	CA00002672	-	A3	17755195-17755192	CA00002672_R1,CA00002672_novel05	CA00002672_novel06,CA00002672_R1,CA00002672_novel05
LG12	CA00002673	-	A3	17720245-17720240	CA00002673_R1	CA00002673_novel01,CA00002673_novel02,CA00002673_R1
LG12	CA00002692	-	A3	17186503-17186278	CA00002692_novel01,CA00002692_novel02,CA00002692_novel03,CA00002692_novel04,CA00002692_novel06,CA00002692_R1	CA00002692_novel05,CA00002692_novel06,CA00002692_novel04,CA00002692_novel03,CA00002692_novel01,CA00002692_novel02,CA00002692_R1
LG12	CA00002700	-	A3	17032907-17032877	CA00002700_R1	CA00002700_novel01,CA00002700_R1
LG12	CA00002702	-	A3	16969327-16969301	CA00002702_novel02,CA00002702_novel04,CA00002702_R1,CA00002702_novel01	CA00002702_novel03,CA00002702_novel02,CA00002702_novel04,CA00002702_R1,CA00002702_novel01
LG12	CA00002729	+	A3	16511768-16511792	CA00002729_novel03,CA00002729_novel01,CA00002729_novel04,CA00002729_R1	CA00002729_novel02,CA00002729_novel01,CA00002729_novel03,CA00002729_novel04,CA00002729_R1
LG12	CA00002731	+	A3	16467558-16467564	CA00002731_novel04	CA00002731_novel01,CA00002731_R1,CA00002731_novel02,CA00002731_novel03,CA00002731_novel04
LG12	CA00002731	+	A3	16471149-16471443	CA00002731_novel01,CA00002731_novel03,CA00002731_novel04,CA00002731_R1	CA00002731_novel02,CA00002731_novel01,CA00002731_R1,CA00002731_novel03,CA00002731_novel04
LG12	CA00002733	-	A3	16450203-16450035	CA00002733_novel02	CA00002733_novel04,CA00002733_novel07,CA00002733_novel01,CA00002733_novel05,CA00002733_novel02
LG12	CA00002734	+	A3	16415225-16415233	CA00002734_novel03	CA00002734_novel09,CA00002734_R1,CA00002734_novel03
LG12	CA00002753	-	A3	16097866-16097863	CA00002753_R1,CA00002753_novel01,CA00002753_novel03,CA00002753_novel04,CA00002753_novel05,CA00002753_novel06,CA00002753_novel07	CA00002753_novel02,CA00002753_novel08,CA00002753_novel07,CA00002753_novel03,CA00002753_novel04,CA00002753_novel06,CA00002753_novel05,CA00002753_novel01,CA00002753_R1
LG12	CA00002754	+	A3	16071312-16071315	CA00002754_novel01	CA00002754_R1,CA00002754_novel01
LG12	CA00002754	+	A3	16078786-16078789	CA00002754_novel05,CA00002754_novel04,CA00002754_novel03,CA00002754_novel01	CA00002754_R1,CA00002754_novel02,CA00002754_novel01,CA00002754_novel03,CA00002754_novel04,CA00002754_novel05
LG12	CA00002754	+	A3	16092301-16092349	CA00002754_novel10,CA00002754_novel09,CA00002754_novel08,CA00002754_novel07,CA00002754_novel06	CA00002754_R1,CA00002754_novel07,CA00002754_novel08,CA00002754_novel06,CA00002754_novel09,CA00002754_novel10
LG12	CA00002756	+	A3	16045901-16045947	CA00002756_novel04	CA00002756_novel02,CA00002756_novel03,CA00002756_novel05,CA00002756_R1,CA00002756_novel04
LG12	CA00002758	-	A3	15995790-15995788	CA00002758_novel01	CA00002758_novel04,CA00002758_novel05,CA00002758_novel03,CA00002758_novel14,CA00002758_novel12,CA00002758_novel11,CA00002758_novel02,CA00002758_novel06,CA00002758_novel10,CA00002758_novel08,CA00002758_novel09,CA00002758_novel13,CA00002758_novel07,CA00002758_R1,CA00002758_novel01
LG12	CA00002758	-	A3	15996527-15996090	CA00002758_novel03,CA00002758_novel07,CA00002758_novel06,CA00002758_novel05,CA00002758_novel09,CA00002758_R1,CA00002758_novel10,CA00002758_novel11,CA00002758_novel12	CA00002758_novel04,CA00002758_novel08,CA00002758_novel05,CA00002758_novel03,CA00002758_novel12,CA00002758_novel11,CA00002758_novel06,CA00002758_novel10,CA00002758_novel09,CA00002758_novel07,CA00002758_R1
LG12	CA00002785	+	A3	14985999-14986080	CA00002785_novel01	CA00002785_R1,CA00002785_novel02,CA00002785_novel01
LG12	CA00002786	-	A3	14947893-14947878	CA00002786_R1	CA00002786_novel02,CA00002786_novel04,CA00002786_novel01,CA00002786_novel03,CA00002786_R1
LG12	CA00002790	+	A3	14702945-14702955	CA00002790_novel09	CA00002790_novel08,CA00002790_novel09
LG12	CA00002790	+	A3	14769734-14769747	CA00002790_novel12,CA00002790_novel14,CA00002790_novel15,CA00002790_novel01,CA00002790_novel17,CA00002790_novel19,CA00002790_R1,CA00002790_novel20	CA00002790_novel18,CA00002790_novel01,CA00002790_R1,CA00002790_novel12,CA00002790_novel14,CA00002790_novel15,CA00002790_novel17,CA00002790_novel19,CA00002790_novel20
LG12	CA00002790	+	A3	14785336-14785348	CA00002790_novel43	CA00002790_novel01,CA00002790_R1,CA00002790_novel12,CA00002790_novel14,CA00002790_novel15,CA00002790_novel16,CA00002790_novel17,CA00002790_novel18,CA00002790_novel19,CA00002790_novel20,CA00002790_novel21,CA00002790_novel22,CA00002790_novel23,CA00002790_novel24,CA00002790_novel26,CA00002790_novel27,CA00002790_novel31,CA00002790_novel34,CA00002790_novel36,CA00002790_novel35,CA00002790_novel37,CA000…
LG12	CA00002790	+	A3	14814158-14814755	CA00002790_novel65,CA00002790_novel36,CA00002790_novel67	CA00002790_novel16,CA00002790_novel22,CA00002790_novel29,CA00002790_novel27,CA00002790_novel33,CA00002790_novel34,CA00002790_novel37,CA00002790_novel38,CA00002790_novel41,CA00002790_novel32,CA00002790_novel43,CA00002790_novel39,CA00002790_novel28,CA00002790_novel52,CA00002790_novel54,CA00002790_novel60,CA00002790_novel69,CA00002790_novel71,CA00002790_novel36,CA00002790_novel65,CA00002790_novel67
LG12	CA00002790	+	A3	14814158-14814755	CA00002790_novel66,CA00002790_novel55,CA00002790_novel53,CA00002790_novel68,CA00002790_novel21,CA00002790_novel40,CA00002790_novel01,CA00002790_novel20,CA00002790_novel23	CA00002790_R1,CA00002790_novel12,CA00002790_novel14,CA00002790_novel15,CA00002790_novel17,CA00002790_novel19,CA00002790_novel24,CA00002790_novel26,CA00002790_novel30,CA00002790_novel31,CA00002790_novel35,CA00002790_novel44,CA00002790_novel45,CA00002790_novel46,CA00002790_novel48,CA00002790_novel49,CA00002790_novel50,CA00002790_novel59,CA00002790_novel61,CA00002790_novel62,CA00002790_novel63,CA000…
LG12	CA00002790	+	A3	14816091-14816094	CA00002790_novel54,CA00002790_novel37,CA00002790_novel40,CA00002790_novel33	CA00002790_R1,CA00002790_novel22,CA00002790_novel29,CA00002790_novel30,CA00002790_novel34,CA00002790_novel36,CA00002790_novel35,CA00002790_novel38,CA00002790_novel41,CA00002790_novel43,CA00002790_novel39,CA00002790_novel48,CA00002790_novel52,CA00002790_novel59,CA00002790_novel60,CA00002790_novel62,CA00002790_novel73,CA00002790_novel33,CA00002790_novel37,CA00002790_novel40,CA00002790_novel54
LG12	CA00002827	-	A3	13958506-13958495	CA00002827_novel11,CA00002827_novel13,CA00002827_novel01,CA00002827_novel15,CA00002827_novel14,CA00002827_novel04,CA00002827_novel10,CA00002827_R1,CA00002827_novel09,CA00002827_novel12,CA00002827_novel06,CA00002827_novel03,CA00002827_novel07	CA00002827_novel02,CA00002827_novel14,CA00002827_novel01,CA00002827_novel11,CA00002827_novel09,CA00002827_novel10,CA00002827_novel03,CA00002827_novel15,CA00002827_novel12,CA00002827_novel06,CA00002827_novel04,CA00002827_novel13,CA00002827_novel07,CA00002827_R1
LG12	CA00002827	-	A3	13958781-13958771	CA00002827_novel02	CA00002827_novel14,CA00002827_novel01,CA00002827_novel11,CA00002827_novel10,CA00002827_novel03,CA00002827_novel15,CA00002827_novel12,CA00002827_novel06,CA00002827_novel04,CA00002827_novel13,CA00002827_novel07,CA00002827_R1,CA00002827_novel02
LG12	CA00002827	-	A3	13960904-13959543	CA00002827_novel13,CA00002827_novel12,CA00002827_novel15,CA00002827_novel14,CA00002827_novel04,CA00002827_novel09	CA00002827_novel11,CA00002827_novel14,CA00002827_novel09,CA00002827_novel15,CA00002827_novel12,CA00002827_novel04,CA00002827_novel13
LG12	CA00002827	-	A3	13968887-13967581	CA00002827_novel11,CA00002827_novel12,CA00002827_novel07	CA00002827_novel13,CA00002827_novel11,CA00002827_novel12,CA00002827_novel07
LG12	CA00002835	+	A3	13856192-13856209	CA00002835_novel02	CA00002835_novel03,CA00002835_R1,CA00002835_novel04,CA00002835_novel05,CA00002835_novel02
LG12	CA00002835	+	A3	13859888-13859898	CA00002835_novel06,CA00002835_novel05,CA00002835_novel04,CA00002835_novel02,CA00002835_novel01	CA00002835_novel03,CA00002835_novel02,CA00002835_novel01,CA00002835_novel04,CA00002835_novel05,CA00002835_novel06
LG12	CA00002856	-	A3	13452340-13452182	CA00002856_R1	CA00002856_novel01,CA00002856_R1
LG12	CA00002876	+	A3	13106813-13107107	CA00002876_novel03,CA00002876_novel04	CA00002876_R1,CA00002876_novel03,CA00002876_novel04
tig00214714_arrow_1_2670353	CA00002894	-	A3	239469-238124	CA00002894_novel03	CA00002894_novel05,CA00002894_novel03
tig00214714_arrow_1_2670353	CA00002895	+	A3	247094-247110	CA00002895_novel05	CA00002895_novel01,CA00002895_novel03,CA00002895_novel06,CA00002895_novel05
tig00214714_arrow_1_2670353	CA00002897	-	A3	262952-262946	CA00002897_R1	CA00002897_novel02,CA00002897_novel01,CA00002897_R1
tig00214714_arrow_1_2670353	CA00002898	-	A3	281057-280894	CA00002898_R1	CA00002898_novel01,CA00002898_R1
tig00214714_arrow_1_2670353	CA00002900	-	A3	346181-346163	CA00002900_R1	CA00002900_novel12,CA00002900_novel02,CA00002900_novel06,CA00002900_novel05,CA00002900_novel01,CA00002900_novel03,CA00002900_novel07,CA00002900_novel09,CA00002900_novel08,CA00002900_novel04,CA00002900_novel10,CA00002900_novel14,CA00002900_novel11,CA00002900_R1
tig00214714_arrow_1_2670353	CA00002937	-	A3	913296-913209	CA00002937_R1	CA00002937_novel01,CA00002937_R1
tig00214714_arrow_1_2670353	CA00002940	-	A3	935520-935475	CA00002940_R1	CA00002940_novel01,CA00002940_R1
tig00214714_arrow_1_2670353	CA00002955	+	A3	1101568-1101608	CA00002955_novel01	CA00002955_R1,CA00002955_novel01
tig00214714_arrow_1_2670353	CA00002980	-	A3	1404756-1404738	CA00002980_novel03,CA00002980_novel01,CA00002980_novel06,CA00002980_novel04,CA00002980_novel05,CA00002980_R1	CA00002980_novel02,CA00002980_novel05,CA00002980_novel03,CA00002980_novel01,CA00002980_novel06,CA00002980_novel04,CA00002980_R1
tig00214714_arrow_1_2670353	CA00002980	-	A3	1406252-1406236	CA00002980_R1	CA00002980_novel05,CA00002980_novel03,CA00002980_novel01,CA00002980_novel04,CA00002980_novel02,CA00002980_R1
tig00214714_arrow_1_2670353	CA00002986	-	A3	1440022-1439817	CA00002986_R1	CA00002986_novel03,CA00002986_novel04,CA00002986_R1
tig00214714_arrow_1_2670353	CA00002993	-	A3	1506681-1506674	CA00002993_novel12	CA00002993_R1,CA00002993_novel13,CA00002993_novel14,CA00002993_novel09,CA00002993_novel11,CA00002993_novel16,CA00002993_novel15,CA00002993_novel18,CA00002993_novel10,CA00002993_novel08,CA00002993_novel17,CA00002993_novel12
tig00214714_arrow_1_2670353	CA00003002	+	A3	1678957-1678965	CA00003002_novel03	CA00003002_novel01,CA00003002_R1,CA00003002_novel03
tig00214714_arrow_1_2670353	CA00003007	-	A3	1805299-1805282	CA00003007_novel01	CA00003007_novel06,CA00003007_novel07,CA00003007_novel03,CA00003007_R1,CA00003007_novel01
tig00214714_arrow_1_2670353	CA00003010	-	A3	1902905-1902894	CA00003010_novel04	CA00003010_novel03,CA00003010_novel04
tig00214714_arrow_1_2670353	CA00003026	+	A3	2234517-2234607	CA00003026_novel03	CA00003026_novel01,CA00003026_R1,CA00003026_novel04,CA00003026_novel03
tig00214714_arrow_1_2670353	CA00003026	+	A3	2241280-2241294	CA00003026_novel04	CA00003026_novel01,CA00003026_novel02,CA00003026_novel03,CA00003026_novel04
tig00214714_arrow_1_2670353	CA00003029	-	A3	2264357-2264342	CA00003029_novel09	CA00003029_novel02,CA00003029_novel09
tig00214714_arrow_1_2670353	CA00003029	-	A3	2268285-2268281	CA00003029_novel09,CA00003029_novel10,CA00003029_novel12,CA00003029_novel13,CA00003029_novel03,CA00003029_novel02,CA00003029_novel01,CA00003029_novel07,CA00003029_novel05,CA00003029_R1	CA00003029_novel08,CA00003029_novel09,CA00003029_novel02,CA00003029_novel01,CA00003029_novel12,CA00003029_novel03,CA00003029_novel07,CA00003029_novel05,CA00003029_novel13,CA00003029_novel10,CA00003029_R1
tig00214714_arrow_1_2670353	CA00003029	-	A3	2268892-2268891	CA00003029_novel11	CA00003029_novel04,CA00003029_novel11
tig00214714_arrow_1_2670353	CA00003029	-	A3	2276764-2276719	CA00003029_novel07	CA00003029_novel02,CA00003029_novel01,CA00003029_novel03,CA00003029_novel05,CA00003029_R1,CA00003029_novel04,CA00003029_novel06,CA00003029_novel07
LG27	CA00003053	+	A3	1796538-1796574	CA00003053_novel01	CA00003053_R1,CA00003053_novel01
LG27	CA00003063	+	A3	1518435-1519223	CA00003063_novel03	CA00003063_novel02,CA00003063_novel03
LG27	CA00003063	+	A3	1518435-1519571	CA00003063_novel04,CA00003063_novel05,CA00003063_R1,CA00003063_novel06	CA00003063_novel02,CA00003063_R1,CA00003063_novel04,CA00003063_novel05,CA00003063_novel06
LG27	CA00003069	-	A3	1483180-1483150	CA00003069_novel02,CA00003069_novel01	CA00003069_R1,CA00003069_novel02,CA00003069_novel01
LG27	CA00003070	+	A3	1476327-1476387	CA00003070_R1	CA00003070_novel01,CA00003070_novel02,CA00003070_novel03,CA00003070_novel04,CA00003070_R1
LG27	CA00003084	-	A3	1292360-1292357	CA00003084_novel02	CA00003084_novel01,CA00003084_R1,CA00003084_novel02
LG27	CA00003086	+	A3	1275975-1277571	CA00003086_R1	CA00003086_novel02,CA00003086_R1
LG27	CA00003090	-	A3	1232945-1232875	CA00003090_novel02	CA00003090_novel01,CA00003090_R1,CA00003090_novel02
LG27	CA00003091	+	A3	1218188-1218203	CA00003091_novel01	CA00003091_novel02,CA00003091_R1,CA00003091_novel01
LG27	CA00003094	-	A3	1192695-1192689	CA00003094_novel03,CA00003094_novel01,CA00003094_novel05	CA00003094_R1,CA00003094_novel01,CA00003094_novel05,CA00003094_novel03
LG27	CA00003095	-	A3	1179374-1179371	CA00003095_novel01	CA00003095_R1,CA00003095_novel01
LG27	CA00003097	+	A3	1142801-1142819	CA00003097_novel01,CA00003097_novel03,CA00003097_novel04,CA00003097_R1	CA00003097_novel02,CA00003097_novel01,CA00003097_R1,CA00003097_novel03,CA00003097_novel04
LG27	CA00003098	+	A3	1137166-1137169	CA00003098_novel06,CA00003098_novel03,CA00003098_novel02,CA00003098_novel04	CA00003098_R1,CA00003098_novel01,CA00003098_novel05,CA00003098_novel02,CA00003098_novel03,CA00003098_novel04,CA00003098_novel06
LG27	CA00003099	+	A3	1118097-1118165	CA00003099_novel05	CA00003099_novel01,CA00003099_novel02,CA00003099_novel03,CA00003099_novel05
LG27	CA00003104	+	A3	1049710-1051243	CA00003104_novel11,CA00003104_novel04,CA00003104_novel07,CA00003104_novel15,CA00003104_novel09,CA00003104_R1	CA00003104_novel10,CA00003104_R1,CA00003104_novel04,CA00003104_novel07,CA00003104_novel09,CA00003104_novel11,CA00003104_novel15
LG27	CA00003107	+	A3	1015312-1015473	CA00003107_R1	CA00003107_novel06,CA00003107_R1
LG27	CA00003107	+	A3	1017596-1017632	CA00003107_novel02,CA00003107_novel03,CA00003107_novel06,CA00003107_novel07,CA00003107_novel04,CA00003107_novel05,CA00003107_R1,CA00003107_novel08,CA00003107_novel09,CA00003107_novel12,CA00003107_novel14	CA00003107_novel01,CA00003107_novel08,CA00003107_novel06,CA00003107_novel05,CA00003107_novel04,CA00003107_novel09,CA00003107_novel02,CA00003107_novel07,CA00003107_novel03,CA00003107_R1,CA00003107_novel12,CA00003107_novel14
LG27	CA00003107	+	A3	1017819-1017824	CA00003107_novel03	CA00003107_novel08,CA00003107_novel06,CA00003107_novel05,CA00003107_novel01,CA00003107_novel04,CA00003107_novel09,CA00003107_novel02,CA00003107_novel07,CA00003107_R1,CA00003107_novel12,CA00003107_novel14,CA00003107_novel15,CA00003107_novel03
LG27	CA00003107	+	A3	1025800-1025810	CA00003107_novel10	CA00003107_novel06,CA00003107_novel05,CA00003107_novel01,CA00003107_novel04,CA00003107_novel09,CA00003107_novel02,CA00003107_novel11,CA00003107_novel03,CA00003107_R1,CA00003107_novel12,CA00003107_novel14,CA00003107_novel15,CA00003107_novel16,CA00003107_novel17,CA00003107_novel19,CA00003107_novel20,CA00003107_novel21,CA00003107_novel22,CA00003107_novel23,CA00003107_novel27,CA00003107_novel10
LG27	CA00003137	+	A3	284174-284221	CA00003137_novel02	CA00003137_novel03,CA00003137_novel02
LG5	CA00003168	-	A3	16867824-16867711	CA00003168_novel01	CA00003168_novel02,CA00003168_novel06,CA00003168_novel03,CA00003168_novel04,CA00003168_novel01
LG5	CA00003170	-	A3	16837846-16837840	CA00003170_novel01	CA00003170_R1,CA00003170_novel01
LG5	CA00003174	+	A3	16808319-16808322	CA00003174_R1	CA00003174_novel01,CA00003174_R1
LG5	CA00003176	+	A3	16721156-16721363	CA00003176_R1	CA00003176_novel02,CA00003176_R1
LG5	CA00003176	+	A3	16724271-16724274	CA00003176_novel02	CA00003176_novel01,CA00003176_novel04,CA00003176_novel05,CA00003176_novel02
LG5	CA00003185	+	A3	16542882-16542891	CA00003185_R1	CA00003185_novel04,CA00003185_R1
LG5	CA00003191	-	A3	16495148-16495133	CA00003191_R1	CA00003191_novel03,CA00003191_novel01,CA00003191_novel09,CA00003191_novel04,CA00003191_novel07,CA00003191_novel08,CA00003191_R1
LG5	CA00003191	-	A3	16503660-16503002	CA00003191_novel03,CA00003191_novel02,CA00003191_novel01,CA00003191_novel04,CA00003191_novel06,CA00003191_R1	CA00003191_novel05,CA00003191_R1,CA00003191_novel03,CA00003191_novel01,CA00003191_novel04,CA00003191_novel02,CA00003191_novel06
LG5	CA00003198	+	A3	16384620-16384694	CA00003198_R1,CA00003198_novel02	CA00003198_novel01,CA00003198_R1,CA00003198_novel02
LG5	CA00003201	+	A3	16362908-16362938	CA00003201_novel03,CA00003201_novel04	CA00003201_R1,CA00003201_novel03,CA00003201_novel04
LG5	CA00003205	-	A3	16265834-16265831	CA00003205_novel10,CA00003205_novel09,CA00003205_novel08	CA00003205_R1,CA00003205_novel09,CA00003205_novel08,CA00003205_novel10
LG5	CA00003209	-	A3	16211218-16208633	CA00003209_novel05	CA00003209_novel06,CA00003209_novel05
LG5	CA00003212	-	A3	16164396-16164371	CA00003212_novel03,CA00003212_novel02,CA00003212_novel04,CA00003212_R1	CA00003212_novel01,CA00003212_novel02,CA00003212_novel03,CA00003212_novel04,CA00003212_R1
LG5	CA00003215	+	A3	16122913-16122917	CA00003215_novel12	CA00003215_R1,CA00003215_novel01,CA00003215_novel02,CA00003215_novel06,CA00003215_novel14,CA00003215_novel08,CA00003215_novel09,CA00003215_novel10,CA00003215_novel11,CA00003215_novel05,CA00003215_novel13,CA00003215_novel07,CA00003215_novel17,CA00003215_novel18,CA00003215_novel19,CA00003215_novel20,CA00003215_novel21,CA00003215_novel22,CA00003215_novel12
LG5	CA00003218	+	A3	16085846-16085869	CA00003218_novel05	CA00003218_R1,CA00003218_novel05
LG5	CA00003218	+	A3	16091028-16091040	CA00003218_R1,CA00003218_novel01,CA00003218_novel03,CA00003218_novel02	CA00003218_novel05,CA00003218_novel01,CA00003218_novel03,CA00003218_novel02,CA00003218_R1
LG5	CA00003218	+	A3	16093294-16093297	CA00003218_novel01,CA00003218_novel02	CA00003218_novel03,CA00003218_R1,CA00003218_novel05,CA00003218_novel01,CA00003218_novel02
LG5	CA00003223	+	A3	15897381-15897384	CA00003223_novel02	CA00003223_R1,CA00003223_novel02
LG5	CA00003223	+	A3	15897611-15897687	CA00003223_novel02	CA00003223_R1,CA00003223_novel02
LG5	CA00003224	-	A3	15884719-15884709	CA00003224_novel04	CA00003224_novel05,CA00003224_novel04
LG5	CA00003258	+	A3	14904325-14904331	CA00003258_novel03	CA00003258_novel01,CA00003258_novel09,CA00003258_novel13,CA00003258_novel14,CA00003258_novel10,CA00003258_novel12,CA00003258_novel04,CA00003258_novel11,CA00003258_novel05,CA00003258_novel06,CA00003258_R1,CA00003258_novel16,CA00003258_novel17,CA00003258_novel03
LG5	CA00003258	+	A3	14904325-14904353	CA00003258_novel02	CA00003258_novel01,CA00003258_novel09,CA00003258_novel13,CA00003258_novel14,CA00003258_novel10,CA00003258_novel12,CA00003258_novel04,CA00003258_novel11,CA00003258_novel05,CA00003258_novel06,CA00003258_R1,CA00003258_novel16,CA00003258_novel17,CA00003258_novel02
LG5	CA00003258	+	A3	14904331-14904353	CA00003258_novel02	CA00003258_novel03,CA00003258_novel02
LG5	CA00003258	+	A3	14908454-14908459	CA00003258_novel03,CA00003258_novel02,CA00003258_novel14	CA00003258_novel04,CA00003258_novel02,CA00003258_novel03,CA00003258_novel14
LG5	CA00003258	+	A3	14913577-14913580	CA00003258_novel19,CA00003258_R1	CA00003258_novel12,CA00003258_novel17,CA00003258_R1,CA00003258_novel19
LG5	CA00003280	-	A3	14567150-14567149	CA00003280_novel01	CA00003280_R1,CA00003280_novel01
LG5	CA00003284	-	A3	14498796-14498791	CA00003284_novel07	CA00003284_novel04,CA00003284_novel01,CA00003284_novel02,CA00003284_R1,CA00003284_novel05,CA00003284_novel07
LG5	CA00003284	-	A3	14501382-14501360	CA00003284_novel03,CA00003284_novel01,CA00003284_novel06,CA00003284_novel07,CA00003284_novel05	CA00003284_novel04,CA00003284_novel02,CA00003284_novel07,CA00003284_novel01,CA00003284_novel06,CA00003284_novel03,CA00003284_novel05
LG5	CA00003289	-	A3	14450888-14450879	CA00003289_novel01	CA00003289_R1,CA00003289_novel01
LG5	CA00003291	-	A3	14422553-14422458	CA00003291_novel01,CA00003291_novel03	CA00003291_R1,CA00003291_novel03,CA00003291_novel01
LG5	CA00003294	+	A3	14387124-14387195	CA00003294_novel01,CA00003294_novel03,CA00003294_novel02	CA00003294_R1,CA00003294_novel01,CA00003294_novel02,CA00003294_novel03
LG5	CA00003321	-	A3	14012552-14012523	CA00003321_R1,CA00003321_novel04,CA00003321_novel05,CA00003321_novel06,CA00003321_novel07,CA00003321_novel01,CA00003321_novel11,CA00003321_novel10	CA00003321_novel03,CA00003321_novel06,CA00003321_novel11,CA00003321_novel01,CA00003321_novel07,CA00003321_novel10,CA00003321_novel05,CA00003321_novel04,CA00003321_R1
LG5	CA00003321	-	A3	14021074-14021036	CA00003321_novel05	CA00003321_novel03,CA00003321_novel04,CA00003321_novel05
LG5	CA00003322	+	A3	14000936-14001544	CA00003322_novel04,CA00003322_novel07,CA00003322_novel06,CA00003322_novel05,CA00003322_R1,CA00003322_novel03	CA00003322_novel02,CA00003322_novel04,CA00003322_novel03,CA00003322_R1,CA00003322_novel05,CA00003322_novel06,CA00003322_novel07
LG5	CA00003328	-	A3	13929610-13929603	CA00003328_novel02	CA00003328_R1,CA00003328_novel06,CA00003328_novel09,CA00003328_novel03,CA00003328_novel08,CA00003328_novel07,CA00003328_novel05,CA00003328_novel04,CA00003328_novel02
LG5	CA00003339	+	A3	13783904-13785437	CA00003339_novel06,CA00003339_R1,CA00003339_novel03,CA00003339_novel01	CA00003339_novel02,CA00003339_novel05,CA00003339_R1,CA00003339_novel03,CA00003339_novel01,CA00003339_novel06
LG5	CA00003339	+	A3	13789328-13789340	CA00003339_novel07,CA00003339_novel05,CA00003339_novel04,CA00003339_novel03,CA00003339_novel02,CA00003339_R1	CA00003339_novel06,CA00003339_R1,CA00003339_novel04,CA00003339_novel02,CA00003339_novel03,CA00003339_novel05,CA00003339_novel07
LG5	CA00003340	+	A3	13771723-13771738	CA00003340_novel01	CA00003340_novel03,CA00003340_novel01
LG5	CA00003354	+	A3	13592651-13592655	CA00003354_novel02	CA00003354_novel01,CA00003354_R1,CA00003354_novel03,CA00003354_novel04,CA00003354_novel05,CA00003354_novel02
LG5	CA00003355	-	A3	13572824-13572822	CA00003355_R1,CA00003355_novel09,CA00003355_novel08,CA00003355_novel10,CA00003355_novel01,CA00003355_novel03,CA00003355_novel02,CA00003355_novel05,CA00003355_novel04,CA00003355_novel07,CA00003355_novel06	CA00003355_novel11,CA00003355_novel08,CA00003355_novel03,CA00003355_novel05,CA00003355_novel09,CA00003355_novel02,CA00003355_novel10,CA00003355_novel04,CA00003355_novel01,CA00003355_novel07,CA00003355_novel06,CA00003355_R1
LG5	CA00003386	-	A3	12928891-12928213	CA00003386_R1,CA00003386_novel01,CA00003386_novel03,CA00003386_novel02,CA00003386_novel04	CA00003386_novel05,CA00003386_novel04,CA00003386_novel03,CA00003386_novel01,CA00003386_novel02,CA00003386_R1
LG5	CA00003387	-	A3	12893999-12893997	CA00003387_R1,CA00003387_novel04,CA00003387_novel05,CA00003387_novel06,CA00003387_novel07,CA00003387_novel01,CA00003387_novel02,CA00003387_novel03	CA00003387_novel08,CA00003387_novel02,CA00003387_novel06,CA00003387_novel05,CA00003387_novel03,CA00003387_novel04,CA00003387_novel01,CA00003387_R1,CA00003387_novel07
LG21	CA00003404	-	A3	9282938-9282932	CA00003404_R1	CA00003404_novel02,CA00003404_novel04,CA00003404_novel01,CA00003404_R1
LG21	CA00003406	+	A3	9327999-9328003	CA00003406_novel13	CA00003406_novel01,CA00003406_novel02,CA00003406_novel04,CA00003406_novel05,CA00003406_novel03,CA00003406_novel09,CA00003406_novel06,CA00003406_novel10,CA00003406_novel11,CA00003406_R1,CA00003406_novel14,CA00003406_novel13
LG21	CA00003406	+	A3	9328649-9328652	CA00003406_novel15	CA00003406_novel01,CA00003406_novel02,CA00003406_novel04,CA00003406_novel05,CA00003406_novel03,CA00003406_novel09,CA00003406_novel06,CA00003406_novel10,CA00003406_novel11,CA00003406_R1,CA00003406_novel13,CA00003406_novel14,CA00003406_novel15
LG21	CA00003406	+	A3	9335855-9335858	CA00003406_novel15	CA00003406_novel01,CA00003406_novel04,CA00003406_novel05,CA00003406_novel06,CA00003406_novel11,CA00003406_R1,CA00003406_novel13,CA00003406_novel14,CA00003406_novel15
LG21	CA00003435	+	A3	9867310-9867321	CA00003435_novel03,CA00003435_R1	CA00003435_novel02,CA00003435_novel03,CA00003435_R1
LG21	CA00003438	-	A3	9944633-9944630	CA00003438_novel02	CA00003438_novel01,CA00003438_R1,CA00003438_novel02
LG21	CA00003446	+	A3	10138634-10138637	CA00003446_R1,CA00003446_novel04	CA00003446_novel01,CA00003446_R1,CA00003446_novel04
LG21	CA00003464	+	A3	10574299-10574366	CA00003464_novel01	CA00003464_novel03,CA00003464_novel02,CA00003464_novel04,CA00003464_novel05,CA00003464_novel07,CA00003464_novel08,CA00003464_R1,CA00003464_novel09,CA00003464_novel10,CA00003464_novel01
LG21	CA00003464	+	A3	10582909-10582933	CA00003464_novel11	CA00003464_novel01,CA00003464_novel03,CA00003464_novel02,CA00003464_novel04,CA00003464_novel05,CA00003464_novel07,CA00003464_novel08,CA00003464_R1,CA00003464_novel09,CA00003464_novel10,CA00003464_novel11
LG21	CA00003464	+	A3	10587229-10587234	CA00003464_novel08	CA00003464_novel01,CA00003464_novel03,CA00003464_novel02,CA00003464_novel04,CA00003464_novel05,CA00003464_novel07,CA00003464_R1,CA00003464_novel09,CA00003464_novel10,CA00003464_novel11,CA00003464_novel08
LG21	CA00003465	+	A3	10602639-10602666	CA00003465_R1	CA00003465_novel01,CA00003465_novel02,CA00003465_novel03,CA00003465_R1
LG21	CA00003469	+	A3	10642521-10643828	CA00003469_novel02,CA00003469_novel08,CA00003469_novel04,CA00003469_novel09,CA00003469_R1	CA00003469_novel01,CA00003469_novel04,CA00003469_novel02,CA00003469_R1,CA00003469_novel08,CA00003469_novel09
LG21	CA00003477	-	A3	10774495-10774479	CA00003477_R1,CA00003477_novel02,CA00003477_novel03,CA00003477_novel01,CA00003477_novel06,CA00003477_novel04	CA00003477_novel05,CA00003477_novel04,CA00003477_novel06,CA00003477_novel03,CA00003477_novel02,CA00003477_novel01,CA00003477_R1
LG21	CA00003485	-	A3	10879687-10879660	CA00003485_R1	CA00003485_novel01,CA00003485_R1
LG21	CA00003490	-	A3	10929310-10929296	CA00003490_novel01	CA00003490_R1,CA00003490_novel01
LG21	CA00003504	-	A3	11119818-11119773	CA00003504_R1	CA00003504_novel01,CA00003504_novel02,CA00003504_novel03,CA00003504_novel04,CA00003504_R1
LG21	CA00003531	+	A3	11874526-11874546	CA00003531_novel01,CA00003531_novel03	CA00003531_novel02,CA00003531_novel01,CA00003531_novel03
LG21	CA00003532	-	A3	11886779-11886776	CA00003532_novel01	CA00003532_novel02,CA00003532_R1,CA00003532_novel01
LG21	CA00003532	-	A3	11903524-11903522	CA00003532_novel13	CA00003532_R1,CA00003532_novel11,CA00003532_novel12,CA00003532_novel13
LG21	CA00003537	-	A3	11955364-11955205	CA00003537_novel01	CA00003537_novel05,CA00003537_novel02,CA00003537_novel01
LG21	CA00003540	+	A3	11978901-11978913	CA00003540_R1,CA00003540_novel02,CA00003540_novel03,CA00003540_novel04	CA00003540_novel01,CA00003540_novel02,CA00003540_novel03,CA00003540_novel04,CA00003540_R1
LG21	CA00003540	+	A3	11983300-11983345	CA00003540_novel06,CA00003540_novel03	CA00003540_novel01,CA00003540_novel02,CA00003540_novel04,CA00003540_novel03,CA00003540_novel06
LG21	CA00003544	+	A3	12029155-12029158	CA00003544_novel16,CA00003544_novel17,CA00003544_R1,CA00003544_novel15,CA00003544_novel09,CA00003544_novel08,CA00003544_novel18,CA00003544_novel19,CA00003544_novel01,CA00003544_novel13,CA00003544_novel03,CA00003544_novel02,CA00003544_novel05,CA00003544_novel04,CA00003544_novel07,CA00003544_novel06,CA00003544_novel23,CA00003544_novel22,CA00003544_novel21,CA00003544_novel20,CA00003544_novel10,CA000…	CA00003544_novel11,CA00003544_novel01,CA00003544_novel02,CA00003544_novel04,CA00003544_novel08,CA00003544_novel10,CA00003544_novel06,CA00003544_novel12,CA00003544_novel03,CA00003544_novel16,CA00003544_novel09,CA00003544_novel18,CA00003544_novel05,CA00003544_novel07,CA00003544_novel15,CA00003544_novel14,CA00003544_novel13,CA00003544_novel17,CA00003544_novel19,CA00003544_novel20,CA00003544_R1,CA000…
LG21	CA00003544	+	A3	12038991-12038994	CA00003544_novel22,CA00003544_novel03,CA00003544_novel02,CA00003544_novel17	CA00003544_novel12,CA00003544_novel02,CA00003544_novel03,CA00003544_novel17,CA00003544_novel22
LG21	CA00003544	+	A3	12038991-12038994	CA00003544_novel13	CA00003544_novel06,CA00003544_novel07,CA00003544_R1,CA00003544_novel21,CA00003544_novel13
LG21	CA00003548	-	A3	12051276-12051273	CA00003548_novel03	CA00003548_novel02,CA00003548_novel01,CA00003548_R1,CA00003548_novel03
LG21	CA00003548	-	A3	12051582-12051529	CA00003548_novel01	CA00003548_R1,CA00003548_novel01
LG21	CA00003564	-	A3	12324234-12324216	CA00003564_novel01	CA00003564_R1,CA00003564_novel01
LG21	CA00003571	-	A3	12383936-12383894	CA00003571_R1	CA00003571_novel01,CA00003571_R1
LG21	CA00003576	+	A3	12416364-12416366	CA00003576_novel01	CA00003576_R1,CA00003576_novel01
LG21	CA00003593	-	A3	12746826-12746805	CA00003593_novel01,CA00003593_R1	CA00003593_novel03,CA00003593_novel01,CA00003593_R1
LG21	CA00003604	+	A3	12797957-12797967	CA00003604_novel02	CA00003604_novel03,CA00003604_novel05,CA00003604_novel04,CA00003604_R1,CA00003604_novel01,CA00003604_novel07,CA00003604_novel02
LG21	CA00003604	+	A3	12798355-12798881	CA00003604_R1,CA00003604_novel03	CA00003604_novel04,CA00003604_novel03,CA00003604_R1
LG21	CA00003609	-	A3	12826805-12826643	CA00003609_R1,CA00003609_novel01	CA00003609_novel02,CA00003609_novel01,CA00003609_R1
LG21	CA00003615	+	A3	12881640-12881644	CA00003615_novel02	CA00003615_novel01,CA00003615_R1,CA00003615_novel02
LG21	CA00003616	-	A3	12886954-12886939	CA00003616_R1	CA00003616_novel02,CA00003616_novel01,CA00003616_novel03,CA00003616_R1
LG21	CA00003620	+	A3	12942911-12942947	CA00003620_novel01,CA00003620_novel03	CA00003620_R1,CA00003620_novel01,CA00003620_novel03
LG49	CA00003639	-	A3	5410487-5410475	CA00003639_R1	CA00003639_novel09,CA00003639_novel10,CA00003639_novel08,CA00003639_novel07,CA00003639_novel05,CA00003639_novel06,CA00003639_novel03,CA00003639_R1
LG49	CA00003639	-	A3	5447785-5447782	CA00003639_novel04	CA00003639_novel01,CA00003639_novel02,CA00003639_novel05,CA00003639_novel03,CA00003639_novel04
LG49	CA00003643	-	A3	5604958-5604954	CA00003643_novel08,CA00003643_novel05,CA00003643_novel07,CA00003643_novel06,CA00003643_novel01,CA00003643_novel03,CA00003643_R1	CA00003643_novel02,CA00003643_novel01,CA00003643_novel08,CA00003643_novel05,CA00003643_novel03,CA00003643_novel07,CA00003643_novel06,CA00003643_R1
LG49	CA00003643	-	A3	5610937-5610922	CA00003643_R1,CA00003643_novel05,CA00003643_novel07,CA00003643_novel06,CA00003643_novel01,CA00003643_novel03	CA00003643_novel02,CA00003643_novel01,CA00003643_novel05,CA00003643_novel03,CA00003643_novel07,CA00003643_novel06,CA00003643_R1
LG49	CA00003652	+	A3	5921874-5921925	CA00003652_novel01	CA00003652_R1,CA00003652_novel01
LG49	CA00003689	+	A3	6637177-6637225	CA00003689_novel05	CA00003689_novel01,CA00003689_novel02,CA00003689_novel04,CA00003689_novel03,CA00003689_R1,CA00003689_novel05
LG49	CA00003689	+	A3	6651016-6651037	CA00003689_novel06,CA00003689_novel02	CA00003689_novel01,CA00003689_novel03,CA00003689_novel05,CA00003689_R1,CA00003689_novel07,CA00003689_novel08,CA00003689_novel02,CA00003689_novel06
LG49	CA00003689	+	A3	6651016-6651052	CA00003689_novel09	CA00003689_novel01,CA00003689_novel03,CA00003689_novel05,CA00003689_R1,CA00003689_novel07,CA00003689_novel08,CA00003689_novel09
LG49	CA00003689	+	A3	6651037-6651052	CA00003689_novel09	CA00003689_novel02,CA00003689_novel06,CA00003689_novel09
LG49	CA00003689	+	A3	6653549-6653554	CA00003689_novel01	CA00003689_novel02,CA00003689_novel03,CA00003689_novel05,CA00003689_R1,CA00003689_novel06,CA00003689_novel07,CA00003689_novel08,CA00003689_novel09,CA00003689_novel10,CA00003689_novel01
LG49	CA00003689	+	A3	6656420-6656435	CA00003689_R1	CA00003689_novel01,CA00003689_novel02,CA00003689_novel03,CA00003689_novel05,CA00003689_novel06,CA00003689_novel07,CA00003689_novel08,CA00003689_novel09,CA00003689_novel10,CA00003689_R1
LG18	CA00003700	+	A3	4328435-4328644	CA00003700_novel07,CA00003700_novel06,CA00003700_novel04,CA00003700_novel03,CA00003700_novel02,CA00003700_novel09,CA00003700_novel08	CA00003700_novel05,CA00003700_novel02,CA00003700_novel03,CA00003700_novel04,CA00003700_novel06,CA00003700_novel07,CA00003700_novel08,CA00003700_novel09
LG18	CA00003703	-	A3	4285250-4285241	CA00003703_R1	CA00003703_novel01,CA00003703_R1
LG18	CA00003737	-	A3	3643294-3643245	CA00003737_novel02	CA00003737_novel03,CA00003737_novel01,CA00003737_novel02
LG18	CA00003743	+	A3	3582653-3583272	CA00003743_novel02,CA00003743_novel05,CA00003743_novel06	CA00003743_novel01,CA00003743_novel02,CA00003743_novel05,CA00003743_novel06
LG18	CA00003750	-	A3	3507218-3507192	CA00003750_R1	CA00003750_novel01,CA00003750_R1
LG18	CA00003751	-	A3	3499356-3499354	CA00003751_novel01	CA00003751_R1,CA00003751_novel01
LG18	CA00003752	+	A3	3489152-3489183	CA00003752_R1,CA00003752_novel02	CA00003752_novel01,CA00003752_R1,CA00003752_novel02
LG18	CA00003755	-	A3	3411798-3411720	CA00003755_R1	CA00003755_novel01,CA00003755_R1
LG18	CA00003760	+	A3	3330353-3330355	CA00003760_novel02,CA00003760_novel05,CA00003760_novel14,CA00003760_novel15,CA00003760_novel09,CA00003760_novel08,CA00003760_novel18,CA00003760_novel19,CA00003760_novel01,CA00003760_novel13,CA00003760_novel03,CA00003760_novel11,CA00003760_novel16,CA00003760_novel04,CA00003760_novel07,CA00003760_novel06,CA00003760_novel12,CA00003760_novel10	CA00003760_R1,CA00003760_novel03,CA00003760_novel01,CA00003760_novel02,CA00003760_novel05,CA00003760_novel07,CA00003760_novel04,CA00003760_novel08,CA00003760_novel12,CA00003760_novel14,CA00003760_novel09,CA00003760_novel11,CA00003760_novel10,CA00003760_novel13,CA00003760_novel06,CA00003760_novel15,CA00003760_novel16,CA00003760_novel18,CA00003760_novel19
LG18	CA00003760	+	A3	3338324-3338405	CA00003760_novel17	CA00003760_novel16,CA00003760_novel17
LG18	CA00003760	+	A3	3352958-3353032	CA00003760_novel06	CA00003760_novel03,CA00003760_novel01,CA00003760_novel02,CA00003760_novel05,CA00003760_novel07,CA00003760_novel04,CA00003760_novel08,CA00003760_novel12,CA00003760_novel14,CA00003760_novel09,CA00003760_novel11,CA00003760_novel10,CA00003760_novel13,CA00003760_novel15,CA00003760_novel16,CA00003760_novel17,CA00003760_novel18,CA00003760_R1,CA00003760_novel19,CA00003760_novel20,CA00003760_novel21,CA000…
LG18	CA00003760	+	A3	3356627-3356657	CA00003760_novel09,CA00003760_novel02,CA00003760_novel12,CA00003760_novel13,CA00003760_novel10,CA00003760_novel11,CA00003760_novel15,CA00003760_novel25	CA00003760_novel07,CA00003760_novel08,CA00003760_R1,CA00003760_novel22,CA00003760_novel02,CA00003760_novel12,CA00003760_novel09,CA00003760_novel11,CA00003760_novel10,CA00003760_novel13,CA00003760_novel15,CA00003760_novel25
LG18	CA00003760	+	A3	3356627-3356661	CA00003760_novel24	CA00003760_novel07,CA00003760_novel08,CA00003760_R1,CA00003760_novel22,CA00003760_novel24
LG18	CA00003760	+	A3	3356657-3356661	CA00003760_novel24	CA00003760_novel02,CA00003760_novel12,CA00003760_novel09,CA00003760_novel11,CA00003760_novel10,CA00003760_novel13,CA00003760_novel15,CA00003760_novel25,CA00003760_novel24
LG37	CA00003780	-	A3	7371648-7371581	CA00003780_R1,CA00003780_novel01	CA00003780_novel02,CA00003780_novel01,CA00003780_R1
LG37	CA00003786	-	A3	7414601-7414593	CA00003786_novel05	CA00003786_novel06,CA00003786_novel13,CA00003786_novel04,CA00003786_novel08,CA00003786_novel12,CA00003786_novel10,CA00003786_novel07,CA00003786_novel09,CA00003786_R1,CA00003786_novel05
LG37	CA00003792	+	A3	7492318-7492321	CA00003792_novel02,CA00003792_novel05,CA00003792_R1,CA00003792_novel03,CA00003792_novel01	CA00003792_novel04,CA00003792_R1,CA00003792_novel01,CA00003792_novel02,CA00003792_novel03,CA00003792_novel05
LG37	CA00003793	+	A3	7506899-7507055	CA00003793_novel06	CA00003793_novel02,CA00003793_novel01,CA00003793_novel03,CA00003793_novel04,CA00003793_R1,CA00003793_novel05,CA00003793_novel07,CA00003793_novel06
LG37	CA00003796	+	A3	7521992-7522024	CA00003796_R1,CA00003796_novel01,CA00003796_novel02,CA00003796_novel04	CA00003796_novel03,CA00003796_novel01,CA00003796_R1,CA00003796_novel04,CA00003796_novel02
LG37	CA00003796	+	A3	7526497-7526522	CA00003796_novel02	CA00003796_novel01,CA00003796_R1,CA00003796_novel03,CA00003796_novel04,CA00003796_novel05,CA00003796_novel06,CA00003796_novel07,CA00003796_novel08,CA00003796_novel02
LG37	CA00003798	-	A3	7542984-7541410	CA00003798_novel02,CA00003798_novel05	CA00003798_novel03,CA00003798_novel05,CA00003798_novel02
LG37	CA00003800	+	A3	7579176-7579179	CA00003800_novel03	CA00003800_R1,CA00003800_novel03
LG37	CA00003806	-	A3	7659932-7659911	CA00003806_R1	CA00003806_novel21,CA00003806_novel20,CA00003806_novel19,CA00003806_novel07,CA00003806_novel28,CA00003806_novel27,CA00003806_novel22,CA00003806_novel23,CA00003806_novel13,CA00003806_novel11,CA00003806_novel04,CA00003806_novel05,CA00003806_novel26,CA00003806_novel15,CA00003806_novel09,CA00003806_novel01,CA00003806_novel18,CA00003806_novel02,CA00003806_novel14,CA00003806_novel03,CA00003806_novel25,…
LG37	CA00003806	-	A3	7660853-7660796	CA00003806_novel04	CA00003806_novel20,CA00003806_novel19,CA00003806_novel28,CA00003806_novel23,CA00003806_novel13,CA00003806_novel26,CA00003806_novel15,CA00003806_novel09,CA00003806_novel01,CA00003806_novel18,CA00003806_novel02,CA00003806_novel14,CA00003806_novel03,CA00003806_novel24,CA00003806_novel17,CA00003806_novel16,CA00003806_novel08,CA00003806_novel10,CA00003806_R1,CA00003806_novel04
LG37	CA00003806	-	A3	7664443-7664366	CA00003806_novel02	CA00003806_novel21,CA00003806_novel20,CA00003806_novel19,CA00003806_novel07,CA00003806_novel22,CA00003806_novel23,CA00003806_novel13,CA00003806_novel11,CA00003806_novel04,CA00003806_novel05,CA00003806_novel15,CA00003806_novel09,CA00003806_novel01,CA00003806_novel18,CA00003806_novel14,CA00003806_novel03,CA00003806_novel25,CA00003806_novel17,CA00003806_novel16,CA00003806_novel08,CA00003806_novel12,…
LG37	CA00003806	-	A3	7665137-7665134	CA00003806_novel23	CA00003806_novel21,CA00003806_novel20,CA00003806_novel19,CA00003806_novel07,CA00003806_novel22,CA00003806_novel13,CA00003806_novel11,CA00003806_novel04,CA00003806_novel05,CA00003806_novel15,CA00003806_novel09,CA00003806_novel01,CA00003806_novel18,CA00003806_novel02,CA00003806_novel14,CA00003806_novel03,CA00003806_novel25,CA00003806_novel17,CA00003806_novel16,CA00003806_novel08,CA00003806_novel12,…
LG37	CA00003806	-	A3	7665140-7665134	CA00003806_novel23	CA00003806_novel06,CA00003806_novel23
LG37	CA00003806	-	A3	7665140-7665137	CA00003806_novel22,CA00003806_novel15,CA00003806_novel16,CA00003806_novel19,CA00003806_novel14,CA00003806_novel18,CA00003806_novel11,CA00003806_novel25,CA00003806_novel17,CA00003806_novel12,CA00003806_novel10,CA00003806_novel02,CA00003806_novel03,CA00003806_novel13,CA00003806_novel01,CA00003806_novel20,CA00003806_novel21,CA00003806_novel04,CA00003806_novel05,CA00003806_R1,CA00003806_novel08,CA000…	CA00003806_novel06,CA00003806_novel21,CA00003806_novel20,CA00003806_novel19,CA00003806_novel07,CA00003806_novel22,CA00003806_novel13,CA00003806_novel11,CA00003806_novel04,CA00003806_novel05,CA00003806_novel15,CA00003806_novel09,CA00003806_novel01,CA00003806_novel18,CA00003806_novel02,CA00003806_novel14,CA00003806_novel03,CA00003806_novel25,CA00003806_novel17,CA00003806_novel16,CA00003806_novel08,…
LG37	CA00003806	-	A3	7665363-7665351	CA00003806_novel15,CA00003806_novel20	CA00003806_novel21,CA00003806_novel19,CA00003806_novel07,CA00003806_novel22,CA00003806_novel23,CA00003806_novel13,CA00003806_novel11,CA00003806_novel04,CA00003806_novel05,CA00003806_novel09,CA00003806_novel01,CA00003806_novel18,CA00003806_novel02,CA00003806_novel14,CA00003806_novel03,CA00003806_novel25,CA00003806_novel17,CA00003806_novel16,CA00003806_novel08,CA00003806_novel12,CA00003806_novel06,…
LG37	CA00003812	-	A3	7762840-7762820	CA00003812_novel01	CA00003812_novel02,CA00003812_novel01
LG37	CA00003813	-	A3	7784169-7783994	CA00003813_novel06,CA00003813_novel02	CA00003813_novel01,CA00003813_novel02,CA00003813_novel06
LG37	CA00003832	+	A3	8392113-8392224	CA00003832_R1	CA00003832_novel02,CA00003832_R1
LG37	CA00003835	-	A3	8631341-8631338	CA00003835_novel07,CA00003835_novel06	CA00003835_novel02,CA00003835_novel04,CA00003835_R1,CA00003835_novel07,CA00003835_novel06
LG37	CA00003835	-	A3	8632051-8631338	CA00003835_novel06,CA00003835_novel07	CA00003835_novel03,CA00003835_novel07,CA00003835_novel06
LG37	CA00003835	-	A3	8632051-8631341	CA00003835_novel04,CA00003835_R1,CA00003835_novel02	CA00003835_novel03,CA00003835_novel02,CA00003835_novel04,CA00003835_R1
LG37	CA00003837	+	A3	8674078-8674081	CA00003837_R1,CA00003837_novel01,CA00003837_novel04,CA00003837_novel03	CA00003837_novel02,CA00003837_novel01,CA00003837_R1,CA00003837_novel03,CA00003837_novel04
LG37	CA00003852	+	A3	8935811-8935861	CA00003852_novel03	CA00003852_novel02,CA00003852_novel03
LG37	CA00003852	+	A3	8936058-8937352	CA00003852_novel02	CA00003852_novel03,CA00003852_novel02
LG37	CA00003862	+	A3	9216605-9220305	CA00003862_novel04	CA00003862_novel03,CA00003862_novel04
LG37	CA00003862	+	A3	9232161-9232177	CA00003862_novel15	CA00003862_novel01,CA00003862_R1,CA00003862_novel05,CA00003862_novel04,CA00003862_novel06,CA00003862_novel02,CA00003862_novel09,CA00003862_novel10,CA00003862_novel11,CA00003862_novel14,CA00003862_novel15
LG37	CA00003869	+	A3	9508948-9508950	CA00003869_novel02	CA00003869_R1,CA00003869_novel04,CA00003869_novel05,CA00003869_novel06,CA00003869_novel07,CA00003869_novel08,CA00003869_novel02
LG37	CA00003880	-	A3	9881845-9881817	CA00003880_novel03,CA00003880_novel04,CA00003880_novel05,CA00003880_novel20,CA00003880_novel06,CA00003880_novel07,CA00003880_novel23,CA00003880_novel08,CA00003880_novel09,CA00003880_novel22,CA00003880_novel19,CA00003880_novel18,CA00003880_novel17,CA00003880_novel16,CA00003880_novel15,CA00003880_novel14,CA00003880_novel13,CA00003880_novel12,CA00003880_novel11,CA00003880_novel10,CA00003880_novel01,…	CA00003880_R1,CA00003880_novel23,CA00003880_novel20,CA00003880_novel09,CA00003880_novel05,CA00003880_novel04,CA00003880_novel22,CA00003880_novel18,CA00003880_novel15,CA00003880_novel10,CA00003880_novel01,CA00003880_novel07,CA00003880_novel03,CA00003880_novel21,CA00003880_novel16,CA00003880_novel11,CA00003880_novel02,CA00003880_novel19,CA00003880_novel17,CA00003880_novel08,CA00003880_novel12,CA000…
LG37	CA00003880	-	A3	9882038-9882022	CA00003880_R1	CA00003880_novel20,CA00003880_novel09,CA00003880_novel05,CA00003880_novel04,CA00003880_novel18,CA00003880_novel15,CA00003880_novel10,CA00003880_novel01,CA00003880_novel07,CA00003880_novel03,CA00003880_novel21,CA00003880_novel16,CA00003880_novel11,CA00003880_novel02,CA00003880_novel19,CA00003880_novel17,CA00003880_novel08,CA00003880_novel12,CA00003880_novel06,CA00003880_novel13,CA00003880_R1
LG37	CA00003880	-	A3	9883423-9882833	CA00003880_novel09,CA00003880_novel03,CA00003880_R1,CA00003880_novel18,CA00003880_novel01,CA00003880_novel02,CA00003880_novel14,CA00003880_novel04,CA00003880_novel11,CA00003880_novel10	CA00003880_novel08,CA00003880_novel09,CA00003880_novel04,CA00003880_novel18,CA00003880_novel10,CA00003880_novel01,CA00003880_novel03,CA00003880_novel11,CA00003880_novel02,CA00003880_R1,CA00003880_novel14
LG37	CA00003901	+	A3	10321258-10321261	CA00003901_R1,CA00003901_novel01,CA00003901_novel03,CA00003901_novel12	CA00003901_novel04,CA00003901_novel06,CA00003901_novel07,CA00003901_novel08,CA00003901_novel09,CA00003901_novel10,CA00003901_novel11,CA00003901_novel01,CA00003901_R1,CA00003901_novel03,CA00003901_novel12
LG37	CA00003917	+	A3	10606036-10606089	CA00003917_novel01,CA00003917_novel03,CA00003917_novel02,CA00003917_novel04	CA00003917_R1,CA00003917_novel01,CA00003917_novel02,CA00003917_novel03,CA00003917_novel04
LG37	CA00003917	+	A3	10614990-10615032	CA00003917_R1	CA00003917_novel01,CA00003917_novel02,CA00003917_novel03,CA00003917_R1
LG37	CA00003926	-	A3	10694972-10694957	CA00003926_novel04,CA00003926_novel03,CA00003926_R1	CA00003926_novel02,CA00003926_novel04,CA00003926_novel03,CA00003926_R1
LG37	CA00003928	+	A3	10739082-10739085	CA00003928_novel04,CA00003928_novel03,CA00003928_novel11,CA00003928_R1	CA00003928_novel01,CA00003928_novel05,CA00003928_novel02,CA00003928_novel06,CA00003928_novel07,CA00003928_novel08,CA00003928_novel09,CA00003928_novel10,CA00003928_novel03,CA00003928_novel04,CA00003928_R1,CA00003928_novel11
LG37	CA00003934	+	A3	10915409-10915622	CA00003934_R1	CA00003934_novel06,CA00003934_novel08,CA00003934_R1
LG37	CA00003934	+	A3	10916336-10916339	CA00003934_novel04	CA00003934_novel01,CA00003934_R1,CA00003934_novel02,CA00003934_novel03,CA00003934_novel05,CA00003934_novel06,CA00003934_novel07,CA00003934_novel08,CA00003934_novel04
LG37	CA00003942	-	A3	11016601-11016578	CA00003942_R1	CA00003942_novel02,CA00003942_R1
LG37	CA00003943	+	A3	11020925-11020981	CA00003943_R1,CA00003943_novel02	CA00003943_novel05,CA00003943_R1,CA00003943_novel02
LG37	CA00003944	+	A3	11027722-11027759	CA00003944_novel02	CA00003944_R1,CA00003944_novel01,CA00003944_novel02
LG37	CA00003944	+	A3	11028418-11028496	CA00003944_novel02	CA00003944_R1,CA00003944_novel01,CA00003944_novel02
LG28	CA00003956	+	A3	13052485-13052516	CA00003956_novel02	CA00003956_R1,CA00003956_novel01,CA00003956_novel04,CA00003956_novel03,CA00003956_novel05,CA00003956_novel02
LG28	CA00003957	+	A3	13062134-13062137	CA00003957_novel04,CA00003957_R1	CA00003957_novel01,CA00003957_novel04,CA00003957_R1
LG28	CA00003957	+	A3	13068004-13068008	CA00003957_novel07	CA00003957_novel01,CA00003957_novel03,CA00003957_novel04,CA00003957_novel05,CA00003957_novel02,CA00003957_novel08,CA00003957_R1,CA00003957_novel09,CA00003957_novel10,CA00003957_novel12,CA00003957_novel14,CA00003957_novel13,CA00003957_novel11,CA00003957_novel07
LG28	CA00003957	+	A3	13069556-13069627	CA00003957_novel01	CA00003957_novel06,CA00003957_novel02,CA00003957_novel08,CA00003957_R1,CA00003957_novel09,CA00003957_novel10,CA00003957_novel12,CA00003957_novel11,CA00003957_novel01
LG28	CA00003970	+	A3	13521667-13521766	CA00003970_R1	CA00003970_novel01,CA00003970_novel02,CA00003970_R1
LG28	CA00003970	+	A3	13523093-13524159	CA00003970_R1	CA00003970_novel02,CA00003970_R1
LG28	CA00003970	+	A3	13527156-13527181	CA00003970_novel01,CA00003970_novel02,CA00003970_novel03	CA00003970_R1,CA00003970_novel01,CA00003970_novel02,CA00003970_novel03
LG28	CA00003972	+	A3	13538857-13538866	CA00003972_novel02	CA00003972_R1,CA00003972_novel01,CA00003972_novel02
LG28	CA00003973	-	A3	13556639-13556045	CA00003973_novel02	CA00003973_novel04,CA00003973_novel02
LG28	CA00003975	-	A3	13622293-13622290	CA00003975_novel04,CA00003975_novel07,CA00003975_novel02	CA00003975_novel05,CA00003975_novel06,CA00003975_novel03,CA00003975_novel01,CA00003975_novel07,CA00003975_novel04,CA00003975_novel02
LG28	CA00003981	-	A3	13730875-13730869	CA00003981_R1	CA00003981_novel02,CA00003981_novel01,CA00003981_R1
LG28	CA00003982	-	A3	13742577-13742514	CA00003982_R1	CA00003982_novel11,CA00003982_novel04,CA00003982_novel13,CA00003982_novel12,CA00003982_novel10,CA00003982_novel09,CA00003982_novel08,CA00003982_novel05,CA00003982_novel06,CA00003982_novel07,CA00003982_novel01,CA00003982_novel03,CA00003982_novel02,CA00003982_R1
LG28	CA00003982	-	A3	13749288-13749264	CA00003982_R1	CA00003982_novel08,CA00003982_novel05,CA00003982_novel06,CA00003982_novel07,CA00003982_novel01,CA00003982_novel03,CA00003982_novel02,CA00003982_R1
LG28	CA00003982	-	A3	13750199-13750187	CA00003982_R1	CA00003982_novel04,CA00003982_novel05,CA00003982_novel07,CA00003982_novel01,CA00003982_novel03,CA00003982_novel02,CA00003982_R1
LG28	CA00004000	-	A3	13916506-13916467	CA00004000_R1	CA00004000_novel01,CA00004000_R1
LG28	CA00004005	+	A3	13969793-13972989	CA00004005_R1	CA00004005_novel08,CA00004005_R1
LG28	CA00004007	+	A3	13985552-13985592	CA00004007_R1	CA00004007_novel02,CA00004007_novel03,CA00004007_R1
LG28	CA00004012	+	A3	14039851-14039884	CA00004012_novel04	CA00004012_novel01,CA00004012_R1,CA00004012_novel02,CA00004012_novel03,CA00004012_novel05,CA00004012_novel06,CA00004012_novel07,CA00004012_novel09,CA00004012_novel11,CA00004012_novel04
LG28	CA00004012	+	A3	14044677-14044686	CA00004012_novel04	CA00004012_novel01,CA00004012_R1,CA00004012_novel02,CA00004012_novel03,CA00004012_novel05,CA00004012_novel06,CA00004012_novel07,CA00004012_novel09,CA00004012_novel11,CA00004012_novel12,CA00004012_novel04
LG28	CA00004012	+	A3	14046915-14046916	CA00004012_novel09	CA00004012_novel01,CA00004012_R1,CA00004012_novel02,CA00004012_novel03,CA00004012_novel04,CA00004012_novel05,CA00004012_novel06,CA00004012_novel07,CA00004012_novel11,CA00004012_novel12,CA00004012_novel09
LG28	CA00004023	+	A3	14181403-14181438	CA00004023_novel02,CA00004023_novel03,CA00004023_novel04	CA00004023_R1,CA00004023_novel03,CA00004023_novel02,CA00004023_novel04
LG28	CA00004029	+	A3	14296242-14296298	CA00004029_novel01	CA00004029_novel02,CA00004029_R1,CA00004029_novel03,CA00004029_novel01
LG28	CA00004033	+	A3	14361906-14361987	CA00004033_novel08,CA00004033_novel07,CA00004033_novel06,CA00004033_novel05,CA00004033_novel04,CA00004033_novel03,CA00004033_novel02,CA00004033_novel01	CA00004033_R1,CA00004033_novel02,CA00004033_novel03,CA00004033_novel01,CA00004033_novel04,CA00004033_novel05,CA00004033_novel06,CA00004033_novel07,CA00004033_novel08
LG28	CA00004040	+	A3	14457250-14457681	CA00004040_R1	CA00004040_novel03,CA00004040_novel04,CA00004040_R1
LG28	CA00004041	+	A3	14502743-14502746	CA00004041_novel05	CA00004041_R1,CA00004041_novel03,CA00004041_novel04,CA00004041_novel06,CA00004041_novel08,CA00004041_novel09,CA00004041_novel07,CA00004041_novel10,CA00004041_novel12,CA00004041_novel13,CA00004041_novel14,CA00004041_novel15,CA00004041_novel16,CA00004041_novel17,CA00004041_novel19,CA00004041_novel20,CA00004041_novel21,CA00004041_novel22,CA00004041_novel23,CA00004041_novel24,CA00004041_novel25,CA000…
LG28	CA00004042	+	A3	14573117-14573119	CA00004042_novel08,CA00004042_novel07,CA00004042_novel14,CA00004042_novel16,CA00004042_novel17,CA00004042_novel10,CA00004042_novel11,CA00004042_novel13,CA00004042_novel18,CA00004042_novel06	CA00004042_novel09,CA00004042_novel06,CA00004042_novel07,CA00004042_novel11,CA00004042_novel14,CA00004042_novel13,CA00004042_novel16,CA00004042_novel10,CA00004042_novel08,CA00004042_novel17,CA00004042_novel18
LG28	CA00004045	+	A3	14691536-14691550	CA00004045_R1,CA00004045_novel02	CA00004045_novel01,CA00004045_R1,CA00004045_novel02
LG28	CA00004045	+	A3	14699807-14699846	CA00004045_R1	CA00004045_novel01,CA00004045_novel02,CA00004045_R1
LG28	CA00004046	+	A3	14712353-14712451	CA00004046_R1	CA00004046_novel01,CA00004046_R1
LG28	CA00004052	+	A3	14868840-14868867	CA00004052_R1,CA00004052_novel01,CA00004052_novel03,CA00004052_novel04,CA00004052_novel05	CA00004052_novel02,CA00004052_novel01,CA00004052_novel04,CA00004052_novel03,CA00004052_R1,CA00004052_novel05
LG28	CA00004053	+	A3	14885057-14885066	CA00004053_R1	CA00004053_novel01,CA00004053_novel02,CA00004053_novel03,CA00004053_novel06,CA00004053_R1
LG28	CA00004060	+	A3	14954775-14954816	CA00004060_novel04,CA00004060_novel06,CA00004060_novel05,CA00004060_R1,CA00004060_novel02,CA00004060_novel01	CA00004060_novel03,CA00004060_novel06,CA00004060_novel02,CA00004060_novel05,CA00004060_novel04,CA00004060_novel01,CA00004060_R1
LG28	CA00004060	+	A3	14962571-14962735	CA00004060_novel02	CA00004060_novel03,CA00004060_novel06,CA00004060_novel05,CA00004060_novel04,CA00004060_novel01,CA00004060_R1,CA00004060_novel07,CA00004060_novel08,CA00004060_novel09,CA00004060_novel10,CA00004060_novel11,CA00004060_novel12,CA00004060_novel13,CA00004060_novel14,CA00004060_novel15,CA00004060_novel16,CA00004060_novel17,CA00004060_novel18,CA00004060_novel20,CA00004060_novel22,CA00004060_novel23,CA000…
LG28	CA00004060	+	A3	14963911-14963914	CA00004060_novel04	CA00004060_novel03,CA00004060_novel06,CA00004060_novel02,CA00004060_novel05,CA00004060_novel01,CA00004060_R1,CA00004060_novel07,CA00004060_novel08,CA00004060_novel09,CA00004060_novel10,CA00004060_novel11,CA00004060_novel12,CA00004060_novel13,CA00004060_novel14,CA00004060_novel15,CA00004060_novel16,CA00004060_novel17,CA00004060_novel18,CA00004060_novel19,CA00004060_novel20,CA00004060_novel21,CA000…
LG28	CA00004066	+	A3	14997426-14997450	CA00004066_novel01	CA00004066_R1,CA00004066_novel01
LG28	CA00004068	+	A3	15009230-15009347	CA00004068_R1	CA00004068_novel03,CA00004068_R1
LG28	CA00004069	+	A3	15026411-15026414	CA00004069_novel04	CA00004069_novel01,CA00004069_novel02,CA00004069_novel04
LG28	CA00004070	+	A3	15040212-15040830	CA00004070_novel01,CA00004070_R1	CA00004070_novel03,CA00004070_novel02,CA00004070_R1,CA00004070_novel01
LG28	CA00004070	+	A3	15040212-15041866	CA00004070_novel04	CA00004070_novel03,CA00004070_novel04
LG28	CA00004082	-	A3	15272246-15272195	CA00004082_novel04	CA00004082_novel02,CA00004082_novel03,CA00004082_novel05,CA00004082_novel01,CA00004082_novel06,CA00004082_R1,CA00004082_novel04
LG28	CA00004088	-	A3	15355467-15355434	CA00004088_R1	CA00004088_novel04,CA00004088_novel05,CA00004088_novel03,CA00004088_novel01,CA00004088_R1
LG28	CA00004108	-	A3	15860307-15860270	CA00004108_novel04,CA00004108_novel05,CA00004108_novel01,CA00004108_novel02,CA00004108_R1	CA00004108_novel03,CA00004108_novel02,CA00004108_novel05,CA00004108_novel01,CA00004108_novel04,CA00004108_R1
LG28	CA00004109	-	A3	15882643-15882594	CA00004109_novel03	CA00004109_novel02,CA00004109_novel01,CA00004109_R1,CA00004109_novel03
LG28	CA00004134	-	A3	16675820-16675729	CA00004134_novel01	CA00004134_R1,CA00004134_novel01
LG28	CA00004134	-	A3	16677264-16677156	CA00004134_novel01	CA00004134_R1,CA00004134_novel01
LG28	CA00004144	-	A3	16873258-16873048	CA00004144_R1,CA00004144_novel01,CA00004144_novel03	CA00004144_novel02,CA00004144_R1,CA00004144_novel01,CA00004144_novel03
LG28	CA00004163	+	A3	17127841-17127843	CA00004163_novel03	CA00004163_novel06,CA00004163_novel01,CA00004163_novel08,CA00004163_novel09,CA00004163_novel04,CA00004163_novel07,CA00004163_novel05,CA00004163_novel10,CA00004163_novel11,CA00004163_novel12,CA00004163_novel13,CA00004163_R1,CA00004163_novel14,CA00004163_novel15,CA00004163_novel03
LG28	CA00004163	+	A3	17131421-17131486	CA00004163_novel10	CA00004163_novel06,CA00004163_novel02,CA00004163_novel03,CA00004163_novel08,CA00004163_novel09,CA00004163_novel04,CA00004163_novel07,CA00004163_novel05,CA00004163_novel11,CA00004163_novel12,CA00004163_novel13,CA00004163_R1,CA00004163_novel14,CA00004163_novel15,CA00004163_novel16,CA00004163_novel17,CA00004163_novel18,CA00004163_novel20,CA00004163_novel21,CA00004163_novel10
LG28	CA00004163	+	A3	17132229-17132268	CA00004163_novel10,CA00004163_novel11,CA00004163_novel15,CA00004163_novel16,CA00004163_novel18,CA00004163_novel17,CA00004163_R1,CA00004163_novel14,CA00004163_novel22,CA00004163_novel04,CA00004163_novel07,CA00004163_novel06,CA00004163_novel01,CA00004163_novel13,CA00004163_novel03,CA00004163_novel02,CA00004163_novel12,CA00004163_novel19,CA00004163_novel09,CA00004163_novel08,CA00004163_novel21,CA000…	CA00004163_novel05,CA00004163_novel06,CA00004163_novel02,CA00004163_novel01,CA00004163_novel03,CA00004163_novel08,CA00004163_novel09,CA00004163_novel04,CA00004163_novel07,CA00004163_novel10,CA00004163_novel11,CA00004163_novel12,CA00004163_novel13,CA00004163_R1,CA00004163_novel14,CA00004163_novel15,CA00004163_novel16,CA00004163_novel17,CA00004163_novel18,CA00004163_novel19,CA00004163_novel20,CA000…
LG28	CA00004165	-	A3	17212917-17211518	CA00004165_novel01	CA00004165_novel02,CA00004165_novel01
LG28	CA00004165	-	A3	17218711-17218708	CA00004165_novel03,CA00004165_novel02	CA00004165_novel01,CA00004165_novel06,CA00004165_novel05,CA00004165_novel04,CA00004165_novel07,CA00004165_R1,CA00004165_novel03,CA00004165_novel02
LG28	CA00004165	-	A3	17220844-17220840	CA00004165_novel02	CA00004165_novel01,CA00004165_novel06,CA00004165_novel03,CA00004165_novel05,CA00004165_novel04,CA00004165_novel07,CA00004165_R1,CA00004165_novel02
LG28	CA00004166	-	A3	17247509-17247438	CA00004166_R1,CA00004166_novel08,CA00004166_novel06,CA00004166_novel07,CA00004166_novel01,CA00004166_novel02,CA00004166_novel03	CA00004166_novel04,CA00004166_novel08,CA00004166_novel06,CA00004166_novel01,CA00004166_novel07,CA00004166_novel03,CA00004166_novel02,CA00004166_R1
LG28	CA00004172	-	A3	17434725-17434722	CA00004172_novel01	CA00004172_R1,CA00004172_novel01
LG28	CA00004172	-	A3	17436636-17436600	CA00004172_R1	CA00004172_novel01,CA00004172_R1
LG28	CA00004183	-	A3	17542457-17542437	CA00004183_R1	CA00004183_novel01,CA00004183_R1
LG28	CA00004186	-	A3	17561068-17560599	CA00004186_R1,CA00004186_novel03,CA00004186_novel01	CA00004186_novel02,CA00004186_novel01,CA00004186_novel03,CA00004186_R1
LG11	CA00004194	+	A3	17401262-17402479	CA00004194_R1,CA00004194_novel02	CA00004194_novel01,CA00004194_R1,CA00004194_novel02
LG11	CA00004194	+	A3	17402711-17402714	CA00004194_novel02,CA00004194_novel01	CA00004194_R1,CA00004194_novel03,CA00004194_novel01,CA00004194_novel02
LG11	CA00004200	+	A3	17331938-17331962	CA00004200_novel01	CA00004200_R1,CA00004200_novel02,CA00004200_novel01
LG11	CA00004214	+	A3	16755252-16755261	CA00004214_novel13,CA00004214_novel11,CA00004214_novel16,CA00004214_novel14,CA00004214_novel04,CA00004214_novel06,CA00004214_novel07,CA00004214_novel02	CA00004214_novel01,CA00004214_novel05,CA00004214_novel08,CA00004214_novel12,CA00004214_R1,CA00004214_novel15,CA00004214_novel02,CA00004214_novel04,CA00004214_novel06,CA00004214_novel07,CA00004214_novel11,CA00004214_novel13,CA00004214_novel14,CA00004214_novel16
LG11	CA00004219	-	A3	16633992-16633969	CA00004219_novel05	CA00004219_novel03,CA00004219_novel04,CA00004219_novel02,CA00004219_novel01,CA00004219_R1,CA00004219_novel05
LG11	CA00004219	-	A3	16653304-16653292	CA00004219_novel01	CA00004219_R1,CA00004219_novel01
LG11	CA00004223	-	A3	16602982-16602055	CA00004223_R1	CA00004223_novel01,CA00004223_R1
LG11	CA00004226	+	A3	16504569-16504584	CA00004226_R1,CA00004226_novel01	CA00004226_novel03,CA00004226_R1,CA00004226_novel01
LG11	CA00004230	-	A3	16339451-16339432	CA00004230_novel02	CA00004230_novel01,CA00004230_novel02
LG11	CA00004238	-	A3	16112561-16112555	CA00004238_novel07	CA00004238_novel08,CA00004238_novel10,CA00004238_novel09,CA00004238_novel12,CA00004238_R1,CA00004238_novel11,CA00004238_novel03,CA00004238_novel07
LG11	CA00004239	-	A3	16069839-16069812	CA00004239_novel01	CA00004239_R1,CA00004239_novel01
LG11	CA00004243	-	A3	16010828-16010825	CA00004243_novel01,CA00004243_novel03,CA00004243_novel12,CA00004243_novel05	CA00004243_novel15,CA00004243_novel14,CA00004243_novel10,CA00004243_novel09,CA00004243_novel06,CA00004243_novel13,CA00004243_novel02,CA00004243_novel16,CA00004243_novel11,CA00004243_novel04,CA00004243_R1,CA00004243_novel12,CA00004243_novel03,CA00004243_novel05,CA00004243_novel01
LG11	CA00004243	-	A3	16012644-16012641	CA00004243_novel01,CA00004243_novel03,CA00004243_novel04,CA00004243_novel12,CA00004243_novel06,CA00004243_novel08,CA00004243_novel09	CA00004243_novel02,CA00004243_novel07,CA00004243_novel12,CA00004243_novel09,CA00004243_novel06,CA00004243_novel03,CA00004243_novel01,CA00004243_novel04,CA00004243_novel08
LG11	CA00004243	-	A3	16012650-16012641	CA00004243_novel01,CA00004243_novel03,CA00004243_novel04,CA00004243_novel12,CA00004243_novel06,CA00004243_novel08,CA00004243_novel09	CA00004243_novel10,CA00004243_novel05,CA00004243_novel13,CA00004243_novel11,CA00004243_R1,CA00004243_novel12,CA00004243_novel09,CA00004243_novel06,CA00004243_novel03,CA00004243_novel01,CA00004243_novel04,CA00004243_novel08
LG11	CA00004243	-	A3	16012650-16012644	CA00004243_novel02,CA00004243_novel07	CA00004243_novel10,CA00004243_novel05,CA00004243_novel13,CA00004243_novel11,CA00004243_R1,CA00004243_novel02,CA00004243_novel07
LG11	CA00004243	-	A3	16013425-16013399	CA00004243_novel01	CA00004243_novel06,CA00004243_novel05,CA00004243_novel02,CA00004243_novel11,CA00004243_novel04,CA00004243_novel07,CA00004243_novel08,CA00004243_novel01
LG11	CA00004243	-	A3	16013639-16013628	CA00004243_novel06	CA00004243_novel05,CA00004243_novel04,CA00004243_novel06
LG11	CA00004243	-	A3	16014107-16013628	CA00004243_novel06	CA00004243_novel03,CA00004243_novel06
LG11	CA00004243	-	A3	16014107-16013639	CA00004243_novel04,CA00004243_novel05	CA00004243_novel03,CA00004243_novel05,CA00004243_novel04
LG11	CA00004245	+	A3	15999838-15999860	CA00004245_novel03,CA00004245_novel01,CA00004245_novel04,CA00004245_R1,CA00004245_novel08	CA00004245_novel02,CA00004245_novel01,CA00004245_R1,CA00004245_novel04,CA00004245_novel03,CA00004245_novel08
LG11	CA00004251	-	A3	15880534-15880470	CA00004251_R1	CA00004251_novel01,CA00004251_R1
LG11	CA00004253	-	A3	15869103-15869068	CA00004253_novel10,CA00004253_novel06,CA00004253_novel12,CA00004253_novel04,CA00004253_novel02,CA00004253_novel01,CA00004253_novel11,CA00004253_novel07,CA00004253_novel09,CA00004253_novel08,CA00004253_novel13,CA00004253_R1,CA00004253_novel05	CA00004253_novel03,CA00004253_novel06,CA00004253_novel10,CA00004253_novel08,CA00004253_novel02,CA00004253_novel12,CA00004253_novel04,CA00004253_R1,CA00004253_novel09,CA00004253_novel13,CA00004253_novel11,CA00004253_novel07,CA00004253_novel05,CA00004253_novel01
LG11	CA00004253	-	A3	15871758-15871272	CA00004253_novel07	CA00004253_novel08,CA00004253_novel07
LG11	CA00004253	-	A3	15872445-15871272	CA00004253_novel06,CA00004253_R1	CA00004253_novel02,CA00004253_novel03,CA00004253_novel06,CA00004253_R1
LG11	CA00004261	+	A3	15799563-15799575	CA00004261_R1,CA00004261_novel08,CA00004261_novel09,CA00004261_novel05,CA00004261_novel06,CA00004261_novel07,CA00004261_novel01,CA00004261_novel03,CA00004261_novel13,CA00004261_novel12,CA00004261_novel11,CA00004261_novel10,CA00004261_novel17,CA00004261_novel15,CA00004261_novel14	CA00004261_novel16,CA00004261_novel01,CA00004261_novel03,CA00004261_novel05,CA00004261_novel06,CA00004261_R1,CA00004261_novel07,CA00004261_novel08,CA00004261_novel09,CA00004261_novel10,CA00004261_novel11,CA00004261_novel12,CA00004261_novel13,CA00004261_novel14,CA00004261_novel15,CA00004261_novel17
LG11	CA00004262	-	A3	15734895-15734844	CA00004262_novel05,CA00004262_novel03,CA00004262_novel02,CA00004262_novel01	CA00004262_R1,CA00004262_novel05,CA00004262_novel03,CA00004262_novel02,CA00004262_novel01
LG11	CA00004273	-	A3	15624244-15624224	CA00004273_novel02,CA00004273_novel04,CA00004273_R1	CA00004273_novel01,CA00004273_novel02,CA00004273_novel04,CA00004273_R1
LG11	CA00004277	-	A3	15546547-15546388	CA00004277_novel08	CA00004277_novel05,CA00004277_novel08
LG11	CA00004278	-	A3	15534493-15534153	CA00004278_novel02,CA00004278_novel01,CA00004278_novel06,CA00004278_novel07,CA00004278_novel04,CA00004278_R1	CA00004278_novel03,CA00004278_novel04,CA00004278_novel01,CA00004278_novel07,CA00004278_novel06,CA00004278_novel02,CA00004278_R1
LG11	CA00004278	-	A3	15535680-15535677	CA00004278_novel06,CA00004278_novel07,CA00004278_novel08	CA00004278_novel04,CA00004278_novel03,CA00004278_novel01,CA00004278_novel02,CA00004278_novel05,CA00004278_R1,CA00004278_novel07,CA00004278_novel06,CA00004278_novel08
LG11	CA00004282	+	A3	15468412-15468443	CA00004282_novel05,CA00004282_novel06	CA00004282_R1,CA00004282_novel05,CA00004282_novel06
LG11	CA00004282	+	A3	15468633-15469011	CA00004282_R1	CA00004282_novel07,CA00004282_novel02,CA00004282_novel09,CA00004282_novel10,CA00004282_R1
LG11	CA00004282	+	A3	15469252-15469366	CA00004282_novel09,CA00004282_novel01,CA00004282_novel10,CA00004282_novel04,CA00004282_novel06	CA00004282_novel07,CA00004282_novel05,CA00004282_novel01,CA00004282_novel04,CA00004282_novel06,CA00004282_novel09,CA00004282_novel10
LG11	CA00004282	+	A3	15469252-15469471	CA00004282_R1	CA00004282_novel07,CA00004282_novel05,CA00004282_R1
LG11	CA00004282	+	A3	15469366-15469471	CA00004282_R1	CA00004282_novel01,CA00004282_novel04,CA00004282_novel06,CA00004282_novel09,CA00004282_novel10,CA00004282_R1
LG11	CA00004282	+	A3	15469606-15469614	CA00004282_R1	CA00004282_novel07,CA00004282_novel01,CA00004282_novel02,CA00004282_novel05,CA00004282_novel04,CA00004282_novel06,CA00004282_novel09,CA00004282_novel10,CA00004282_R1
LG11	CA00004282	+	A3	15470745-15473745	CA00004282_R1	CA00004282_novel05,CA00004282_R1
LG11	CA00004282	+	A3	15470913-15470954	CA00004282_novel07	CA00004282_novel02,CA00004282_novel03,CA00004282_novel04,CA00004282_novel06,CA00004282_novel07
LG11	CA00004294	+	A3	15330799-15330802	CA00004294_novel05	CA00004294_novel06,CA00004294_novel05
LG11	CA00004294	+	A3	15343691-15343700	CA00004294_R1	CA00004294_novel07,CA00004294_novel08,CA00004294_novel09,CA00004294_novel10,CA00004294_R1
LG11	CA00004299	-	A3	15299529-15299390	CA00004299_R1,CA00004299_novel02,CA00004299_novel03	CA00004299_novel04,CA00004299_novel02,CA00004299_novel03,CA00004299_R1
LG11	CA00004301	-	A3	15283566-15283287	CA00004301_R1	CA00004301_novel04,CA00004301_R1
LG11	CA00004302	-	A3	15272265-15272232	CA00004302_R1	CA00004302_novel01,CA00004302_R1
LG11	CA00004325	-	A3	14817012-14817009	CA00004325_novel12,CA00004325_novel03	CA00004325_novel11,CA00004325_novel09,CA00004325_novel02,CA00004325_novel05,CA00004325_novel08,CA00004325_novel10,CA00004325_novel07,CA00004325_novel06,CA00004325_novel04,CA00004325_novel01,CA00004325_R1,CA00004325_novel03,CA00004325_novel12
LG11	CA00004325	-	A3	14817185-14817183	CA00004325_novel09	CA00004325_novel12,CA00004325_novel09
LG11	CA00004325	-	A3	14817188-14817183	CA00004325_novel09	CA00004325_novel11,CA00004325_novel02,CA00004325_novel05,CA00004325_novel08,CA00004325_novel03,CA00004325_novel10,CA00004325_novel07,CA00004325_novel06,CA00004325_novel04,CA00004325_novel01,CA00004325_R1,CA00004325_novel09
LG11	CA00004325	-	A3	14817188-14817185	CA00004325_novel12	CA00004325_novel11,CA00004325_novel02,CA00004325_novel05,CA00004325_novel08,CA00004325_novel03,CA00004325_novel10,CA00004325_novel07,CA00004325_novel06,CA00004325_novel04,CA00004325_novel01,CA00004325_R1,CA00004325_novel12
LG11	CA00004325	-	A3	14840746-14840743	CA00004325_novel04	CA00004325_novel02,CA00004325_novel05,CA00004325_novel08,CA00004325_novel07,CA00004325_novel06,CA00004325_novel01,CA00004325_R1,CA00004325_novel04
LG11	CA00004326	+	A3	14809906-14809980	CA00004326_novel05	CA00004326_novel01,CA00004326_novel02,CA00004326_novel03,CA00004326_novel04,CA00004326_novel06,CA00004326_novel05
LG11	CA00004328	-	A3	14785546-14784967	CA00004328_R1	CA00004328_novel03,CA00004328_novel01,CA00004328_R1
LG11	CA00004329	+	A3	14778954-14778978	CA00004329_R1	CA00004329_novel01,CA00004329_R1
LG11	CA00004335	-	A3	14459294-14459276	CA00004335_R1	CA00004335_novel07,CA00004335_novel02,CA00004335_novel09,CA00004335_novel05,CA00004335_novel04,CA00004335_novel03,CA00004335_novel01,CA00004335_novel06,CA00004335_R1
LG11	CA00004341	+	A3	14315207-14315228	CA00004341_novel10,CA00004341_novel01,CA00004341_novel08	CA00004341_R1,CA00004341_novel03,CA00004341_novel02,CA00004341_novel05,CA00004341_novel06,CA00004341_novel07,CA00004341_novel09,CA00004341_novel01,CA00004341_novel08,CA00004341_novel10
LG11	CA00004343	+	A3	14275235-14275471	CA00004343_R1	CA00004343_novel03,CA00004343_R1
LG11	CA00004345	+	A3	14239748-14239757	CA00004345_novel01	CA00004345_R1,CA00004345_novel01
LG11	CA00004345	+	A3	14242578-14242581	CA00004345_novel05,CA00004345_R1,CA00004345_novel03,CA00004345_novel04	CA00004345_novel01,CA00004345_novel03,CA00004345_R1,CA00004345_novel04,CA00004345_novel05
LG11	CA00004349	-	A3	14155340-14154996	CA00004349_R1,CA00004349_novel03,CA00004349_novel01,CA00004349_novel07,CA00004349_novel06,CA00004349_novel05,CA00004349_novel04	CA00004349_novel02,CA00004349_novel05,CA00004349_novel04,CA00004349_novel01,CA00004349_novel06,CA00004349_novel07,CA00004349_R1,CA00004349_novel03
LG11	CA00004353	+	A3	14102405-14102408	CA00004353_novel01	CA00004353_R1,CA00004353_novel01
LG11	CA00004386	+	A3	13276582-13276647	CA00004386_novel02	CA00004386_R1,CA00004386_novel04,CA00004386_novel03,CA00004386_novel02
LG11	CA00004388	+	A3	13209519-13209542	CA00004388_novel02,CA00004388_novel03	CA00004388_novel01,CA00004388_novel02,CA00004388_novel03
LG11	CA00004392	+	A3	13179512-13179514	CA00004392_R1,CA00004392_novel16,CA00004392_novel24,CA00004392_novel21,CA00004392_novel20,CA00004392_novel23,CA00004392_novel22,CA00004392_novel07,CA00004392_novel06,CA00004392_novel05,CA00004392_novel04,CA00004392_novel03,CA00004392_novel02,CA00004392_novel01,CA00004392_novel17,CA00004392_novel19,CA00004392_novel08,CA00004392_novel10,CA00004392_novel11,CA00004392_novel12,CA00004392_novel13,CA000…	CA00004392_novel18,CA00004392_novel06,CA00004392_novel10,CA00004392_novel02,CA00004392_novel08,CA00004392_novel11,CA00004392_novel07,CA00004392_novel12,CA00004392_novel15,CA00004392_novel13,CA00004392_novel14,CA00004392_novel03,CA00004392_novel17,CA00004392_novel16,CA00004392_novel05,CA00004392_novel04,CA00004392_novel01,CA00004392_R1,CA00004392_novel19,CA00004392_novel20,CA00004392_novel21,CA000…
LG11	CA00004392	+	A3	13182786-13182804	CA00004392_R1	CA00004392_novel06,CA00004392_novel09,CA00004392_novel10,CA00004392_novel02,CA00004392_novel08,CA00004392_novel11,CA00004392_novel07,CA00004392_novel12,CA00004392_novel15,CA00004392_novel13,CA00004392_novel14,CA00004392_novel03,CA00004392_novel17,CA00004392_novel16,CA00004392_novel05,CA00004392_novel04,CA00004392_novel01,CA00004392_novel18,CA00004392_novel20,CA00004392_novel21,CA00004392_novel22,…
LG11	CA00004395	+	A3	13093887-13093913	CA00004395_novel01,CA00004395_novel02	CA00004395_R1,CA00004395_novel01,CA00004395_novel02
LG11	CA00004396	-	A3	13065382-13065373	CA00004396_R1	CA00004396_novel02,CA00004396_novel03,CA00004396_novel07,CA00004396_novel06,CA00004396_novel05,CA00004396_novel01,CA00004396_R1
LG11	CA00004396	-	A3	13071003-13070963	CA00004396_novel07	CA00004396_novel02,CA00004396_R1,CA00004396_novel03,CA00004396_novel04,CA00004396_novel06,CA00004396_novel05,CA00004396_novel01,CA00004396_novel07
LG11	CA00004400	+	A3	13012523-13012550	CA00004400_novel05,CA00004400_novel01	CA00004400_novel03,CA00004400_novel04,CA00004400_novel01,CA00004400_novel05
LG11	CA00004400	+	A3	13012550-13013107	CA00004400_R1	CA00004400_novel05,CA00004400_R1
LG11	CA00004402	+	A3	12999558-12999621	CA00004402_novel01	CA00004402_R1,CA00004402_novel01
LG11	CA00004414	-	A3	12802751-12802727	CA00004414_novel01	CA00004414_R1,CA00004414_novel01
LG11	CA00004419	-	A3	12684955-12684950	CA00004419_novel09,CA00004419_novel03,CA00004419_novel02,CA00004419_novel01,CA00004419_novel07,CA00004419_novel06,CA00004419_novel05	CA00004419_novel08,CA00004419_novel04,CA00004419_R1,CA00004419_novel03,CA00004419_novel07,CA00004419_novel05,CA00004419_novel02,CA00004419_novel09,CA00004419_novel06,CA00004419_novel01
LG11	CA00004419	-	A3	12694098-12694074	CA00004419_novel08,CA00004419_novel03	CA00004419_novel07,CA00004419_novel05,CA00004419_novel02,CA00004419_novel06,CA00004419_novel04,CA00004419_novel01,CA00004419_R1,CA00004419_novel03,CA00004419_novel08
LG11	CA00004419	-	A3	12697043-12697040	CA00004419_novel08,CA00004419_novel03,CA00004419_novel02,CA00004419_novel01,CA00004419_novel07,CA00004419_novel06,CA00004419_novel05,CA00004419_novel04	CA00004419_R1,CA00004419_novel03,CA00004419_novel07,CA00004419_novel08,CA00004419_novel05,CA00004419_novel02,CA00004419_novel06,CA00004419_novel04,CA00004419_novel01
LG11	CA00004428	-	A3	12477969-12476104	CA00004428_R1	CA00004428_novel02,CA00004428_R1
LG19	CA00004435	-	A3	26604312-26604300	CA00004435_R1	CA00004435_novel05,CA00004435_novel02,CA00004435_novel04,CA00004435_novel03,CA00004435_R1
LG19	CA00004436	+	A3	26625956-26625971	CA00004436_novel03	CA00004436_novel02,CA00004436_novel04,CA00004436_novel03
LG19	CA00004444	-	A3	26920258-26920219	CA00004444_R1	CA00004444_novel07,CA00004444_novel02,CA00004444_novel03,CA00004444_novel06,CA00004444_novel04,CA00004444_novel01,CA00004444_novel05,CA00004444_R1
LG19	CA00004457	+	A3	27192716-27192785	CA00004457_novel01,CA00004457_novel02	CA00004457_R1,CA00004457_novel01,CA00004457_novel02
LG19	CA00004458	+	A3	27200024-27200027	CA00004458_novel02,CA00004458_novel03	CA00004458_novel01,CA00004458_R1,CA00004458_novel04,CA00004458_novel02,CA00004458_novel03
LG19	CA00004462	-	A3	27249724-27249721	CA00004462_novel04,CA00004462_novel02	CA00004462_novel03,CA00004462_novel01,CA00004462_novel05,CA00004462_R1,CA00004462_novel04,CA00004462_novel02
LG19	CA00004462	-	A3	27249971-27249968	CA00004462_R1,CA00004462_novel05,CA00004462_novel01	CA00004462_novel04,CA00004462_novel03,CA00004462_novel02,CA00004462_novel01,CA00004462_novel05,CA00004462_R1
LG19	CA00004462	-	A3	27251923-27251920	CA00004462_novel04,CA00004462_novel03,CA00004462_novel02	CA00004462_novel01,CA00004462_novel05,CA00004462_R1,CA00004462_novel04,CA00004462_novel03,CA00004462_novel02
LG19	CA00004462	-	A3	27256612-27256583	CA00004462_R1,CA00004462_novel05,CA00004462_novel04,CA00004462_novel03,CA00004462_novel02	CA00004462_novel01,CA00004462_novel04,CA00004462_novel03,CA00004462_novel02,CA00004462_novel05,CA00004462_R1
LG19	CA00004463	+	A3	27263158-27263162	CA00004463_novel06	CA00004463_novel01,CA00004463_R1,CA00004463_novel03,CA00004463_novel04,CA00004463_novel05,CA00004463_novel07,CA00004463_novel06
LG19	CA00004475	-	A3	27359648-27359645	CA00004475_R1	CA00004475_novel03,CA00004475_R1
LG19	CA00004496	+	A3	27646881-27647049	CA00004496_novel01,CA00004496_novel02	CA00004496_novel03,CA00004496_R1,CA00004496_novel01,CA00004496_novel02
LG19	CA00004496	+	A3	27650305-27650966	CA00004496_novel08,CA00004496_R1	CA00004496_novel06,CA00004496_novel07,CA00004496_R1,CA00004496_novel08
LG19	CA00004496	+	A3	27652440-27653174	CA00004496_R1	CA00004496_novel06,CA00004496_R1
LG19	CA00004497	+	A3	27684311-27684594	CA00004497_R1	CA00004497_novel09,CA00004497_R1
LG19	CA00004497	+	A3	27687746-27687752	CA00004497_novel07	CA00004497_novel03,CA00004497_R1,CA00004497_novel08,CA00004497_novel13,CA00004497_novel07
LG19	CA00004497	+	A3	27690054-27690075	CA00004497_novel08,CA00004497_novel01,CA00004497_novel13,CA00004497_novel03,CA00004497_novel11,CA00004497_novel05,CA00004497_novel04,CA00004497_novel07,CA00004497_novel15,CA00004497_novel12,CA00004497_R1,CA00004497_novel14,CA00004497_novel10	CA00004497_novel02,CA00004497_novel01,CA00004497_novel03,CA00004497_novel05,CA00004497_R1,CA00004497_novel07,CA00004497_novel08,CA00004497_novel04,CA00004497_novel10,CA00004497_novel11,CA00004497_novel12,CA00004497_novel13,CA00004497_novel14,CA00004497_novel15
LG19	CA00004499	+	A3	27705394-27705424	CA00004499_novel02,CA00004499_novel01	CA00004499_R1,CA00004499_novel01,CA00004499_novel02
LG19	CA00004506	-	A3	27853436-27853408	CA00004506_novel02,CA00004506_novel03,CA00004506_R1	CA00004506_novel01,CA00004506_novel03,CA00004506_novel02,CA00004506_R1
LG19	CA00004515	-	A3	28268431-28268395	CA00004515_novel06,CA00004515_novel05	CA00004515_novel04,CA00004515_novel02,CA00004515_R1,CA00004515_novel01,CA00004515_novel03,CA00004515_novel05,CA00004515_novel06
LG19	CA00004523	+	A3	28466939-28467962	CA00004523_novel03	CA00004523_novel07,CA00004523_novel03
LG19	CA00004545	+	A3	28856807-28856831	CA00004545_novel01,CA00004545_novel03,CA00004545_novel02	CA00004545_R1,CA00004545_novel01,CA00004545_novel02,CA00004545_novel03
LG19	CA00004558	-	A3	28999714-28999658	CA00004558_novel01	CA00004558_novel02,CA00004558_R1,CA00004558_novel01
LG19	CA00004568	-	A3	29106719-29106710	CA00004568_R1,CA00004568_novel03,CA00004568_novel04	CA00004568_novel05,CA00004568_novel03,CA00004568_novel04,CA00004568_R1
LG19	CA00004582	+	A3	29228002-29228023	CA00004582_R1	CA00004582_novel02,CA00004582_R1
LG9	CA00004604	+	A3	5282641-5282643	CA00004604_novel03	CA00004604_novel01,CA00004604_novel02,CA00004604_novel04,CA00004604_novel05,CA00004604_novel06,CA00004604_R1,CA00004604_novel03
LG9	CA00004605	-	A3	5297858-5297699	CA00004605_novel01,CA00004605_novel04	CA00004605_novel03,CA00004605_R1,CA00004605_novel04,CA00004605_novel01
LG9	CA00004607	-	A3	5311305-5311283	CA00004607_novel03	CA00004607_novel02,CA00004607_novel03
LG9	CA00004610	-	A3	5336390-5336121	CA00004610_R1	CA00004610_novel01,CA00004610_R1
LG9	CA00004617	+	A3	5584829-5584832	CA00004617_novel02,CA00004617_novel01,CA00004617_novel06,CA00004617_novel05,CA00004617_R1,CA00004617_novel04	CA00004617_novel03,CA00004617_novel01,CA00004617_novel02,CA00004617_R1,CA00004617_novel04,CA00004617_novel05,CA00004617_novel06
LG9	CA00004617	+	A3	5591716-5591723	CA00004617_novel02	CA00004617_novel01,CA00004617_R1,CA00004617_novel03,CA00004617_novel04,CA00004617_novel06,CA00004617_novel07,CA00004617_novel08,CA00004617_novel09,CA00004617_novel02
LG9	CA00004642	-	A3	6203152-6203140	CA00004642_novel01,CA00004642_novel03,CA00004642_novel02,CA00004642_novel05,CA00004642_R1	CA00004642_novel04,CA00004642_novel01,CA00004642_novel03,CA00004642_novel05,CA00004642_novel02,CA00004642_R1
LG9	CA00004642	-	A3	6204461-6204428	CA00004642_novel03	CA00004642_novel01,CA00004642_novel04,CA00004642_R1,CA00004642_novel03
LG9	CA00004658	+	A3	6631617-6631630	CA00004658_novel02	CA00004658_R1,CA00004658_novel02
LG9	CA00004658	+	A3	6631617-6631700	CA00004658_novel01	CA00004658_R1,CA00004658_novel01
LG9	CA00004658	+	A3	6631630-6631700	CA00004658_novel01	CA00004658_novel02,CA00004658_novel01
LG9	CA00004665	-	A3	6784946-6784937	CA00004665_R1,CA00004665_novel02,CA00004665_novel03	CA00004665_novel01,CA00004665_novel02,CA00004665_novel03,CA00004665_R1
LG6	CA00004673	-	A3	8220026-8219988	CA00004673_R1,CA00004673_novel05,CA00004673_novel04,CA00004673_novel06,CA00004673_novel01	CA00004673_novel02,CA00004673_novel05,CA00004673_novel06,CA00004673_novel01,CA00004673_novel04,CA00004673_R1
LG6	CA00004682	-	A3	7810422-7810419	CA00004682_novel02	CA00004682_novel03,CA00004682_novel02
LG6	CA00004686	+	A3	7721884-7721915	CA00004686_R1,CA00004686_novel05,CA00004686_novel08,CA00004686_novel18,CA00004686_novel07,CA00004686_novel12,CA00004686_novel13,CA00004686_novel10,CA00004686_novel06,CA00004686_novel16,CA00004686_novel17,CA00004686_novel14,CA00004686_novel15	CA00004686_novel09,CA00004686_R1,CA00004686_novel06,CA00004686_novel07,CA00004686_novel08,CA00004686_novel05,CA00004686_novel10,CA00004686_novel12,CA00004686_novel13,CA00004686_novel14,CA00004686_novel15,CA00004686_novel16,CA00004686_novel17,CA00004686_novel18
LG6	CA00004686	+	A3	7721884-7721921	CA00004686_novel19	CA00004686_novel09,CA00004686_novel19
LG6	CA00004686	+	A3	7721915-7721921	CA00004686_novel19	CA00004686_R1,CA00004686_novel06,CA00004686_novel07,CA00004686_novel08,CA00004686_novel05,CA00004686_novel10,CA00004686_novel12,CA00004686_novel13,CA00004686_novel14,CA00004686_novel15,CA00004686_novel16,CA00004686_novel17,CA00004686_novel18,CA00004686_novel19
LG6	CA00004690	-	A3	7648517-7648510	CA00004690_novel01	CA00004690_novel02,CA00004690_novel01
LG6	CA00004699	-	A3	7505837-7505826	CA00004699_novel07,CA00004699_novel09,CA00004699_R1,CA00004699_novel12,CA00004699_novel13,CA00004699_novel10,CA00004699_novel11,CA00004699_novel05,CA00004699_novel04,CA00004699_novel02,CA00004699_novel03	CA00004699_novel01,CA00004699_novel02,CA00004699_novel11,CA00004699_novel05,CA00004699_novel09,CA00004699_novel12,CA00004699_novel03,CA00004699_novel07,CA00004699_novel13,CA00004699_novel04,CA00004699_novel10,CA00004699_R1
LG6	CA00004704	+	A3	7409446-7409452	CA00004704_novel14	CA00004704_novel01,CA00004704_novel02,CA00004704_R1,CA00004704_novel06,CA00004704_novel07,CA00004704_novel09,CA00004704_novel10,CA00004704_novel11,CA00004704_novel12,CA00004704_novel13,CA00004704_novel15,CA00004704_novel16,CA00004704_novel14
LG6	CA00004707	-	A3	7378370-7378368	CA00004707_novel10	CA00004707_novel03,CA00004707_novel15,CA00004707_novel04,CA00004707_R1,CA00004707_novel09,CA00004707_novel06,CA00004707_novel14,CA00004707_novel02,CA00004707_novel07,CA00004707_novel11,CA00004707_novel08,CA00004707_novel01,CA00004707_novel12,CA00004707_novel13,CA00004707_novel10
LG6	CA00004707	-	A3	7381838-7381836	CA00004707_novel10	CA00004707_novel03,CA00004707_novel04,CA00004707_novel09,CA00004707_novel06,CA00004707_novel14,CA00004707_novel02,CA00004707_novel07,CA00004707_novel11,CA00004707_novel05,CA00004707_novel01,CA00004707_novel12,CA00004707_novel13,CA00004707_novel10
LG6	CA00004707	-	A3	7382021-7381982	CA00004707_novel07	CA00004707_novel03,CA00004707_novel04,CA00004707_R1,CA00004707_novel09,CA00004707_novel06,CA00004707_novel10,CA00004707_novel02,CA00004707_novel05,CA00004707_novel13,CA00004707_novel07
LG6	CA00004712	+	A3	7325297-7325305	CA00004712_novel02	CA00004712_novel03,CA00004712_novel01,CA00004712_R1,CA00004712_novel04,CA00004712_novel05,CA00004712_novel02
LG6	CA00004713	-	A3	7314241-7314205	CA00004713_novel01	CA00004713_R1,CA00004713_novel01
LG6	CA00004725	-	A3	7077249-7077247	CA00004725_R1,CA00004725_novel06	CA00004725_novel05,CA00004725_novel06,CA00004725_R1
LG6	CA00004728	-	A3	6987000-6986494	CA00004728_R1	CA00004728_novel12,CA00004728_R1
LG6	CA00004731	+	A3	6882118-6882123	CA00004731_novel03	CA00004731_novel02,CA00004731_novel03
LG6	CA00004732	+	A3	6865034-6865041	CA00004732_novel20	CA00004732_novel02,CA00004732_R1,CA00004732_novel07,CA00004732_novel08,CA00004732_novel09,CA00004732_novel10,CA00004732_novel12,CA00004732_novel11,CA00004732_novel13,CA00004732_novel14,CA00004732_novel15,CA00004732_novel16,CA00004732_novel18,CA00004732_novel19,CA00004732_novel21,CA00004732_novel22,CA00004732_novel23,CA00004732_novel20
LG6	CA00004732	+	A3	6866566-6866569	CA00004732_novel20	CA00004732_R1,CA00004732_novel07,CA00004732_novel08,CA00004732_novel10,CA00004732_novel12,CA00004732_novel11,CA00004732_novel13,CA00004732_novel14,CA00004732_novel15,CA00004732_novel16,CA00004732_novel18,CA00004732_novel19,CA00004732_novel21,CA00004732_novel22,CA00004732_novel23,CA00004732_novel24,CA00004732_novel20
LG6	CA00004734	-	A3	6780898-6779283	CA00004734_R1	CA00004734_novel04,CA00004734_R1
LG6	CA00004734	-	A3	6781673-6781158	CA00004734_R1	CA00004734_novel03,CA00004734_R1
LG6	CA00004737	-	A3	6642219-6642064	CA00004737_novel01,CA00004737_novel03,CA00004737_R1	CA00004737_novel02,CA00004737_novel01,CA00004737_novel03,CA00004737_R1
LG6	CA00004737	-	A3	6642235-6642064	CA00004737_novel01,CA00004737_novel03,CA00004737_R1	CA00004737_novel05,CA00004737_novel01,CA00004737_novel03,CA00004737_R1
LG6	CA00004737	-	A3	6642235-6642219	CA00004737_novel02	CA00004737_novel05,CA00004737_novel02
LG6	CA00004740	+	A3	6591898-6592104	CA00004740_novel03	CA00004740_R1,CA00004740_novel03
LG6	CA00004740	+	A3	6592104-6592316	CA00004740_novel02,CA00004740_novel01	CA00004740_novel03,CA00004740_novel01,CA00004740_novel02
LG6	CA00004740	+	A3	6599154-6599166	CA00004740_novel02	CA00004740_novel01,CA00004740_R1,CA00004740_novel03,CA00004740_novel02
LG6	CA00004741	-	A3	6542302-6542296	CA00004741_novel02	CA00004741_novel03,CA00004741_novel09,CA00004741_novel12,CA00004741_novel10,CA00004741_novel14,CA00004741_novel04,CA00004741_novel05,CA00004741_R1,CA00004741_novel11,CA00004741_novel08,CA00004741_novel07,CA00004741_novel02
LG6	CA00004741	-	A3	6544753-6543998	CA00004741_novel03	CA00004741_novel13,CA00004741_novel08,CA00004741_novel07,CA00004741_novel06,CA00004741_novel03
LG6	CA00004743	+	A3	6531476-6531665	CA00004743_R1,CA00004743_novel01,CA00004743_novel03,CA00004743_novel02,CA00004743_novel05,CA00004743_novel07,CA00004743_novel06	CA00004743_novel04,CA00004743_novel01,CA00004743_novel02,CA00004743_novel03,CA00004743_R1,CA00004743_novel05,CA00004743_novel06,CA00004743_novel07
LG6	CA00004747	-	A3	6462458-6461590	CA00004747_R1	CA00004747_novel02,CA00004747_R1
LG6	CA00004755	-	A3	6345520-6345499	CA00004755_novel04	CA00004755_novel03,CA00004755_novel04
LG6	CA00004762	-	A3	6258282-6258276	CA00004762_R1	CA00004762_novel01,CA00004762_R1
LG6	CA00004767	+	A3	6148310-6148313	CA00004767_novel03	CA00004767_R1,CA00004767_novel04,CA00004767_novel03
LG6	CA00004774	+	A3	6012819-6012827	CA00004774_R1,CA00004774_novel03,CA00004774_novel01	CA00004774_novel02,CA00004774_R1,CA00004774_novel01,CA00004774_novel03
LG6	CA00004778	+	A3	5969342-5969407	CA00004778_R1	CA00004778_novel01,CA00004778_novel02,CA00004778_R1
LG6	CA00004779	+	A3	5919824-5919858	CA00004779_novel02	CA00004779_novel01,CA00004779_novel03,CA00004779_R1,CA00004779_novel02
LG6	CA00004780	-	A3	5908454-5906864	CA00004780_R1,CA00004780_novel03,CA00004780_novel01	CA00004780_novel02,CA00004780_novel03,CA00004780_novel01,CA00004780_R1
LG6	CA00004785	-	A3	5851715-5851703	CA00004785_novel03,CA00004785_R1	CA00004785_novel04,CA00004785_novel02,CA00004785_novel03,CA00004785_R1
LG6	CA00004786	-	A3	5840933-5840903	CA00004786_R1	CA00004786_novel03,CA00004786_novel01,CA00004786_novel02,CA00004786_R1
LG6	CA00004789	-	A3	5794381-5794288	CA00004789_R1	CA00004789_novel02,CA00004789_novel01,CA00004789_R1
LG6	CA00004794	-	A3	5686877-5686831	CA00004794_R1	CA00004794_novel01,CA00004794_R1
LG6	CA00004813	-	A3	5305257-5304323	CA00004813_novel21,CA00004813_novel20,CA00004813_novel27,CA00004813_R1,CA00004813_novel24,CA00004813_novel29,CA00004813_novel15,CA00004813_novel34,CA00004813_novel11,CA00004813_novel16,CA00004813_novel31,CA00004813_novel09,CA00004813_novel08,CA00004813_novel18,CA00004813_novel14,CA00004813_novel01,CA00004813_novel13,CA00004813_novel03,CA00004813_novel02,CA00004813_novel30,CA00004813_novel04,CA000…	CA00004813_novel25,CA00004813_novel29,CA00004813_novel02,CA00004813_novel01,CA00004813_novel33,CA00004813_novel30,CA00004813_novel27,CA00004813_novel34,CA00004813_novel24,CA00004813_novel18,CA00004813_novel13,CA00004813_novel11,CA00004813_novel09,CA00004813_novel08,CA00004813_novel04,CA00004813_novel03,CA00004813_novel31,CA00004813_novel21,CA00004813_novel20,CA00004813_novel15,CA00004813_novel14,…
LG6	CA00004815	-	A3	5279229-5278879	CA00004815_R1,CA00004815_novel05,CA00004815_novel04	CA00004815_novel07,CA00004815_novel02,CA00004815_novel06,CA00004815_novel08,CA00004815_novel04,CA00004815_novel05,CA00004815_R1
LG6	CA00004840	-	A3	4935822-4935444	CA00004840_R1	CA00004840_novel12,CA00004840_novel04,CA00004840_novel09,CA00004840_novel01,CA00004840_novel06,CA00004840_R1
LG6	CA00004840	-	A3	4936482-4935444	CA00004840_R1	CA00004840_novel11,CA00004840_novel07,CA00004840_R1
LG6	CA00004840	-	A3	4936482-4935822	CA00004840_novel12,CA00004840_novel09,CA00004840_novel04,CA00004840_novel06,CA00004840_novel01	CA00004840_novel11,CA00004840_novel07,CA00004840_novel12,CA00004840_novel04,CA00004840_novel09,CA00004840_novel01,CA00004840_novel06
LG6	CA00004843	-	A3	11693400-11693320	CA00004843_novel04,CA00004843_R1,CA00004843_novel03,CA00004843_novel01	CA00004843_novel02,CA00004843_R1,CA00004843_novel01,CA00004843_novel04,CA00004843_novel03
LG6	CA00004856	+	A3	11318477-11318480	CA00004856_novel22,CA00004856_novel23,CA00004856_novel17,CA00004856_R1,CA00004856_novel20,CA00004856_novel16,CA00004856_novel07,CA00004856_novel19,CA00004856_novel24,CA00004856_novel04,CA00004856_novel05,CA00004856_novel06,CA00004856_novel26,CA00004856_novel01,CA00004856_novel02,CA00004856_novel03,CA00004856_novel13,CA00004856_novel12,CA00004856_novel11,CA00004856_novel08,CA00004856_novel09,CA000…	CA00004856_novel21,CA00004856_novel01,CA00004856_novel02,CA00004856_novel03,CA00004856_novel04,CA00004856_novel05,CA00004856_novel06,CA00004856_novel07,CA00004856_novel08,CA00004856_novel09,CA00004856_novel12,CA00004856_novel11,CA00004856_novel13,CA00004856_novel15,CA00004856_novel14,CA00004856_novel16,CA00004856_novel17,CA00004856_novel18,CA00004856_R1,CA00004856_novel20,CA00004856_novel19,CA000…
LG6	CA00004857	-	A3	11178870-11178851	CA00004857_R1	CA00004857_novel01,CA00004857_R1
LG6	CA00004857	-	A3	11181587-11181583	CA00004857_R1	CA00004857_novel01,CA00004857_R1
LG6	CA00004874	+	A3	10569337-10569441	CA00004874_novel02	CA00004874_novel01,CA00004874_R1,CA00004874_novel02
LG6	CA00004877	-	A3	10497259-10497256	CA00004877_R1	CA00004877_novel14,CA00004877_R1
LG6	CA00004877	-	A3	10498292-10497520	CA00004877_novel03	CA00004877_novel10,CA00004877_novel03
LG6	CA00004877	-	A3	10501984-10501981	CA00004877_R1,CA00004877_novel09,CA00004877_novel13,CA00004877_novel02	CA00004877_novel01,CA00004877_novel10,CA00004877_novel12,CA00004877_novel11,CA00004877_novel07,CA00004877_novel06,CA00004877_novel03,CA00004877_novel08,CA00004877_novel14,CA00004877_novel09,CA00004877_novel02,CA00004877_R1,CA00004877_novel13
LG6	CA00004882	-	A3	10399764-10399734	CA00004882_R1	CA00004882_novel02,CA00004882_novel01,CA00004882_novel03,CA00004882_R1
LG6	CA00004890	+	A3	10235162-10235422	CA00004890_novel03,CA00004890_novel01,CA00004890_R1	CA00004890_novel02,CA00004890_novel05,CA00004890_novel01,CA00004890_novel03,CA00004890_R1
LG6	CA00004890	+	A3	10243366-10246178	CA00004890_novel11,CA00004890_novel13,CA00004890_novel07,CA00004890_novel17,CA00004890_novel08,CA00004890_novel09	CA00004890_novel18,CA00004890_novel11,CA00004890_novel08,CA00004890_novel09,CA00004890_novel07,CA00004890_novel13,CA00004890_novel17
LG6	CA00004890	+	A3	10249331-10249355	CA00004890_R1	CA00004890_novel11,CA00004890_novel10,CA00004890_novel09,CA00004890_novel12,CA00004890_novel07,CA00004890_novel13,CA00004890_novel14,CA00004890_novel15,CA00004890_novel17,CA00004890_novel16,CA00004890_novel18,CA00004890_novel19,CA00004890_novel20,CA00004890_novel21,CA00004890_R1
LG6	CA00004891	+	A3	10190048-10190051	CA00004891_R1,CA00004891_novel01	CA00004891_novel02,CA00004891_novel01,CA00004891_R1
LG6	CA00004892	-	A3	10143630-10143600	CA00004892_novel01,CA00004892_novel02,CA00004892_novel03	CA00004892_R1,CA00004892_novel03,CA00004892_novel01,CA00004892_novel02
LG6	CA00004896	-	A3	10117064-10117037	CA00004896_novel03	CA00004896_novel05,CA00004896_novel01,CA00004896_novel06,CA00004896_R1,CA00004896_novel02,CA00004896_novel04,CA00004896_novel03
LG6	CA00004898	-	A3	10088486-10088471	CA00004898_novel02,CA00004898_novel03,CA00004898_novel01,CA00004898_novel06,CA00004898_novel07,CA00004898_novel04,CA00004898_novel05	CA00004898_R1,CA00004898_novel02,CA00004898_novel06,CA00004898_novel03,CA00004898_novel04,CA00004898_novel01,CA00004898_novel07,CA00004898_novel05
LG6	CA00004898	-	A3	10099776-10099686	CA00004898_novel02	CA00004898_novel03,CA00004898_novel01,CA00004898_R1,CA00004898_novel02
LG6	CA00004904	-	A3	9989877-9989815	CA00004904_novel01	CA00004904_R1,CA00004904_novel01
LG6	CA00004924	-	A3	9602587-9602562	CA00004924_novel02,CA00004924_novel01	CA00004924_novel09,CA00004924_novel01,CA00004924_novel02
LG6	CA00004933	+	A3	9517706-9517719	CA00004933_novel08,CA00004933_novel09,CA00004933_novel02,CA00004933_novel03,CA00004933_novel01,CA00004933_novel06,CA00004933_novel07,CA00004933_novel04,CA00004933_novel11,CA00004933_novel10	CA00004933_novel05,CA00004933_novel01,CA00004933_novel02,CA00004933_novel04,CA00004933_novel03,CA00004933_novel07,CA00004933_novel09,CA00004933_novel08,CA00004933_novel06,CA00004933_novel10,CA00004933_novel11
LG6	CA00004933	+	A3	9524265-9524331	CA00004933_novel08,CA00004933_novel01,CA00004933_novel06,CA00004933_novel04	CA00004933_R1,CA00004933_novel02,CA00004933_novel03,CA00004933_novel07,CA00004933_novel05,CA00004933_novel09,CA00004933_novel10,CA00004933_novel01,CA00004933_novel04,CA00004933_novel08,CA00004933_novel06
LG6	CA00004933	+	A3	9525360-9525363	CA00004933_R1	CA00004933_novel04,CA00004933_novel03,CA00004933_novel05,CA00004933_novel09,CA00004933_novel08,CA00004933_novel10,CA00004933_novel11,CA00004933_novel12,CA00004933_R1
LG6	CA00004934	-	A3	9505719-9505662	CA00004934_R1,CA00004934_novel03,CA00004934_novel02	CA00004934_novel01,CA00004934_novel02,CA00004934_novel03,CA00004934_R1
LG6	CA00004934	-	A3	9508556-9508541	CA00004934_novel02	CA00004934_novel03,CA00004934_novel01,CA00004934_novel02
LG6	CA00004934	-	A3	9508584-9508541	CA00004934_novel02	CA00004934_R1,CA00004934_novel02
LG6	CA00004934	-	A3	9508584-9508556	CA00004934_novel01,CA00004934_novel03	CA00004934_R1,CA00004934_novel03,CA00004934_novel01
LG6	CA00004946	-	A3	9409349-9408160	CA00004946_R1	CA00004946_novel02,CA00004946_novel01,CA00004946_novel04,CA00004946_R1
LG6	CA00004946	-	A3	9416363-9416349	CA00004946_novel01,CA00004946_novel04	CA00004946_R1,CA00004946_novel01,CA00004946_novel04
LG6	CA00004951	-	A3	9383806-9383782	CA00004951_R1	CA00004951_novel01,CA00004951_R1
LG6	CA00004953	+	A3	9364378-9364399	CA00004953_R1	CA00004953_novel01,CA00004953_novel02,CA00004953_novel03,CA00004953_novel04,CA00004953_novel05,CA00004953_R1
LG6	CA00004953	+	A3	9368756-9368776	CA00004953_novel04,CA00004953_novel05,CA00004953_novel06,CA00004953_novel07,CA00004953_novel01,CA00004953_novel03,CA00004953_novel08	CA00004953_R1,CA00004953_novel01,CA00004953_novel03,CA00004953_novel04,CA00004953_novel05,CA00004953_novel06,CA00004953_novel07,CA00004953_novel08
LG6	CA00004956	+	A3	9344546-9344614	CA00004956_novel01,CA00004956_novel02	CA00004956_R1,CA00004956_novel01,CA00004956_novel02
LG6	CA00004962	+	A3	9295783-9296089	CA00004962_R1	CA00004962_novel01,CA00004962_R1
LG6	CA00004972	+	A3	9224961-9226301	CA00004972_novel03,CA00004972_novel02,CA00004972_novel01,CA00004972_novel07,CA00004972_novel06,CA00004972_novel04,CA00004972_novel08,CA00004972_R1	CA00004972_novel09,CA00004972_novel01,CA00004972_novel03,CA00004972_novel02,CA00004972_R1,CA00004972_novel04,CA00004972_novel06,CA00004972_novel07,CA00004972_novel08
LG6	CA00004972	+	A3	9226615-9227564	CA00004972_novel03	CA00004972_novel09,CA00004972_novel03
LG6	CA00004985	+	A3	9012855-9012860	CA00004985_novel07	CA00004985_R1,CA00004985_novel05,CA00004985_novel06,CA00004985_novel08,CA00004985_novel07
LG6	CA00004985	+	A3	9014073-9014075	CA00004985_novel05	CA00004985_R1,CA00004985_novel06,CA00004985_novel07,CA00004985_novel08,CA00004985_novel05
LG6	CA00004985	+	A3	9014812-9014928	CA00004985_novel07	CA00004985_R1,CA00004985_novel05,CA00004985_novel06,CA00004985_novel08,CA00004985_novel07
LG6	CA00005004	-	A3	8691455-8691429	CA00005004_novel75	CA00005004_novel02,CA00005004_novel75
LG6	CA00005004	-	A3	8691763-8691668	CA00005004_novel28	CA00005004_novel19,CA00005004_novel28
LG6	CA00005004	-	A3	8691802-8691668	CA00005004_novel28	CA00005004_R1,CA00005004_novel60,CA00005004_novel110,CA00005004_novel51,CA00005004_novel04,CA00005004_novel61,CA00005004_novel109,CA00005004_novel107,CA00005004_novel104,CA00005004_novel05,CA00005004_novel06,CA00005004_novel07,CA00005004_novel11,CA00005004_novel12,CA00005004_novel14,CA00005004_novel15,CA00005004_novel16,CA00005004_novel17,CA00005004_novel39,CA00005004_novel40,CA00005004_novel41,C…
LG6	CA00005004	-	A3	8691802-8691763	CA00005004_novel19	CA00005004_R1,CA00005004_novel60,CA00005004_novel110,CA00005004_novel51,CA00005004_novel04,CA00005004_novel61,CA00005004_novel109,CA00005004_novel107,CA00005004_novel104,CA00005004_novel05,CA00005004_novel06,CA00005004_novel07,CA00005004_novel11,CA00005004_novel12,CA00005004_novel14,CA00005004_novel15,CA00005004_novel16,CA00005004_novel17,CA00005004_novel39,CA00005004_novel40,CA00005004_novel41,C…
LG6	CA00005004	-	A3	8692848-8692794	CA00005004_novel07	CA00005004_novel26,CA00005004_novel07
LG6	CA00005013	-	A3	8586325-8586322	CA00005013_novel28,CA00005013_novel21,CA00005013_novel17	CA00005013_novel03,CA00005013_novel30,CA00005013_novel33,CA00005013_novel29,CA00005013_novel26,CA00005013_novel07,CA00005013_novel19,CA00005013_novel20,CA00005013_novel06,CA00005013_novel16,CA00005013_novel13,CA00005013_novel25,CA00005013_novel24,CA00005013_novel02,CA00005013_novel23,CA00005013_novel09,CA00005013_novel18,CA00005013_novel04,CA00005013_novel01,CA00005013_novel10,CA00005013_novel31,…
LG6	CA00005013	-	A3	8587014-8586325	CA00005013_novel14	CA00005013_novel15,CA00005013_novel32,CA00005013_novel11,CA00005013_novel14
LG6	CA00005013	-	A3	8587014-8587012	CA00005013_novel10	CA00005013_novel03,CA00005013_novel30,CA00005013_novel05,CA00005013_novel29,CA00005013_novel28,CA00005013_novel26,CA00005013_novel07,CA00005013_novel19,CA00005013_novel20,CA00005013_novel06,CA00005013_novel16,CA00005013_novel13,CA00005013_novel25,CA00005013_novel24,CA00005013_novel08,CA00005013_novel15,CA00005013_novel02,CA00005013_novel17,CA00005013_novel23,CA00005013_novel09,CA00005013_novel18,…
LG6	CA00005013	-	A3	8591965-8591918	CA00005013_novel12,CA00005013_novel10,CA00005013_novel19,CA00005013_novel02,CA00005013_novel08,CA00005013_novel09,CA00005013_novel28,CA00005013_novel25,CA00005013_novel24,CA00005013_novel03,CA00005013_novel26,CA00005013_novel01,CA00005013_novel06,CA00005013_novel04,CA00005013_novel23,CA00005013_novel15,CA00005013_novel27,CA00005013_novel13,CA00005013_novel18,CA00005013_novel11,CA00005013_novel20,…	CA00005013_novel07,CA00005013_novel03,CA00005013_novel05,CA00005013_novel28,CA00005013_novel26,CA00005013_novel19,CA00005013_novel20,CA00005013_novel06,CA00005013_novel16,CA00005013_novel13,CA00005013_novel25,CA00005013_novel24,CA00005013_novel08,CA00005013_novel15,CA00005013_novel02,CA00005013_novel17,CA00005013_novel23,CA00005013_novel09,CA00005013_novel18,CA00005013_novel14,CA00005013_novel04,…
LG6	CA00005013	-	A3	8593964-8593958	CA00005013_novel08	CA00005013_R1,CA00005013_novel08
LG6	CA00005020	-	A3	8516481-8515549	CA00005020_novel04,CA00005020_novel06,CA00005020_novel08	CA00005020_novel12,CA00005020_novel05,CA00005020_novel08,CA00005020_novel06,CA00005020_novel04
LG6	CA00005020	-	A3	8518564-8518420	CA00005020_R1	CA00005020_novel08,CA00005020_novel07,CA00005020_novel01,CA00005020_novel10,CA00005020_novel09,CA00005020_novel03,CA00005020_novel06,CA00005020_novel04,CA00005020_novel05,CA00005020_novel11,CA00005020_novel02,CA00005020_R1
LG31	CA00005056	+	A3	17709458-17709473	CA00005056_novel06,CA00005056_novel05,CA00005056_R1,CA00005056_novel03,CA00005056_novel01,CA00005056_novel04	CA00005056_novel02,CA00005056_R1,CA00005056_novel05,CA00005056_novel03,CA00005056_novel01,CA00005056_novel04,CA00005056_novel06
LG31	CA00005057	+	A3	17689246-17689256	CA00005057_novel02	CA00005057_R1,CA00005057_novel01,CA00005057_novel02
LG31	CA00005059	+	A3	17623983-17626545	CA00005059_novel08,CA00005059_R1,CA00005059_novel03,CA00005059_novel13,CA00005059_novel12,CA00005059_novel07	CA00005059_novel14,CA00005059_R1,CA00005059_novel03,CA00005059_novel07,CA00005059_novel08,CA00005059_novel12,CA00005059_novel13
LG31	CA00005061	-	A3	17585354-17585348	CA00005061_novel01	CA00005061_R1,CA00005061_novel01
LG16	CA00005074	+	A3	5104766-5104779	CA00005074_novel01,CA00005074_R1	CA00005074_novel02,CA00005074_novel01,CA00005074_R1
LG16	CA00005077	+	A3	5113995-5114013	CA00005077_novel02	CA00005077_R1,CA00005077_novel01,CA00005077_novel03,CA00005077_novel04,CA00005077_novel02
LG16	CA00005077	+	A3	5122492-5123089	CA00005077_novel02,CA00005077_novel03,CA00005077_novel04,CA00005077_novel05,CA00005077_R1	CA00005077_novel01,CA00005077_R1,CA00005077_novel02,CA00005077_novel03,CA00005077_novel04,CA00005077_novel05
LG16	CA00005078	+	A3	5126562-5126663	CA00005078_novel03	CA00005078_novel02,CA00005078_novel03
LG16	CA00005083	-	A3	5201292-5201221	CA00005083_novel01	CA00005083_novel02,CA00005083_novel04,CA00005083_novel01
LG16	CA00005099	+	A3	5354933-5355173	CA00005099_novel06	CA00005099_R1,CA00005099_novel06
LG16	CA00005100	-	A3	5380196-5380189	CA00005100_novel02	CA00005100_novel04,CA00005100_novel05,CA00005100_novel03,CA00005100_novel07,CA00005100_novel06,CA00005100_novel01,CA00005100_R1,CA00005100_novel02
LG16	CA00005102	-	A3	5470046-5470002	CA00005102_R1	CA00005102_novel03,CA00005102_novel01,CA00005102_novel04,CA00005102_novel02,CA00005102_R1
LG16	CA00005104	+	A3	5484516-5484519	CA00005104_novel03	CA00005104_novel08,CA00005104_novel03
LG16	CA00005104	+	A3	5485126-5485128	CA00005104_novel08	CA00005104_R1,CA00005104_novel01,CA00005104_novel02,CA00005104_novel03,CA00005104_novel04,CA00005104_novel05,CA00005104_novel07,CA00005104_novel09,CA00005104_novel10,CA00005104_novel06,CA00005104_novel12,CA00005104_novel13,CA00005104_novel14,CA00005104_novel08
LG16	CA00005104	+	A3	5485919-5485943	CA00005104_novel12,CA00005104_novel02,CA00005104_novel04,CA00005104_novel08	CA00005104_R1,CA00005104_novel01,CA00005104_novel03,CA00005104_novel05,CA00005104_novel07,CA00005104_novel09,CA00005104_novel10,CA00005104_novel11,CA00005104_novel06,CA00005104_novel13,CA00005104_novel14,CA00005104_novel17,CA00005104_novel02,CA00005104_novel04,CA00005104_novel08,CA00005104_novel12
LG16	CA00005119	+	A3	5770621-5770741	CA00005119_novel08,CA00005119_novel04,CA00005119_novel01,CA00005119_novel13,CA00005119_novel03,CA00005119_novel02,CA00005119_R1,CA00005119_novel10,CA00005119_novel14	CA00005119_novel07,CA00005119_novel01,CA00005119_novel02,CA00005119_novel03,CA00005119_novel04,CA00005119_R1,CA00005119_novel08,CA00005119_novel10,CA00005119_novel13,CA00005119_novel14
LG16	CA00005123	-	A3	5813704-5813698	CA00005123_novel02,CA00005123_novel06,CA00005123_novel05,CA00005123_R1,CA00005123_novel03	CA00005123_novel07,CA00005123_novel06,CA00005123_novel05,CA00005123_novel02,CA00005123_novel03,CA00005123_R1
LG16	CA00005123	-	A3	5816160-5815930	CA00005123_novel04	CA00005123_R1,CA00005123_novel04
LG16	CA00005124	+	A3	5819172-5819175	CA00005124_novel02	CA00005124_novel01,CA00005124_novel03,CA00005124_R1,CA00005124_novel02
LG16	CA00005124	+	A3	5834147-5834150	CA00005124_novel01,CA00005124_novel02,CA00005124_novel05,CA00005124_novel04	CA00005124_R1,CA00005124_novel06,CA00005124_novel07,CA00005124_novel01,CA00005124_novel02,CA00005124_novel04,CA00005124_novel05
LG16	CA00005125	+	A3	5868191-5868192	CA00005125_novel04,CA00005125_novel05,CA00005125_novel06,CA00005125_novel01,CA00005125_novel02,CA00005125_novel03,CA00005125_R1,CA00005125_novel14	CA00005125_novel08,CA00005125_novel01,CA00005125_novel02,CA00005125_novel03,CA00005125_novel04,CA00005125_novel06,CA00005125_novel05,CA00005125_R1,CA00005125_novel14
LG16	CA00005139	+	A3	6078070-6078071	CA00005139_novel01	CA00005139_novel04,CA00005139_novel01
LG16	CA00005140	-	A3	6091372-6091363	CA00005140_R1	CA00005140_novel01,CA00005140_novel04,CA00005140_novel07,CA00005140_novel05,CA00005140_novel02,CA00005140_novel06,CA00005140_novel03,CA00005140_R1
LG16	CA00005177	-	A3	6947075-6947021	CA00005177_novel01	CA00005177_R1,CA00005177_novel01
LG16	CA00005179	-	A3	6960725-6960722	CA00005179_novel05	CA00005179_novel04,CA00005179_R1,CA00005179_novel03,CA00005179_novel02,CA00005179_novel01,CA00005179_novel05
LG16	CA00005179	-	A3	6966054-6966030	CA00005179_R1,CA00005179_novel01	CA00005179_novel04,CA00005179_novel02,CA00005179_R1,CA00005179_novel01
LG16	CA00005192	-	A3	7342066-7341687	CA00005192_novel04,CA00005192_R1	CA00005192_novel05,CA00005192_R1,CA00005192_novel04
LG16	CA00005199	+	A3	7762954-7762969	CA00005199_novel02	CA00005199_R1,CA00005199_novel03,CA00005199_novel02
LG16	CA00005210	+	A3	7930228-7930231	CA00005210_R1	CA00005210_novel01,CA00005210_R1
LG16	CA00005212	-	A3	7942540-7942538	CA00005212_novel06	CA00005212_novel12,CA00005212_novel03,CA00005212_novel07,CA00005212_novel11,CA00005212_novel04,CA00005212_novel05,CA00005212_novel08,CA00005212_novel10,CA00005212_novel02,CA00005212_novel01,CA00005212_novel09,CA00005212_novel13,CA00005212_R1,CA00005212_novel06
LG16	CA00005212	-	A3	7944136-7944131	CA00005212_novel11	CA00005212_novel12,CA00005212_novel06,CA00005212_novel03,CA00005212_novel07,CA00005212_novel04,CA00005212_novel05,CA00005212_novel08,CA00005212_novel10,CA00005212_novel02,CA00005212_novel01,CA00005212_novel09,CA00005212_novel13,CA00005212_R1,CA00005212_novel11
LG16	CA00005212	-	A3	7946189-7946186	CA00005212_novel05,CA00005212_novel07,CA00005212_novel12,CA00005212_novel01	CA00005212_novel03,CA00005212_novel11,CA00005212_novel10,CA00005212_novel02,CA00005212_novel13,CA00005212_R1,CA00005212_novel12,CA00005212_novel07,CA00005212_novel05,CA00005212_novel01
LG16	CA00005212	-	A3	7950520-7950493	CA00005212_novel05,CA00005212_novel04,CA00005212_novel07,CA00005212_novel11,CA00005212_novel02,CA00005212_novel08,CA00005212_novel01	CA00005212_novel12,CA00005212_novel06,CA00005212_novel03,CA00005212_novel10,CA00005212_novel09,CA00005212_novel07,CA00005212_novel11,CA00005212_novel04,CA00005212_novel05,CA00005212_novel08,CA00005212_novel02,CA00005212_novel01
LG16	CA00005217	+	A3	8022149-8022191	CA00005217_novel05	CA00005217_novel03,CA00005217_novel01,CA00005217_novel02,CA00005217_R1,CA00005217_novel06,CA00005217_novel07,CA00005217_novel08,CA00005217_novel04,CA00005217_novel09,CA00005217_novel10,CA00005217_novel11,CA00005217_novel12,CA00005217_novel13,CA00005217_novel05
LG16	CA00005218	-	A3	8031789-8029817	CA00005218_novel07	CA00005218_novel09,CA00005218_novel07
LG16	CA00005219	+	A3	8083004-8083115	CA00005219_novel01	CA00005219_novel03,CA00005219_R1,CA00005219_novel02,CA00005219_novel04,CA00005219_novel01
LG16	CA00005226	-	A3	8202745-8202742	CA00005226_R1	CA00005226_novel02,CA00005226_novel07,CA00005226_novel01,CA00005226_R1
LG16	CA00005226	-	A3	8208258-8208185	CA00005226_novel01,CA00005226_novel02,CA00005226_novel03,CA00005226_novel04	CA00005226_R1,CA00005226_novel02,CA00005226_novel01,CA00005226_novel04,CA00005226_novel03
LG16	CA00005227	-	A3	8245587-8245584	CA00005227_novel05,CA00005227_novel06,CA00005227_novel03,CA00005227_novel02	CA00005227_novel01,CA00005227_novel02,CA00005227_novel06,CA00005227_novel05,CA00005227_novel03
LG16	CA00005228	-	A3	8291543-8291541	CA00005228_novel02	CA00005228_novel10,CA00005228_novel09,CA00005228_novel08,CA00005228_novel06,CA00005228_novel07,CA00005228_novel05,CA00005228_novel04,CA00005228_novel01,CA00005228_novel11,CA00005228_R1,CA00005228_novel02
LG16	CA00005228	-	A3	8292775-8292762	CA00005228_novel06	CA00005228_novel10,CA00005228_novel09,CA00005228_novel08,CA00005228_novel07,CA00005228_novel05,CA00005228_novel04,CA00005228_novel01,CA00005228_novel11,CA00005228_novel02,CA00005228_R1,CA00005228_novel06
LG16	CA00005228	-	A3	8293979-8293977	CA00005228_novel01	CA00005228_novel10,CA00005228_novel09,CA00005228_novel08,CA00005228_novel06,CA00005228_novel07,CA00005228_novel05,CA00005228_novel04,CA00005228_novel11,CA00005228_novel02,CA00005228_R1,CA00005228_novel01
LG16	CA00005229	+	A3	8316289-8316331	CA00005229_R1	CA00005229_novel01,CA00005229_novel02,CA00005229_novel03,CA00005229_R1
LG27	CA00005240	+	A3	22932036-22932054	CA00005240_novel01,CA00005240_R1	CA00005240_novel02,CA00005240_novel01,CA00005240_R1
LG27	CA00005247	-	A3	22892753-22891049	CA00005247_novel07	CA00005247_novel04,CA00005247_novel07
LG27	CA00005258	-	A3	22792862-22792859	CA00005258_novel03	CA00005258_novel01,CA00005258_R1,CA00005258_novel03
LG27	CA00005259	+	A3	22783316-22783319	CA00005259_novel01	CA00005259_R1,CA00005259_novel01
LG27	CA00005261	+	A3	22714550-22714553	CA00005261_novel03	CA00005261_novel02,CA00005261_novel04,CA00005261_R1,CA00005261_novel03
LG27	CA00005270	+	A3	22524252-22524268	CA00005270_novel04,CA00005270_novel02,CA00005270_novel01,CA00005270_R1	CA00005270_novel03,CA00005270_novel01,CA00005270_novel04,CA00005270_novel02,CA00005270_R1
LG27	CA00005271	+	A3	22494951-22494968	CA00005271_novel04	CA00005271_R1,CA00005271_novel01,CA00005271_novel05,CA00005271_novel02,CA00005271_novel08,CA00005271_novel06,CA00005271_novel03,CA00005271_novel10,CA00005271_novel12,CA00005271_novel13,CA00005271_novel04
LG27	CA00005271	+	A3	22505909-22505927	CA00005271_novel01,CA00005271_novel03,CA00005271_novel13,CA00005271_novel06,CA00005271_novel04,CA00005271_novel16	CA00005271_novel05,CA00005271_novel02,CA00005271_novel08,CA00005271_novel10,CA00005271_novel12,CA00005271_novel14,CA00005271_novel15,CA00005271_novel17,CA00005271_novel18,CA00005271_novel01,CA00005271_novel06,CA00005271_novel03,CA00005271_novel04,CA00005271_novel13,CA00005271_novel16
LG27	CA00005271	+	A3	22510919-22510940	CA00005271_novel05,CA00005271_novel10,CA00005271_novel08,CA00005271_novel19,CA00005271_novel18,CA00005271_novel17,CA00005271_novel01,CA00005271_novel02,CA00005271_novel14,CA00005271_novel13,CA00005271_novel12,CA00005271_novel06,CA00005271_novel07,CA00005271_novel16,CA00005271_novel15	CA00005271_novel03,CA00005271_novel01,CA00005271_novel05,CA00005271_novel02,CA00005271_novel07,CA00005271_novel08,CA00005271_novel06,CA00005271_novel10,CA00005271_novel12,CA00005271_novel13,CA00005271_novel14,CA00005271_novel15,CA00005271_novel16,CA00005271_novel17,CA00005271_novel18,CA00005271_novel19
LG27	CA00005280	-	A3	22136968-22136548	CA00005280_novel02	CA00005280_novel04,CA00005280_novel02
LG27	CA00005281	+	A3	22128849-22128887	CA00005281_novel13,CA00005281_novel03,CA00005281_novel02,CA00005281_novel04,CA00005281_novel07,CA00005281_novel10,CA00005281_novel11,CA00005281_novel14,CA00005281_R1	CA00005281_novel12,CA00005281_novel15,CA00005281_novel02,CA00005281_novel03,CA00005281_novel04,CA00005281_R1,CA00005281_novel07,CA00005281_novel10,CA00005281_novel11,CA00005281_novel13,CA00005281_novel14
LG27	CA00005281	+	A3	22128849-22128890	CA00005281_novel08	CA00005281_novel12,CA00005281_novel15,CA00005281_novel08
LG27	CA00005281	+	A3	22128887-22128890	CA00005281_novel08	CA00005281_novel02,CA00005281_novel03,CA00005281_novel04,CA00005281_R1,CA00005281_novel07,CA00005281_novel10,CA00005281_novel11,CA00005281_novel13,CA00005281_novel14,CA00005281_novel08
LG27	CA00005293	+	A3	21967097-21967136	CA00005293_novel04	CA00005293_R1,CA00005293_novel04
LG27	CA00005293	+	A3	21971197-21971199	CA00005293_novel03,CA00005293_novel04,CA00005293_R1	CA00005293_novel05,CA00005293_novel03,CA00005293_novel04,CA00005293_R1
LG27	CA00005294	+	A3	21940919-21940925	CA00005294_R1	CA00005294_novel02,CA00005294_novel03,CA00005294_novel04,CA00005294_novel06,CA00005294_novel07,CA00005294_R1
LG27	CA00005297	-	A3	21884078-21884024	CA00005297_novel05,CA00005297_novel06,CA00005297_novel07,CA00005297_novel01,CA00005297_novel10,CA00005297_novel08	CA00005297_novel12,CA00005297_novel11,CA00005297_novel09,CA00005297_novel02,CA00005297_novel04,CA00005297_novel03,CA00005297_R1,CA00005297_novel10,CA00005297_novel07,CA00005297_novel05,CA00005297_novel06,CA00005297_novel01,CA00005297_novel08
LG27	CA00005301	+	A3	21844071-21844074	CA00005301_R1	CA00005301_novel01,CA00005301_R1
LG27	CA00005309	-	A3	21751763-21751511	CA00005309_R1	CA00005309_novel02,CA00005309_novel03,CA00005309_novel04,CA00005309_novel06,CA00005309_novel05,CA00005309_novel01,CA00005309_R1
LG27	CA00005309	-	A3	21754488-21754476	CA00005309_novel03	CA00005309_novel02,CA00005309_novel04,CA00005309_novel05,CA00005309_novel01,CA00005309_R1,CA00005309_novel03
LG27	CA00005313	-	A3	21724148-21724078	CA00005313_novel23	CA00005313_novel47,CA00005313_novel32,CA00005313_novel48,CA00005313_novel46,CA00005313_novel45,CA00005313_novel44,CA00005313_novel43,CA00005313_novel42,CA00005313_novel41,CA00005313_novel40,CA00005313_novel38,CA00005313_novel33,CA00005313_novel34,CA00005313_novel35,CA00005313_novel36,CA00005313_novel31,CA00005313_novel30,CA00005313_novel29,CA00005313_novel28,CA00005313_novel27,CA00005313_novel24,…
LG27	CA00005313	-	A3	21728513-21728482	CA00005313_novel07,CA00005313_novel39,CA00005313_novel01,CA00005313_novel35,CA00005313_novel29,CA00005313_novel28,CA00005313_novel30,CA00005313_novel31,CA00005313_novel32,CA00005313_novel06,CA00005313_novel23,CA00005313_novel22,CA00005313_novel21,CA00005313_novel20,CA00005313_novel27,CA00005313_novel26,CA00005313_novel24,CA00005313_novel34,CA00005313_novel38,CA00005313_novel36,CA00005313_novel40,…	CA00005313_novel33,CA00005313_novel32,CA00005313_novel40,CA00005313_novel38,CA00005313_novel34,CA00005313_novel35,CA00005313_novel36,CA00005313_novel31,CA00005313_novel30,CA00005313_novel29,CA00005313_novel28,CA00005313_novel27,CA00005313_novel24,CA00005313_novel23,CA00005313_novel22,CA00005313_novel01,CA00005313_novel21,CA00005313_novel20,CA00005313_novel26,CA00005313_novel14,CA00005313_novel39,…
LG27	CA00005313	-	A3	21730863-21730847	CA00005313_novel07,CA00005313_novel12,CA00005313_novel13,CA00005313_novel10,CA00005313_novel02,CA00005313_novel16,CA00005313_novel17,CA00005313_novel14,CA00005313_novel15,CA00005313_novel08,CA00005313_novel18,CA00005313_novel19,CA00005313_novel01,CA00005313_R1,CA00005313_novel03,CA00005313_novel11,CA00005313_novel05,CA00005313_novel04	CA00005313_novel06,CA00005313_novel01,CA00005313_R1,CA00005313_novel14,CA00005313_novel07,CA00005313_novel02,CA00005313_novel19,CA00005313_novel18,CA00005313_novel17,CA00005313_novel16,CA00005313_novel13,CA00005313_novel12,CA00005313_novel11,CA00005313_novel03,CA00005313_novel10,CA00005313_novel05,CA00005313_novel04,CA00005313_novel15,CA00005313_novel08
LG27	CA00005313	-	A3	21733713-21732684	CA00005313_novel01,CA00005313_R1,CA00005313_novel12,CA00005313_novel03,CA00005313_novel04,CA00005313_novel07,CA00005313_novel08,CA00005313_novel11	CA00005313_novel06,CA00005313_novel02,CA00005313_novel01,CA00005313_R1,CA00005313_novel07,CA00005313_novel12,CA00005313_novel11,CA00005313_novel03,CA00005313_novel04,CA00005313_novel08
LG27	CA00005329	-	A3	21452318-21451521	CA00005329_R1	CA00005329_novel03,CA00005329_R1
LG27	CA00005332	+	A3	21434265-21434300	CA00005332_novel03	CA00005332_novel01,CA00005332_novel02,CA00005332_R1,CA00005332_novel04,CA00005332_novel05,CA00005332_novel03
LG27	CA00005332	+	A3	21435860-21435868	CA00005332_novel02	CA00005332_novel01,CA00005332_novel03,CA00005332_R1,CA00005332_novel04,CA00005332_novel05,CA00005332_novel06,CA00005332_novel02
LG27	CA00005332	+	A3	21438018-21438020	CA00005332_R1,CA00005332_novel03,CA00005332_novel01,CA00005332_novel07,CA00005332_novel04,CA00005332_novel05	CA00005332_novel02,CA00005332_novel01,CA00005332_novel03,CA00005332_R1,CA00005332_novel04,CA00005332_novel05,CA00005332_novel07
LG27	CA00005342	+	A3	21339523-21339534	CA00005342_novel03	CA00005342_R1,CA00005342_novel04,CA00005342_novel03
LG27	CA00005349	+	A3	21235827-21235830	CA00005349_novel03,CA00005349_novel05,CA00005349_novel06,CA00005349_novel07	CA00005349_novel08,CA00005349_novel09,CA00005349_novel03,CA00005349_novel05,CA00005349_novel07,CA00005349_novel06
LG27	CA00005359	+	A3	21034765-21034776	CA00005359_novel03,CA00005359_novel01	CA00005359_R1,CA00005359_novel01,CA00005359_novel03
LG27	CA00005363	-	A3	20866873-20866863	CA00005363_novel06	CA00005363_novel10,CA00005363_novel04,CA00005363_novel07,CA00005363_novel03,CA00005363_novel02,CA00005363_novel11,CA00005363_novel01,CA00005363_novel09,CA00005363_R1,CA00005363_novel06
LG27	CA00005374	-	A3	20693488-20693475	CA00005374_novel03	CA00005374_novel04,CA00005374_novel02,CA00005374_novel03
LG27	CA00005377	-	A3	20646704-20646701	CA00005377_novel06,CA00005377_novel05	CA00005377_novel02,CA00005377_novel03,CA00005377_novel09,CA00005377_novel08,CA00005377_R1,CA00005377_novel05,CA00005377_novel06
LG27	CA00005384	-	A3	20611892-20611887	CA00005384_R1	CA00005384_novel01,CA00005384_novel02,CA00005384_R1
LG27	CA00005390	+	A3	20523566-20523588	CA00005390_novel02	CA00005390_R1,CA00005390_novel03,CA00005390_novel04,CA00005390_novel02
LG27	CA00005391	+	A3	20498153-20498158	CA00005391_novel07,CA00005391_novel06,CA00005391_novel05,CA00005391_R1,CA00005391_novel03,CA00005391_novel02,CA00005391_novel01	CA00005391_novel04,CA00005391_novel01,CA00005391_novel02,CA00005391_R1,CA00005391_novel03,CA00005391_novel05,CA00005391_novel06,CA00005391_novel07
LG27	CA00005391	+	A3	20500341-20500362	CA00005391_novel04,CA00005391_novel08,CA00005391_novel07,CA00005391_novel06,CA00005391_novel05,CA00005391_R1,CA00005391_novel03,CA00005391_novel01	CA00005391_novel02,CA00005391_novel01,CA00005391_R1,CA00005391_novel03,CA00005391_novel04,CA00005391_novel05,CA00005391_novel06,CA00005391_novel07,CA00005391_novel08
LG27	CA00005391	+	A3	20502200-20502202	CA00005391_novel01	CA00005391_novel02,CA00005391_R1,CA00005391_novel03,CA00005391_novel04,CA00005391_novel05,CA00005391_novel06,CA00005391_novel07,CA00005391_novel08,CA00005391_novel01
LG27	CA00005392	+	A3	20486290-20486293	CA00005392_novel07	CA00005392_novel01,CA00005392_R1,CA00005392_novel03,CA00005392_novel04,CA00005392_novel06,CA00005392_novel07
LG27	CA00005395	-	A3	20437936-20437933	CA00005395_novel09,CA00005395_novel08,CA00005395_novel10,CA00005395_novel13,CA00005395_novel03	CA00005395_novel04,CA00005395_novel07,CA00005395_novel14,CA00005395_R1,CA00005395_novel03,CA00005395_novel13,CA00005395_novel08,CA00005395_novel10,CA00005395_novel09
LG27	CA00005403	+	A3	20294220-20294641	CA00005403_R1	CA00005403_novel01,CA00005403_R1
LG27	CA00005405	+	A3	20259693-20259704	CA00005405_novel02	CA00005405_R1,CA00005405_novel01,CA00005405_novel02
LG27	CA00005408	+	A3	20217569-20217948	CA00005408_R1	CA00005408_novel01,CA00005408_R1
LG27	CA00005409	-	A3	20185050-20185043	CA00005409_novel10	CA00005409_novel06,CA00005409_novel11,CA00005409_novel07,CA00005409_novel09,CA00005409_novel08,CA00005409_novel05,CA00005409_novel04,CA00005409_novel03,CA00005409_novel02,CA00005409_novel01,CA00005409_R1,CA00005409_novel10
LG27	CA00005409	-	A3	20191904-20191895	CA00005409_R1	CA00005409_novel06,CA00005409_novel11,CA00005409_novel07,CA00005409_novel09,CA00005409_novel08,CA00005409_novel05,CA00005409_novel04,CA00005409_novel03,CA00005409_novel02,CA00005409_novel01,CA00005409_novel10,CA00005409_R1
LG27	CA00005409	-	A3	20192094-20192073	CA00005409_novel04,CA00005409_novel11,CA00005409_novel03,CA00005409_novel02,CA00005409_novel01,CA00005409_novel07,CA00005409_novel05,CA00005409_R1,CA00005409_novel09,CA00005409_novel08	CA00005409_novel06,CA00005409_novel11,CA00005409_novel07,CA00005409_novel09,CA00005409_novel08,CA00005409_novel05,CA00005409_novel04,CA00005409_novel03,CA00005409_novel02,CA00005409_novel01,CA00005409_R1
LG27	CA00005409	-	A3	20200966-20200960	CA00005409_R1	CA00005409_novel03,CA00005409_novel02,CA00005409_R1
LG27	CA00005418	+	A3	20050668-20050692	CA00005418_novel03,CA00005418_novel02	CA00005418_novel04,CA00005418_novel02,CA00005418_novel03
LG27	CA00005418	+	A3	20053877-20053989	CA00005418_novel03,CA00005418_novel04	CA00005418_R1,CA00005418_novel03,CA00005418_novel04
LG40	CA00005438	-	A3	10575866-10575860	CA00005438_novel05,CA00005438_R1	CA00005438_novel01,CA00005438_novel02,CA00005438_novel04,CA00005438_novel03,CA00005438_novel05,CA00005438_R1
LG40	CA00005444	+	A3	10497584-10497611	CA00005444_R1	CA00005444_novel01,CA00005444_novel05,CA00005444_novel02,CA00005444_novel06,CA00005444_novel03,CA00005444_novel07,CA00005444_novel08,CA00005444_R1
LG40	CA00005444	+	A3	10501232-10501239	CA00005444_novel05	CA00005444_novel01,CA00005444_novel02,CA00005444_novel03,CA00005444_novel07,CA00005444_novel08,CA00005444_novel05
LG40	CA00005444	+	A3	10502238-10502240	CA00005444_novel03	CA00005444_R1,CA00005444_novel01,CA00005444_novel05,CA00005444_novel02,CA00005444_novel06,CA00005444_novel07,CA00005444_novel08,CA00005444_novel03
LG40	CA00005453	-	A3	10384535-10384432	CA00005453_R1,CA00005453_novel03	CA00005453_novel02,CA00005453_R1,CA00005453_novel03
LG40	CA00005455	+	A3	10360295-10360325	CA00005455_novel01	CA00005455_R1,CA00005455_novel01
LG40	CA00005467	-	A3	10144471-10144467	CA00005467_novel04	CA00005467_novel02,CA00005467_novel01,CA00005467_novel03,CA00005467_R1,CA00005467_novel04
LG40	CA00005469	-	A3	10110026-10110016	CA00005469_novel03	CA00005469_novel02,CA00005469_novel12,CA00005469_novel07,CA00005469_novel09,CA00005469_novel05,CA00005469_novel11,CA00005469_novel10,CA00005469_novel04,CA00005469_novel08,CA00005469_novel01,CA00005469_R1,CA00005469_novel03
LG40	CA00005469	-	A3	10111648-10111643	CA00005469_novel02	CA00005469_novel06,CA00005469_novel02
LG40	CA00005469	-	A3	10111648-10111582	CA00005469_novel04	CA00005469_novel03,CA00005469_novel12,CA00005469_novel07,CA00005469_novel09,CA00005469_novel05,CA00005469_novel11,CA00005469_novel10,CA00005469_novel08,CA00005469_novel01,CA00005469_R1,CA00005469_novel04
LG40	CA00005470	+	A3	10098185-10098193	CA00005470_R1	CA00005470_novel01,CA00005470_novel03,CA00005470_novel02,CA00005470_R1
LG40	CA00005470	+	A3	10144604-10144624	CA00005470_novel02	CA00005470_novel01,CA00005470_novel02
LG40	CA00005471	-	A3	10066764-10066761	CA00005471_R1,CA00005471_novel01	CA00005471_novel02,CA00005471_novel01,CA00005471_R1
LG40	CA00005473	+	A3	10038180-10038224	CA00005473_novel06	CA00005473_R1,CA00005473_novel01,CA00005473_novel02,CA00005473_novel04,CA00005473_novel05,CA00005473_novel06
LG40	CA00005473	+	A3	10038180-10038243	CA00005473_novel03	CA00005473_R1,CA00005473_novel01,CA00005473_novel02,CA00005473_novel04,CA00005473_novel05,CA00005473_novel03
LG40	CA00005473	+	A3	10038224-10038243	CA00005473_novel03	CA00005473_novel06,CA00005473_novel03
LG40	CA00005473	+	A3	10052690-10052724	CA00005473_novel04	CA00005473_R1,CA00005473_novel01,CA00005473_novel02,CA00005473_novel03,CA00005473_novel05,CA00005473_novel06,CA00005473_novel07,CA00005473_novel08,CA00005473_novel09,CA00005473_novel10,CA00005473_novel11,CA00005473_novel04
LG40	CA00005483	-	A3	9912285-9912220	CA00005483_novel03	CA00005483_novel01,CA00005483_novel02,CA00005483_novel06,CA00005483_novel05,CA00005483_novel07,CA00005483_R1,CA00005483_novel03
LG40	CA00005485	-	A3	9733377-9733290	CA00005485_novel01	CA00005485_R1,CA00005485_novel01
LG40	CA00005510	-	A3	9143651-9143642	CA00005510_novel01,CA00005510_novel02	CA00005510_R1,CA00005510_novel02,CA00005510_novel01
LG40	CA00005521	+	A3	8706307-8706433	CA00005521_novel02	CA00005521_novel01,CA00005521_novel03,CA00005521_R1,CA00005521_novel04,CA00005521_novel05,CA00005521_novel02
LG40	CA00005522	-	A3	8695135-8695132	CA00005522_novel07,CA00005522_novel11	CA00005522_R1,CA00005522_novel03,CA00005522_novel15,CA00005522_novel14,CA00005522_novel13,CA00005522_novel04,CA00005522_novel12,CA00005522_novel02,CA00005522_novel16,CA00005522_novel06,CA00005522_novel05,CA00005522_novel01,CA00005522_novel08,CA00005522_novel09,CA00005522_novel07,CA00005522_novel11
LG40	CA00005524	+	A3	8675504-8675505	CA00005524_novel04	CA00005524_novel02,CA00005524_novel03,CA00005524_novel05,CA00005524_novel06,CA00005524_novel07,CA00005524_novel08,CA00005524_novel04
LG40	CA00005530	-	A3	8583088-8579651	CA00005530_novel07	CA00005530_novel06,CA00005530_novel07
LG40	CA00005530	-	A3	8600382-8600337	CA00005530_R1,CA00005530_novel08,CA00005530_novel09,CA00005530_novel10,CA00005530_novel01,CA00005530_novel06,CA00005530_novel07,CA00005530_novel04	CA00005530_novel05,CA00005530_novel10,CA00005530_novel04,CA00005530_novel07,CA00005530_R1,CA00005530_novel06,CA00005530_novel01,CA00005530_novel08,CA00005530_novel09
LG40	CA00005537	-	A3	8507909-8507906	CA00005537_novel05	CA00005537_novel04,CA00005537_novel02,CA00005537_R1,CA00005537_novel01,CA00005537_novel05
LG40	CA00005550	+	A3	8339387-8339393	CA00005550_novel03	CA00005550_novel01,CA00005550_novel02,CA00005550_novel03
LG40	CA00005554	+	A3	8303618-8304116	CA00005554_R1	CA00005554_novel01,CA00005554_R1
LG40	CA00005561	+	A3	8077298-8077301	CA00005561_novel02,CA00005561_novel03,CA00005561_novel04,CA00005561_novel05,CA00005561_novel06,CA00005561_novel07,CA00005561_R1	CA00005561_novel01,CA00005561_R1,CA00005561_novel02,CA00005561_novel03,CA00005561_novel04,CA00005561_novel05,CA00005561_novel06,CA00005561_novel07
LG40	CA00005574	-	A3	7880330-7880304	CA00005574_novel02,CA00005574_novel01,CA00005574_novel06,CA00005574_novel07,CA00005574_novel04,CA00005574_novel10,CA00005574_R1,CA00005574_novel08,CA00005574_novel09,CA00005574_novel05,CA00005574_novel11	CA00005574_novel03,CA00005574_novel10,CA00005574_novel06,CA00005574_novel02,CA00005574_R1,CA00005574_novel07,CA00005574_novel05,CA00005574_novel11,CA00005574_novel09,CA00005574_novel04,CA00005574_novel01,CA00005574_novel08
LG40	CA00005584	-	A3	7774591-7774558	CA00005584_novel06	CA00005584_novel02,CA00005584_novel07,CA00005584_novel05,CA00005584_R1,CA00005584_novel06
LG40	CA00005584	-	A3	7775174-7775172	CA00005584_novel02	CA00005584_novel06,CA00005584_novel05,CA00005584_R1,CA00005584_novel02
LG40	CA00005599	+	A3	7315367-7315391	CA00005599_novel03,CA00005599_novel04,CA00005599_novel06	CA00005599_R1,CA00005599_novel03,CA00005599_novel04,CA00005599_novel06
LG40	CA00005599	+	A3	7321532-7321601	CA00005599_novel03,CA00005599_novel01,CA00005599_novel10,CA00005599_novel04,CA00005599_novel07,CA00005599_novel06,CA00005599_novel09,CA00005599_novel08	CA00005599_R1,CA00005599_novel01,CA00005599_novel03,CA00005599_novel04,CA00005599_novel06,CA00005599_novel07,CA00005599_novel08,CA00005599_novel09,CA00005599_novel10
LG40	CA00005599	+	A3	7322833-7322926	CA00005599_novel03,CA00005599_novel01,CA00005599_novel10,CA00005599_novel04,CA00005599_novel07,CA00005599_novel06,CA00005599_novel09,CA00005599_novel08	CA00005599_R1,CA00005599_novel01,CA00005599_novel03,CA00005599_novel04,CA00005599_novel06,CA00005599_novel07,CA00005599_novel08,CA00005599_novel09,CA00005599_novel10
LG40	CA00005599	+	A3	7333498-7333501	CA00005599_novel07	CA00005599_novel01,CA00005599_novel03,CA00005599_novel04,CA00005599_R1,CA00005599_novel06,CA00005599_novel08,CA00005599_novel09,CA00005599_novel10,CA00005599_novel12,CA00005599_novel07
LG40	CA00005604	+	A3	7224312-7224315	CA00005604_novel01	CA00005604_R1,CA00005604_novel01
LG40	CA00005608	-	A3	7180504-7180500	CA00005608_novel01,CA00005608_novel02,CA00005608_novel03	CA00005608_R1,CA00005608_novel02,CA00005608_novel01,CA00005608_novel03
LG32	CA00005625	-	A3	28945101-28945073	CA00005625_novel10,CA00005625_novel06,CA00005625_novel05,CA00005625_novel04,CA00005625_novel03,CA00005625_novel15,CA00005625_novel16,CA00005625_novel11,CA00005625_novel12,CA00005625_novel08,CA00005625_novel13,CA00005625_novel14,CA00005625_novel07,CA00005625_R1	CA00005625_novel09,CA00005625_R1,CA00005625_novel06,CA00005625_novel16,CA00005625_novel15,CA00005625_novel10,CA00005625_novel04,CA00005625_novel11,CA00005625_novel03,CA00005625_novel14,CA00005625_novel05,CA00005625_novel13,CA00005625_novel12,CA00005625_novel07,CA00005625_novel08
LG32	CA00005641	-	A3	29403373-29403331	CA00005641_novel03,CA00005641_novel07	CA00005641_novel06,CA00005641_R1,CA00005641_novel08,CA00005641_novel04,CA00005641_novel01,CA00005641_novel05,CA00005641_novel02,CA00005641_novel09,CA00005641_novel07,CA00005641_novel03
LG32	CA00005641	-	A3	29407150-29407135	CA00005641_novel01,CA00005641_novel03,CA00005641_novel04,CA00005641_novel07,CA00005641_novel06,CA00005641_novel08	CA00005641_R1,CA00005641_novel05,CA00005641_novel02,CA00005641_novel06,CA00005641_novel08,CA00005641_novel04,CA00005641_novel01,CA00005641_novel07,CA00005641_novel03
LG32	CA00005653	+	A3	29622703-29622742	CA00005653_novel03	CA00005653_novel02,CA00005653_R1,CA00005653_novel03
LG32	CA00005661	+	A3	29740585-29740611	CA00005661_novel06,CA00005661_novel05	CA00005661_R1,CA00005661_novel05,CA00005661_novel06
LG32	CA00005666	+	A3	29835541-29836979	CA00005666_R1	CA00005666_novel03,CA00005666_R1
LG32	CA00005669	-	A3	29928359-29928357	CA00005669_novel08	CA00005669_novel13,CA00005669_novel04,CA00005669_novel10,CA00005669_novel14,CA00005669_novel02,CA00005669_novel01,CA00005669_novel06,CA00005669_novel03,CA00005669_novel09,CA00005669_novel11,CA00005669_novel08
LG32	CA00005669	-	A3	29928365-29928357	CA00005669_novel08	CA00005669_novel05,CA00005669_R1,CA00005669_novel08
LG32	CA00005669	-	A3	29928365-29928359	CA00005669_novel10,CA00005669_novel06,CA00005669_novel13,CA00005669_novel14,CA00005669_novel02,CA00005669_novel01,CA00005669_novel11,CA00005669_novel09,CA00005669_novel03,CA00005669_novel04	CA00005669_novel05,CA00005669_R1,CA00005669_novel13,CA00005669_novel04,CA00005669_novel10,CA00005669_novel14,CA00005669_novel02,CA00005669_novel01,CA00005669_novel06,CA00005669_novel03,CA00005669_novel09,CA00005669_novel11
LG32	CA00005671	+	A3	29960791-29960794	CA00005671_novel01	CA00005671_R1,CA00005671_novel01
LG32	CA00005683	-	A3	30106237-30106222	CA00005683_novel03,CA00005683_novel02,CA00005683_novel01,CA00005683_novel04	CA00005683_R1,CA00005683_novel01,CA00005683_novel04,CA00005683_novel03,CA00005683_novel02
LG32	CA00005683	-	A3	30110047-30110021	CA00005683_novel02,CA00005683_novel01,CA00005683_novel04,CA00005683_R1	CA00005683_novel03,CA00005683_novel01,CA00005683_novel04,CA00005683_novel02,CA00005683_R1
LG32	CA00005687	+	A3	30168228-30168234	CA00005687_novel05	CA00005687_novel02,CA00005687_novel06,CA00005687_novel05
LG32	CA00005687	+	A3	30173618-30174172	CA00005687_R1	CA00005687_novel02,CA00005687_novel04,CA00005687_novel03,CA00005687_novel05,CA00005687_novel06,CA00005687_R1
LG32	CA00005688	-	A3	30182204-30182201	CA00005688_novel01	CA00005688_novel03,CA00005688_novel01
LG32	CA00005689	-	A3	30188248-30188242	CA00005689_novel05,CA00005689_novel04,CA00005689_novel06,CA00005689_novel01,CA00005689_novel03,CA00005689_novel02	CA00005689_R1,CA00005689_novel06,CA00005689_novel05,CA00005689_novel01,CA00005689_novel04,CA00005689_novel02,CA00005689_novel03
LG32	CA00005714	+	A3	30706121-30706123	CA00005714_R1	CA00005714_novel02,CA00005714_novel03,CA00005714_novel05,CA00005714_R1
LG32	CA00005715	-	A3	30733878-30733875	CA00005715_novel10,CA00005715_novel06,CA00005715_novel05,CA00005715_novel04,CA00005715_novel03,CA00005715_novel02,CA00005715_novel01,CA00005715_novel11,CA00005715_novel12,CA00005715_novel09,CA00005715_R1,CA00005715_novel07	CA00005715_novel08,CA00005715_novel10,CA00005715_novel05,CA00005715_novel12,CA00005715_novel06,CA00005715_novel11,CA00005715_novel07,CA00005715_novel02,CA00005715_novel04,CA00005715_novel03,CA00005715_novel09,CA00005715_novel01,CA00005715_R1
LG32	CA00005725	+	A3	30876300-30876306	CA00005725_R1	CA00005725_novel01,CA00005725_novel02,CA00005725_R1
LG32	CA00005732	-	A3	30978755-30978737	CA00005732_R1	CA00005732_novel01,CA00005732_R1
LG32	CA00005736	+	A3	31059496-31059499	CA00005736_novel13,CA00005736_novel15,CA00005736_novel04,CA00005736_novel10	CA00005736_novel01,CA00005736_novel02,CA00005736_novel03,CA00005736_novel05,CA00005736_novel07,CA00005736_novel08,CA00005736_novel11,CA00005736_novel12,CA00005736_novel09,CA00005736_novel04,CA00005736_novel15,CA00005736_novel13,CA00005736_novel10
LG32	CA00005757	+	A3	31305186-31305189	CA00005757_novel04	CA00005757_novel06,CA00005757_novel04
LG32	CA00005763	-	A3	31409194-31409191	CA00005763_novel01	CA00005763_novel03,CA00005763_novel02,CA00005763_novel01
LG32	CA00005766	-	A3	31597286-31597280	CA00005766_novel01	CA00005766_R1,CA00005766_novel01
LG32	CA00005771	-	A3	31656993-31656601	CA00005771_R1	CA00005771_novel05,CA00005771_R1
LG32	CA00005802	-	A3	32156383-32156313	CA00005802_novel01	CA00005802_novel02,CA00005802_R1,CA00005802_novel01
LG32	CA00005802	-	A3	32156719-32156667	CA00005802_novel02	CA00005802_novel01,CA00005802_R1,CA00005802_novel02
LG32	CA00005805	-	A3	32264558-32264546	CA00005805_R1	CA00005805_novel01,CA00005805_R1
LG32	CA00005819	-	A3	32679693-32679690	CA00005819_novel04	CA00005819_novel02,CA00005819_R1,CA00005819_novel03,CA00005819_novel04
LG32	CA00005823	+	A3	32728596-32728604	CA00005823_novel09	CA00005823_R1,CA00005823_novel04,CA00005823_novel05,CA00005823_novel06,CA00005823_novel07,CA00005823_novel08,CA00005823_novel10,CA00005823_novel11,CA00005823_novel12,CA00005823_novel13,CA00005823_novel14,CA00005823_novel15,CA00005823_novel09
LG32	CA00005823	+	A3	32735612-32735615	CA00005823_novel09,CA00005823_novel14,CA00005823_novel06	CA00005823_R1,CA00005823_novel04,CA00005823_novel05,CA00005823_novel07,CA00005823_novel08,CA00005823_novel10,CA00005823_novel11,CA00005823_novel12,CA00005823_novel13,CA00005823_novel15,CA00005823_novel16,CA00005823_novel17,CA00005823_novel18,CA00005823_novel19,CA00005823_novel20,CA00005823_novel06,CA00005823_novel09,CA00005823_novel14
LG32	CA00005823	+	A3	32738245-32738358	CA00005823_novel18,CA00005823_novel19,CA00005823_novel13,CA00005823_novel21,CA00005823_novel09,CA00005823_novel08,CA00005823_novel07,CA00005823_novel05,CA00005823_novel04,CA00005823_novel14,CA00005823_novel15,CA00005823_novel16,CA00005823_novel17,CA00005823_R1,CA00005823_novel10,CA00005823_novel06,CA00005823_novel12,CA00005823_novel22	CA00005823_novel11,CA00005823_novel20,CA00005823_R1,CA00005823_novel04,CA00005823_novel05,CA00005823_novel06,CA00005823_novel07,CA00005823_novel08,CA00005823_novel09,CA00005823_novel10,CA00005823_novel12,CA00005823_novel13,CA00005823_novel14,CA00005823_novel15,CA00005823_novel16,CA00005823_novel17,CA00005823_novel18,CA00005823_novel19,CA00005823_novel21,CA00005823_novel22
LG32	CA00005823	+	A3	32741823-32741834	CA00005823_novel18,CA00005823_novel19,CA00005823_novel26,CA00005823_novel21,CA00005823_novel20,CA00005823_novel23,CA00005823_novel22,CA00005823_novel10,CA00005823_novel11,CA00005823_novel24,CA00005823_novel13,CA00005823_novel14,CA00005823_novel15,CA00005823_novel16,CA00005823_novel17,CA00005823_novel04,CA00005823_novel08,CA00005823_novel09,CA00005823_novel25,CA00005823_novel07,CA00005823_novel06,…	CA00005823_R1,CA00005823_novel04,CA00005823_novel05,CA00005823_novel06,CA00005823_novel07,CA00005823_novel08,CA00005823_novel09,CA00005823_novel10,CA00005823_novel11,CA00005823_novel13,CA00005823_novel14,CA00005823_novel15,CA00005823_novel16,CA00005823_novel17,CA00005823_novel18,CA00005823_novel19,CA00005823_novel20,CA00005823_novel21,CA00005823_novel22,CA00005823_novel23,CA00005823_novel24,CA000…
LG32	CA00005823	+	A3	32750145-32750157	CA00005823_novel25,CA00005823_novel19,CA00005823_novel27,CA00005823_novel26,CA00005823_novel21,CA00005823_novel20,CA00005823_novel22,CA00005823_novel24,CA00005823_R1,CA00005823_novel29,CA00005823_novel15,CA00005823_novel28	CA00005823_novel14,CA00005823_R1,CA00005823_novel15,CA00005823_novel19,CA00005823_novel20,CA00005823_novel21,CA00005823_novel22,CA00005823_novel24,CA00005823_novel25,CA00005823_novel26,CA00005823_novel27,CA00005823_novel28,CA00005823_novel29
LG30	CA00005847	-	A3	8703171-8703151	CA00005847_novel05	CA00005847_novel02,CA00005847_novel04,CA00005847_novel03,CA00005847_novel01,CA00005847_R1,CA00005847_novel05
LG30	CA00005855	-	A3	8820316-8820313	CA00005855_novel08,CA00005855_novel01	CA00005855_novel11,CA00005855_novel08,CA00005855_novel01
LG30	CA00005855	-	A3	8826938-8826926	CA00005855_novel04,CA00005855_novel05,CA00005855_novel03	CA00005855_novel01,CA00005855_novel02,CA00005855_R1,CA00005855_novel06,CA00005855_novel07,CA00005855_novel05,CA00005855_novel04,CA00005855_novel03
LG30	CA00005858	+	A3	8978275-8978279	CA00005858_novel05	CA00005858_R1,CA00005858_novel02,CA00005858_novel06,CA00005858_novel07,CA00005858_novel05
LG30	CA00005858	+	A3	8984455-8984458	CA00005858_novel09,CA00005858_novel08,CA00005858_novel05,CA00005858_novel07	CA00005858_R1,CA00005858_novel02,CA00005858_novel06,CA00005858_novel05,CA00005858_novel07,CA00005858_novel08,CA00005858_novel09
LG30	CA00005858	+	A3	8989916-8989919	CA00005858_novel09,CA00005858_novel08,CA00005858_novel05,CA00005858_novel07	CA00005858_R1,CA00005858_novel02,CA00005858_novel05,CA00005858_novel07,CA00005858_novel08,CA00005858_novel09
LG30	CA00005861	+	A3	9145985-9146009	CA00005861_R1	CA00005861_novel02,CA00005861_novel03,CA00005861_R1
LG30	CA00005870	+	A3	9324652-9324703	CA00005870_R1	CA00005870_novel01,CA00005870_novel02,CA00005870_novel03,CA00005870_R1
LG30	CA00005872	-	A3	9348097-9348095	CA00005872_novel15	CA00005872_novel17,CA00005872_novel11,CA00005872_novel03,CA00005872_novel19,CA00005872_novel14,CA00005872_novel13,CA00005872_novel12,CA00005872_novel10,CA00005872_novel09,CA00005872_novel07,CA00005872_novel06,CA00005872_novel20,CA00005872_novel02,CA00005872_novel08,CA00005872_R1,CA00005872_novel05,CA00005872_novel15
LG30	CA00005884	-	A3	9771318-9771303	CA00005884_novel11	CA00005884_novel05,CA00005884_novel08,CA00005884_novel06,CA00005884_novel03,CA00005884_novel12,CA00005884_novel07,CA00005884_novel01,CA00005884_novel09,CA00005884_novel02,CA00005884_novel10,CA00005884_novel04,CA00005884_R1,CA00005884_novel11
LG30	CA00005884	-	A3	9773781-9773708	CA00005884_novel06,CA00005884_novel07,CA00005884_novel04,CA00005884_novel05,CA00005884_novel02,CA00005884_novel10,CA00005884_novel01,CA00005884_novel11,CA00005884_novel09,CA00005884_novel08,CA00005884_novel03	CA00005884_R1,CA00005884_novel05,CA00005884_novel08,CA00005884_novel11,CA00005884_novel06,CA00005884_novel03,CA00005884_novel07,CA00005884_novel01,CA00005884_novel09,CA00005884_novel02,CA00005884_novel10,CA00005884_novel04
LG30	CA00005889	-	A3	9916889-9916870	CA00005889_novel02	CA00005889_novel06,CA00005889_novel01,CA00005889_novel03,CA00005889_R1,CA00005889_novel04,CA00005889_novel07,CA00005889_novel02
LG30	CA00005891	-	A3	9981261-9981258	CA00005891_novel01	CA00005891_R1,CA00005891_novel01
LG30	CA00005894	+	A3	10095065-10095068	CA00005894_novel03,CA00005894_novel02,CA00005894_R1	CA00005894_novel04,CA00005894_novel05,CA00005894_novel01,CA00005894_novel07,CA00005894_novel02,CA00005894_novel03,CA00005894_R1
LG30	CA00005901	+	A3	10217352-10217392	CA00005901_R1,CA00005901_novel03,CA00005901_novel01,CA00005901_novel06,CA00005901_novel04,CA00005901_novel05	CA00005901_novel02,CA00005901_novel01,CA00005901_novel04,CA00005901_novel03,CA00005901_R1,CA00005901_novel05,CA00005901_novel06
LG30	CA00005902	-	A3	10224252-10224219	CA00005902_novel01	CA00005902_R1,CA00005902_novel01
LG30	CA00005909	-	A3	10312269-10312266	CA00005909_novel18	CA00005909_novel15,CA00005909_novel20,CA00005909_novel25,CA00005909_novel16,CA00005909_novel14,CA00005909_novel13,CA00005909_novel09,CA00005909_novel23,CA00005909_novel22,CA00005909_novel19,CA00005909_novel11,CA00005909_novel24,CA00005909_novel12,CA00005909_novel03,CA00005909_novel17,CA00005909_novel08,CA00005909_novel06,CA00005909_novel05,CA00005909_novel07,CA00005909_R1,CA00005909_novel18
LG30	CA00005909	-	A3	10318627-10318609	CA00005909_novel11,CA00005909_novel13,CA00005909_novel06,CA00005909_novel14,CA00005909_novel17,CA00005909_novel05,CA00005909_R1,CA00005909_novel15,CA00005909_novel08,CA00005909_novel09,CA00005909_novel07	CA00005909_novel16,CA00005909_novel18,CA00005909_novel12,CA00005909_novel15,CA00005909_novel14,CA00005909_novel13,CA00005909_novel09,CA00005909_novel11,CA00005909_novel17,CA00005909_novel08,CA00005909_novel06,CA00005909_novel05,CA00005909_novel07,CA00005909_R1
LG30	CA00005909	-	A3	10321681-10321666	CA00005909_novel07	CA00005909_novel11,CA00005909_novel12,CA00005909_novel08,CA00005909_novel05,CA00005909_R1,CA00005909_novel07
LG30	CA00005919	+	A3	10533334-10533337	CA00005919_novel03	CA00005919_novel01,CA00005919_R1,CA00005919_novel02,CA00005919_novel03
LG30	CA00005922	-	A3	10554502-10554454	CA00005922_novel03	CA00005922_novel05,CA00005922_novel04,CA00005922_R1,CA00005922_novel03
LG30	CA00005922	-	A3	10560809-10560698	CA00005922_novel03,CA00005922_novel04	CA00005922_R1,CA00005922_novel04,CA00005922_novel03
LG30	CA00005927	+	A3	10629519-10630619	CA00005927_R1,CA00005927_novel02,CA00005927_novel10,CA00005927_novel01,CA00005927_novel06	CA00005927_novel08,CA00005927_novel01,CA00005927_novel02,CA00005927_novel06,CA00005927_R1,CA00005927_novel10
LG30	CA00005936	+	A3	10794584-10794587	CA00005936_novel10,CA00005936_novel09,CA00005936_novel01,CA00005936_novel02	CA00005936_novel05,CA00005936_R1,CA00005936_novel08,CA00005936_novel11,CA00005936_novel01,CA00005936_novel02,CA00005936_novel09,CA00005936_novel10
LG30	CA00005942	-	A3	10888092-10888074	CA00005942_R1	CA00005942_novel01,CA00005942_R1
LG30	CA00005943	-	A3	10906034-10906031	CA00005943_novel09	CA00005943_novel01,CA00005943_novel06,CA00005943_novel08,CA00005943_novel07,CA00005943_novel05,CA00005943_novel04,CA00005943_novel03,CA00005943_novel02,CA00005943_R1,CA00005943_novel09
LG30	CA00005943	-	A3	10908131-10908033	CA00005943_novel02	CA00005943_novel01,CA00005943_novel06,CA00005943_novel05,CA00005943_novel03,CA00005943_R1,CA00005943_novel02
LG30	CA00005956	+	A3	11341954-11342121	CA00005956_novel09	CA00005956_novel08,CA00005956_novel09
LG30	CA00005956	+	A3	11346137-11346149	CA00005956_novel09	CA00005956_novel01,CA00005956_novel02,CA00005956_novel04,CA00005956_R1,CA00005956_novel05,CA00005956_novel07,CA00005956_novel08,CA00005956_novel10,CA00005956_novel11,CA00005956_novel09
LG30	CA00005963	+	A3	11537320-11537380	CA00005963_novel02,CA00005963_novel01	CA00005963_R1,CA00005963_novel01,CA00005963_novel02
LG30	CA00005969	-	A3	11769715-11769700	CA00005969_novel02,CA00005969_novel03	CA00005969_novel01,CA00005969_novel02,CA00005969_novel03
LG30	CA00005976	-	A3	11892827-11892816	CA00005976_novel01	CA00005976_R1,CA00005976_novel01
LG30	CA00005979	+	A3	11954183-11954745	CA00005979_novel04	CA00005979_novel02,CA00005979_novel03,CA00005979_novel04
LG30	CA00005992	+	A3	12387678-12387722	CA00005992_novel04,CA00005992_novel05,CA00005992_novel02,CA00005992_novel01	CA00005992_R1,CA00005992_novel01,CA00005992_novel02,CA00005992_novel04,CA00005992_novel05
LG30	CA00005998	-	A3	12433382-12433377	CA00005998_novel09	CA00005998_novel08,CA00005998_novel07,CA00005998_novel06,CA00005998_novel09
LG30	CA00005998	-	A3	12434832-12434817	CA00005998_novel07	CA00005998_R1,CA00005998_novel08,CA00005998_novel09,CA00005998_novel06,CA00005998_novel07
LG30	CA00005998	-	A3	12449040-12449037	CA00005998_novel04,CA00005998_novel05	CA00005998_R1,CA00005998_novel07,CA00005998_novel06,CA00005998_novel04,CA00005998_novel05
LG30	CA00006006	-	A3	12572498-12571157	CA00006006_R1	CA00006006_novel02,CA00006006_R1
LG30	CA00006007	+	A3	12583516-12583519	CA00006007_novel08	CA00006007_novel01,CA00006007_novel02,CA00006007_novel03,CA00006007_novel04,CA00006007_novel06,CA00006007_novel07,CA00006007_novel05,CA00006007_novel08
LG30	CA00006007	+	A3	12585283-12585297	CA00006007_novel11,CA00006007_novel10,CA00006007_R1,CA00006007_novel08,CA00006007_novel04,CA00006007_novel06,CA00006007_novel01,CA00006007_novel03	CA00006007_novel05,CA00006007_novel01,CA00006007_novel03,CA00006007_novel04,CA00006007_novel06,CA00006007_novel08,CA00006007_R1,CA00006007_novel10,CA00006007_novel11
LG30	CA00006007	+	A3	12585283-12585354	CA00006007_novel02	CA00006007_novel05,CA00006007_novel02
LG30	CA00006007	+	A3	12585297-12585354	CA00006007_novel02	CA00006007_novel01,CA00006007_novel03,CA00006007_novel04,CA00006007_novel06,CA00006007_novel08,CA00006007_R1,CA00006007_novel10,CA00006007_novel11,CA00006007_novel02
LG30	CA00006007	+	A3	12590510-12590616	CA00006007_novel08	CA00006007_novel01,CA00006007_novel02,CA00006007_novel03,CA00006007_novel04,CA00006007_novel06,CA00006007_novel07,CA00006007_novel05,CA00006007_R1,CA00006007_novel09,CA00006007_novel10,CA00006007_novel11,CA00006007_novel12,CA00006007_novel13,CA00006007_novel14,CA00006007_novel08
LG39	CA00006045	+	A3	823682-823703	CA00006045_novel06,CA00006045_novel07,CA00006045_novel01,CA00006045_novel15,CA00006045_novel14,CA00006045_novel05,CA00006045_novel02,CA00006045_novel10,CA00006045_novel13,CA00006045_novel12	CA00006045_R1,CA00006045_novel01,CA00006045_novel02,CA00006045_novel06,CA00006045_novel05,CA00006045_novel07,CA00006045_novel10,CA00006045_novel12,CA00006045_novel13,CA00006045_novel14,CA00006045_novel15
LG39	CA00006045	+	A3	823682-823706	CA00006045_novel03,CA00006045_novel09	CA00006045_R1,CA00006045_novel03,CA00006045_novel09
LG39	CA00006045	+	A3	823703-823706	CA00006045_novel03,CA00006045_novel09	CA00006045_novel01,CA00006045_novel02,CA00006045_novel06,CA00006045_novel05,CA00006045_novel07,CA00006045_novel10,CA00006045_novel12,CA00006045_novel13,CA00006045_novel14,CA00006045_novel15,CA00006045_novel03,CA00006045_novel09
LG39	CA00006059	+	A3	1318992-1319013	CA00006059_novel17,CA00006059_novel14,CA00006059_novel18,CA00006059_novel19	CA00006059_novel16,CA00006059_novel18,CA00006059_novel19,CA00006059_novel14,CA00006059_novel17
LG39	CA00006059	+	A3	1319297-1319305	CA00006059_novel04	CA00006059_novel01,CA00006059_novel05,CA00006059_novel02,CA00006059_novel07,CA00006059_novel03,CA00006059_novel10,CA00006059_novel06,CA00006059_novel08,CA00006059_R1,CA00006059_novel11,CA00006059_novel12,CA00006059_novel18,CA00006059_novel14,CA00006059_novel20,CA00006059_novel15,CA00006059_novel16,CA00006059_novel13,CA00006059_novel17,CA00006059_novel21,CA00006059_novel04
LG39	CA00006059	+	A3	1325315-1326005	CA00006059_novel05,CA00006059_novel17,CA00006059_novel12	CA00006059_novel02,CA00006059_novel07,CA00006059_novel06,CA00006059_novel08,CA00006059_novel11,CA00006059_novel18,CA00006059_novel19,CA00006059_novel14,CA00006059_novel15,CA00006059_novel16,CA00006059_novel13,CA00006059_novel21,CA00006059_novel23,CA00006059_novel24,CA00006059_novel05,CA00006059_novel12,CA00006059_novel17
LG39	CA00006062	-	A3	1344885-1344867	CA00006062_novel02,CA00006062_novel04	CA00006062_R1,CA00006062_novel04,CA00006062_novel02
LG39	CA00006072	-	A3	1765902-1764122	CA00006072_R1	CA00006072_novel04,CA00006072_R1
LG39	CA00006076	-	A3	1804041-1803951	CA00006076_novel01,CA00006076_novel03	CA00006076_R1,CA00006076_novel03,CA00006076_novel01
LG39	CA00006104	+	A3	2323743-2323746	CA00006104_R1	CA00006104_novel01,CA00006104_novel02,CA00006104_novel03,CA00006104_R1
LG39	CA00006114	-	A3	2664726-2664497	CA00006114_R1	CA00006114_novel01,CA00006114_R1
LG39	CA00006116	+	A3	2694599-2695921	CA00006116_R1	CA00006116_novel09,CA00006116_R1
LG39	CA00006139	+	A3	3113002-3113026	CA00006139_novel11,CA00006139_novel06,CA00006139_novel05	CA00006139_novel04,CA00006139_novel10,CA00006139_novel05,CA00006139_novel06,CA00006139_novel11
LG39	CA00006139	+	A3	3113002-3113026	CA00006139_novel02,CA00006139_novel01	CA00006139_novel03,CA00006139_novel13,CA00006139_novel01,CA00006139_novel02
LG39	CA00006142	-	A3	3135489-3135468	CA00006142_R1,CA00006142_novel08,CA00006142_novel09,CA00006142_novel04,CA00006142_novel07,CA00006142_novel01,CA00006142_novel02,CA00006142_novel03,CA00006142_novel13,CA00006142_novel12,CA00006142_novel11,CA00006142_novel10,CA00006142_novel14	CA00006142_novel05,CA00006142_R1,CA00006142_novel11,CA00006142_novel09,CA00006142_novel08,CA00006142_novel04,CA00006142_novel03,CA00006142_novel07,CA00006142_novel02,CA00006142_novel01,CA00006142_novel13,CA00006142_novel12,CA00006142_novel14,CA00006142_novel10
LG27	CA00006159	+	A3	3398801-3398804	CA00006159_novel02	CA00006159_R1,CA00006159_novel01,CA00006159_novel03,CA00006159_novel02
LG27	CA00006168	-	A3	3563271-3563239	CA00006168_novel02	CA00006168_novel01,CA00006168_novel10,CA00006168_novel03,CA00006168_novel05,CA00006168_novel06,CA00006168_novel07,CA00006168_novel08,CA00006168_R1,CA00006168_novel02
LG27	CA00006168	-	A3	3563274-3563239	CA00006168_novel02	CA00006168_novel04,CA00006168_novel02
LG27	CA00006168	-	A3	3563274-3563271	CA00006168_novel10,CA00006168_R1,CA00006168_novel08,CA00006168_novel05,CA00006168_novel06,CA00006168_novel07,CA00006168_novel01,CA00006168_novel03	CA00006168_novel04,CA00006168_novel01,CA00006168_novel10,CA00006168_novel03,CA00006168_novel05,CA00006168_novel06,CA00006168_novel07,CA00006168_novel08,CA00006168_R1
LG27	CA00006172	+	A3	3661347-3661400	CA00006172_novel01	CA00006172_novel02,CA00006172_novel01
LG27	CA00006189	-	A3	4124572-4124570	CA00006189_novel01	CA00006189_novel08,CA00006189_novel07,CA00006189_novel06,CA00006189_novel03,CA00006189_novel05,CA00006189_novel09,CA00006189_R1,CA00006189_novel04,CA00006189_novel02,CA00006189_novel01
LG27	CA00006200	-	A3	4579166-4579139	CA00006200_R1,CA00006200_novel02	CA00006200_novel01,CA00006200_R1,CA00006200_novel02
LG27	CA00006217	-	A3	4728855-4728852	CA00006217_novel03,CA00006217_novel02,CA00006217_novel05	CA00006217_novel01,CA00006217_novel04,CA00006217_novel02,CA00006217_novel03,CA00006217_novel05
LG27	CA00006218	+	A3	4737554-4738719	CA00006218_novel04	CA00006218_novel05,CA00006218_novel04
LG7	CA00006236	-	A3	27463733-27463730	CA00006236_R1	CA00006236_novel08,CA00006236_R1
LG7	CA00006253	-	A3	27774754-27774748	CA00006253_R1	CA00006253_novel01,CA00006253_R1
LG7	CA00006256	-	A3	27895799-27895796	CA00006256_novel03	CA00006256_novel04,CA00006256_novel03
LG7	CA00006261	-	A3	28005907-28005885	CA00006261_novel02	CA00006261_novel06,CA00006261_novel01,CA00006261_novel05,CA00006261_novel04,CA00006261_novel03,CA00006261_R1,CA00006261_novel02
LG7	CA00006269	+	A3	28123438-28123441	CA00006269_novel01	CA00006269_R1,CA00006269_novel01
LG7	CA00006277	+	A3	28741251-28741286	CA00006277_novel02,CA00006277_novel01,CA00006277_novel04,CA00006277_novel07,CA00006277_novel05,CA00006277_R1	CA00006277_novel03,CA00006277_novel01,CA00006277_novel02,CA00006277_novel04,CA00006277_novel05,CA00006277_R1,CA00006277_novel07
LG7	CA00006277	+	A3	28744095-28744098	CA00006277_novel03,CA00006277_novel01,CA00006277_novel04,CA00006277_novel07,CA00006277_novel05,CA00006277_R1	CA00006277_novel02,CA00006277_novel01,CA00006277_novel03,CA00006277_novel04,CA00006277_novel05,CA00006277_R1,CA00006277_novel07
LG7	CA00006281	-	A3	28950258-28950220	CA00006281_novel17	CA00006281_novel19,CA00006281_novel05,CA00006281_novel11,CA00006281_novel08,CA00006281_novel06,CA00006281_novel21,CA00006281_novel20,CA00006281_novel18,CA00006281_novel02,CA00006281_novel04,CA00006281_novel16,CA00006281_novel12,CA00006281_novel09,CA00006281_novel15,CA00006281_novel10,CA00006281_novel01,CA00006281_R1,CA00006281_novel17
LG7	CA00006281	-	A3	28954973-28954903	CA00006281_novel02	CA00006281_novel19,CA00006281_novel05,CA00006281_novel11,CA00006281_novel08,CA00006281_novel06,CA00006281_novel21,CA00006281_novel20,CA00006281_novel18,CA00006281_novel17,CA00006281_novel04,CA00006281_novel16,CA00006281_novel12,CA00006281_novel15,CA00006281_novel10,CA00006281_novel01,CA00006281_R1,CA00006281_novel02
LG7	CA00006281	-	A3	28975314-28975310	CA00006281_novel17,CA00006281_novel16,CA00006281_novel02,CA00006281_novel03,CA00006281_novel04,CA00006281_novel06,CA00006281_novel10,CA00006281_novel08,CA00006281_novel09,CA00006281_novel15,CA00006281_novel05,CA00006281_novel11,CA00006281_novel07,CA00006281_R1,CA00006281_novel01	CA00006281_novel12,CA00006281_novel05,CA00006281_novel11,CA00006281_novel08,CA00006281_novel06,CA00006281_novel03,CA00006281_novel17,CA00006281_novel02,CA00006281_novel04,CA00006281_novel16,CA00006281_novel09,CA00006281_novel15,CA00006281_novel10,CA00006281_novel01,CA00006281_R1,CA00006281_novel07
LG7	CA00006281	-	A3	28977903-28977811	CA00006281_R1	CA00006281_novel11,CA00006281_novel08,CA00006281_novel06,CA00006281_novel03,CA00006281_novel02,CA00006281_novel12,CA00006281_novel09,CA00006281_novel10,CA00006281_novel01,CA00006281_novel07,CA00006281_R1
LG7	CA00006299	+	A3	29260917-29260919	CA00006299_R1,CA00006299_novel14,CA00006299_novel09,CA00006299_novel08,CA00006299_novel12,CA00006299_novel13,CA00006299_novel01,CA00006299_novel04	CA00006299_novel03,CA00006299_novel01,CA00006299_novel08,CA00006299_novel09,CA00006299_novel04,CA00006299_R1,CA00006299_novel12,CA00006299_novel13,CA00006299_novel14
LG7	CA00006305	+	A3	29369490-29369493	CA00006305_novel05	CA00006305_novel03,CA00006305_novel04,CA00006305_novel02,CA00006305_novel09,CA00006305_R1,CA00006305_novel05
LG7	CA00006308	-	A3	29441320-29441317	CA00006308_novel03	CA00006308_novel01,CA00006308_novel02,CA00006308_novel04,CA00006308_novel03
LG7	CA00006316	-	A3	30136550-30136506	CA00006316_novel04,CA00006316_novel01,CA00006316_novel03,CA00006316_novel02,CA00006316_R1	CA00006316_novel05,CA00006316_novel04,CA00006316_novel03,CA00006316_novel01,CA00006316_R1,CA00006316_novel02
LG7	CA00006332	+	A3	30394212-30394863	CA00006332_novel01,CA00006332_novel06,CA00006332_R1	CA00006332_novel03,CA00006332_R1,CA00006332_novel01,CA00006332_novel06
LG7	CA00006333	-	A3	30421001-30420766	CA00006333_novel06,CA00006333_novel07,CA00006333_novel12,CA00006333_novel15,CA00006333_novel14,CA00006333_novel04,CA00006333_novel05,CA00006333_novel11,CA00006333_novel10,CA00006333_novel13,CA00006333_novel01,CA00006333_R1,CA00006333_novel08	CA00006333_novel09,CA00006333_novel08,CA00006333_novel07,CA00006333_novel12,CA00006333_novel05,CA00006333_novel14,CA00006333_novel06,CA00006333_novel01,CA00006333_novel10,CA00006333_novel11,CA00006333_novel04,CA00006333_novel15,CA00006333_novel13,CA00006333_R1
LG7	CA00006333	-	A3	30431160-30431096	CA00006333_novel06	CA00006333_novel08,CA00006333_novel07,CA00006333_novel12,CA00006333_novel05,CA00006333_novel09,CA00006333_novel10,CA00006333_novel11,CA00006333_R1,CA00006333_novel06
LG7	CA00006342	-	A3	30656109-30656085	CA00006342_novel15,CA00006342_novel05	CA00006342_R1,CA00006342_novel03,CA00006342_novel14,CA00006342_novel11,CA00006342_novel04,CA00006342_novel16,CA00006342_novel13,CA00006342_novel10,CA00006342_novel08,CA00006342_novel01,CA00006342_novel02,CA00006342_novel09,CA00006342_novel18,CA00006342_novel17,CA00006342_novel06,CA00006342_novel19,CA00006342_novel12,CA00006342_novel05,CA00006342_novel15
LG7	CA00006350	-	A3	30948037-30948035	CA00006350_novel01	CA00006350_novel03,CA00006350_novel06,CA00006350_novel04,CA00006350_novel05,CA00006350_novel02,CA00006350_novel01
LG7	CA00006357	-	A3	31116956-31116946	CA00006357_novel10	CA00006357_novel07,CA00006357_novel09,CA00006357_novel10
LG7	CA00006357	-	A3	31128805-31128492	CA00006357_R1,CA00006357_novel08,CA00006357_novel09,CA00006357_novel05,CA00006357_novel06,CA00006357_novel07,CA00006357_novel01,CA00006357_novel03	CA00006357_novel02,CA00006357_novel08,CA00006357_novel05,CA00006357_novel07,CA00006357_novel09,CA00006357_novel01,CA00006357_novel03,CA00006357_R1,CA00006357_novel06
LG7	CA00006359	-	A3	31190388-31190380	CA00006359_novel01,CA00006359_R1,CA00006359_novel10,CA00006359_novel08,CA00006359_novel09,CA00006359_novel06,CA00006359_novel07,CA00006359_novel04,CA00006359_novel05,CA00006359_novel02,CA00006359_novel03,CA00006359_novel13,CA00006359_novel12	CA00006359_novel11,CA00006359_novel10,CA00006359_novel09,CA00006359_novel08,CA00006359_novel06,CA00006359_novel01,CA00006359_novel13,CA00006359_novel12,CA00006359_novel03,CA00006359_novel04,CA00006359_R1,CA00006359_novel07,CA00006359_novel02,CA00006359_novel05
LG7	CA00006368	+	A3	31374864-31374866	CA00006368_novel08	CA00006368_novel02,CA00006368_novel01,CA00006368_novel03,CA00006368_novel04,CA00006368_novel05,CA00006368_R1,CA00006368_novel06,CA00006368_novel07,CA00006368_novel09,CA00006368_novel10,CA00006368_novel11,CA00006368_novel12,CA00006368_novel08
LG7	CA00006369	+	A3	31382786-31382813	CA00006369_R1,CA00006369_novel02,CA00006369_novel04	CA00006369_novel03,CA00006369_novel02,CA00006369_R1,CA00006369_novel04
LG7	CA00006369	+	A3	31383677-31383683	CA00006369_R1	CA00006369_novel02,CA00006369_novel03,CA00006369_novel04,CA00006369_R1
LG7	CA00006383	+	A3	31659809-31659827	CA00006383_R1	CA00006383_novel02,CA00006383_R1
LG7	CA00006391	-	A3	31947332-31946832	CA00006391_R1	CA00006391_novel03,CA00006391_R1
LG7	CA00006392	+	A3	31980820-31981389	CA00006392_novel03,CA00006392_novel11,CA00006392_R1	CA00006392_novel09,CA00006392_novel03,CA00006392_R1,CA00006392_novel11
LG7	CA00006404	-	A3	32344071-32343903	CA00006404_novel01	CA00006404_R1,CA00006404_novel01
LG3	CA00006419	+	A3	8708240-8708276	CA00006419_novel01,CA00006419_novel02	CA00006419_R1,CA00006419_novel01,CA00006419_novel02
LG3	CA00006424	+	A3	8625466-8625469	CA00006424_novel05	CA00006424_novel01,CA00006424_novel03,CA00006424_novel04,CA00006424_novel02,CA00006424_R1,CA00006424_novel06,CA00006424_novel05
LG3	CA00006424	+	A3	8626487-8626508	CA00006424_novel09,CA00006424_novel08,CA00006424_novel01,CA00006424_novel03,CA00006424_novel05,CA00006424_novel04,CA00006424_novel06,CA00006424_R1	CA00006424_novel02,CA00006424_novel01,CA00006424_novel03,CA00006424_novel04,CA00006424_R1,CA00006424_novel05,CA00006424_novel06,CA00006424_novel08,CA00006424_novel09
LG3	CA00006424	+	A3	8633384-8633399	CA00006424_novel09	CA00006424_novel01,CA00006424_novel03,CA00006424_novel04,CA00006424_novel02,CA00006424_R1,CA00006424_novel05,CA00006424_novel06,CA00006424_novel08,CA00006424_novel10,CA00006424_novel11,CA00006424_novel12,CA00006424_novel13,CA00006424_novel14,CA00006424_novel09
LG3	CA00006424	+	A3	8634929-8634940	CA00006424_novel05	CA00006424_novel01,CA00006424_novel03,CA00006424_novel04,CA00006424_novel02,CA00006424_R1,CA00006424_novel06,CA00006424_novel08,CA00006424_novel09,CA00006424_novel10,CA00006424_novel11,CA00006424_novel12,CA00006424_novel13,CA00006424_novel14,CA00006424_novel15,CA00006424_novel16,CA00006424_novel05
LG3	CA00006424	+	A3	8640127-8640132	CA00006424_novel06	CA00006424_novel17,CA00006424_novel06
LG3	CA00006424	+	A3	8640127-8640373	CA00006424_novel09,CA00006424_novel08,CA00006424_novel02,CA00006424_novel01,CA00006424_novel13,CA00006424_novel10,CA00006424_novel11,CA00006424_novel05,CA00006424_novel14,CA00006424_novel04,CA00006424_novel12,CA00006424_R1,CA00006424_novel16,CA00006424_novel15	CA00006424_novel17,CA00006424_novel01,CA00006424_novel04,CA00006424_novel02,CA00006424_R1,CA00006424_novel05,CA00006424_novel08,CA00006424_novel09,CA00006424_novel10,CA00006424_novel11,CA00006424_novel12,CA00006424_novel13,CA00006424_novel14,CA00006424_novel15,CA00006424_novel16
LG3	CA00006425	+	A3	8609707-8609753	CA00006425_novel02	CA00006425_novel01,CA00006425_R1,CA00006425_novel03,CA00006425_novel02
LG3	CA00006435	+	A3	8407681-8407714	CA00006435_novel06,CA00006435_novel04	CA00006435_novel03,CA00006435_R1,CA00006435_novel04,CA00006435_novel06
LG3	CA00006464	+	A3	7811108-7811132	CA00006464_novel01,CA00006464_novel02	CA00006464_R1,CA00006464_novel01,CA00006464_novel02
LG3	CA00006466	-	A3	7775605-7775602	CA00006466_novel02,CA00006466_novel01,CA00006466_novel06,CA00006466_novel05,CA00006466_novel04,CA00006466_novel08,CA00006466_R1	CA00006466_novel07,CA00006466_novel05,CA00006466_novel08,CA00006466_novel06,CA00006466_novel04,CA00006466_novel02,CA00006466_novel01,CA00006466_R1
LG3	CA00006468	-	A3	7755635-7755632	CA00006468_R1	CA00006468_novel03,CA00006468_novel02,CA00006468_novel01,CA00006468_R1
LG3	CA00006477	+	A3	7634241-7634256	CA00006477_novel02,CA00006477_novel01,CA00006477_novel03,CA00006477_novel04	CA00006477_R1,CA00006477_novel01,CA00006477_novel02,CA00006477_novel03,CA00006477_novel04
LG3	CA00006478	-	A3	7619346-7619345	CA00006478_novel04	CA00006478_novel01,CA00006478_novel04
LG3	CA00006478	-	A3	7620186-7619916	CA00006478_R1	CA00006478_novel04,CA00006478_R1
LG3	CA00006488	-	A3	7510028-7510010	CA00006488_R1,CA00006488_novel05,CA00006488_novel04,CA00006488_novel03,CA00006488_novel02	CA00006488_novel01,CA00006488_novel02,CA00006488_novel05,CA00006488_novel04,CA00006488_novel03,CA00006488_R1
LG3	CA00006488	-	A3	7514757-7514754	CA00006488_novel03,CA00006488_novel01	CA00006488_novel02,CA00006488_novel04,CA00006488_R1,CA00006488_novel01,CA00006488_novel03
LG3	CA00006489	-	A3	7506005-7505970	CA00006489_novel02,CA00006489_novel03,CA00006489_R1	CA00006489_novel01,CA00006489_novel03,CA00006489_novel02,CA00006489_R1
LG3	CA00006495	+	A3	7468179-7468182	CA00006495_novel05	CA00006495_novel02,CA00006495_novel01,CA00006495_novel03,CA00006495_novel06,CA00006495_novel05
LG3	CA00006498	+	A3	7419219-7420441	CA00006498_novel01,CA00006498_R1	CA00006498_novel02,CA00006498_R1,CA00006498_novel01
LG3	CA00006508	-	A3	7332171-7332169	CA00006508_novel03	CA00006508_R1,CA00006508_novel04,CA00006508_novel02,CA00006508_novel03
LG3	CA00006510	-	A3	7313917-7313886	CA00006510_novel05	CA00006510_novel02,CA00006510_novel05
LG3	CA00006510	-	A3	7319775-7318383	CA00006510_R1	CA00006510_novel08,CA00006510_R1
LG3	CA00006510	-	A3	7319778-7319775	CA00006510_novel01,CA00006510_novel03,CA00006510_novel02,CA00006510_novel05,CA00006510_novel04,CA00006510_novel06,CA00006510_novel08	CA00006510_novel07,CA00006510_novel05,CA00006510_novel02,CA00006510_novel01,CA00006510_novel06,CA00006510_novel03,CA00006510_novel04,CA00006510_novel08
LG3	CA00006528	-	A3	7176076-7175998	CA00006528_novel02	CA00006528_R1,CA00006528_novel02
LG3	CA00006530	-	A3	7146052-7146049	CA00006530_novel05	CA00006530_novel06,CA00006530_novel03,CA00006530_novel04,CA00006530_R1,CA00006530_novel05
LG3	CA00006530	-	A3	7147095-7147092	CA00006530_novel04	CA00006530_novel03,CA00006530_R1,CA00006530_novel04
LG3	CA00006540	+	A3	7048439-7048475	CA00006540_novel04,CA00006540_novel02,CA00006540_novel03,CA00006540_novel13,CA00006540_novel07,CA00006540_novel15,CA00006540_novel12,CA00006540_novel08,CA00006540_R1,CA00006540_novel10	CA00006540_novel05,CA00006540_novel06,CA00006540_novel14,CA00006540_novel02,CA00006540_novel03,CA00006540_novel04,CA00006540_R1,CA00006540_novel07,CA00006540_novel08,CA00006540_novel10,CA00006540_novel12,CA00006540_novel15,CA00006540_novel13
LG3	CA00006540	+	A3	7050055-7050095	CA00006540_novel06,CA00006540_novel14,CA00006540_novel04,CA00006540_novel05,CA00006540_R1,CA00006540_novel03,CA00006540_novel13,CA00006540_novel12,CA00006540_novel15,CA00006540_novel08,CA00006540_novel02	CA00006540_novel09,CA00006540_novel02,CA00006540_novel03,CA00006540_novel04,CA00006540_R1,CA00006540_novel08,CA00006540_novel05,CA00006540_novel06,CA00006540_novel14,CA00006540_novel12,CA00006540_novel15,CA00006540_novel13
LG3	CA00006540	+	A3	7051364-7052299	CA00006540_R1	CA00006540_novel08,CA00006540_R1
LG3	CA00006544	-	A3	7001948-7001942	CA00006544_R1,CA00006544_novel03,CA00006544_novel13	CA00006544_novel01,CA00006544_novel12,CA00006544_novel11,CA00006544_novel06,CA00006544_novel08,CA00006544_novel07,CA00006544_novel05,CA00006544_novel10,CA00006544_novel03,CA00006544_novel13,CA00006544_R1
LG3	CA00006544	-	A3	7003611-7003605	CA00006544_novel10	CA00006544_novel03,CA00006544_novel01,CA00006544_novel13,CA00006544_novel12,CA00006544_novel11,CA00006544_novel06,CA00006544_novel08,CA00006544_novel07,CA00006544_novel05,CA00006544_R1,CA00006544_novel10
LG3	CA00006548	+	A3	6968799-6968805	CA00006548_novel01	CA00006548_R1,CA00006548_novel01
LG3	CA00006559	-	A3	6721128-6721074	CA00006559_novel01,CA00006559_novel03	CA00006559_novel05,CA00006559_novel04,CA00006559_novel02,CA00006559_R1,CA00006559_novel03,CA00006559_novel01
LG3	CA00006560	+	A3	6715491-6715504	CA00006560_novel04	CA00006560_novel02,CA00006560_novel01,CA00006560_novel05,CA00006560_novel04
LG3	CA00006583	+	A3	6307690-6307867	CA00006583_R1	CA00006583_novel01,CA00006583_R1
LG3	CA00006592	+	A3	6054470-6056135	CA00006592_novel04	CA00006592_novel05,CA00006592_novel04
LG3	CA00006592	+	A3	6063383-6063394	CA00006592_novel03	CA00006592_novel01,CA00006592_novel04,CA00006592_novel05,CA00006592_novel02,CA00006592_novel08,CA00006592_novel03
LG3	CA00006592	+	A3	6069080-6069100	CA00006592_novel09,CA00006592_novel06,CA00006592_novel05,CA00006592_novel04,CA00006592_novel03,CA00006592_novel02	CA00006592_novel01,CA00006592_novel04,CA00006592_novel06,CA00006592_novel05,CA00006592_novel02,CA00006592_novel03,CA00006592_novel09
LG3	CA00006593	+	A3	6027328-6027398	CA00006593_novel05	CA00006593_novel04,CA00006593_novel07,CA00006593_novel08,CA00006593_novel10,CA00006593_novel11,CA00006593_novel12,CA00006593_novel06,CA00006593_novel05
LG3	CA00006593	+	A3	6034853-6036074	CA00006593_novel18,CA00006593_novel11,CA00006593_novel13,CA00006593_novel12,CA00006593_novel15,CA00006593_novel14,CA00006593_novel04,CA00006593_novel05,CA00006593_novel17,CA00006593_novel16	CA00006593_novel06,CA00006593_novel04,CA00006593_novel11,CA00006593_novel12,CA00006593_novel05,CA00006593_novel13,CA00006593_novel14,CA00006593_novel15,CA00006593_novel16,CA00006593_novel17,CA00006593_novel18
LG3	CA00006596	-	A3	5946622-5946616	CA00006596_novel01	CA00006596_novel02,CA00006596_novel01
LG3	CA00006597	-	A3	5937933-5937896	CA00006597_R1	CA00006597_novel01,CA00006597_novel02,CA00006597_R1
LG3	CA00006605	-	A3	5716491-5716467	CA00006605_novel03	CA00006605_novel02,CA00006605_novel06,CA00006605_R1,CA00006605_novel05,CA00006605_novel03
LG3	CA00006606	-	A3	5661818-5661803	CA00006606_novel02	CA00006606_novel05,CA00006606_novel03,CA00006606_novel04,CA00006606_novel06,CA00006606_R1,CA00006606_novel02
LG3	CA00006606	-	A3	5663479-5663477	CA00006606_novel05	CA00006606_novel03,CA00006606_novel04,CA00006606_novel02,CA00006606_novel06,CA00006606_R1,CA00006606_novel05
LG3	CA00006612	-	A3	5610942-5610865	CA00006612_novel03	CA00006612_novel06,CA00006612_novel02,CA00006612_novel04,CA00006612_novel07,CA00006612_novel01,CA00006612_novel08,CA00006612_novel09,CA00006612_novel05,CA00006612_novel03
LG16	CA00006625	+	A3	212729-212731	CA00006625_novel03	CA00006625_novel04,CA00006625_novel03
LG16	CA00006626	+	A3	239316-239343	CA00006626_novel01	CA00006626_R1,CA00006626_novel01
LG16	CA00006655	-	A3	1188833-1188827	CA00006655_R1	CA00006655_novel04,CA00006655_novel03,CA00006655_novel02,CA00006655_R1
LG16	CA00006657	+	A3	1214426-1214757	CA00006657_novel01,CA00006657_novel03,CA00006657_R1	CA00006657_novel02,CA00006657_novel01,CA00006657_novel03,CA00006657_R1
LG16	CA00006662	+	A3	1316447-1316970	CA00006662_R1,CA00006662_novel01,CA00006662_novel10,CA00006662_novel02,CA00006662_novel05,CA00006662_novel09,CA00006662_novel08,CA00006662_novel03	CA00006662_novel06,CA00006662_novel01,CA00006662_R1,CA00006662_novel02,CA00006662_novel05,CA00006662_novel03,CA00006662_novel08,CA00006662_novel09,CA00006662_novel10
LG16	CA00006671	+	A3	1704873-1705925	CA00006671_R1,CA00006671_novel01,CA00006671_novel09,CA00006671_novel10	CA00006671_novel02,CA00006671_novel01,CA00006671_R1,CA00006671_novel09,CA00006671_novel10
LG16	CA00006673	-	A3	1741217-1741199	CA00006673_R1	CA00006673_novel01,CA00006673_R1
LG16	CA00006678	-	A3	1793932-1793929	CA00006678_novel05	CA00006678_novel06,CA00006678_novel03,CA00006678_novel02,CA00006678_R1,CA00006678_novel04,CA00006678_novel05
LG16	CA00006678	-	A3	1806714-1806710	CA00006678_R1	CA00006678_novel04,CA00006678_R1
LG16	CA00006704	-	A3	2228967-2228961	CA00006704_R1	CA00006704_novel02,CA00006704_novel01,CA00006704_R1
LG16	CA00006705	-	A3	2251178-2248427	CA00006705_R1	CA00006705_novel01,CA00006705_R1
LG16	CA00006708	+	A3	2302581-2302602	CA00006708_R1	CA00006708_novel01,CA00006708_R1
LG16	CA00006709	-	A3	2309738-2309537	CA00006709_novel03	CA00006709_novel02,CA00006709_novel03
LG16	CA00006718	+	A3	2513769-2513773	CA00006718_R1	CA00006718_novel01,CA00006718_R1
LG16	CA00006720	+	A3	2524031-2524036	CA00006720_novel02	CA00006720_novel01,CA00006720_R1,CA00006720_novel02
LG16	CA00006723	+	A3	2553383-2553397	CA00006723_novel01	CA00006723_R1,CA00006723_novel01
LG16	CA00006735	+	A3	2647983-2648529	CA00006735_R1	CA00006735_novel08,CA00006735_R1
LG4	CA00006745	-	A3	10100108-10100105	CA00006745_novel01	CA00006745_R1,CA00006745_novel01
LG4	CA00006746	+	A3	10086363-10086468	CA00006746_novel01	CA00006746_R1,CA00006746_novel03,CA00006746_novel02,CA00006746_novel04,CA00006746_novel05,CA00006746_novel01
LG4	CA00006746	+	A3	10092778-10092796	CA00006746_R1,CA00006746_novel03,CA00006746_novel01,CA00006746_novel06,CA00006746_novel07,CA00006746_novel04,CA00006746_novel05	CA00006746_novel02,CA00006746_novel01,CA00006746_R1,CA00006746_novel03,CA00006746_novel04,CA00006746_novel05,CA00006746_novel06,CA00006746_novel07
LG4	CA00006752	+	A3	9937912-9937954	CA00006752_novel11	CA00006752_novel02,CA00006752_novel04,CA00006752_novel05,CA00006752_novel11
LG4	CA00006752	+	A3	9938235-9938871	CA00006752_novel14	CA00006752_novel11,CA00006752_novel14
LG4	CA00006754	+	A3	9881649-9881702	CA00006754_novel05	CA00006754_novel01,CA00006754_novel02,CA00006754_novel03,CA00006754_novel04,CA00006754_novel07,CA00006754_R1,CA00006754_novel09,CA00006754_novel10,CA00006754_novel05
LG4	CA00006754	+	A3	9885495-9885497	CA00006754_novel03,CA00006754_novel02,CA00006754_novel01,CA00006754_novel07,CA00006754_novel05,CA00006754_novel04,CA00006754_novel09,CA00006754_novel08,CA00006754_R1,CA00006754_novel10,CA00006754_novel11,CA00006754_novel12	CA00006754_novel06,CA00006754_novel01,CA00006754_novel02,CA00006754_novel05,CA00006754_novel03,CA00006754_novel04,CA00006754_novel08,CA00006754_novel07,CA00006754_R1,CA00006754_novel09,CA00006754_novel10,CA00006754_novel11,CA00006754_novel12
LG4	CA00006807	-	A3	9206500-9206479	CA00006807_novel04,CA00006807_novel05,CA00006807_novel02,CA00006807_novel03	CA00006807_R1,CA00006807_novel05,CA00006807_novel02,CA00006807_novel04,CA00006807_novel03
LG4	CA00006807	-	A3	9209483-9208830	CA00006807_novel04,CA00006807_novel02,CA00006807_novel03	CA00006807_novel05,CA00006807_novel02,CA00006807_novel04,CA00006807_novel03
LG4	CA00006817	+	A3	8878279-8878281	CA00006817_novel02	CA00006817_novel01,CA00006817_R1,CA00006817_novel03,CA00006817_novel02
LG4	CA00006822	+	A3	8516697-8516844	CA00006822_novel09	CA00006822_novel05,CA00006822_novel09
LG4	CA00006822	+	A3	8524879-8524928	CA00006822_novel09,CA00006822_novel08,CA00006822_novel07,CA00006822_novel04,CA00006822_novel16,CA00006822_novel10,CA00006822_novel06,CA00006822_novel03	CA00006822_novel11,CA00006822_novel12,CA00006822_novel14,CA00006822_novel15,CA00006822_novel03,CA00006822_novel04,CA00006822_novel06,CA00006822_novel09,CA00006822_novel08,CA00006822_novel07,CA00006822_novel10,CA00006822_novel16
LG4	CA00006826	-	A3	8407298-8407261	CA00006826_novel03	CA00006826_novel02,CA00006826_novel09,CA00006826_novel05,CA00006826_novel10,CA00006826_novel11,CA00006826_novel08,CA00006826_novel06,CA00006826_novel01,CA00006826_novel07,CA00006826_R1,CA00006826_novel03
LG4	CA00006826	-	A3	8407759-8407752	CA00006826_novel02	CA00006826_novel09,CA00006826_novel05,CA00006826_novel10,CA00006826_novel11,CA00006826_novel03,CA00006826_novel08,CA00006826_novel01,CA00006826_novel07,CA00006826_novel02
LG4	CA00006826	-	A3	8408274-8407759	CA00006826_R1	CA00006826_novel06,CA00006826_R1
LG4	CA00006826	-	A3	8410387-8410381	CA00006826_novel01	CA00006826_novel02,CA00006826_novel09,CA00006826_novel05,CA00006826_novel10,CA00006826_novel03,CA00006826_novel08,CA00006826_novel06,CA00006826_novel07,CA00006826_R1,CA00006826_novel04,CA00006826_novel01
LG1	CA00006845	-	A3	7092941-7092929	CA00006845_novel16,CA00006845_novel03,CA00006845_novel01,CA00006845_R1,CA00006845_novel19,CA00006845_novel18,CA00006845_novel08,CA00006845_novel09,CA00006845_novel15,CA00006845_novel07,CA00006845_novel04,CA00006845_novel05,CA00006845_novel02,CA00006845_novel13,CA00006845_novel12,CA00006845_novel06,CA00006845_novel17	CA00006845_novel10,CA00006845_novel08,CA00006845_novel09,CA00006845_novel02,CA00006845_novel15,CA00006845_novel12,CA00006845_novel13,CA00006845_novel01,CA00006845_novel19,CA00006845_novel18,CA00006845_novel16,CA00006845_novel05,CA00006845_novel03,CA00006845_novel04,CA00006845_novel17,CA00006845_R1,CA00006845_novel06,CA00006845_novel07
LG1	CA00006886	+	A3	7832296-7832301	CA00006886_novel01	CA00006886_R1,CA00006886_novel01
LG1	CA00006889	-	A3	7855668-7855569	CA00006889_novel02,CA00006889_novel01	CA00006889_R1,CA00006889_novel02,CA00006889_novel01
LG1	CA00006909	+	A3	8370770-8370824	CA00006909_novel03,CA00006909_novel02,CA00006909_R1	CA00006909_novel01,CA00006909_R1,CA00006909_novel02,CA00006909_novel03
LG1	CA00006909	+	A3	8376668-8376671	CA00006909_novel03,CA00006909_novel01,CA00006909_R1	CA00006909_novel02,CA00006909_novel04,CA00006909_novel05,CA00006909_novel06,CA00006909_novel01,CA00006909_R1,CA00006909_novel03
LG1	CA00006919	-	A3	8518431-8518428	CA00006919_novel02,CA00006919_novel03,CA00006919_novel04,CA00006919_novel07,CA00006919_R1	CA00006919_novel05,CA00006919_novel01,CA00006919_novel08,CA00006919_novel06,CA00006919_novel02,CA00006919_novel07,CA00006919_novel03,CA00006919_novel04,CA00006919_R1
LG1	CA00006919	-	A3	8521039-8521028	CA00006919_novel01,CA00006919_novel02,CA00006919_novel03,CA00006919_novel05,CA00006919_novel06,CA00006919_novel07,CA00006919_novel08,CA00006919_R1	CA00006919_novel04,CA00006919_novel02,CA00006919_novel07,CA00006919_novel05,CA00006919_novel03,CA00006919_novel01,CA00006919_novel08,CA00006919_novel06,CA00006919_R1
LG1	CA00006925	+	A3	8582310-8582314	CA00006925_novel02	CA00006925_novel01,CA00006925_R1,CA00006925_novel03,CA00006925_novel06,CA00006925_novel07,CA00006925_novel04,CA00006925_novel05,CA00006925_novel08,CA00006925_novel09,CA00006925_novel10,CA00006925_novel02
LG1	CA00006925	+	A3	8584291-8584333	CA00006925_novel01,CA00006925_novel07,CA00006925_novel06	CA00006925_R1,CA00006925_novel03,CA00006925_novel04,CA00006925_novel05,CA00006925_novel08,CA00006925_novel09,CA00006925_novel01,CA00006925_novel06,CA00006925_novel07
LG1	CA00006926	-	A3	8590242-8590229	CA00006926_novel01	CA00006926_R1,CA00006926_novel01
LG1	CA00006928	-	A3	8603525-8603523	CA00006928_novel08	CA00006928_novel01,CA00006928_novel12,CA00006928_novel03,CA00006928_novel14,CA00006928_novel11,CA00006928_novel05,CA00006928_novel07,CA00006928_novel04,CA00006928_novel09,CA00006928_novel02,CA00006928_novel13,CA00006928_novel06,CA00006928_R1,CA00006928_novel08
LG1	CA00006928	-	A3	8606187-8603881	CA00006928_novel03,CA00006928_R1	CA00006928_novel05,CA00006928_novel10,CA00006928_novel04,CA00006928_novel03,CA00006928_R1
LG1	CA00006928	-	A3	8606395-8603881	CA00006928_novel14,CA00006928_novel06,CA00006928_novel07	CA00006928_novel01,CA00006928_novel14,CA00006928_novel07,CA00006928_novel06
LG1	CA00006928	-	A3	8606395-8606187	CA00006928_novel02	CA00006928_novel01,CA00006928_novel02
LG1	CA00006928	-	A3	8609561-8609474	CA00006928_novel07,CA00006928_novel08,CA00006928_novel09,CA00006928_novel11,CA00006928_R1,CA00006928_novel01,CA00006928_novel02,CA00006928_novel03,CA00006928_novel04,CA00006928_novel10	CA00006928_novel12,CA00006928_novel06,CA00006928_novel01,CA00006928_novel08,CA00006928_novel03,CA00006928_novel11,CA00006928_novel07,CA00006928_novel10,CA00006928_novel04,CA00006928_novel09,CA00006928_novel02,CA00006928_R1
LG1	CA00006928	-	A3	8609607-8609474	CA00006928_novel08,CA00006928_novel09,CA00006928_novel07,CA00006928_R1,CA00006928_novel01,CA00006928_novel02,CA00006928_novel03,CA00006928_novel04,CA00006928_novel11,CA00006928_novel10	CA00006928_novel05,CA00006928_novel01,CA00006928_novel08,CA00006928_novel03,CA00006928_novel11,CA00006928_novel07,CA00006928_novel10,CA00006928_novel04,CA00006928_novel09,CA00006928_novel02,CA00006928_R1
LG1	CA00006928	-	A3	8609607-8609561	CA00006928_novel06,CA00006928_novel12	CA00006928_novel05,CA00006928_novel12,CA00006928_novel06
LG1	CA00006944	-	A3	8855180-8855177	CA00006944_novel14	CA00006944_novel01,CA00006944_novel16,CA00006944_novel08,CA00006944_novel15,CA00006944_novel12,CA00006944_novel10,CA00006944_novel23,CA00006944_novel22,CA00006944_novel11,CA00006944_novel09,CA00006944_novel21,CA00006944_novel19,CA00006944_novel17,CA00006944_novel13,CA00006944_novel05,CA00006944_novel06,CA00006944_novel18,CA00006944_novel02,CA00006944_novel20,CA00006944_R1,CA00006944_novel07,CA000…
LG1	CA00006944	-	A3	8863205-8863135	CA00006944_novel06	CA00006944_R1,CA00006944_novel06
LG1	CA00006944	-	A3	8863242-8863135	CA00006944_novel06	CA00006944_novel03,CA00006944_novel01,CA00006944_novel05,CA00006944_novel07,CA00006944_novel06
LG1	CA00006944	-	A3	8863242-8863205	CA00006944_R1	CA00006944_novel03,CA00006944_novel01,CA00006944_novel05,CA00006944_novel07,CA00006944_R1
LG1	CA00006944	-	A3	8863245-8863135	CA00006944_novel06	CA00006944_novel08,CA00006944_novel04,CA00006944_novel06
LG1	CA00006944	-	A3	8863245-8863205	CA00006944_R1	CA00006944_novel08,CA00006944_novel04,CA00006944_R1
LG1	CA00006944	-	A3	8863245-8863242	CA00006944_novel07,CA00006944_novel05,CA00006944_novel03,CA00006944_novel01	CA00006944_novel08,CA00006944_novel04,CA00006944_novel03,CA00006944_novel01,CA00006944_novel05,CA00006944_novel07
LG1	CA00006949	+	A3	8915013-8915015	CA00006949_novel02,CA00006949_novel01	CA00006949_novel03,CA00006949_novel04,CA00006949_novel01,CA00006949_novel02
LG1	CA00006949	+	A3	8917476-8917479	CA00006949_R1,CA00006949_novel04,CA00006949_novel03,CA00006949_novel01	CA00006949_novel02,CA00006949_novel05,CA00006949_R1,CA00006949_novel01,CA00006949_novel03,CA00006949_novel04
LG1	CA00006949	+	A3	8918767-8919029	CA00006949_novel03	CA00006949_R1,CA00006949_novel01,CA00006949_novel02,CA00006949_novel04,CA00006949_novel05,CA00006949_novel03
LG1	CA00006949	+	A3	8923113-8923118	CA00006949_novel04,CA00006949_novel07,CA00006949_novel06,CA00006949_novel05,CA00006949_R1,CA00006949_novel03,CA00006949_novel02,CA00006949_novel01	CA00006949_novel08,CA00006949_R1,CA00006949_novel01,CA00006949_novel02,CA00006949_novel03,CA00006949_novel04,CA00006949_novel05,CA00006949_novel06,CA00006949_novel07
LG1	CA00006954	-	A3	8971239-8971219	CA00006954_novel01	CA00006954_novel02,CA00006954_novel01
LG1	CA00006956	-	A3	8986737-8986734	CA00006956_novel02	CA00006956_novel01,CA00006956_R1,CA00006956_novel02
LG1	CA00006966	+	A3	9086727-9086741	CA00006966_novel04,CA00006966_novel05,CA00006966_novel03,CA00006966_novel01	CA00006966_novel02,CA00006966_novel01,CA00006966_novel03,CA00006966_novel04,CA00006966_novel05
LG1	CA00006966	+	A3	9088120-9088122	CA00006966_novel05	CA00006966_novel01,CA00006966_novel03,CA00006966_novel02,CA00006966_novel04,CA00006966_novel06,CA00006966_novel07,CA00006966_novel08,CA00006966_novel05
LG1	CA00006966	+	A3	9090946-9090948	CA00006966_novel07,CA00006966_novel04,CA00006966_novel05,CA00006966_novel02,CA00006966_novel10,CA00006966_novel01,CA00006966_novel09,CA00006966_novel08,CA00006966_novel03	CA00006966_novel06,CA00006966_novel01,CA00006966_novel03,CA00006966_novel02,CA00006966_novel04,CA00006966_novel05,CA00006966_novel07,CA00006966_novel08,CA00006966_novel09,CA00006966_novel10
LG1	CA00006967	+	A3	9102518-9102558	CA00006967_novel02	CA00006967_R1,CA00006967_novel04,CA00006967_novel01,CA00006967_novel03,CA00006967_novel02
LG1	CA00006967	+	A3	9103778-9103814	CA00006967_novel03	CA00006967_R1,CA00006967_novel04,CA00006967_novel01,CA00006967_novel02,CA00006967_novel05,CA00006967_novel06,CA00006967_novel03
LG1	CA00006968	+	A3	9118665-9118689	CA00006968_novel05	CA00006968_novel01,CA00006968_novel02,CA00006968_novel03,CA00006968_R1,CA00006968_novel10,CA00006968_novel11,CA00006968_novel04,CA00006968_novel08,CA00006968_novel09,CA00006968_novel14,CA00006968_novel15,CA00006968_novel16,CA00006968_novel05
LG1	CA00006968	+	A3	9122866-9122878	CA00006968_R1	CA00006968_novel01,CA00006968_novel02,CA00006968_novel03,CA00006968_novel06,CA00006968_novel10,CA00006968_novel11,CA00006968_novel04,CA00006968_novel07,CA00006968_novel08,CA00006968_novel09,CA00006968_novel12,CA00006968_novel05,CA00006968_novel13,CA00006968_novel14,CA00006968_novel15,CA00006968_novel16,CA00006968_novel17,CA00006968_R1
LG1	CA00006977	-	A3	9245793-9245739	CA00006977_R1,CA00006977_novel04,CA00006977_novel05,CA00006977_novel06,CA00006977_novel01	CA00006977_novel02,CA00006977_novel01,CA00006977_novel06,CA00006977_novel05,CA00006977_novel04,CA00006977_R1
LG1	CA00006978	-	A3	9264979-9263627	CA00006978_novel02	CA00006978_novel04,CA00006978_novel02
LG1	CA00006986	+	A3	9519531-9519538	CA00006986_novel03	CA00006986_novel01,CA00006986_novel02,CA00006986_novel04,CA00006986_R1,CA00006986_novel03
LG1	CA00006986	+	A3	9519531-9519540	CA00006986_novel05,CA00006986_novel06,CA00006986_novel07	CA00006986_novel01,CA00006986_novel02,CA00006986_novel04,CA00006986_R1,CA00006986_novel05,CA00006986_novel06,CA00006986_novel07
LG1	CA00006986	+	A3	9519538-9519540	CA00006986_novel05,CA00006986_novel06,CA00006986_novel07	CA00006986_novel03,CA00006986_novel05,CA00006986_novel06,CA00006986_novel07
LG1	CA00006993	-	A3	9595408-9595402	CA00006993_novel08,CA00006993_novel09,CA00006993_novel06,CA00006993_novel07,CA00006993_novel04,CA00006993_novel05,CA00006993_novel11,CA00006993_novel10,CA00006993_novel13,CA00006993_novel12,CA00006993_R1	CA00006993_novel03,CA00006993_novel07,CA00006993_novel13,CA00006993_novel12,CA00006993_novel11,CA00006993_novel10,CA00006993_novel09,CA00006993_novel06,CA00006993_novel05,CA00006993_novel08,CA00006993_R1,CA00006993_novel04
LG1	CA00006993	-	A3	9595668-9595636	CA00006993_novel08,CA00006993_novel06,CA00006993_novel04,CA00006993_novel05,CA00006993_novel11,CA00006993_novel10,CA00006993_novel12,CA00006993_novel03,CA00006993_R1	CA00006993_novel07,CA00006993_novel12,CA00006993_novel11,CA00006993_novel10,CA00006993_novel06,CA00006993_novel05,CA00006993_novel03,CA00006993_novel08,CA00006993_R1,CA00006993_novel04
LG15	CA00007019	-	A3	12356486-12356483	CA00007019_novel04	CA00007019_novel03,CA00007019_novel06,CA00007019_novel05,CA00007019_novel07,CA00007019_R1,CA00007019_novel04
LG15	CA00007022	+	A3	12320593-12320597	CA00007022_R1,CA00007022_novel08,CA00007022_novel09,CA00007022_novel04,CA00007022_novel05,CA00007022_novel07,CA00007022_novel01,CA00007022_novel02,CA00007022_novel03	CA00007022_novel06,CA00007022_novel05,CA00007022_novel01,CA00007022_novel02,CA00007022_R1,CA00007022_novel07,CA00007022_novel08,CA00007022_novel03,CA00007022_novel04,CA00007022_novel09
LG15	CA00007023	-	A3	12314260-12314179	CA00007023_novel01	CA00007023_R1,CA00007023_novel01
LG15	CA00007039	-	A3	11965063-11965044	CA00007039_novel03	CA00007039_R1,CA00007039_novel01,CA00007039_novel06,CA00007039_novel04,CA00007039_novel02,CA00007039_novel05,CA00007039_novel03
LG15	CA00007071	-	A3	11302586-11302583	CA00007071_novel01,CA00007071_novel05,CA00007071_novel07	CA00007071_novel08,CA00007071_novel04,CA00007071_novel10,CA00007071_novel06,CA00007071_novel03,CA00007071_R1,CA00007071_novel01,CA00007071_novel05,CA00007071_novel07
LG15	CA00007093	+	A3	10724843-10724846	CA00007093_novel07,CA00007093_novel04,CA00007093_novel05,CA00007093_novel10	CA00007093_novel02,CA00007093_novel03,CA00007093_novel06,CA00007093_novel01,CA00007093_novel08,CA00007093_novel04,CA00007093_novel07,CA00007093_novel05,CA00007093_novel10
LG15	CA00007093	+	A3	10725590-10725602	CA00007093_novel04,CA00007093_novel05,CA00007093_novel08,CA00007093_novel09,CA00007093_novel06,CA00007093_R1,CA00007093_novel01,CA00007093_novel03,CA00007093_novel13,CA00007093_novel12,CA00007093_novel11,CA00007093_novel07	CA00007093_novel02,CA00007093_novel03,CA00007093_novel04,CA00007093_novel06,CA00007093_novel07,CA00007093_novel05,CA00007093_novel01,CA00007093_novel08,CA00007093_novel09,CA00007093_novel11,CA00007093_R1,CA00007093_novel12,CA00007093_novel13
LG15	CA00007104	+	A3	10616910-10616943	CA00007104_novel05	CA00007104_R1,CA00007104_novel04,CA00007104_novel06,CA00007104_novel05
LG15	CA00007106	+	A3	10576160-10576181	CA00007106_novel02	CA00007106_novel01,CA00007106_R1,CA00007106_novel03,CA00007106_novel04,CA00007106_novel05,CA00007106_novel02
LG15	CA00007128	-	A3	10132093-10132025	CA00007128_novel07	CA00007128_novel09,CA00007128_novel11,CA00007128_novel08,CA00007128_novel06,CA00007128_novel04,CA00007128_novel12,CA00007128_novel10,CA00007128_novel05,CA00007128_novel02,CA00007128_novel03,CA00007128_novel01,CA00007128_novel13,CA00007128_novel07
LG15	CA00007132	+	A3	10088503-10088509	CA00007132_R1	CA00007132_novel01,CA00007132_novel02,CA00007132_R1
LG15	CA00007136	+	A3	10007813-10007842	CA00007136_novel07	CA00007136_novel06,CA00007136_novel07
LG15	CA00007136	+	A3	9996094-9996097	CA00007136_novel02,CA00007136_novel03	CA00007136_R1,CA00007136_novel01,CA00007136_novel02,CA00007136_novel03
LG15	CA00007150	+	A3	9793456-9794510	CA00007150_novel04,CA00007150_novel08,CA00007150_novel01	CA00007150_novel02,CA00007150_novel04,CA00007150_novel01,CA00007150_novel08
LG28	CA00007161	+	A3	9910776-9910808	CA00007161_novel03	CA00007161_R1,CA00007161_novel04,CA00007161_novel03
LG28	CA00007167	-	A3	9804082-9804080	CA00007167_novel03	CA00007167_novel01,CA00007167_novel02,CA00007167_R1,CA00007167_novel03
LG28	CA00007169	-	A3	9723371-9723368	CA00007169_novel02,CA00007169_novel01	CA00007169_novel06,CA00007169_novel05,CA00007169_novel04,CA00007169_R1,CA00007169_novel02,CA00007169_novel01
LG28	CA00007169	-	A3	9723717-9723714	CA00007169_novel02	CA00007169_novel01,CA00007169_novel06,CA00007169_novel05,CA00007169_novel04,CA00007169_R1,CA00007169_novel02
LG28	CA00007172	+	A3	9659878-9659928	CA00007172_R1,CA00007172_novel03,CA00007172_novel01	CA00007172_novel02,CA00007172_novel03,CA00007172_R1,CA00007172_novel01
LG28	CA00007179	-	A3	9573094-9573007	CA00007179_novel03	CA00007179_novel04,CA00007179_novel01,CA00007179_novel02,CA00007179_R1,CA00007179_novel03
LG28	CA00007190	+	A3	9272447-9272450	CA00007190_novel01	CA00007190_R1,CA00007190_novel01
LG28	CA00007196	-	A3	9185175-9185172	CA00007196_novel04	CA00007196_novel02,CA00007196_novel01,CA00007196_R1,CA00007196_novel04
LG28	CA00007204	-	A3	9085243-9085237	CA00007204_R1	CA00007204_novel02,CA00007204_novel06,CA00007204_novel04,CA00007204_novel07,CA00007204_novel05,CA00007204_novel01,CA00007204_R1
LG28	CA00007204	-	A3	9087042-9087039	CA00007204_R1,CA00007204_novel04,CA00007204_novel02,CA00007204_novel03	CA00007204_novel06,CA00007204_novel05,CA00007204_novel01,CA00007204_novel02,CA00007204_novel04,CA00007204_novel03,CA00007204_R1
LG28	CA00007210	+	A3	8967302-8967308	CA00007210_novel36	CA00007210_novel01,CA00007210_novel08,CA00007210_novel24,CA00007210_novel10,CA00007210_novel21,CA00007210_novel17,CA00007210_novel05,CA00007210_novel16,CA00007210_novel19,CA00007210_novel26,CA00007210_novel04,CA00007210_novel07,CA00007210_novel09,CA00007210_novel27,CA00007210_novel06,CA00007210_novel03,CA00007210_novel25,CA00007210_novel28,CA00007210_novel11,CA00007210_novel12,CA00007210_novel31,…
LG28	CA00007210	+	A3	8967775-8967777	CA00007210_novel31,CA00007210_R1,CA00007210_novel49,CA00007210_novel11,CA00007210_novel34,CA00007210_novel35,CA00007210_novel01,CA00007210_novel03,CA00007210_novel28,CA00007210_novel05,CA00007210_novel48,CA00007210_novel07,CA00007210_novel06,CA00007210_novel44,CA00007210_novel21,CA00007210_novel46,CA00007210_novel27,CA00007210_novel40,CA00007210_novel25,CA00007210_novel42,CA00007210_novel43,CA000…	CA00007210_novel09,CA00007210_novel01,CA00007210_novel08,CA00007210_novel24,CA00007210_novel21,CA00007210_novel17,CA00007210_novel05,CA00007210_novel16,CA00007210_novel07,CA00007210_novel27,CA00007210_novel06,CA00007210_novel03,CA00007210_novel25,CA00007210_novel28,CA00007210_novel11,CA00007210_novel34,CA00007210_novel12,CA00007210_novel31,CA00007210_novel32,CA00007210_novel30,CA00007210_novel33,…
LG28	CA00007210	+	A3	8970682-8970710	CA00007210_novel48	CA00007210_novel08,CA00007210_novel24,CA00007210_novel10,CA00007210_novel21,CA00007210_novel17,CA00007210_novel05,CA00007210_novel16,CA00007210_novel19,CA00007210_novel26,CA00007210_novel09,CA00007210_novel27,CA00007210_novel06,CA00007210_novel03,CA00007210_novel28,CA00007210_novel11,CA00007210_novel34,CA00007210_novel12,CA00007210_novel29,CA00007210_novel31,CA00007210_novel32,CA00007210_novel33,…
LG28	CA00007210	+	A3	8971021-8971030	CA00007210_novel14	CA00007210_novel08,CA00007210_novel24,CA00007210_novel10,CA00007210_novel21,CA00007210_novel17,CA00007210_novel05,CA00007210_novel16,CA00007210_novel19,CA00007210_novel26,CA00007210_novel07,CA00007210_novel09,CA00007210_novel27,CA00007210_novel06,CA00007210_novel03,CA00007210_novel28,CA00007210_novel11,CA00007210_novel34,CA00007210_novel12,CA00007210_novel29,CA00007210_novel31,CA00007210_novel32,…
LG28	CA00007210	+	A3	8974251-8974258	CA00007210_R1,CA00007210_novel44,CA00007210_novel01,CA00007210_novel03,CA00007210_novel49,CA00007210_novel48,CA00007210_novel07,CA00007210_novel09,CA00007210_novel05,CA00007210_novel47,CA00007210_novel46,CA00007210_novel40,CA00007210_novel04,CA00007210_novel70,CA00007210_novel71,CA00007210_novel72,CA00007210_novel73,CA00007210_novel74,CA00007210_novel75,CA00007210_novel76,CA00007210_novel78,CA000…	CA00007210_novel32,CA00007210_novel01,CA00007210_novel08,CA00007210_novel24,CA00007210_novel10,CA00007210_novel21,CA00007210_novel17,CA00007210_novel05,CA00007210_novel16,CA00007210_novel19,CA00007210_novel26,CA00007210_novel04,CA00007210_novel07,CA00007210_novel09,CA00007210_novel27,CA00007210_novel03,CA00007210_novel25,CA00007210_novel23,CA00007210_novel28,CA00007210_novel11,CA00007210_novel34,…
LG28	CA00007210	+	A3	8977292-8977382	CA00007210_novel08	CA00007210_novel01,CA00007210_novel24,CA00007210_novel10,CA00007210_novel21,CA00007210_novel17,CA00007210_novel05,CA00007210_novel19,CA00007210_novel26,CA00007210_novel04,CA00007210_novel07,CA00007210_novel09,CA00007210_novel27,CA00007210_novel06,CA00007210_novel02,CA00007210_novel25,CA00007210_novel23,CA00007210_novel11,CA00007210_novel34,CA00007210_novel12,CA00007210_novel29,CA00007210_novel31,…
LG28	CA00007210	+	A3	8978625-8978644	CA00007210_novel11	CA00007210_novel73,CA00007210_novel11
LG28	CA00007226	+	A3	8455831-8455835	CA00007226_novel02	CA00007226_novel01,CA00007226_novel03,CA00007226_R1,CA00007226_novel04,CA00007226_novel05,CA00007226_novel06,CA00007226_novel07,CA00007226_novel08,CA00007226_novel09,CA00007226_novel02
LG28	CA00007226	+	A3	8469240-8469769	CA00007226_novel15,CA00007226_novel11,CA00007226_novel18,CA00007226_novel08	CA00007226_novel17,CA00007226_novel08,CA00007226_novel11,CA00007226_novel15,CA00007226_novel18
LG28	CA00007226	+	A3	8469240-8469772	CA00007226_novel06,CA00007226_novel03	CA00007226_novel17,CA00007226_novel03,CA00007226_novel06
LG28	CA00007226	+	A3	8469769-8469772	CA00007226_novel06,CA00007226_novel03	CA00007226_novel08,CA00007226_novel11,CA00007226_novel15,CA00007226_novel18,CA00007226_novel03,CA00007226_novel06
LG28	CA00007226	+	A3	8469769-8469772	CA00007226_novel01,CA00007226_novel14,CA00007226_novel04,CA00007226_novel05,CA00007226_R1,CA00007226_novel10,CA00007226_novel02	CA00007226_novel12,CA00007226_novel01,CA00007226_novel02,CA00007226_R1,CA00007226_novel04,CA00007226_novel05,CA00007226_novel10,CA00007226_novel14
LG28	CA00007244	+	A3	8233144-8233368	CA00007244_R1	CA00007244_novel06,CA00007244_R1
LG28	CA00007246	+	A3	8201282-8201284	CA00007246_novel13,CA00007246_novel12,CA00007246_novel11,CA00007246_novel10,CA00007246_novel14,CA00007246_R1,CA00007246_novel08,CA00007246_novel07,CA00007246_novel02,CA00007246_novel03	CA00007246_novel09,CA00007246_novel02,CA00007246_novel03,CA00007246_R1,CA00007246_novel07,CA00007246_novel08,CA00007246_novel10,CA00007246_novel11,CA00007246_novel12,CA00007246_novel13,CA00007246_novel14
LG28	CA00007246	+	A3	8203479-8203498	CA00007246_novel13,CA00007246_novel12,CA00007246_novel11,CA00007246_novel14,CA00007246_R1,CA00007246_novel08,CA00007246_novel09,CA00007246_novel04,CA00007246_novel06,CA00007246_novel07,CA00007246_novel02,CA00007246_novel03	CA00007246_novel10,CA00007246_novel02,CA00007246_novel03,CA00007246_novel04,CA00007246_R1,CA00007246_novel06,CA00007246_novel07,CA00007246_novel08,CA00007246_novel09,CA00007246_novel11,CA00007246_novel12,CA00007246_novel13,CA00007246_novel14
LG28	CA00007249	-	A3	8153847-8153829	CA00007249_R1	CA00007249_novel07,CA00007249_novel01,CA00007249_R1
LG28	CA00007249	-	A3	8153847-8153829	CA00007249_novel02,CA00007249_novel04	CA00007249_novel03,CA00007249_novel06,CA00007249_novel08,CA00007249_novel04,CA00007249_novel02
LG28	CA00007257	-	A3	7956345-7956282	CA00007257_novel03,CA00007257_R1,CA00007257_novel04	CA00007257_novel02,CA00007257_novel03,CA00007257_novel04,CA00007257_R1
LG28	CA00007260	-	A3	7882041-7882035	CA00007260_novel05	CA00007260_novel02,CA00007260_novel05
LG28	CA00007260	-	A3	7886226-7886181	CA00007260_R1	CA00007260_novel02,CA00007260_novel01,CA00007260_novel05,CA00007260_R1
LG28	CA00007272	-	A3	7775750-7775747	CA00007272_novel01	CA00007272_novel02,CA00007272_novel05,CA00007272_novel07,CA00007272_novel06,CA00007272_novel04,CA00007272_novel08,CA00007272_novel03,CA00007272_R1,CA00007272_novel01
LG28	CA00007272	-	A3	7783967-7783916	CA00007272_novel03,CA00007272_novel02,CA00007272_R1	CA00007272_novel01,CA00007272_novel02,CA00007272_novel03,CA00007272_R1
LG28	CA00007283	-	A3	7607566-7606872	CA00007283_novel03	CA00007283_novel04,CA00007283_novel03
LG28	CA00007283	-	A3	7607871-7606872	CA00007283_R1,CA00007283_novel07,CA00007283_novel06	CA00007283_novel02,CA00007283_novel06,CA00007283_novel07,CA00007283_R1
LG28	CA00007296	+	A3	7468846-7468901	CA00007296_R1	CA00007296_novel01,CA00007296_R1
LG28	CA00007314	+	A3	6909415-6909451	CA00007314_R1,CA00007314_novel01,CA00007314_novel02,CA00007314_novel03	CA00007314_novel04,CA00007314_novel01,CA00007314_novel02,CA00007314_novel03,CA00007314_R1
LG28	CA00007315	-	A3	6889154-6889109	CA00007315_novel01,CA00007315_novel03,CA00007315_novel02,CA00007315_novel05,CA00007315_novel04	CA00007315_R1,CA00007315_novel01,CA00007315_novel04,CA00007315_novel02,CA00007315_novel03,CA00007315_novel05
LG28	CA00007315	-	A3	6899508-6899506	CA00007315_novel01,CA00007315_novel02,CA00007315_novel04,CA00007315_R1	CA00007315_novel03,CA00007315_novel01,CA00007315_novel04,CA00007315_novel02,CA00007315_R1
LG28	CA00007315	-	A3	6903189-6903177	CA00007315_novel03	CA00007315_novel01,CA00007315_novel02,CA00007315_R1,CA00007315_novel03
LG28	CA00007316	+	A3	6867204-6867207	CA00007316_novel02	CA00007316_novel01,CA00007316_novel02
LG28	CA00007341	-	A3	6378859-6378856	CA00007341_R1	CA00007341_novel04,CA00007341_novel02,CA00007341_novel03,CA00007341_R1
LG28	CA00007361	-	A3	5842838-5842697	CA00007361_novel01	CA00007361_novel04,CA00007361_novel02,CA00007361_novel01
LG28	CA00007361	-	A3	5894807-5894797	CA00007361_novel04,CA00007361_novel02	CA00007361_novel03,CA00007361_novel01,CA00007361_novel04,CA00007361_novel02
LG32	CA00007369	+	A3	4248945-4248972	CA00007369_R1	CA00007369_novel02,CA00007369_novel04,CA00007369_novel05,CA00007369_novel06,CA00007369_novel07,CA00007369_novel08,CA00007369_novel09,CA00007369_novel10,CA00007369_novel11,CA00007369_R1
LG32	CA00007369	+	A3	4257330-4257339	CA00007369_R1	CA00007369_novel02,CA00007369_novel03,CA00007369_novel04,CA00007369_novel05,CA00007369_novel06,CA00007369_novel07,CA00007369_novel08,CA00007369_novel09,CA00007369_novel10,CA00007369_novel11,CA00007369_novel12,CA00007369_novel13,CA00007369_novel14,CA00007369_novel15,CA00007369_novel16,CA00007369_R1
LG32	CA00007383	+	A3	3850315-3850365	CA00007383_novel05	CA00007383_novel01,CA00007383_R1,CA00007383_novel03,CA00007383_novel06,CA00007383_novel07,CA00007383_novel04,CA00007383_novel05
LG32	CA00007383	+	A3	3860424-3860436	CA00007383_novel04,CA00007383_novel05,CA00007383_novel06,CA00007383_novel07,CA00007383_novel01,CA00007383_novel02,CA00007383_novel12,CA00007383_R1,CA00007383_novel10,CA00007383_novel08,CA00007383_novel09,CA00007383_novel11	CA00007383_novel03,CA00007383_novel01,CA00007383_R1,CA00007383_novel02,CA00007383_novel06,CA00007383_novel07,CA00007383_novel04,CA00007383_novel05,CA00007383_novel08,CA00007383_novel09,CA00007383_novel10,CA00007383_novel11,CA00007383_novel12
LG32	CA00007391	-	A3	3778950-3778947	CA00007391_novel03	CA00007391_novel01,CA00007391_novel05,CA00007391_novel02,CA00007391_novel04,CA00007391_R1,CA00007391_novel03
LG32	CA00007391	-	A3	3780196-3780103	CA00007391_novel05,CA00007391_R1,CA00007391_novel01,CA00007391_novel03	CA00007391_novel02,CA00007391_novel01,CA00007391_novel05,CA00007391_novel03,CA00007391_R1
LG32	CA00007395	+	A3	3732434-3732479	CA00007395_novel08,CA00007395_novel06	CA00007395_R1,CA00007395_novel07,CA00007395_novel09,CA00007395_novel08,CA00007395_novel06
LG32	CA00007405	-	A3	3517471-3517436	CA00007405_novel12,CA00007405_novel13,CA00007405_novel10,CA00007405_novel05,CA00007405_novel04,CA00007405_novel07,CA00007405_novel06,CA00007405_novel09,CA00007405_novel08,CA00007405_novel01,CA00007405_novel03,CA00007405_novel02,CA00007405_R1	CA00007405_novel11,CA00007405_novel13,CA00007405_novel05,CA00007405_novel12,CA00007405_novel09,CA00007405_novel06,CA00007405_novel04,CA00007405_novel07,CA00007405_novel02,CA00007405_novel01,CA00007405_novel08,CA00007405_novel10,CA00007405_R1,CA00007405_novel03
LG32	CA00007409	-	A3	3454634-3454631	CA00007409_novel05,CA00007409_novel01,CA00007409_novel03,CA00007409_novel02,CA00007409_R1	CA00007409_novel06,CA00007409_novel04,CA00007409_novel05,CA00007409_novel03,CA00007409_novel02,CA00007409_novel01,CA00007409_R1
LG32	CA00007414	-	A3	3382914-3382853	CA00007414_novel12	CA00007414_novel07,CA00007414_novel16,CA00007414_novel11,CA00007414_novel15,CA00007414_novel10,CA00007414_novel09,CA00007414_novel08,CA00007414_novel18,CA00007414_novel13,CA00007414_novel14,CA00007414_R1,CA00007414_novel17,CA00007414_novel12
LG32	CA00007425	-	A3	3249699-3249698	CA00007425_novel08	CA00007425_novel05,CA00007425_novel06,CA00007425_novel07,CA00007425_novel08
LG32	CA00007433	+	A3	3047838-3047842	CA00007433_novel03	CA00007433_novel04,CA00007433_novel03
LG32	CA00007435	+	A3	3026042-3026256	CA00007435_novel06,CA00007435_novel02	CA00007435_novel01,CA00007435_novel02,CA00007435_novel06
LG32	CA00007440	+	A3	2955968-2955971	CA00007440_novel01	CA00007440_novel02,CA00007440_novel01
LG32	CA00007468	-	A3	2383468-2383273	CA00007468_novel01	CA00007468_R1,CA00007468_novel01
LG32	CA00007486	+	A3	1888545-1888614	CA00007486_novel08,CA00007486_novel02,CA00007486_novel03,CA00007486_novel01,CA00007486_novel06,CA00007486_novel07,CA00007486_novel04,CA00007486_novel05	CA00007486_R1,CA00007486_novel01,CA00007486_novel07,CA00007486_novel03,CA00007486_novel04,CA00007486_novel05,CA00007486_novel06,CA00007486_novel02,CA00007486_novel08
LG32	CA00007486	+	A3	1895015-1895121	CA00007486_novel02	CA00007486_novel06,CA00007486_novel02
LG32	CA00007486	+	A3	1894858-1895015	CA00007486_R1,CA00007486_novel08,CA00007486_novel09,CA00007486_novel03,CA00007486_novel01,CA00007486_novel05	CA00007486_novel04,CA00007486_novel01,CA00007486_R1,CA00007486_novel03,CA00007486_novel05,CA00007486_novel08,CA00007486_novel09
LG1	CA00007503	+	A3	25668445-25670974	CA00007503_novel02	CA00007503_novel06,CA00007503_novel02
LG1	CA00007526	+	A3	26627600-26627614	CA00007526_novel05,CA00007526_novel04,CA00007526_novel07,CA00007526_novel06,CA00007526_novel01,CA00007526_novel03,CA00007526_novel10,CA00007526_novel02,CA00007526_novel09	CA00007526_novel08,CA00007526_novel01,CA00007526_novel02,CA00007526_novel03,CA00007526_novel04,CA00007526_novel05,CA00007526_novel06,CA00007526_novel07,CA00007526_novel09,CA00007526_novel10
LG1	CA00007532	+	A3	26665362-26665978	CA00007532_R1	CA00007532_novel03,CA00007532_R1
LG6	CA00007563	+	A3	22585051-22585110	CA00007563_novel09	CA00007563_R1,CA00007563_novel10,CA00007563_novel14,CA00007563_novel13,CA00007563_novel11,CA00007563_novel15,CA00007563_novel17,CA00007563_novel18,CA00007563_novel12,CA00007563_novel19,CA00007563_novel20,CA00007563_novel21,CA00007563_novel09
LG6	CA00007566	+	A3	22522835-22523066	CA00007566_R1,CA00007566_novel01,CA00007566_novel04,CA00007566_novel06	CA00007566_novel03,CA00007566_novel05,CA00007566_R1,CA00007566_novel01,CA00007566_novel06,CA00007566_novel04
LG6	CA00007566	+	A3	22556390-22556509	CA00007566_novel09,CA00007566_novel08,CA00007566_novel02,CA00007566_novel01,CA00007566_novel11,CA00007566_novel05,CA00007566_novel06,CA00007566_R1,CA00007566_novel10	CA00007566_novel03,CA00007566_novel04,CA00007566_R1,CA00007566_novel01,CA00007566_novel06,CA00007566_novel02,CA00007566_novel05,CA00007566_novel08,CA00007566_novel09,CA00007566_novel10,CA00007566_novel11
LG6	CA00007568	-	A3	22505026-22505000	CA00007568_novel01	CA00007568_R1,CA00007568_novel01
LG6	CA00007577	+	A3	22415232-22415249	CA00007577_R1	CA00007577_novel05,CA00007577_R1
LG6	CA00007582	+	A3	22231079-22231465	CA00007582_R1	CA00007582_novel13,CA00007582_R1
LG6	CA00007582	+	A3	22233661-22233665	CA00007582_novel10	CA00007582_R1,CA00007582_novel11,CA00007582_novel12,CA00007582_novel10
LG6	CA00007594	-	A3	21536293-21536289	CA00007594_R1	CA00007594_novel01,CA00007594_R1
LG6	CA00007597	+	A3	21483873-21483903	CA00007597_novel01	CA00007597_R1,CA00007597_novel01
LG6	CA00007602	-	A3	21343778-21343194	CA00007602_R1	CA00007602_novel09,CA00007602_novel07,CA00007602_R1
LG6	CA00007602	-	A3	21349233-21349133	CA00007602_novel03,CA00007602_novel05	CA00007602_novel01,CA00007602_novel02,CA00007602_novel06,CA00007602_R1,CA00007602_novel05,CA00007602_novel03
LG6	CA00007607	-	A3	21294620-21294617	CA00007607_novel06	CA00007607_R1,CA00007607_novel04,CA00007607_novel06
LG6	CA00007608	+	A3	21272368-21272542	CA00007608_R1	CA00007608_novel01,CA00007608_novel02,CA00007608_R1
LG6	CA00007610	-	A3	21245895-21245814	CA00007610_novel03,CA00007610_novel02	CA00007610_novel01,CA00007610_R1,CA00007610_novel02,CA00007610_novel03
LG6	CA00007610	-	A3	21250342-21250315	CA00007610_novel01,CA00007610_novel02	CA00007610_R1,CA00007610_novel02,CA00007610_novel01
LG6	CA00007619	-	A3	20956436-20956433	CA00007619_novel10,CA00007619_novel08,CA00007619_novel09,CA00007619_R1,CA00007619_novel01,CA00007619_novel02,CA00007619_novel03,CA00007619_novel04,CA00007619_novel05,CA00007619_novel07	CA00007619_novel06,CA00007619_novel05,CA00007619_novel04,CA00007619_novel01,CA00007619_novel08,CA00007619_novel02,CA00007619_novel09,CA00007619_novel10,CA00007619_novel07,CA00007619_novel03,CA00007619_R1
LG6	CA00007636	-	A3	20452584-20452582	CA00007636_novel07	CA00007636_novel06,CA00007636_novel03,CA00007636_novel01,CA00007636_novel05,CA00007636_novel02,CA00007636_novel07
LG6	CA00007648	+	A3	20160682-20160703	CA00007648_novel11,CA00007648_novel09,CA00007648_novel06,CA00007648_novel07,CA00007648_novel04,CA00007648_R1,CA00007648_novel08,CA00007648_novel05	CA00007648_novel03,CA00007648_novel10,CA00007648_R1,CA00007648_novel04,CA00007648_novel05,CA00007648_novel06,CA00007648_novel07,CA00007648_novel08,CA00007648_novel09,CA00007648_novel11
LG6	CA00007648	+	A3	20177899-20177904	CA00007648_novel07	CA00007648_R1,CA00007648_novel03,CA00007648_novel08,CA00007648_novel09,CA00007648_novel10,CA00007648_novel11,CA00007648_novel07
LG6	CA00007654	+	A3	19984525-19984540	CA00007654_R1	CA00007654_novel01,CA00007654_R1
LG6	CA00007665	+	A3	19676429-19676483	CA00007665_novel03	CA00007665_novel02,CA00007665_novel05,CA00007665_novel01,CA00007665_novel06,CA00007665_novel07,CA00007665_R1,CA00007665_novel10,CA00007665_novel12,CA00007665_novel13,CA00007665_novel03
LG6	CA00007665	+	A3	19680936-19680938	CA00007665_novel06	CA00007665_novel02,CA00007665_novel03,CA00007665_novel05,CA00007665_novel01,CA00007665_R1,CA00007665_novel10,CA00007665_novel12,CA00007665_novel13,CA00007665_novel14,CA00007665_novel06
LG6	CA00007669	-	A3	19555348-19555345	CA00007669_novel05,CA00007669_novel07	CA00007669_novel08,CA00007669_novel06,CA00007669_novel04,CA00007669_novel03,CA00007669_novel02,CA00007669_novel01,CA00007669_R1,CA00007669_novel07,CA00007669_novel05
LG6	CA00007669	-	A3	19561469-19561454	CA00007669_R1,CA00007669_novel01,CA00007669_novel05,CA00007669_novel04,CA00007669_novel07,CA00007669_novel06	CA00007669_novel02,CA00007669_novel07,CA00007669_novel06,CA00007669_novel05,CA00007669_novel04,CA00007669_novel01,CA00007669_R1
LG6	CA00007684	+	A3	19253230-19253233	CA00007684_R1,CA00007684_novel05	CA00007684_novel01,CA00007684_novel03,CA00007684_novel02,CA00007684_novel06,CA00007684_novel07,CA00007684_novel08,CA00007684_R1,CA00007684_novel05
LG6	CA00007690	-	A3	19034479-19034462	CA00007690_novel05,CA00007690_novel07,CA00007690_novel01,CA00007690_novel03,CA00007690_novel08	CA00007690_R1,CA00007690_novel06,CA00007690_novel08,CA00007690_novel07,CA00007690_novel05,CA00007690_novel03,CA00007690_novel01
LG6	CA00007699	-	A3	18718609-18718606	CA00007699_R1	CA00007699_novel02,CA00007699_novel01,CA00007699_R1
LG6	CA00007701	+	A3	18683674-18683677	CA00007701_novel04,CA00007701_novel09	CA00007701_R1,CA00007701_novel01,CA00007701_novel02,CA00007701_novel03,CA00007701_novel06,CA00007701_novel07,CA00007701_novel10,CA00007701_novel11,CA00007701_novel12,CA00007701_novel04,CA00007701_novel09
LG6	CA00007701	+	A3	18686326-18686328	CA00007701_novel11	CA00007701_R1,CA00007701_novel01,CA00007701_novel02,CA00007701_novel03,CA00007701_novel06,CA00007701_novel04,CA00007701_novel07,CA00007701_novel08,CA00007701_novel09,CA00007701_novel10,CA00007701_novel12,CA00007701_novel11
LG6	CA00007701	+	A3	18697314-18697320	CA00007701_novel07,CA00007701_novel01,CA00007701_novel14	CA00007701_novel15,CA00007701_novel01,CA00007701_novel07,CA00007701_novel14
LG6	CA00007705	-	A3	18620871-18620868	CA00007705_novel18	CA00007705_novel22,CA00007705_novel16,CA00007705_novel15,CA00007705_novel11,CA00007705_novel10,CA00007705_novel21,CA00007705_novel19,CA00007705_novel14,CA00007705_novel12,CA00007705_novel07,CA00007705_novel20,CA00007705_novel17,CA00007705_novel13,CA00007705_novel09,CA00007705_R1,CA00007705_novel18
LG6	CA00007705	-	A3	18628632-18628472	CA00007705_novel15,CA00007705_R1,CA00007705_novel11,CA00007705_novel08,CA00007705_novel09,CA00007705_novel02,CA00007705_novel10,CA00007705_novel13,CA00007705_novel06	CA00007705_novel12,CA00007705_novel01,CA00007705_novel15,CA00007705_novel11,CA00007705_novel10,CA00007705_novel13,CA00007705_novel09,CA00007705_R1,CA00007705_novel06,CA00007705_novel02,CA00007705_novel08
LG6	CA00007712	-	A3	18532195-18532153	CA00007712_novel01	CA00007712_R1,CA00007712_novel01
LG6	CA00007713	-	A3	18518964-18518348	CA00007713_novel04,CA00007713_novel08,CA00007713_novel07,CA00007713_novel05,CA00007713_R1,CA00007713_novel03,CA00007713_novel02,CA00007713_novel01	CA00007713_novel06,CA00007713_novel03,CA00007713_novel07,CA00007713_novel04,CA00007713_novel05,CA00007713_novel02,CA00007713_novel01,CA00007713_R1,CA00007713_novel08
LG44	CA00007738	+	A3	812257-812259	CA00007738_novel09	CA00007738_novel01,CA00007738_novel04,CA00007738_novel03,CA00007738_novel06,CA00007738_novel05,CA00007738_novel07,CA00007738_novel02,CA00007738_R1,CA00007738_novel08,CA00007738_novel09
LG44	CA00007740	+	A3	846671-846680	CA00007740_R1	CA00007740_novel01,CA00007740_novel03,CA00007740_novel02,CA00007740_novel04,CA00007740_novel05,CA00007740_novel07,CA00007740_novel08,CA00007740_novel09,CA00007740_R1
LG44	CA00007740	+	A3	853404-853446	CA00007740_novel07	CA00007740_R1,CA00007740_novel01,CA00007740_novel03,CA00007740_novel02,CA00007740_novel04,CA00007740_novel05,CA00007740_novel08,CA00007740_novel09,CA00007740_novel07
LG44	CA00007740	+	A3	857938-857947	CA00007740_R1	CA00007740_novel01,CA00007740_novel03,CA00007740_novel02,CA00007740_novel04,CA00007740_novel05,CA00007740_novel06,CA00007740_novel07,CA00007740_novel08,CA00007740_novel09,CA00007740_R1
LG44	CA00007741	+	A3	888041-888068	CA00007741_novel08	CA00007741_novel01,CA00007741_novel03,CA00007741_novel04,CA00007741_novel06,CA00007741_novel05,CA00007741_R1,CA00007741_novel07,CA00007741_novel08
LG44	CA00007743	-	A3	899266-899129	CA00007743_novel03	CA00007743_R1,CA00007743_novel02,CA00007743_novel01,CA00007743_novel03
LG44	CA00007760	+	A3	1247231-1247257	CA00007760_novel43	CA00007760_R1,CA00007760_novel43
LG44	CA00007760	+	A3	1247231-1247259	CA00007760_novel16,CA00007760_novel39,CA00007760_novel14,CA00007760_novel15,CA00007760_novel12,CA00007760_novel13,CA00007760_novel10,CA00007760_novel17,CA00007760_novel30,CA00007760_novel31,CA00007760_novel32,CA00007760_novel33,CA00007760_novel34,CA00007760_novel35,CA00007760_novel36,CA00007760_novel19,CA00007760_novel03,CA00007760_novel11,CA00007760_novel28,CA00007760_novel52,CA00007760_novel53,…	CA00007760_R1,CA00007760_novel15,CA00007760_novel21,CA00007760_novel02,CA00007760_novel22,CA00007760_novel05,CA00007760_novel26,CA00007760_novel27,CA00007760_novel29,CA00007760_novel06,CA00007760_novel23,CA00007760_novel33,CA00007760_novel03,CA00007760_novel28,CA00007760_novel31,CA00007760_novel32,CA00007760_novel34,CA00007760_novel07,CA00007760_novel36,CA00007760_novel47,CA00007760_novel41,CA000…
LG44	CA00007760	+	A3	1247257-1247259	CA00007760_novel16,CA00007760_novel39,CA00007760_novel14,CA00007760_novel15,CA00007760_novel12,CA00007760_novel13,CA00007760_novel10,CA00007760_novel17,CA00007760_novel30,CA00007760_novel31,CA00007760_novel32,CA00007760_novel33,CA00007760_novel34,CA00007760_novel35,CA00007760_novel36,CA00007760_novel19,CA00007760_novel03,CA00007760_novel11,CA00007760_novel28,CA00007760_novel52,CA00007760_novel53,…	CA00007760_novel43,CA00007760_novel15,CA00007760_novel21,CA00007760_novel02,CA00007760_novel22,CA00007760_novel05,CA00007760_novel26,CA00007760_novel27,CA00007760_novel29,CA00007760_novel06,CA00007760_novel23,CA00007760_novel33,CA00007760_novel03,CA00007760_novel28,CA00007760_novel31,CA00007760_novel32,CA00007760_novel34,CA00007760_novel07,CA00007760_novel36,CA00007760_novel47,CA00007760_novel41,…
LG44	CA00007760	+	A3	1250539-1250548	CA00007760_novel24,CA00007760_novel67	CA00007760_novel22,CA00007760_novel24,CA00007760_novel67
LG44	CA00007760	+	A3	1250539-1250602	CA00007760_novel25	CA00007760_novel22,CA00007760_novel25
LG44	CA00007760	+	A3	1250548-1250602	CA00007760_novel25	CA00007760_novel24,CA00007760_novel67,CA00007760_novel25
LG44	CA00007760	+	A3	1251254-1251265	CA00007760_novel08	CA00007760_novel15,CA00007760_novel21,CA00007760_R1,CA00007760_novel02,CA00007760_novel22,CA00007760_novel05,CA00007760_novel26,CA00007760_novel27,CA00007760_novel29,CA00007760_novel06,CA00007760_novel23,CA00007760_novel33,CA00007760_novel03,CA00007760_novel28,CA00007760_novel34,CA00007760_novel07,CA00007760_novel36,CA00007760_novel37,CA00007760_novel47,CA00007760_novel43,CA00007760_novel41,CA000…
LG44	CA00007760	+	A3	1251835-1251856	CA00007760_novel39,CA00007760_novel30,CA00007760_novel33,CA00007760_novel34,CA00007760_novel35,CA00007760_novel36,CA00007760_novel37,CA00007760_novel78,CA00007760_novel79,CA00007760_novel74,CA00007760_novel75,CA00007760_novel76,CA00007760_novel77,CA00007760_novel70,CA00007760_novel71,CA00007760_novel72,CA00007760_novel73,CA00007760_novel63,CA00007760_novel62,CA00007760_novel61,CA00007760_novel60,…	CA00007760_novel02,CA00007760_novel15,CA00007760_novel21,CA00007760_novel22,CA00007760_novel05,CA00007760_novel26,CA00007760_novel27,CA00007760_novel29,CA00007760_novel06,CA00007760_novel23,CA00007760_novel33,CA00007760_novel03,CA00007760_novel28,CA00007760_novel34,CA00007760_novel07,CA00007760_novel36,CA00007760_novel37,CA00007760_novel47,CA00007760_novel43,CA00007760_novel41,CA00007760_novel30,…
LG44	CA00007760	+	A3	1251835-1251934	CA00007760_novel11	CA00007760_novel02,CA00007760_novel11
LG44	CA00007760	+	A3	1251856-1251934	CA00007760_novel11	CA00007760_novel15,CA00007760_novel21,CA00007760_novel22,CA00007760_novel05,CA00007760_novel26,CA00007760_novel27,CA00007760_novel29,CA00007760_novel06,CA00007760_novel23,CA00007760_novel33,CA00007760_novel03,CA00007760_novel28,CA00007760_novel34,CA00007760_novel07,CA00007760_novel36,CA00007760_novel37,CA00007760_novel47,CA00007760_novel43,CA00007760_novel41,CA00007760_novel30,CA00007760_novel16,…
LG44	CA00007760	+	A3	1253766-1253770	CA00007760_novel54	CA00007760_novel15,CA00007760_novel21,CA00007760_R1,CA00007760_novel02,CA00007760_novel22,CA00007760_novel05,CA00007760_novel26,CA00007760_novel27,CA00007760_novel29,CA00007760_novel06,CA00007760_novel23,CA00007760_novel33,CA00007760_novel03,CA00007760_novel28,CA00007760_novel31,CA00007760_novel32,CA00007760_novel34,CA00007760_novel07,CA00007760_novel36,CA00007760_novel37,CA00007760_novel47,CA000…
LG44	CA00007760	+	A3	1256138-1256219	CA00007760_novel07	CA00007760_R1,CA00007760_novel02,CA00007760_novel22,CA00007760_novel05,CA00007760_novel26,CA00007760_novel27,CA00007760_novel29,CA00007760_novel06,CA00007760_novel23,CA00007760_novel33,CA00007760_novel28,CA00007760_novel31,CA00007760_novel32,CA00007760_novel34,CA00007760_novel36,CA00007760_novel37,CA00007760_novel47,CA00007760_novel41,CA00007760_novel30,CA00007760_novel16,CA00007760_novel40,CA000…
LG44	CA00007762	-	A3	1285771-1285744	CA00007762_novel02,CA00007762_novel05	CA00007762_R1,CA00007762_novel05,CA00007762_novel02
LG44	CA00007763	+	A3	1329462-1329522	CA00007763_novel06,CA00007763_novel07,CA00007763_novel05,CA00007763_novel03,CA00007763_novel01,CA00007763_novel08	CA00007763_R1,CA00007763_novel01,CA00007763_novel03,CA00007763_novel05,CA00007763_novel06,CA00007763_novel07,CA00007763_novel08
LG44	CA00007798	+	A3	1789259-1789262	CA00007798_novel04,CA00007798_novel05	CA00007798_novel06,CA00007798_R1,CA00007798_novel09,CA00007798_novel04,CA00007798_novel05
LG44	CA00007799	+	A3	1804812-1804815	CA00007799_novel09,CA00007799_novel08,CA00007799_novel05,CA00007799_novel06	CA00007799_novel04,CA00007799_novel05,CA00007799_novel06,CA00007799_novel08,CA00007799_novel09
LG44	CA00007799	+	A3	1805128-1805131	CA00007799_novel06	CA00007799_novel01,CA00007799_novel02,CA00007799_novel03,CA00007799_novel05,CA00007799_novel04,CA00007799_novel08,CA00007799_novel09,CA00007799_R1,CA00007799_novel06
LG44	CA00007806	+	A3	1868064-1868160	CA00007806_novel03	CA00007806_novel02,CA00007806_R1,CA00007806_novel04,CA00007806_novel03
LG44	CA00007806	+	A3	1868367-1868369	CA00007806_novel03	CA00007806_novel02,CA00007806_R1,CA00007806_novel04,CA00007806_novel03
LG44	CA00007818	-	A3	1962534-1962530	CA00007818_R1	CA00007818_novel02,CA00007818_R1
LG44	CA00007820	+	A3	1975840-1975891	CA00007820_novel01	CA00007820_R1,CA00007820_novel01
LG44	CA00007827	+	A3	2066717-2066772	CA00007827_R1,CA00007827_novel02,CA00007827_novel03,CA00007827_novel09,CA00007827_novel08,CA00007827_novel05,CA00007827_novel04,CA00007827_novel07,CA00007827_novel06,CA00007827_novel01,CA00007827_novel10	CA00007827_novel11,CA00007827_novel01,CA00007827_novel02,CA00007827_novel03,CA00007827_novel06,CA00007827_novel05,CA00007827_novel07,CA00007827_R1,CA00007827_novel08,CA00007827_novel04,CA00007827_novel09,CA00007827_novel10
LG44	CA00007828	+	A3	2076771-2076786	CA00007828_R1,CA00007828_novel01,CA00007828_novel04	CA00007828_novel02,CA00007828_R1,CA00007828_novel01,CA00007828_novel04
LG44	CA00007854	+	A3	2237771-2237775	CA00007854_novel09,CA00007854_novel08,CA00007854_novel10,CA00007854_novel03,CA00007854_novel01,CA00007854_novel05,CA00007854_novel04	CA00007854_R1,CA00007854_novel06,CA00007854_novel02,CA00007854_novel07,CA00007854_novel01,CA00007854_novel03,CA00007854_novel05,CA00007854_novel04,CA00007854_novel09,CA00007854_novel10,CA00007854_novel08
LG44	CA00007854	+	A3	2238814-2238829	CA00007854_novel03	CA00007854_novel01,CA00007854_R1,CA00007854_novel05,CA00007854_novel06,CA00007854_novel02,CA00007854_novel04,CA00007854_novel09,CA00007854_novel10,CA00007854_novel07,CA00007854_novel08,CA00007854_novel12,CA00007854_novel03
LG44	CA00007854	+	A3	2243164-2243610	CA00007854_novel09	CA00007854_novel06,CA00007854_novel09
LG44	CA00007854	+	A3	2243164-2243896	CA00007854_novel14,CA00007854_novel12,CA00007854_novel13,CA00007854_novel03,CA00007854_novel02,CA00007854_R1	CA00007854_novel06,CA00007854_R1,CA00007854_novel03,CA00007854_novel02,CA00007854_novel12,CA00007854_novel13,CA00007854_novel14
LG44	CA00007864	+	A3	2307147-2307171	CA00007864_novel01	CA00007864_R1,CA00007864_novel01
LG44	CA00007866	+	A3	2333703-2333705	CA00007866_novel04	CA00007866_novel01,CA00007866_novel02,CA00007866_novel03,CA00007866_novel05,CA00007866_R1,CA00007866_novel06,CA00007866_novel07,CA00007866_novel04
LG44	CA00007869	-	A3	2356584-2356524	CA00007869_novel05	CA00007869_novel03,CA00007869_novel04,CA00007869_novel01,CA00007869_novel02,CA00007869_R1,CA00007869_novel05
LG44	CA00007871	+	A3	2370206-2370254	CA00007871_novel02	CA00007871_R1,CA00007871_novel01,CA00007871_novel11,CA00007871_novel20,CA00007871_novel06,CA00007871_novel07,CA00007871_novel14,CA00007871_novel19,CA00007871_novel03,CA00007871_novel04,CA00007871_novel09,CA00007871_novel15,CA00007871_novel17,CA00007871_novel21,CA00007871_novel12,CA00007871_novel16,CA00007871_novel18,CA00007871_novel10,CA00007871_novel23,CA00007871_novel24,CA00007871_novel25,CA000…
LG30	CA00007972	-	A3	3845932-3845928	CA00007972_novel08,CA00007972_novel06,CA00007972_novel04,CA00007972_novel02,CA00007972_novel03,CA00007972_novel01	CA00007972_novel07,CA00007972_novel08,CA00007972_novel06,CA00007972_novel01,CA00007972_novel04,CA00007972_novel02,CA00007972_novel03
LG30	CA00007991	+	A3	3510969-3511304	CA00007991_R1	CA00007991_novel01,CA00007991_R1
LG30	CA00007998	+	A3	3401417-3401443	CA00007998_novel03,CA00007998_R1	CA00007998_novel02,CA00007998_novel03,CA00007998_R1
LG30	CA00007998	+	A3	3401884-3401931	CA00007998_novel02,CA00007998_novel01,CA00007998_R1	CA00007998_novel03,CA00007998_novel01,CA00007998_novel02,CA00007998_R1
LG30	CA00007998	+	A3	3402089-3402092	CA00007998_novel01	CA00007998_novel02,CA00007998_R1,CA00007998_novel01
LG30	CA00007998	+	A3	3403052-3403055	CA00007998_novel02	CA00007998_novel01,CA00007998_novel03,CA00007998_R1,CA00007998_novel02
LG30	CA00008006	+	A3	3271845-3271886	CA00008006_novel01	CA00008006_R1,CA00008006_novel01
LG30	CA00008022	+	A3	2967411-2967650	CA00008022_novel08,CA00008022_novel16,CA00008022_novel04	CA00008022_novel05,CA00008022_novel04,CA00008022_novel08,CA00008022_novel16
LG30	CA00008022	+	A3	2985053-2985056	CA00008022_novel09,CA00008022_novel02,CA00008022_novel11	CA00008022_R1,CA00008022_novel03,CA00008022_novel02,CA00008022_novel09,CA00008022_novel11
LG30	CA00008022	+	A3	3001941-3003696	CA00008022_R1	CA00008022_novel27,CA00008022_R1
LG30	CA00008034	+	A3	2576806-2576826	CA00008034_novel01	CA00008034_R1,CA00008034_novel02,CA00008034_novel01
LG30	CA00008034	+	A3	2580364-2580395	CA00008034_novel02	CA00008034_R1,CA00008034_novel01,CA00008034_novel02
LG30	CA00008035	-	A3	2543739-2543736	CA00008035_novel08,CA00008035_R1,CA00008035_novel03,CA00008035_novel05,CA00008035_novel04,CA00008035_novel06	CA00008035_novel07,CA00008035_novel08,CA00008035_novel06,CA00008035_novel03,CA00008035_novel05,CA00008035_novel04,CA00008035_R1
LG30	CA00008035	-	A3	2554011-2553934	CA00008035_novel02	CA00008035_novel03,CA00008035_novel04,CA00008035_novel01,CA00008035_novel02
LG30	CA00008037	+	A3	2497858-2497861	CA00008037_novel03	CA00008037_novel02,CA00008037_R1,CA00008037_novel01,CA00008037_novel04,CA00008037_novel05,CA00008037_novel06,CA00008037_novel03
LG30	CA00008050	+	A3	2326778-2327322	CA00008050_R1	CA00008050_novel01,CA00008050_R1
LG30	CA00008057	+	A3	2196333-2196354	CA00008057_R1	CA00008057_novel01,CA00008057_R1
LG30	CA00008058	+	A3	2179364-2179448	CA00008058_R1	CA00008058_novel01,CA00008058_novel04,CA00008058_novel05,CA00008058_novel06,CA00008058_R1
LG30	CA00008065	-	A3	2070163-2070156	CA00008065_novel02,CA00008065_novel10,CA00008065_novel01,CA00008065_novel06,CA00008065_novel07,CA00008065_novel04,CA00008065_R1,CA00008065_novel08,CA00008065_novel09	CA00008065_novel05,CA00008065_novel08,CA00008065_R1,CA00008065_novel10,CA00008065_novel09,CA00008065_novel06,CA00008065_novel07,CA00008065_novel04,CA00008065_novel01,CA00008065_novel02
LG30	CA00008066	-	A3	2054706-2054680	CA00008066_novel01	CA00008066_novel02,CA00008066_R1,CA00008066_novel01
LG30	CA00008071	-	A3	1992314-1992311	CA00008071_novel02,CA00008071_R1	CA00008071_novel01,CA00008071_novel03,CA00008071_novel02,CA00008071_R1
LG30	CA00008074	-	A3	1947367-1947364	CA00008074_novel15	CA00008074_novel13,CA00008074_novel12,CA00008074_novel08,CA00008074_novel09,CA00008074_novel16,CA00008074_novel14,CA00008074_R1,CA00008074_novel15
LG30	CA00008077	+	A3	1935700-1935712	CA00008077_R1	CA00008077_novel01,CA00008077_R1
LG30	CA00008078	-	A3	1918510-1918121	CA00008078_R1,CA00008078_novel01	CA00008078_novel03,CA00008078_novel01,CA00008078_R1
LG30	CA00008079	-	A3	1910896-1910866	CA00008079_R1	CA00008079_novel01,CA00008079_R1
LG30	CA00008090	+	A3	1745362-1745404	CA00008090_novel01	CA00008090_R1,CA00008090_novel01
LG30	CA00008090	+	A3	1745986-1745990	CA00008090_novel01	CA00008090_R1,CA00008090_novel01
LG30	CA00008097	+	A3	1704113-1704144	CA00008097_novel03,CA00008097_novel02,CA00008097_novel05,CA00008097_R1	CA00008097_novel04,CA00008097_R1,CA00008097_novel02,CA00008097_novel03,CA00008097_novel05
LG30	CA00008098	+	A3	1682732-1684890	CA00008098_R1	CA00008098_novel03,CA00008098_R1
LG30	CA00008105	+	A3	1577300-1577310	CA00008105_novel06	CA00008105_novel01,CA00008105_novel02,CA00008105_novel04,CA00008105_R1,CA00008105_novel05,CA00008105_novel07,CA00008105_novel06
LG30	CA00008116	-	A3	1452257-1452254	CA00008116_novel01,CA00008116_novel02	CA00008116_R1,CA00008116_novel02,CA00008116_novel01
LG30	CA00008120	-	A3	1425239-1422686	CA00008120_novel12	CA00008120_novel05,CA00008120_novel12
LG30	CA00008120	-	A3	1426405-1426401	CA00008120_novel08,CA00008120_novel09,CA00008120_novel04	CA00008120_novel05,CA00008120_novel02,CA00008120_novel06,CA00008120_R1,CA00008120_novel04,CA00008120_novel08,CA00008120_novel09
LG30	CA00008120	-	A3	1426469-1426401	CA00008120_novel04,CA00008120_novel08,CA00008120_novel09	CA00008120_novel01,CA00008120_novel07,CA00008120_novel04,CA00008120_novel08,CA00008120_novel09
LG30	CA00008120	-	A3	1426469-1426405	CA00008120_R1,CA00008120_novel06,CA00008120_novel05,CA00008120_novel02	CA00008120_novel01,CA00008120_novel07,CA00008120_novel05,CA00008120_novel02,CA00008120_novel06,CA00008120_R1
LG30	CA00008122	-	A3	1415242-1413342	CA00008122_R1	CA00008122_novel01,CA00008122_R1
LG38	CA00008135	+	A3	18400695-18400718	CA00008135_novel05,CA00008135_novel06,CA00008135_novel07,CA00008135_novel02,CA00008135_novel03,CA00008135_novel12,CA00008135_novel10,CA00008135_novel08,CA00008135_novel09,CA00008135_novel11	CA00008135_novel01,CA00008135_novel04,CA00008135_R1,CA00008135_novel02,CA00008135_novel03,CA00008135_novel05,CA00008135_novel06,CA00008135_novel07,CA00008135_novel08,CA00008135_novel09,CA00008135_novel10,CA00008135_novel11,CA00008135_novel12
LG38	CA00008137	-	A3	18377030-18377028	CA00008137_novel25,CA00008137_R1,CA00008137_novel18	CA00008137_novel21,CA00008137_novel16,CA00008137_novel12,CA00008137_R1,CA00008137_novel25,CA00008137_novel18
LG38	CA00008137	-	A3	18378687-18377028	CA00008137_novel25,CA00008137_R1,CA00008137_novel18	CA00008137_novel23,CA00008137_novel08,CA00008137_novel13,CA00008137_R1,CA00008137_novel25,CA00008137_novel18
LG38	CA00008137	-	A3	18378687-18377030	CA00008137_novel12,CA00008137_novel21,CA00008137_novel16	CA00008137_novel23,CA00008137_novel08,CA00008137_novel13,CA00008137_novel21,CA00008137_novel16,CA00008137_novel12
LG38	CA00008161	-	A3	17556492-17556489	CA00008161_novel03	CA00008161_novel09,CA00008161_novel08,CA00008161_novel05,CA00008161_novel10,CA00008161_novel06,CA00008161_novel04,CA00008161_novel07,CA00008161_R1,CA00008161_novel03
LG38	CA00008164	-	A3	17524000-17523958	CA00008164_R1	CA00008164_novel01,CA00008164_novel03,CA00008164_novel04,CA00008164_R1
LG38	CA00008169	+	A3	17452150-17452270	CA00008169_R1	CA00008169_novel01,CA00008169_R1
LG38	CA00008177	-	A3	17254802-17253835	CA00008177_novel07,CA00008177_novel05,CA00008177_novel08	CA00008177_novel06,CA00008177_novel08,CA00008177_novel05,CA00008177_novel07
LG38	CA00008210	+	A3	16058854-16058861	CA00008210_novel03	CA00008210_R1,CA00008210_novel04,CA00008210_novel05,CA00008210_novel02,CA00008210_novel03
LG38	CA00008210	+	A3	16062890-16062926	CA00008210_R1	CA00008210_novel03,CA00008210_novel01,CA00008210_novel04,CA00008210_novel05,CA00008210_novel02,CA00008210_novel06,CA00008210_novel07,CA00008210_novel08,CA00008210_novel09,CA00008210_R1
LG38	CA00008210	+	A3	16135476-16135479	CA00008210_novel12,CA00008210_novel14	CA00008210_novel01,CA00008210_novel04,CA00008210_novel05,CA00008210_novel06,CA00008210_novel07,CA00008210_novel08,CA00008210_novel10,CA00008210_novel11,CA00008210_novel13,CA00008210_novel12,CA00008210_novel14
LG38	CA00008215	+	A3	15957803-15958041	CA00008215_novel03	CA00008215_novel04,CA00008215_novel03
LG38	CA00008215	+	A3	15962272-15962275	CA00008215_R1,CA00008215_novel01,CA00008215_novel04	CA00008215_novel03,CA00008215_novel01,CA00008215_R1,CA00008215_novel04
LG38	CA00008215	+	A3	15962272-15962319	CA00008215_novel02	CA00008215_novel03,CA00008215_novel02
LG38	CA00008215	+	A3	15962275-15962319	CA00008215_novel02	CA00008215_novel01,CA00008215_R1,CA00008215_novel04,CA00008215_novel02
LG38	CA00008232	+	A3	15611890-15611893	CA00008232_novel08	CA00008232_novel04,CA00008232_novel08
LG38	CA00008232	+	A3	15614833-15614836	CA00008232_novel01	CA00008232_novel02,CA00008232_novel03,CA00008232_novel07,CA00008232_novel09,CA00008232_novel01
LG38	CA00008232	+	A3	15614833-15614836	CA00008232_novel08	CA00008232_novel04,CA00008232_novel08
LG38	CA00008232	+	A3	15641190-15643085	CA00008232_novel04,CA00008232_novel08,CA00008232_novel14	CA00008232_novel03,CA00008232_novel04,CA00008232_novel08,CA00008232_novel14
LG38	CA00008235	+	A3	15477066-15477089	CA00008235_novel08,CA00008235_novel10,CA00008235_novel11,CA00008235_novel12,CA00008235_novel13,CA00008235_novel03,CA00008235_novel02,CA00008235_novel01,CA00008235_novel07,CA00008235_novel06,CA00008235_novel05,CA00008235_novel04,CA00008235_R1	CA00008235_novel09,CA00008235_R1,CA00008235_novel01,CA00008235_novel02,CA00008235_novel03,CA00008235_novel04,CA00008235_novel05,CA00008235_novel06,CA00008235_novel07,CA00008235_novel08,CA00008235_novel10,CA00008235_novel11,CA00008235_novel12,CA00008235_novel13
LG38	CA00008255	-	A3	15109412-15109334	CA00008255_R1,CA00008255_novel14,CA00008255_novel01,CA00008255_novel13,CA00008255_novel02,CA00008255_novel05,CA00008255_novel07	CA00008255_novel04,CA00008255_novel07,CA00008255_novel02,CA00008255_novel13,CA00008255_novel01,CA00008255_novel14,CA00008255_R1,CA00008255_novel05
LG38	CA00008256	+	A3	15097505-15097563	CA00008256_novel02	CA00008256_R1,CA00008256_novel02
LG38	CA00008267	+	A3	14900233-14900268	CA00008267_novel04,CA00008267_novel09	CA00008267_R1,CA00008267_novel01,CA00008267_novel02,CA00008267_novel03,CA00008267_novel05,CA00008267_novel06,CA00008267_novel07,CA00008267_novel08,CA00008267_novel10,CA00008267_novel11,CA00008267_novel04,CA00008267_novel09
LG38	CA00008267	+	A3	14905943-14906357	CA00008267_novel03,CA00008267_novel04,CA00008267_R1,CA00008267_novel09	CA00008267_novel05,CA00008267_novel06,CA00008267_novel07,CA00008267_R1,CA00008267_novel03,CA00008267_novel04,CA00008267_novel09
LG38	CA00008267	+	A3	14905943-14907328	CA00008267_novel10,CA00008267_novel08,CA00008267_novel01	CA00008267_novel07,CA00008267_novel01,CA00008267_novel08,CA00008267_novel10
LG38	CA00008267	+	A3	14906357-14907328	CA00008267_novel10,CA00008267_novel08,CA00008267_novel01	CA00008267_novel09,CA00008267_novel01,CA00008267_novel08,CA00008267_novel10
LG38	CA00008267	+	A3	14908000-14909510	CA00008267_novel07	CA00008267_novel10,CA00008267_novel07
LG38	CA00008269	-	A3	14877472-14877334	CA00008269_novel02	CA00008269_R1,CA00008269_novel07,CA00008269_novel06,CA00008269_novel04,CA00008269_novel01,CA00008269_novel03,CA00008269_novel05,CA00008269_novel02
LG38	CA00008269	-	A3	14880989-14880981	CA00008269_novel04	CA00008269_novel03,CA00008269_novel04
LG38	CA00008286	+	A3	14083070-14083097	CA00008286_novel09,CA00008286_novel08,CA00008286_novel18,CA00008286_novel19,CA00008286_novel12,CA00008286_novel13,CA00008286_novel10,CA00008286_novel11,CA00008286_novel16,CA00008286_novel17,CA00008286_novel14,CA00008286_novel06,CA00008286_novel02,CA00008286_novel05,CA00008286_novel04,CA00008286_novel03,CA00008286_novel07,CA00008286_novel01,CA00008286_novel15	CA00008286_R1,CA00008286_novel01,CA00008286_novel02,CA00008286_novel03,CA00008286_novel04,CA00008286_novel05,CA00008286_novel10,CA00008286_novel11,CA00008286_novel19,CA00008286_novel18,CA00008286_novel12,CA00008286_novel17,CA00008286_novel07,CA00008286_novel13,CA00008286_novel14,CA00008286_novel15,CA00008286_novel16,CA00008286_novel06,CA00008286_novel08,CA00008286_novel09
LG38	CA00008286	+	A3	14083584-14083586	CA00008286_novel08,CA00008286_novel06	CA00008286_novel01,CA00008286_novel02,CA00008286_novel03,CA00008286_novel04,CA00008286_novel05,CA00008286_novel10,CA00008286_novel11,CA00008286_novel19,CA00008286_novel18,CA00008286_novel12,CA00008286_novel17,CA00008286_novel07,CA00008286_novel14,CA00008286_novel15,CA00008286_novel16,CA00008286_novel09,CA00008286_R1,CA00008286_novel06,CA00008286_novel08
LG38	CA00008286	+	A3	14083746-14083773	CA00008286_novel08,CA00008286_novel18,CA00008286_novel19,CA00008286_novel12,CA00008286_novel13,CA00008286_novel10,CA00008286_novel11,CA00008286_novel16,CA00008286_novel17,CA00008286_novel14,CA00008286_novel06,CA00008286_novel02,CA00008286_novel05,CA00008286_novel04,CA00008286_novel03,CA00008286_novel07,CA00008286_novel01,CA00008286_novel15	CA00008286_R1,CA00008286_novel01,CA00008286_novel02,CA00008286_novel03,CA00008286_novel04,CA00008286_novel05,CA00008286_novel10,CA00008286_novel11,CA00008286_novel19,CA00008286_novel18,CA00008286_novel12,CA00008286_novel17,CA00008286_novel07,CA00008286_novel13,CA00008286_novel14,CA00008286_novel15,CA00008286_novel16,CA00008286_novel06,CA00008286_novel08
LG38	CA00008286	+	A3	14084818-14084821	CA00008286_novel13	CA00008286_novel01,CA00008286_novel02,CA00008286_novel03,CA00008286_novel04,CA00008286_novel05,CA00008286_novel10,CA00008286_novel11,CA00008286_novel18,CA00008286_novel12,CA00008286_novel17,CA00008286_novel07,CA00008286_novel14,CA00008286_novel15,CA00008286_novel06,CA00008286_novel08,CA00008286_novel09,CA00008286_novel13
LG38	CA00008286	+	A3	14088353-14088355	CA00008286_novel14,CA00008286_novel06	CA00008286_novel01,CA00008286_novel02,CA00008286_novel03,CA00008286_novel04,CA00008286_novel05,CA00008286_novel10,CA00008286_novel11,CA00008286_novel12,CA00008286_novel17,CA00008286_novel07,CA00008286_novel13,CA00008286_novel15,CA00008286_novel16,CA00008286_novel09,CA00008286_novel20,CA00008286_novel14,CA00008286_novel06
LG38	CA00008286	+	A3	14096092-14096100	CA00008286_novel21	CA00008286_novel23,CA00008286_novel21
LG38	CA00008294	-	A3	13997553-13997549	CA00008294_R1	CA00008294_novel01,CA00008294_R1
LG38	CA00008295	-	A3	13993509-13993485	CA00008295_R1	CA00008295_novel02,CA00008295_novel01,CA00008295_novel03,CA00008295_novel04,CA00008295_R1
LG38	CA00008306	+	A3	13837748-13838088	CA00008306_R1,CA00008306_novel02	CA00008306_novel01,CA00008306_R1,CA00008306_novel02
LG38	CA00008310	+	A3	13687386-13687410	CA00008310_R1	CA00008310_novel01,CA00008310_R1
LG23	CA00008322	-	A3	15971792-15971156	CA00008322_R1	CA00008322_novel03,CA00008322_R1
LG23	CA00008324	+	A3	16011070-16011089	CA00008324_novel04,CA00008324_novel05,CA00008324_R1	CA00008324_novel03,CA00008324_R1,CA00008324_novel04,CA00008324_novel05
LG23	CA00008331	+	A3	16165610-16165640	CA00008331_novel02,CA00008331_novel01	CA00008331_R1,CA00008331_novel02,CA00008331_novel01
LG23	CA00008332	-	A3	16168384-16168380	CA00008332_novel02	CA00008332_novel01,CA00008332_R1,CA00008332_novel02
LG23	CA00008333	+	A3	16204262-16204265	CA00008333_novel01	CA00008333_novel02,CA00008333_R1,CA00008333_novel03,CA00008333_novel01
LG23	CA00008340	+	A3	16263835-16265143	CA00008340_R1	CA00008340_novel03,CA00008340_R1
LG23	CA00008355	-	A3	16968142-16968057	CA00008355_novel01	CA00008355_R1,CA00008355_novel01
LG23	CA00008364	-	A3	17065623-17065535	CA00008364_novel02	CA00008364_novel01,CA00008364_novel05,CA00008364_novel04,CA00008364_novel03,CA00008364_novel02
LG23	CA00008367	+	A3	17173502-17173538	CA00008367_novel09,CA00008367_novel08,CA00008367_novel10,CA00008367_novel12,CA00008367_novel13,CA00008367_novel02,CA00008367_novel01,CA00008367_novel18,CA00008367_novel06,CA00008367_novel05,CA00008367_novel04,CA00008367_novel17,CA00008367_novel16,CA00008367_R1	CA00008367_novel03,CA00008367_novel01,CA00008367_novel04,CA00008367_novel02,CA00008367_novel05,CA00008367_novel06,CA00008367_novel09,CA00008367_novel10,CA00008367_novel08,CA00008367_novel12,CA00008367_novel13,CA00008367_R1,CA00008367_novel16,CA00008367_novel17,CA00008367_novel18
LG23	CA00008367	+	A3	17175270-17175293	CA00008367_novel09,CA00008367_novel08,CA00008367_novel11,CA00008367_novel12,CA00008367_novel13,CA00008367_novel03,CA00008367_novel01,CA00008367_novel18,CA00008367_novel06,CA00008367_novel05,CA00008367_novel04,CA00008367_novel17,CA00008367_novel16,CA00008367_R1	CA00008367_novel02,CA00008367_novel01,CA00008367_novel04,CA00008367_novel03,CA00008367_novel05,CA00008367_novel06,CA00008367_novel09,CA00008367_novel08,CA00008367_novel11,CA00008367_novel12,CA00008367_novel13,CA00008367_R1,CA00008367_novel16,CA00008367_novel17,CA00008367_novel18
LG23	CA00008367	+	A3	17176854-17177652	CA00008367_novel21,CA00008367_novel17,CA00008367_novel10,CA00008367_novel13,CA00008367_novel03,CA00008367_novel02,CA00008367_novel01,CA00008367_novel18,CA00008367_novel19,CA00008367_novel22,CA00008367_R1	CA00008367_novel06,CA00008367_novel09,CA00008367_novel01,CA00008367_novel02,CA00008367_novel03,CA00008367_novel10,CA00008367_novel13,CA00008367_R1,CA00008367_novel17,CA00008367_novel18,CA00008367_novel19,CA00008367_novel21,CA00008367_novel22
LG23	CA00008367	+	A3	17178828-17178834	CA00008367_R1	CA00008367_novel18,CA00008367_R1
LG23	CA00008379	+	A3	17427349-17428207	CA00008379_R1,CA00008379_novel02	CA00008379_novel05,CA00008379_R1,CA00008379_novel02
LG23	CA00008393	-	A3	17587590-17587578	CA00008393_novel08,CA00008393_novel11,CA00008393_novel10,CA00008393_novel03,CA00008393_novel02,CA00008393_novel15,CA00008393_novel04	CA00008393_novel01,CA00008393_R1,CA00008393_novel09,CA00008393_novel14,CA00008393_novel05,CA00008393_novel17,CA00008393_novel12,CA00008393_novel07,CA00008393_novel06,CA00008393_novel13,CA00008393_novel16,CA00008393_novel03,CA00008393_novel10,CA00008393_novel11,CA00008393_novel08,CA00008393_novel02,CA00008393_novel15,CA00008393_novel04
LG23	CA00008393	-	A3	17589454-17588529	CA00008393_novel14,CA00008393_novel08,CA00008393_novel09,CA00008393_novel11,CA00008393_novel10,CA00008393_novel12	CA00008393_novel07,CA00008393_novel09,CA00008393_novel14,CA00008393_novel10,CA00008393_novel11,CA00008393_novel08,CA00008393_novel12
LG23	CA00008396	-	A3	17641516-17641480	CA00008396_novel07,CA00008396_novel11,CA00008396_novel12,CA00008396_novel04,CA00008396_novel03,CA00008396_novel02,CA00008396_novel01,CA00008396_novel06,CA00008396_novel05,CA00008396_novel09,CA00008396_novel08,CA00008396_novel10	CA00008396_R1,CA00008396_novel08,CA00008396_novel04,CA00008396_novel11,CA00008396_novel06,CA00008396_novel02,CA00008396_novel12,CA00008396_novel09,CA00008396_novel07,CA00008396_novel05,CA00008396_novel10,CA00008396_novel01,CA00008396_novel03
LG23	CA00008396	-	A3	17644591-17644582	CA00008396_novel07,CA00008396_novel10,CA00008396_novel05,CA00008396_novel04,CA00008396_novel02,CA00008396_novel01,CA00008396_R1	CA00008396_novel09,CA00008396_novel04,CA00008396_novel02,CA00008396_novel07,CA00008396_novel05,CA00008396_novel10,CA00008396_novel01,CA00008396_R1
LG23	CA00008396	-	A3	17645948-17644582	CA00008396_novel07,CA00008396_novel05,CA00008396_novel04,CA00008396_novel02,CA00008396_novel01,CA00008396_R1,CA00008396_novel10	CA00008396_novel11,CA00008396_novel04,CA00008396_novel02,CA00008396_novel07,CA00008396_novel05,CA00008396_novel10,CA00008396_novel01,CA00008396_R1
LG23	CA00008396	-	A3	17645948-17644591	CA00008396_novel09	CA00008396_novel11,CA00008396_novel09
LG23	CA00008396	-	A3	17647518-17647515	CA00008396_novel01	CA00008396_novel08,CA00008396_novel04,CA00008396_novel06,CA00008396_novel07,CA00008396_novel05,CA00008396_novel10,CA00008396_novel03,CA00008396_R1,CA00008396_novel01
LG23	CA00008396	-	A3	17652395-17652320	CA00008396_R1	CA00008396_novel06,CA00008396_novel07,CA00008396_novel01,CA00008396_R1
LG5	CA00008420	-	A3	12068387-12068275	CA00008420_novel03,CA00008420_novel01,CA00008420_R1	CA00008420_novel02,CA00008420_novel03,CA00008420_novel01,CA00008420_R1
LG5	CA00008420	-	A3	12072448-12072367	CA00008420_R1	CA00008420_novel01,CA00008420_R1
LG5	CA00008420	-	A3	12075034-12075010	CA00008420_novel01	CA00008420_R1,CA00008420_novel01
LG5	CA00008421	+	A3	12050648-12050651	CA00008421_novel02	CA00008421_R1,CA00008421_novel02
LG5	CA00008433	-	A3	11776948-11776933	CA00008433_novel04,CA00008433_novel06,CA00008433_novel05,CA00008433_R1,CA00008433_novel02,CA00008433_novel01	CA00008433_novel03,CA00008433_R1,CA00008433_novel02,CA00008433_novel05,CA00008433_novel04,CA00008433_novel01,CA00008433_novel06
LG5	CA00008433	-	A3	11790080-11790062	CA00008433_novel04	CA00008433_novel07,CA00008433_R1,CA00008433_novel03,CA00008433_novel02,CA00008433_novel05,CA00008433_novel01,CA00008433_novel08,CA00008433_novel06,CA00008433_novel09,CA00008433_novel04
LG5	CA00008446	-	A3	11647648-11647645	CA00008446_novel02	CA00008446_novel01,CA00008446_novel03,CA00008446_R1,CA00008446_novel02
LG5	CA00008447	-	A3	11636688-11636660	CA00008447_novel02,CA00008447_R1,CA00008447_novel01,CA00008447_novel04	CA00008447_novel03,CA00008447_novel04,CA00008447_novel01,CA00008447_novel02,CA00008447_R1
LG5	CA00008447	-	A3	11636971-11636869	CA00008447_novel03,CA00008447_novel04	CA00008447_novel02,CA00008447_novel03,CA00008447_novel04
LG5	CA00008452	-	A3	11566752-11566725	CA00008452_novel08,CA00008452_novel09,CA00008452_novel03,CA00008452_novel17,CA00008452_novel16,CA00008452_novel15,CA00008452_novel14,CA00008452_novel04,CA00008452_novel05,CA00008452_novel11,CA00008452_novel07,CA00008452_novel06,CA00008452_novel12,CA00008452_novel01,CA00008452_novel02	CA00008452_R1,CA00008452_novel15,CA00008452_novel14,CA00008452_novel03,CA00008452_novel11,CA00008452_novel08,CA00008452_novel07,CA00008452_novel17,CA00008452_novel16,CA00008452_novel09,CA00008452_novel02,CA00008452_novel05,CA00008452_novel04,CA00008452_novel01,CA00008452_novel12,CA00008452_novel06
LG5	CA00008452	-	A3	11574365-11574302	CA00008452_novel09,CA00008452_novel03,CA00008452_novel01,CA00008452_novel14,CA00008452_novel04,CA00008452_novel05,CA00008452_novel10,CA00008452_novel06,CA00008452_novel12,CA00008452_novel13,CA00008452_novel07	CA00008452_novel11,CA00008452_novel08,CA00008452_novel02,CA00008452_R1,CA00008452_novel14,CA00008452_novel03,CA00008452_novel10,CA00008452_novel07,CA00008452_novel09,CA00008452_novel05,CA00008452_novel04,CA00008452_novel01,CA00008452_novel12,CA00008452_novel06,CA00008452_novel13
LG5	CA00008453	+	A3	11560092-11560111	CA00008453_novel04,CA00008453_novel06,CA00008453_novel01,CA00008453_novel02,CA00008453_R1	CA00008453_novel03,CA00008453_novel01,CA00008453_novel02,CA00008453_R1,CA00008453_novel04,CA00008453_novel06
LG5	CA00008455	-	A3	11552284-11552226	CA00008455_novel02	CA00008455_R1,CA00008455_novel02
LG5	CA00008460	-	A3	11359586-11357358	CA00008460_R1,CA00008460_novel01	CA00008460_novel02,CA00008460_novel01,CA00008460_R1
LG5	CA00008461	-	A3	11345820-11345803	CA00008461_novel01,CA00008461_novel07,CA00008461_novel04	CA00008461_novel02,CA00008461_novel07,CA00008461_novel01,CA00008461_novel04
LG5	CA00008461	-	A3	11345874-11345803	CA00008461_novel01,CA00008461_novel07,CA00008461_novel04	CA00008461_novel03,CA00008461_novel07,CA00008461_novel01,CA00008461_novel04
LG5	CA00008461	-	A3	11345874-11345820	CA00008461_novel02	CA00008461_novel03,CA00008461_novel02
LG5	CA00008463	-	A3	11311223-11311220	CA00008463_novel01,CA00008463_novel02	CA00008463_novel03,CA00008463_novel02,CA00008463_novel01
LG5	CA00008463	-	A3	11311262-11311220	CA00008463_novel01,CA00008463_novel02	CA00008463_R1,CA00008463_novel02,CA00008463_novel01
LG5	CA00008463	-	A3	11311262-11311223	CA00008463_novel03	CA00008463_R1,CA00008463_novel03
LG5	CA00008474	+	A3	11143719-11143722	CA00008474_novel02	CA00008474_novel01,CA00008474_novel02
LG5	CA00008486	+	A3	11009068-11009107	CA00008486_R1	CA00008486_novel01,CA00008486_novel02,CA00008486_R1
LG5	CA00008486	+	A3	11012046-11012067	CA00008486_novel02,CA00008486_novel01	CA00008486_R1,CA00008486_novel01,CA00008486_novel02
LG5	CA00008496	+	A3	10884412-10884471	CA00008496_novel01	CA00008496_R1,CA00008496_novel01
LG5	CA00008496	+	A3	10884666-10884671	CA00008496_novel01	CA00008496_R1,CA00008496_novel01
LG26	CA00008501	-	A3	9307545-9307541	CA00008501_novel06	CA00008501_novel22,CA00008501_novel02,CA00008501_novel18,CA00008501_novel05,CA00008501_novel25,CA00008501_novel23,CA00008501_novel15,CA00008501_novel08,CA00008501_novel17,CA00008501_novel13,CA00008501_novel20,CA00008501_novel14,CA00008501_novel09,CA00008501_novel10,CA00008501_novel03,CA00008501_novel04,CA00008501_novel21,CA00008501_novel24,CA00008501_novel11,CA00008501_novel07,CA00008501_novel01,…
LG26	CA00008501	-	A3	9315624-9315618	CA00008501_novel17	CA00008501_novel02,CA00008501_novel18,CA00008501_novel05,CA00008501_novel15,CA00008501_novel08,CA00008501_novel12,CA00008501_novel13,CA00008501_novel14,CA00008501_novel09,CA00008501_novel10,CA00008501_novel03,CA00008501_novel04,CA00008501_novel06,CA00008501_novel11,CA00008501_novel07,CA00008501_novel01,CA00008501_novel16,CA00008501_R1,CA00008501_novel17
LG26	CA00008506	-	A3	9254024-9254021	CA00008506_novel04	CA00008506_novel01,CA00008506_novel06,CA00008506_novel05,CA00008506_R1,CA00008506_novel02,CA00008506_novel04
LG26	CA00008506	-	A3	9259049-9259046	CA00008506_novel04	CA00008506_novel01,CA00008506_novel06,CA00008506_novel05,CA00008506_R1,CA00008506_novel02,CA00008506_novel03,CA00008506_novel04
LG26	CA00008506	-	A3	9260139-9260136	CA00008506_novel04,CA00008506_novel05,CA00008506_novel02,CA00008506_novel01	CA00008506_R1,CA00008506_novel03,CA00008506_novel04,CA00008506_novel01,CA00008506_novel05,CA00008506_novel02
LG26	CA00008506	-	A3	9265064-9265055	CA00008506_novel02	CA00008506_novel01,CA00008506_R1,CA00008506_novel03,CA00008506_novel02
LG26	CA00008516	-	A3	8958473-8958469	CA00008516_R1	CA00008516_novel08,CA00008516_novel02,CA00008516_novel09,CA00008516_novel06,CA00008516_novel05,CA00008516_novel03,CA00008516_novel01,CA00008516_novel07,CA00008516_R1
LG26	CA00008516	-	A3	8977269-8977212	CA00008516_novel08,CA00008516_novel01,CA00008516_novel03,CA00008516_novel02,CA00008516_novel05,CA00008516_novel04,CA00008516_novel07,CA00008516_novel06	CA00008516_R1,CA00008516_novel08,CA00008516_novel02,CA00008516_novel06,CA00008516_novel05,CA00008516_novel03,CA00008516_novel01,CA00008516_novel07,CA00008516_novel04
LG26	CA00008533	+	A3	8618384-8618396	CA00008533_novel02,CA00008533_novel03,CA00008533_novel01,CA00008533_novel06,CA00008533_novel07,CA00008533_novel04,CA00008533_novel05,CA00008533_R1,CA00008533_novel08	CA00008533_novel09,CA00008533_novel01,CA00008533_novel03,CA00008533_R1,CA00008533_novel04,CA00008533_novel06,CA00008533_novel07,CA00008533_novel05,CA00008533_novel08,CA00008533_novel02
LG26	CA00008533	+	A3	8619697-8619718	CA00008533_novel01,CA00008533_novel06,CA00008533_novel07,CA00008533_novel05,CA00008533_R1,CA00008533_novel08,CA00008533_novel09	CA00008533_novel03,CA00008533_novel01,CA00008533_R1,CA00008533_novel06,CA00008533_novel07,CA00008533_novel05,CA00008533_novel08,CA00008533_novel09
LG26	CA00008533	+	A3	8626803-8626805	CA00008533_novel07,CA00008533_novel03	CA00008533_novel01,CA00008533_R1,CA00008533_novel06,CA00008533_novel08,CA00008533_novel10,CA00008533_novel13,CA00008533_novel03,CA00008533_novel07
LG26	CA00008542	-	A3	8417761-8417757	CA00008542_R1	CA00008542_novel01,CA00008542_R1
LG26	CA00008544	-	A3	8397322-8397319	CA00008544_novel04	CA00008544_R1,CA00008544_novel01,CA00008544_novel08,CA00008544_novel07,CA00008544_novel03,CA00008544_novel02,CA00008544_novel06,CA00008544_novel09,CA00008544_novel04
LG26	CA00008554	-	A3	8203648-8203518	CA00008554_novel13	CA00008554_R1,CA00008554_novel11,CA00008554_novel07,CA00008554_novel12,CA00008554_novel10,CA00008554_novel06,CA00008554_novel04,CA00008554_novel09,CA00008554_novel08,CA00008554_novel03,CA00008554_novel13
LG26	CA00008572	+	A3	7587199-7587231	CA00008572_novel02,CA00008572_novel04	CA00008572_novel03,CA00008572_novel04,CA00008572_novel02
LG26	CA00008572	+	A3	7600839-7600841	CA00008572_novel05	CA00008572_novel01,CA00008572_R1,CA00008572_novel04,CA00008572_novel03,CA00008572_novel02,CA00008572_novel06,CA00008572_novel07,CA00008572_novel08,CA00008572_novel05
LG26	CA00008577	+	A3	7539047-7539050	CA00008577_novel01	CA00008577_R1,CA00008577_novel01
LG26	CA00008581	-	A3	7477697-7477695	CA00008581_novel07	CA00008581_novel08,CA00008581_R1,CA00008581_novel09,CA00008581_novel06,CA00008581_novel04,CA00008581_novel02,CA00008581_novel07
LG26	CA00008581	-	A3	7482678-7482672	CA00008581_R1	CA00008581_novel04,CA00008581_novel03,CA00008581_novel01,CA00008581_novel05,CA00008581_R1
LG26	CA00008585	+	A3	7409066-7409069	CA00008585_novel01	CA00008585_R1,CA00008585_novel01
LG26	CA00008592	+	A3	7249382-7249388	CA00008592_novel01	CA00008592_R1,CA00008592_novel01
LG26	CA00008594	+	A3	7207156-7207192	CA00008594_R1	CA00008594_novel01,CA00008594_R1
LG26	CA00008594	+	A3	7221709-7221712	CA00008594_novel06,CA00008594_novel05,CA00008594_novel04,CA00008594_novel03,CA00008594_novel02	CA00008594_novel01,CA00008594_novel02,CA00008594_novel03,CA00008594_novel04,CA00008594_novel05,CA00008594_novel06
LG26	CA00008600	-	A3	7120142-7120133	CA00008600_R1	CA00008600_novel02,CA00008600_novel01,CA00008600_R1
LG26	CA00008618	-	A3	6512448-6512445	CA00008618_novel26,CA00008618_novel27,CA00008618_novel17,CA00008618_novel16	CA00008618_novel28,CA00008618_novel30,CA00008618_novel06,CA00008618_novel22,CA00008618_novel24,CA00008618_novel21,CA00008618_novel11,CA00008618_novel04,CA00008618_novel31,CA00008618_novel20,CA00008618_novel18,CA00008618_novel12,CA00008618_novel08,CA00008618_novel32,CA00008618_novel25,CA00008618_novel19,CA00008618_novel13,CA00008618_novel07,CA00008618_novel02,CA00008618_novel01,CA00008618_novel29,…
LG26	CA00008618	-	A3	6518851-6518839	CA00008618_novel07	CA00008618_novel17,CA00008618_novel12,CA00008618_novel08,CA00008618_novel26,CA00008618_novel02,CA00008618_novel07
LG26	CA00008618	-	A3	6532190-6532184	CA00008618_novel17,CA00008618_novel04	CA00008618_novel11,CA00008618_novel18,CA00008618_novel08,CA00008618_novel07,CA00008618_novel02,CA00008618_novel15,CA00008618_novel14,CA00008618_novel16,CA00008618_R1,CA00008618_novel10,CA00008618_novel17,CA00008618_novel04
LG26	CA00008630	+	A3	6373578-6373587	CA00008630_novel08	CA00008630_R1,CA00008630_novel01,CA00008630_novel03,CA00008630_novel04,CA00008630_novel05,CA00008630_novel06,CA00008630_novel07,CA00008630_novel09,CA00008630_novel10,CA00008630_novel11,CA00008630_novel12,CA00008630_novel13,CA00008630_novel14,CA00008630_novel15,CA00008630_novel08
LG26	CA00008637	+	A3	5936328-5936376	CA00008637_R1	CA00008637_novel01,CA00008637_novel06,CA00008637_R1
LG26	CA00008637	+	A3	5940712-5940850	CA00008637_R1	CA00008637_novel05,CA00008637_novel06,CA00008637_novel07,CA00008637_novel08,CA00008637_novel09,CA00008637_novel10,CA00008637_novel11,CA00008637_novel12,CA00008637_novel13,CA00008637_novel14,CA00008637_novel15,CA00008637_novel16,CA00008637_R1
LG26	CA00008637	+	A3	5941010-5941043	CA00008637_novel01,CA00008637_novel16	CA00008637_R1,CA00008637_novel05,CA00008637_novel06,CA00008637_novel07,CA00008637_novel08,CA00008637_novel09,CA00008637_novel10,CA00008637_novel11,CA00008637_novel12,CA00008637_novel13,CA00008637_novel14,CA00008637_novel15,CA00008637_novel01,CA00008637_novel16
LG26	CA00008654	-	A3	5199945-5199938	CA00008654_novel05	CA00008654_novel06,CA00008654_novel03,CA00008654_novel04,CA00008654_R1,CA00008654_novel05
tig00000254_arrow	CA00008670	+	A3	152734-152737	CA00008670_novel04	CA00008670_R1,CA00008670_novel01,CA00008670_novel02,CA00008670_novel03,CA00008670_novel05,CA00008670_novel04
tig00000254_arrow	CA00008670	+	A3	153103-153106	CA00008670_novel01	CA00008670_R1,CA00008670_novel03,CA00008670_novel05,CA00008670_novel01
tig00000254_arrow	CA00008671	-	A3	162993-162990	CA00008671_R1	CA00008671_novel01,CA00008671_R1
tig00000254_arrow	CA00008700	-	A3	523664-523660	CA00008700_novel03	CA00008700_novel02,CA00008700_novel04,CA00008700_novel01,CA00008700_R1,CA00008700_novel03
tig00000254_arrow	CA00008703	+	A3	568842-568856	CA00008703_novel07	CA00008703_R1,CA00008703_novel01,CA00008703_novel02,CA00008703_novel03,CA00008703_novel04,CA00008703_novel05,CA00008703_novel06,CA00008703_novel08,CA00008703_novel09,CA00008703_novel10,CA00008703_novel07
tig00000254_arrow	CA00008704	+	A3	590615-590636	CA00008704_novel02	CA00008704_R1,CA00008704_novel02
tig00000254_arrow	CA00008711	+	A3	748524-748572	CA00008711_novel08,CA00008711_novel09,CA00008711_novel03	CA00008711_R1,CA00008711_novel03,CA00008711_novel08,CA00008711_novel09
tig00000254_arrow	CA00008711	+	A3	750476-750479	CA00008711_novel08	CA00008711_R1,CA00008711_novel03,CA00008711_novel09,CA00008711_novel10,CA00008711_novel08
tig00000254_arrow	CA00008715	+	A3	922964-922981	CA00008715_novel01	CA00008715_R1,CA00008715_novel01
tig00000254_arrow	CA00008720	+	A3	1029528-1029576	CA00008720_novel04,CA00008720_novel20,CA00008720_novel07,CA00008720_novel22,CA00008720_novel03,CA00008720_novel13,CA00008720_novel12,CA00008720_novel11,CA00008720_novel10,CA00008720_novel17,CA00008720_novel16,CA00008720_novel15,CA00008720_novel09,CA00008720_novel08,CA00008720_novel18,CA00008720_novel14,CA00008720_novel21,CA00008720_R1	CA00008720_novel05,CA00008720_R1,CA00008720_novel03,CA00008720_novel04,CA00008720_novel07,CA00008720_novel08,CA00008720_novel10,CA00008720_novel11,CA00008720_novel13,CA00008720_novel09,CA00008720_novel14,CA00008720_novel15,CA00008720_novel12,CA00008720_novel16,CA00008720_novel17,CA00008720_novel18,CA00008720_novel20,CA00008720_novel21,CA00008720_novel22
tig00000254_arrow	CA00008729	+	A3	1255976-1255978	CA00008729_novel01,CA00008729_novel02,CA00008729_R1,CA00008729_novel04	CA00008729_novel05,CA00008729_novel01,CA00008729_novel02,CA00008729_R1,CA00008729_novel04
tig00000254_arrow	CA00008729	+	A3	1274782-1274784	CA00008729_novel02,CA00008729_R1,CA00008729_novel04,CA00008729_novel09,CA00008729_novel08,CA00008729_novel12,CA00008729_novel13,CA00008729_novel01,CA00008729_novel11,CA00008729_novel10,CA00008729_novel14	CA00008729_novel15,CA00008729_novel01,CA00008729_novel02,CA00008729_R1,CA00008729_novel04,CA00008729_novel08,CA00008729_novel09,CA00008729_novel10,CA00008729_novel11,CA00008729_novel12,CA00008729_novel13,CA00008729_novel14
tig00000254_arrow	CA00008729	+	A3	1283770-1283803	CA00008729_novel08	CA00008729_novel01,CA00008729_novel02,CA00008729_R1,CA00008729_novel04,CA00008729_novel10,CA00008729_novel11,CA00008729_novel12,CA00008729_novel13,CA00008729_novel15,CA00008729_novel17,CA00008729_novel08
tig00000254_arrow	CA00008751	-	A3	1889717-1889714	CA00008751_novel02	CA00008751_novel01,CA00008751_novel03,CA00008751_R1,CA00008751_novel02
tig00000254_arrow	CA00008755	-	A3	1933869-1933859	CA00008755_novel04	CA00008755_novel10,CA00008755_novel02,CA00008755_novel03,CA00008755_novel05,CA00008755_novel07,CA00008755_novel01,CA00008755_novel08,CA00008755_novel09,CA00008755_R1,CA00008755_novel04
tig00000254_arrow	CA00008756	-	A3	1970239-1970236	CA00008756_novel02,CA00008756_novel01	CA00008756_R1,CA00008756_novel01,CA00008756_novel02
tig00000254_arrow	CA00008756	-	A3	1970692-1970674	CA00008756_novel02,CA00008756_novel01	CA00008756_R1,CA00008756_novel01,CA00008756_novel02
tig00000254_arrow	CA00008765	+	A3	2052450-2052456	CA00008765_R1	CA00008765_novel01,CA00008765_R1
tig00000254_arrow	CA00008775	-	A3	2249467-2249450	CA00008775_R1,CA00008775_novel01	CA00008775_novel02,CA00008775_novel01,CA00008775_R1
tig00000254_arrow	CA00008778	+	A3	2277884-2277885	CA00008778_novel05	CA00008778_R1,CA00008778_novel01,CA00008778_novel02,CA00008778_novel04,CA00008778_novel06,CA00008778_novel05
tig00000254_arrow	CA00008785	+	A3	2428882-2429809	CA00008785_novel03	CA00008785_novel02,CA00008785_novel03
tig00000254_arrow	CA00008786	+	A3	2476199-2476788	CA00008786_novel03	CA00008786_novel01,CA00008786_novel03
tig00000254_arrow	CA00008793	-	A3	2633834-2633831	CA00008793_novel07	CA00008793_novel02,CA00008793_novel01,CA00008793_novel05,CA00008793_novel03,CA00008793_novel04,CA00008793_R1,CA00008793_novel07
LG16	CA00008821	-	A3	23498244-23497377	CA00008821_R1	CA00008821_novel01,CA00008821_R1
LG16	CA00008849	+	A3	22745919-22746057	CA00008849_R1	CA00008849_novel01,CA00008849_R1
LG16	CA00008854	+	A3	22563498-22565279	CA00008854_R1	CA00008854_novel02,CA00008854_R1
LG16	CA00008866	+	A3	22355837-22355876	CA00008866_novel01	CA00008866_R1,CA00008866_novel02,CA00008866_novel03,CA00008866_novel04,CA00008866_novel05,CA00008866_novel06,CA00008866_novel01
LG16	CA00008866	+	A3	22366601-22366603	CA00008866_novel02	CA00008866_R1,CA00008866_novel01,CA00008866_novel03,CA00008866_novel04,CA00008866_novel05,CA00008866_novel06,CA00008866_novel07,CA00008866_novel08,CA00008866_novel09,CA00008866_novel10,CA00008866_novel11,CA00008866_novel02
LG16	CA00008866	+	A3	22369383-22369410	CA00008866_novel09,CA00008866_novel08,CA00008866_novel01,CA00008866_novel03,CA00008866_novel11,CA00008866_novel04,CA00008866_novel07,CA00008866_novel06,CA00008866_novel12,CA00008866_novel10	CA00008866_R1,CA00008866_novel02,CA00008866_novel01,CA00008866_novel03,CA00008866_novel04,CA00008866_novel06,CA00008866_novel07,CA00008866_novel08,CA00008866_novel09,CA00008866_novel10,CA00008866_novel11,CA00008866_novel12
LG16	CA00008866	+	A3	22370342-22370345	CA00008866_novel02	CA00008866_R1,CA00008866_novel01,CA00008866_novel03,CA00008866_novel04,CA00008866_novel06,CA00008866_novel07,CA00008866_novel08,CA00008866_novel09,CA00008866_novel10,CA00008866_novel11,CA00008866_novel12,CA00008866_novel02
LG16	CA00008866	+	A3	22370652-22370655	CA00008866_novel09,CA00008866_novel08,CA00008866_novel01,CA00008866_novel11,CA00008866_novel04,CA00008866_novel12	CA00008866_R1,CA00008866_novel02,CA00008866_novel03,CA00008866_novel06,CA00008866_novel07,CA00008866_novel10,CA00008866_novel01,CA00008866_novel04,CA00008866_novel08,CA00008866_novel09,CA00008866_novel11,CA00008866_novel12
LG16	CA00008873	+	A3	22211608-22211624	CA00008873_R1	CA00008873_novel01,CA00008873_R1
LG16	CA00008874	-	A3	22170423-22169964	CA00008874_R1	CA00008874_novel01,CA00008874_R1
LG16	CA00008879	-	A3	21926662-21924973	CA00008879_novel02	CA00008879_novel05,CA00008879_novel02
LG16	CA00008887	+	A3	21682776-21682790	CA00008887_novel03	CA00008887_novel02,CA00008887_novel03
LG16	CA00008889	-	A3	21653119-21653110	CA00008889_R1	CA00008889_novel02,CA00008889_novel01,CA00008889_R1
LG16	CA00008890	-	A3	21643464-21643250	CA00008890_novel08,CA00008890_novel07,CA00008890_R1,CA00008890_novel03,CA00008890_novel01	CA00008890_novel09,CA00008890_novel02,CA00008890_novel01,CA00008890_novel08,CA00008890_novel03,CA00008890_novel07,CA00008890_R1
LG16	CA00008892	-	A3	21620325-21620319	CA00008892_novel05	CA00008892_novel01,CA00008892_novel02,CA00008892_novel03,CA00008892_novel04,CA00008892_R1,CA00008892_novel05
LG16	CA00008892	-	A3	21624705-21624685	CA00008892_novel01,CA00008892_novel03,CA00008892_novel04,CA00008892_novel05,CA00008892_R1	CA00008892_novel02,CA00008892_novel01,CA00008892_novel05,CA00008892_novel03,CA00008892_novel04,CA00008892_R1
LG16	CA00008903	+	A3	21302597-21302624	CA00008903_R1	CA00008903_novel01,CA00008903_novel03,CA00008903_novel02,CA00008903_novel04,CA00008903_novel05,CA00008903_novel06,CA00008903_novel07,CA00008903_novel09,CA00008903_novel12,CA00008903_R1
LG16	CA00008903	+	A3	21306549-21306556	CA00008903_novel04,CA00008903_novel12,CA00008903_novel13,CA00008903_novel03,CA00008903_novel02,CA00008903_novel01,CA00008903_novel07,CA00008903_novel06,CA00008903_novel05,CA00008903_R1,CA00008903_novel08	CA00008903_novel09,CA00008903_novel01,CA00008903_novel03,CA00008903_novel02,CA00008903_R1,CA00008903_novel04,CA00008903_novel05,CA00008903_novel06,CA00008903_novel07,CA00008903_novel08,CA00008903_novel12,CA00008903_novel13
LG16	CA00008910	-	A3	20821362-20821350	CA00008910_R1	CA00008910_novel01,CA00008910_R1
LG16	CA00008917	-	A3	20346816-20346781	CA00008917_R1	CA00008917_novel03,CA00008917_R1
LG9	CA00008999	-	A3	30778132-30778031	CA00008999_novel01	CA00008999_R1,CA00008999_novel01
LG9	CA00009022	-	A3	31240567-31240564	CA00009022_novel03	CA00009022_novel01,CA00009022_novel02,CA00009022_novel03
LG9	CA00009024	+	A3	31325513-31325519	CA00009024_R1	CA00009024_novel07,CA00009024_novel10,CA00009024_novel11,CA00009024_novel12,CA00009024_novel13,CA00009024_novel14,CA00009024_novel15,CA00009024_novel16,CA00009024_novel17,CA00009024_R1
LG9	CA00009024	+	A3	31334527-31334529	CA00009024_novel19,CA00009024_novel07,CA00009024_novel12,CA00009024_R1,CA00009024_novel10,CA00009024_novel17,CA00009024_novel16,CA00009024_novel15,CA00009024_novel14,CA00009024_novel20,CA00009024_novel18,CA00009024_novel11	CA00009024_novel13,CA00009024_R1,CA00009024_novel07,CA00009024_novel10,CA00009024_novel11,CA00009024_novel12,CA00009024_novel14,CA00009024_novel15,CA00009024_novel16,CA00009024_novel17,CA00009024_novel18,CA00009024_novel19,CA00009024_novel20
LG9	CA00009024	+	A3	31335829-31335831	CA00009024_novel19,CA00009024_novel13,CA00009024_novel12,CA00009024_R1,CA00009024_novel10,CA00009024_novel17,CA00009024_novel16,CA00009024_novel15,CA00009024_novel14,CA00009024_novel20,CA00009024_novel18,CA00009024_novel11	CA00009024_novel07,CA00009024_R1,CA00009024_novel10,CA00009024_novel11,CA00009024_novel12,CA00009024_novel13,CA00009024_novel14,CA00009024_novel15,CA00009024_novel16,CA00009024_novel17,CA00009024_novel18,CA00009024_novel19,CA00009024_novel20
LG19	CA00009063	-	A3	6720738-6720686	CA00009063_novel02,CA00009063_novel01	CA00009063_R1,CA00009063_novel01,CA00009063_novel02
LG19	CA00009063	-	A3	6724922-6724920	CA00009063_novel01	CA00009063_novel02,CA00009063_R1,CA00009063_novel01
LG19	CA00009064	-	A3	6729627-6729579	CA00009064_novel02	CA00009064_novel03,CA00009064_novel02
LG19	CA00009102	-	A3	7678361-7678340	CA00009102_novel01,CA00009102_novel02	CA00009102_R1,CA00009102_novel01,CA00009102_novel02
LG19	CA00009112	+	A3	7736311-7736340	CA00009112_novel01	CA00009112_R1,CA00009112_novel01
LG19	CA00009113	-	A3	7744866-7744840	CA00009113_novel03	CA00009113_novel07,CA00009113_novel11,CA00009113_novel17,CA00009113_novel01,CA00009113_novel05,CA00009113_novel13,CA00009113_novel10,CA00009113_novel04,CA00009113_novel12,CA00009113_novel16,CA00009113_novel15,CA00009113_novel06,CA00009113_novel14,CA00009113_novel02,CA00009113_novel08,CA00009113_novel03
LG19	CA00009114	-	A3	7753302-7753300	CA00009114_novel04	CA00009114_novel02,CA00009114_novel06,CA00009114_novel08,CA00009114_novel07,CA00009114_novel01,CA00009114_R1,CA00009114_novel04
LG19	CA00009114	-	A3	7761310-7761290	CA00009114_novel02,CA00009114_novel05	CA00009114_novel04,CA00009114_novel03,CA00009114_novel01,CA00009114_novel02,CA00009114_novel05
LG19	CA00009119	-	A3	7816272-7816263	CA00009119_R1	CA00009119_novel01,CA00009119_R1
LG19	CA00009122	-	A3	7858284-7856925	CA00009122_novel13,CA00009122_novel22,CA00009122_novel12,CA00009122_R1,CA00009122_novel03,CA00009122_novel02,CA00009122_novel01,CA00009122_novel08,CA00009122_novel14	CA00009122_novel18,CA00009122_novel11,CA00009122_novel08,CA00009122_novel22,CA00009122_novel01,CA00009122_novel12,CA00009122_novel03,CA00009122_novel02,CA00009122_novel14,CA00009122_R1,CA00009122_novel13
LG19	CA00009122	-	A3	7859749-7859747	CA00009122_novel05	CA00009122_novel06,CA00009122_novel08,CA00009122_novel15,CA00009122_novel01,CA00009122_novel07,CA00009122_novel04,CA00009122_novel12,CA00009122_novel03,CA00009122_novel02,CA00009122_novel09,CA00009122_novel14,CA00009122_novel18,CA00009122_novel19,CA00009122_novel11,CA00009122_R1,CA00009122_novel13,CA00009122_novel20,CA00009122_novel17,CA00009122_novel16,CA00009122_novel10,CA00009122_novel05
LG19	CA00009122	-	A3	7860043-7860040	CA00009122_novel06,CA00009122_novel08	CA00009122_novel20,CA00009122_novel06,CA00009122_novel08
LG19	CA00009122	-	A3	7860408-7860400	CA00009122_novel07	CA00009122_novel02,CA00009122_novel07
LG19	CA00009122	-	A3	7860421-7860400	CA00009122_novel07	CA00009122_novel06,CA00009122_novel08,CA00009122_novel15,CA00009122_novel01,CA00009122_novel04,CA00009122_novel12,CA00009122_novel03,CA00009122_novel09,CA00009122_novel14,CA00009122_novel18,CA00009122_novel19,CA00009122_novel11,CA00009122_novel05,CA00009122_R1,CA00009122_novel13,CA00009122_novel16,CA00009122_novel10,CA00009122_novel07
LG19	CA00009122	-	A3	7860421-7860408	CA00009122_novel02	CA00009122_novel06,CA00009122_novel08,CA00009122_novel15,CA00009122_novel01,CA00009122_novel04,CA00009122_novel12,CA00009122_novel03,CA00009122_novel09,CA00009122_novel14,CA00009122_novel18,CA00009122_novel19,CA00009122_novel11,CA00009122_novel05,CA00009122_R1,CA00009122_novel13,CA00009122_novel16,CA00009122_novel10,CA00009122_novel02
LG19	CA00009127	-	A3	7903766-7903579	CA00009127_novel02	CA00009127_novel07,CA00009127_novel08,CA00009127_novel12,CA00009127_novel01,CA00009127_novel03,CA00009127_novel05,CA00009127_novel06,CA00009127_R1,CA00009127_novel02
LG19	CA00009128	-	A3	7930211-7930208	CA00009128_novel03	CA00009128_novel07,CA00009128_novel28,CA00009128_novel19,CA00009128_novel18,CA00009128_novel10,CA00009128_novel05,CA00009128_novel30,CA00009128_novel22,CA00009128_novel20,CA00009128_novel09,CA00009128_novel11,CA00009128_novel01,CA00009128_novel23,CA00009128_novel12,CA00009128_novel04,CA00009128_novel08,CA00009128_novel15,CA00009128_novel34,CA00009128_novel02,CA00009128_novel17,CA00009128_novel33,…
LG19	CA00009128	-	A3	7931737-7931728	CA00009128_novel11	CA00009128_novel07,CA00009128_novel28,CA00009128_novel19,CA00009128_novel18,CA00009128_novel10,CA00009128_novel05,CA00009128_novel30,CA00009128_novel22,CA00009128_novel20,CA00009128_novel09,CA00009128_novel01,CA00009128_novel23,CA00009128_novel12,CA00009128_novel04,CA00009128_novel03,CA00009128_novel08,CA00009128_novel15,CA00009128_novel02,CA00009128_novel17,CA00009128_novel33,CA00009128_novel31,…
LG19	CA00009128	-	A3	7938340-7938283	CA00009128_novel24	CA00009128_novel07,CA00009128_novel19,CA00009128_novel18,CA00009128_novel22,CA00009128_novel09,CA00009128_novel11,CA00009128_novel01,CA00009128_novel12,CA00009128_novel03,CA00009128_novel08,CA00009128_novel16,CA00009128_R1,CA00009128_novel24
LG19	CA00009128	-	A3	7938355-7938283	CA00009128_novel24	CA00009128_novel20,CA00009128_novel23,CA00009128_novel04,CA00009128_novel15,CA00009128_novel02,CA00009128_novel17,CA00009128_novel21,CA00009128_novel14,CA00009128_novel24
LG19	CA00009128	-	A3	7938355-7938340	CA00009128_novel12,CA00009128_novel03,CA00009128_novel16,CA00009128_novel07,CA00009128_novel09,CA00009128_novel08,CA00009128_novel19,CA00009128_novel18,CA00009128_novel22,CA00009128_novel01,CA00009128_R1,CA00009128_novel11	CA00009128_novel20,CA00009128_novel23,CA00009128_novel04,CA00009128_novel15,CA00009128_novel02,CA00009128_novel17,CA00009128_novel21,CA00009128_novel14,CA00009128_novel07,CA00009128_novel19,CA00009128_novel18,CA00009128_novel22,CA00009128_novel09,CA00009128_novel11,CA00009128_novel01,CA00009128_novel12,CA00009128_novel03,CA00009128_novel08,CA00009128_novel16,CA00009128_R1
LG19	CA00009128	-	A3	7939891-7939888	CA00009128_novel15,CA00009128_novel06	CA00009128_novel07,CA00009128_novel10,CA00009128_novel05,CA00009128_novel11,CA00009128_novel01,CA00009128_novel12,CA00009128_novel04,CA00009128_novel03,CA00009128_novel02,CA00009128_novel13,CA00009128_novel16,CA00009128_novel14,CA00009128_R1,CA00009128_novel15,CA00009128_novel06
LG19	CA00009131	+	A3	7968935-7968964	CA00009131_R1	CA00009131_novel02,CA00009131_R1
LG19	CA00009136	-	A3	8022650-8022635	CA00009136_novel08,CA00009136_R1,CA00009136_novel01,CA00009136_novel04,CA00009136_novel06	CA00009136_novel02,CA00009136_novel03,CA00009136_novel01,CA00009136_novel06,CA00009136_novel04,CA00009136_novel08,CA00009136_R1
LG19	CA00009138	-	A3	8072187-8071172	CA00009138_novel24,CA00009138_novel10,CA00009138_novel01,CA00009138_novel21,CA00009138_novel04,CA00009138_novel33,CA00009138_novel43,CA00009138_novel36	CA00009138_novel42,CA00009138_novel33,CA00009138_novel24,CA00009138_novel01,CA00009138_novel43,CA00009138_novel36,CA00009138_novel10,CA00009138_novel21,CA00009138_novel04
LG19	CA00009138	-	A3	8074100-8074097	CA00009138_novel02,CA00009138_novel09,CA00009138_R1,CA00009138_novel38,CA00009138_novel26,CA00009138_novel06,CA00009138_novel17,CA00009138_novel04,CA00009138_novel33,CA00009138_novel31,CA00009138_novel45,CA00009138_novel35,CA00009138_novel41,CA00009138_novel19,CA00009138_novel01	CA00009138_novel29,CA00009138_novel27,CA00009138_novel18,CA00009138_novel36,CA00009138_novel11,CA00009138_novel03,CA00009138_novel45,CA00009138_novel31,CA00009138_novel38,CA00009138_novel33,CA00009138_novel19,CA00009138_novel01,CA00009138_novel41,CA00009138_novel09,CA00009138_novel06,CA00009138_novel02,CA00009138_novel35,CA00009138_novel26,CA00009138_novel17,CA00009138_R1,CA00009138_novel04
LG19	CA00009138	-	A3	8074100-8074097	CA00009138_novel25,CA00009138_novel37,CA00009138_novel39,CA00009138_novel42,CA00009138_novel20,CA00009138_novel10,CA00009138_novel13,CA00009138_novel12,CA00009138_novel22,CA00009138_novel16,CA00009138_novel23,CA00009138_novel32,CA00009138_novel43,CA00009138_novel40,CA00009138_novel44	CA00009138_novel24,CA00009138_novel14,CA00009138_novel34,CA00009138_novel30,CA00009138_novel28,CA00009138_novel15,CA00009138_novel08,CA00009138_novel07,CA00009138_novel21,CA00009138_novel25,CA00009138_novel44,CA00009138_novel40,CA00009138_novel23,CA00009138_novel13,CA00009138_novel42,CA00009138_novel43,CA00009138_novel37,CA00009138_novel22,CA00009138_novel16,CA00009138_novel12,CA00009138_novel10,…
LG19	CA00009138	-	A3	8075207-8075162	CA00009138_novel17	CA00009138_novel25,CA00009138_novel31,CA00009138_novel38,CA00009138_novel33,CA00009138_novel29,CA00009138_novel19,CA00009138_novel18,CA00009138_novel16,CA00009138_novel15,CA00009138_novel11,CA00009138_novel08,CA00009138_novel06,CA00009138_novel02,CA00009138_novel03,CA00009138_R1,CA00009138_novel04,CA00009138_novel17
LG19	CA00009138	-	A3	8075777-8075207	CA00009138_novel27,CA00009138_novel07,CA00009138_novel22,CA00009138_novel23,CA00009138_novel32,CA00009138_novel30,CA00009138_novel28,CA00009138_novel26,CA00009138_novel35,CA00009138_novel09,CA00009138_novel14	CA00009138_novel39,CA00009138_novel27,CA00009138_novel23,CA00009138_novel14,CA00009138_novel30,CA00009138_novel28,CA00009138_novel22,CA00009138_novel09,CA00009138_novel35,CA00009138_novel07,CA00009138_novel26,CA00009138_novel32
LG19	CA00009138	-	A3	8077806-8077053	CA00009138_novel22	CA00009138_novel04,CA00009138_novel22
LG19	CA00009140	-	A3	8112399-8111598	CA00009140_novel02	CA00009140_novel01,CA00009140_novel02
LG19	CA00009144	+	A3	8149369-8149470	CA00009144_novel01	CA00009144_R1,CA00009144_novel01
LG19	CA00009144	+	A3	8171152-8171168	CA00009144_R1,CA00009144_novel14,CA00009144_novel08,CA00009144_novel10,CA00009144_novel11,CA00009144_novel13	CA00009144_novel09,CA00009144_R1,CA00009144_novel10,CA00009144_novel11,CA00009144_novel08,CA00009144_novel13,CA00009144_novel14
LG19	CA00009145	-	A3	8176880-8176832	CA00009145_R1,CA00009145_novel01	CA00009145_novel02,CA00009145_novel01,CA00009145_R1
LG19	CA00009147	-	A3	8192080-8192077	CA00009147_novel04,CA00009147_novel05,CA00009147_novel06,CA00009147_novel07	CA00009147_novel01,CA00009147_novel08,CA00009147_novel02,CA00009147_novel03,CA00009147_R1,CA00009147_novel04,CA00009147_novel06,CA00009147_novel07,CA00009147_novel05
LG19	CA00009151	-	A3	8240751-8240748	CA00009151_novel01	CA00009151_R1,CA00009151_novel01
LG19	CA00009155	-	A3	8283484-8283418	CA00009155_R1	CA00009155_novel01,CA00009155_R1
LG19	CA00009158	-	A3	8342186-8342114	CA00009158_novel07	CA00009158_novel06,CA00009158_novel03,CA00009158_novel04,CA00009158_novel07
LG19	CA00009158	-	A3	8351809-8351806	CA00009158_novel05	CA00009158_novel06,CA00009158_novel03,CA00009158_novel01,CA00009158_novel04,CA00009158_R1,CA00009158_novel07,CA00009158_novel02,CA00009158_novel05
LG19	CA00009158	-	A3	8352110-8352107	CA00009158_novel05,CA00009158_novel06,CA00009158_novel07	CA00009158_R1,CA00009158_novel06,CA00009158_novel07,CA00009158_novel05
LG19	CA00009158	-	A3	8352110-8352107	CA00009158_novel02,CA00009158_novel04	CA00009158_novel03,CA00009158_novel01,CA00009158_novel04,CA00009158_novel02
LG19	CA00009159	-	A3	8365473-8365470	CA00009159_novel10	CA00009159_novel15,CA00009159_novel11,CA00009159_novel07,CA00009159_novel05,CA00009159_novel12,CA00009159_novel08,CA00009159_novel04,CA00009159_novel02,CA00009159_novel03,CA00009159_novel01,CA00009159_novel09,CA00009159_R1,CA00009159_novel10
LG19	CA00009159	-	A3	8367005-8367002	CA00009159_novel12	CA00009159_novel14,CA00009159_novel16,CA00009159_novel15,CA00009159_novel11,CA00009159_novel07,CA00009159_novel10,CA00009159_novel08,CA00009159_novel04,CA00009159_novel03,CA00009159_novel01,CA00009159_novel13,CA00009159_novel09,CA00009159_novel12
LG19	CA00009161	+	A3	8482274-8482292	CA00009161_novel03,CA00009161_R1	CA00009161_novel01,CA00009161_novel02,CA00009161_novel04,CA00009161_R1,CA00009161_novel03
LG19	CA00009162	-	A3	8508634-8507282	CA00009162_novel02,CA00009162_novel04,CA00009162_novel05,CA00009162_R1	CA00009162_novel01,CA00009162_novel05,CA00009162_novel02,CA00009162_novel04,CA00009162_R1
LG19	CA00009180	-	A3	8844184-8844166	CA00009180_novel08,CA00009180_novel03,CA00009180_novel01,CA00009180_novel04,CA00009180_R1	CA00009180_novel09,CA00009180_novel07,CA00009180_novel06,CA00009180_novel02,CA00009180_novel05,CA00009180_novel01,CA00009180_novel03,CA00009180_novel08,CA00009180_novel04,CA00009180_R1
LG19	CA00009181	+	A3	8895192-8895219	CA00009181_novel06,CA00009181_novel07,CA00009181_novel05	CA00009181_R1,CA00009181_novel05,CA00009181_novel06,CA00009181_novel07
LG19	CA00009183	-	A3	8925200-8925195	CA00009183_novel26	CA00009183_novel06,CA00009183_novel26
LG19	CA00009198	+	A3	9277632-9277650	CA00009198_novel02	CA00009198_novel01,CA00009198_novel04,CA00009198_novel02
LG4	CA00009213	-	A3	10533728-10533725	CA00009213_novel04,CA00009213_novel09	CA00009213_novel12,CA00009213_novel13,CA00009213_novel11,CA00009213_novel08,CA00009213_novel02,CA00009213_novel07,CA00009213_novel10,CA00009213_novel05,CA00009213_R1,CA00009213_novel09,CA00009213_novel04
LG4	CA00009213	-	A3	10534371-10534369	CA00009213_novel09	CA00009213_novel13,CA00009213_novel11,CA00009213_novel08,CA00009213_novel02,CA00009213_novel07,CA00009213_novel10,CA00009213_novel04,CA00009213_novel05,CA00009213_novel09
LG4	CA00009221	+	A3	10637471-10637481	CA00009221_novel06	CA00009221_novel01,CA00009221_novel03,CA00009221_novel04,CA00009221_novel02,CA00009221_novel05,CA00009221_R1,CA00009221_novel07,CA00009221_novel08,CA00009221_novel06
LG4	CA00009221	+	A3	10637986-10638002	CA00009221_novel02,CA00009221_novel01,CA00009221_novel07,CA00009221_novel06,CA00009221_R1,CA00009221_novel08,CA00009221_novel04	CA00009221_novel03,CA00009221_novel01,CA00009221_novel04,CA00009221_novel02,CA00009221_novel06,CA00009221_R1,CA00009221_novel07,CA00009221_novel08
LG4	CA00009221	+	A3	10637986-10638005	CA00009221_novel05	CA00009221_novel03,CA00009221_novel05
LG4	CA00009221	+	A3	10638002-10638005	CA00009221_novel05	CA00009221_novel01,CA00009221_novel04,CA00009221_novel02,CA00009221_novel06,CA00009221_R1,CA00009221_novel07,CA00009221_novel08,CA00009221_novel05
LG4	CA00009221	+	A3	10639250-10639253	CA00009221_novel07,CA00009221_R1	CA00009221_novel01,CA00009221_novel03,CA00009221_novel04,CA00009221_novel02,CA00009221_novel05,CA00009221_novel06,CA00009221_novel08,CA00009221_R1,CA00009221_novel07
LG4	CA00009221	+	A3	10652669-10652693	CA00009221_novel09,CA00009221_novel08,CA00009221_novel01,CA00009221_novel06	CA00009221_novel02,CA00009221_novel01,CA00009221_novel06,CA00009221_novel08,CA00009221_novel09
LG4	CA00009251	+	A3	11005224-11005293	CA00009251_novel04,CA00009251_novel05,CA00009251_novel02,CA00009251_novel03	CA00009251_R1,CA00009251_novel02,CA00009251_novel04,CA00009251_novel03,CA00009251_novel05
LG4	CA00009253	+	A3	11060123-11060153	CA00009253_novel01,CA00009253_novel02,CA00009253_novel03	CA00009253_R1,CA00009253_novel01,CA00009253_novel02,CA00009253_novel03
LG4	CA00009266	+	A3	11232290-11232295	CA00009266_novel01,CA00009266_novel02	CA00009266_R1,CA00009266_novel02,CA00009266_novel01
LG4	CA00009279	-	A3	11574347-11574338	CA00009279_novel06	CA00009279_novel05,CA00009279_novel04,CA00009279_R1,CA00009279_novel06
LG4	CA00009280	+	A3	11667594-11667662	CA00009280_novel02	CA00009280_novel01,CA00009280_R1,CA00009280_novel04,CA00009280_novel03,CA00009280_novel02
LG4	CA00009293	+	A3	12152594-12152621	CA00009293_R1	CA00009293_novel01,CA00009293_novel06,CA00009293_novel07,CA00009293_R1
LG4	CA00009303	+	A3	12298850-12298874	CA00009303_novel02,CA00009303_novel01	CA00009303_R1,CA00009303_novel01,CA00009303_novel02
LG4	CA00009323	-	A3	12754183-12754079	CA00009323_R1	CA00009323_novel02,CA00009323_R1
LG4	CA00009344	+	A3	13155902-13155964	CA00009344_novel01,CA00009344_novel02	CA00009344_R1,CA00009344_novel01,CA00009344_novel02
LG4	CA00009345	+	A3	13191032-13191098	CA00009345_novel01,CA00009345_novel02,CA00009345_novel03,CA00009345_novel04,CA00009345_novel05,CA00009345_novel06	CA00009345_R1,CA00009345_novel01,CA00009345_novel03,CA00009345_novel02,CA00009345_novel04,CA00009345_novel05,CA00009345_novel06
LG4	CA00009355	-	A3	13276613-13276307	CA00009355_R1	CA00009355_novel02,CA00009355_R1
LG4	CA00009355	-	A3	13276619-13276307	CA00009355_R1	CA00009355_novel01,CA00009355_R1
LG4	CA00009355	-	A3	13276619-13276613	CA00009355_novel02	CA00009355_novel01,CA00009355_novel02
LG4	CA00009358	-	A3	13295975-13295762	CA00009358_R1	CA00009358_novel04,CA00009358_R1
LG8	CA00009366	+	A3	15268170-15268216	CA00009366_novel01	CA00009366_R1,CA00009366_novel01
LG8	CA00009376	+	A3	15141560-15141562	CA00009376_novel05	CA00009376_novel01,CA00009376_novel02,CA00009376_novel03,CA00009376_novel04,CA00009376_R1,CA00009376_novel06,CA00009376_novel07,CA00009376_novel09,CA00009376_novel05
LG8	CA00009386	-	A3	14659773-14658272	CA00009386_R1	CA00009386_novel03,CA00009386_novel01,CA00009386_R1
LG8	CA00009390	-	A3	14627744-14627735	CA00009390_novel01	CA00009390_novel02,CA00009390_R1,CA00009390_novel01
LG8	CA00009390	-	A3	14631114-14631073	CA00009390_novel02	CA00009390_novel01,CA00009390_novel02
LG8	CA00009399	-	A3	14453632-14453629	CA00009399_novel14,CA00009399_novel17,CA00009399_novel10,CA00009399_novel12,CA00009399_novel13,CA00009399_novel03,CA00009399_novel01,CA00009399_novel05,CA00009399_R1,CA00009399_novel04	CA00009399_novel09,CA00009399_novel15,CA00009399_novel08,CA00009399_novel06,CA00009399_novel07,CA00009399_novel11,CA00009399_novel02,CA00009399_novel16,CA00009399_novel01,CA00009399_novel17,CA00009399_novel14,CA00009399_novel13,CA00009399_novel05,CA00009399_novel04,CA00009399_novel03,CA00009399_novel12,CA00009399_novel10,CA00009399_R1
LG8	CA00009399	-	A3	14456444-14456441	CA00009399_novel10,CA00009399_novel11,CA00009399_novel12,CA00009399_novel13,CA00009399_novel03,CA00009399_novel02,CA00009399_novel01,CA00009399_novel07,CA00009399_novel06,CA00009399_novel05,CA00009399_novel04,CA00009399_novel09,CA00009399_novel08	CA00009399_R1,CA00009399_novel09,CA00009399_novel08,CA00009399_novel01,CA00009399_novel06,CA00009399_novel13,CA00009399_novel07,CA00009399_novel11,CA00009399_novel05,CA00009399_novel04,CA00009399_novel03,CA00009399_novel02,CA00009399_novel12,CA00009399_novel10
LG8	CA00009435	+	A3	13635481-13635523	CA00009435_novel02,CA00009435_novel03	CA00009435_R1,CA00009435_novel02,CA00009435_novel03
LG8	CA00009435	+	A3	13651674-13651683	CA00009435_novel03	CA00009435_novel01,CA00009435_novel02,CA00009435_novel04,CA00009435_novel03
LG8	CA00009436	+	A3	13586835-13586838	CA00009436_novel04,CA00009436_novel09	CA00009436_R1,CA00009436_novel02,CA00009436_novel03,CA00009436_novel01,CA00009436_novel05,CA00009436_novel11,CA00009436_novel12,CA00009436_novel13,CA00009436_novel15,CA00009436_novel16,CA00009436_novel04,CA00009436_novel09
LG8	CA00009436	+	A3	13601225-13601231	CA00009436_novel05	CA00009436_R1,CA00009436_novel02,CA00009436_novel06,CA00009436_novel03,CA00009436_novel04,CA00009436_novel01,CA00009436_novel11,CA00009436_novel12,CA00009436_novel13,CA00009436_novel14,CA00009436_novel15,CA00009436_novel16,CA00009436_novel17,CA00009436_novel18,CA00009436_novel19,CA00009436_novel20,CA00009436_novel22,CA00009436_novel05
LG8	CA00009436	+	A3	13602611-13602725	CA00009436_novel02,CA00009436_novel04	CA00009436_R1,CA00009436_novel06,CA00009436_novel01,CA00009436_novel09,CA00009436_novel10,CA00009436_novel05,CA00009436_novel11,CA00009436_novel12,CA00009436_novel13,CA00009436_novel14,CA00009436_novel15,CA00009436_novel16,CA00009436_novel17,CA00009436_novel18,CA00009436_novel19,CA00009436_novel20,CA00009436_novel22,CA00009436_novel23,CA00009436_novel24,CA00009436_novel02,CA00009436_novel04
LG8	CA00009436	+	A3	13602611-13602794	CA00009436_novel03	CA00009436_R1,CA00009436_novel06,CA00009436_novel01,CA00009436_novel09,CA00009436_novel10,CA00009436_novel05,CA00009436_novel11,CA00009436_novel12,CA00009436_novel13,CA00009436_novel14,CA00009436_novel15,CA00009436_novel16,CA00009436_novel17,CA00009436_novel18,CA00009436_novel19,CA00009436_novel20,CA00009436_novel22,CA00009436_novel23,CA00009436_novel24,CA00009436_novel03
LG8	CA00009436	+	A3	13602725-13602794	CA00009436_novel03	CA00009436_novel02,CA00009436_novel04,CA00009436_novel03
LG8	CA00009441	-	A3	13544764-13544656	CA00009441_novel01	CA00009441_R1,CA00009441_novel01
LG8	CA00009450	-	A3	13373315-13372518	CA00009450_novel01	CA00009450_novel02,CA00009450_novel01
LG8	CA00009455	-	A3	13279800-13279786	CA00009455_novel03	CA00009455_novel02,CA00009455_R1,CA00009455_novel03
LG8	CA00009456	+	A3	13276359-13276389	CA00009456_R1	CA00009456_novel01,CA00009456_R1
LG8	CA00009457	-	A3	13242490-13242442	CA00009457_novel02	CA00009457_novel03,CA00009457_novel09,CA00009457_novel11,CA00009457_novel08,CA00009457_novel04,CA00009457_novel01,CA00009457_novel10,CA00009457_R1,CA00009457_novel05,CA00009457_novel02
LG8	CA00009458	-	A3	13199389-13199362	CA00009458_novel03,CA00009458_R1,CA00009458_novel28,CA00009458_novel38,CA00009458_novel17,CA00009458_novel14,CA00009458_novel15,CA00009458_novel12,CA00009458_novel13,CA00009458_novel10,CA00009458_novel30,CA00009458_novel31,CA00009458_novel32,CA00009458_novel33,CA00009458_novel34,CA00009458_novel35,CA00009458_novel36,CA00009458_novel19,CA00009458_novel23,CA00009458_novel41,CA00009458_novel40,CA000…	CA00009458_novel04,CA00009458_novel41,CA00009458_novel01,CA00009458_novel08,CA00009458_novel10,CA00009458_novel38,CA00009458_novel31,CA00009458_novel40,CA00009458_novel35,CA00009458_novel27,CA00009458_novel30,CA00009458_novel21,CA00009458_novel33,CA00009458_novel14,CA00009458_novel13,CA00009458_novel05,CA00009458_novel42,CA00009458_novel36,CA00009458_novel34,CA00009458_novel28,CA00009458_novel26,…
LG8	CA00009458	-	A3	13199965-13199929	CA00009458_novel03,CA00009458_R1,CA00009458_novel28,CA00009458_novel38,CA00009458_novel17,CA00009458_novel14,CA00009458_novel15,CA00009458_novel12,CA00009458_novel13,CA00009458_novel30,CA00009458_novel31,CA00009458_novel32,CA00009458_novel33,CA00009458_novel34,CA00009458_novel35,CA00009458_novel36,CA00009458_novel37,CA00009458_novel23,CA00009458_novel22,CA00009458_novel19,CA00009458_novel05,CA000…	CA00009458_novel11,CA00009458_novel01,CA00009458_novel08,CA00009458_novel38,CA00009458_novel31,CA00009458_novel37,CA00009458_novel35,CA00009458_novel27,CA00009458_novel30,CA00009458_novel21,CA00009458_novel33,CA00009458_novel14,CA00009458_novel13,CA00009458_novel05,CA00009458_novel36,CA00009458_novel34,CA00009458_novel28,CA00009458_novel26,CA00009458_novel24,CA00009458_novel22,CA00009458_novel04,…
LG8	CA00009458	-	A3	13214275-13213864	CA00009458_R1,CA00009458_novel28,CA00009458_novel16,CA00009458_novel17,CA00009458_novel14,CA00009458_novel15,CA00009458_novel12,CA00009458_novel13,CA00009458_novel02,CA00009458_novel30,CA00009458_novel31,CA00009458_novel25,CA00009458_novel24,CA00009458_novel27,CA00009458_novel08,CA00009458_novel18,CA00009458_novel19,CA00009458_novel05,CA00009458_novel04,CA00009458_novel07,CA00009458_novel06,CA000…	CA00009458_novel03,CA00009458_novel01,CA00009458_novel08,CA00009458_novel31,CA00009458_novel27,CA00009458_novel30,CA00009458_novel21,CA00009458_novel14,CA00009458_novel13,CA00009458_novel05,CA00009458_novel28,CA00009458_novel26,CA00009458_novel24,CA00009458_novel04,CA00009458_novel18,CA00009458_novel17,CA00009458_novel16,CA00009458_novel12,CA00009458_novel15,CA00009458_novel06,CA00009458_novel07,…
LG8	CA00009458	-	A3	13215221-13215186	CA00009458_novel12	CA00009458_novel14,CA00009458_novel12
LG8	CA00009490	-	A3	12556326-12556287	CA00009490_R1	CA00009490_novel01,CA00009490_novel02,CA00009490_R1
LG8	CA00009501	-	A3	12358998-12358284	CA00009501_novel04	CA00009501_novel14,CA00009501_novel04
LG8	CA00009501	-	A3	12359060-12358998	CA00009501_novel03,CA00009501_novel11,CA00009501_novel10,CA00009501_novel13,CA00009501_novel01,CA00009501_novel12,CA00009501_novel17,CA00009501_R1,CA00009501_novel09,CA00009501_novel07,CA00009501_novel14	CA00009501_novel02,CA00009501_novel06,CA00009501_novel03,CA00009501_novel14,CA00009501_novel10,CA00009501_novel17,CA00009501_novel12,CA00009501_novel11,CA00009501_novel09,CA00009501_novel07,CA00009501_novel01,CA00009501_novel13,CA00009501_R1
LG8	CA00009501	-	A3	12363480-12363451	CA00009501_novel17,CA00009501_novel16,CA00009501_novel12,CA00009501_novel02,CA00009501_novel11,CA00009501_novel03,CA00009501_novel13,CA00009501_novel01,CA00009501_novel15,CA00009501_novel14,CA00009501_novel04,CA00009501_novel05,CA00009501_R1,CA00009501_novel06,CA00009501_novel09,CA00009501_novel07	CA00009501_novel18,CA00009501_novel03,CA00009501_novel14,CA00009501_novel02,CA00009501_novel17,CA00009501_novel12,CA00009501_novel04,CA00009501_novel06,CA00009501_novel16,CA00009501_novel11,CA00009501_novel09,CA00009501_novel07,CA00009501_novel01,CA00009501_novel13,CA00009501_R1,CA00009501_novel15,CA00009501_novel05
LG8	CA00009501	-	A3	12365766-12365562	CA00009501_novel01,CA00009501_novel04,CA00009501_novel16	CA00009501_novel09,CA00009501_novel04,CA00009501_novel16,CA00009501_novel01
LG8	CA00009501	-	A3	12366970-12366949	CA00009501_novel07	CA00009501_novel03,CA00009501_novel14,CA00009501_novel10,CA00009501_novel02,CA00009501_novel12,CA00009501_novel04,CA00009501_novel06,CA00009501_novel16,CA00009501_novel11,CA00009501_novel09,CA00009501_novel01,CA00009501_novel13,CA00009501_R1,CA00009501_novel15,CA00009501_novel08,CA00009501_novel05,CA00009501_novel07
LG8	CA00009507	-	A3	12182448-12180830	CA00009507_novel01,CA00009507_novel10,CA00009507_novel12,CA00009507_novel09	CA00009507_novel06,CA00009507_novel10,CA00009507_novel01,CA00009507_novel12,CA00009507_novel09
LG8	CA00009508	-	A3	12151661-12151650	CA00009508_novel02	CA00009508_novel01,CA00009508_R1,CA00009508_novel02
LG8	CA00009508	-	A3	12155610-12155605	CA00009508_novel02	CA00009508_novel01,CA00009508_novel03,CA00009508_R1,CA00009508_novel02
LG8	CA00009515	-	A3	12089241-12088888	CA00009515_R1	CA00009515_novel01,CA00009515_R1
LG8	CA00009518	-	A3	12012138-12012135	CA00009518_novel08,CA00009518_novel05,CA00009518_novel11	CA00009518_novel09,CA00009518_novel03,CA00009518_novel08,CA00009518_novel11,CA00009518_novel05
LG8	CA00009518	-	A3	12012138-12012135	CA00009518_novel12,CA00009518_R1,CA00009518_novel10	CA00009518_novel04,CA00009518_novel06,CA00009518_novel12,CA00009518_R1,CA00009518_novel10
LG8	CA00009518	-	A3	12012832-12012135	CA00009518_novel12,CA00009518_R1,CA00009518_novel10	CA00009518_novel07,CA00009518_novel12,CA00009518_R1,CA00009518_novel10
LG8	CA00009518	-	A3	12012832-12012138	CA00009518_novel04,CA00009518_novel06	CA00009518_novel07,CA00009518_novel04,CA00009518_novel06
LG8	CA00009527	+	A3	11857465-11857468	CA00009527_novel06	CA00009527_novel02,CA00009527_novel05,CA00009527_novel03,CA00009527_novel07,CA00009527_novel04,CA00009527_novel06
LG8	CA00009527	+	A3	11857465-11857531	CA00009527_novel01	CA00009527_novel02,CA00009527_novel05,CA00009527_novel03,CA00009527_novel07,CA00009527_novel04,CA00009527_novel01
LG8	CA00009527	+	A3	11857468-11857531	CA00009527_novel01	CA00009527_novel06,CA00009527_novel01
LG8	CA00009527	+	A3	11858849-11858871	CA00009527_novel03,CA00009527_novel01,CA00009527_novel06,CA00009527_novel05,CA00009527_R1	CA00009527_novel02,CA00009527_novel01,CA00009527_novel05,CA00009527_novel06,CA00009527_novel03,CA00009527_R1
LG5	CA00009540	+	A3	7220457-7220541	CA00009540_novel01	CA00009540_novel02,CA00009540_R1,CA00009540_novel03,CA00009540_novel01
LG5	CA00009541	-	A3	7194642-7194606	CA00009541_novel08,CA00009541_novel06,CA00009541_novel07,CA00009541_novel04,CA00009541_novel05,CA00009541_novel03	CA00009541_R1,CA00009541_novel03,CA00009541_novel07,CA00009541_novel06,CA00009541_novel04,CA00009541_novel05,CA00009541_novel08
LG5	CA00009542	-	A3	7184773-7184750	CA00009542_novel05,CA00009542_novel06,CA00009542_novel04	CA00009542_R1,CA00009542_novel06,CA00009542_novel04,CA00009542_novel05
LG5	CA00009542	-	A3	7184957-7184750	CA00009542_novel03	CA00009542_novel02,CA00009542_novel03
LG5	CA00009545	+	A3	7138707-7138714	CA00009545_novel02,CA00009545_R1	CA00009545_novel01,CA00009545_novel02,CA00009545_R1
LG5	CA00009551	+	A3	7062246-7062251	CA00009551_novel04	CA00009551_R1,CA00009551_novel05,CA00009551_novel04
LG5	CA00009553	+	A3	7031671-7031704	CA00009553_R1,CA00009553_novel02	CA00009553_novel03,CA00009553_R1,CA00009553_novel02
LG5	CA00009553	+	A3	7045412-7045415	CA00009553_novel06	CA00009553_R1,CA00009553_novel02,CA00009553_novel03,CA00009553_novel04,CA00009553_novel05,CA00009553_novel06
LG5	CA00009564	-	A3	6868580-6868572	CA00009564_R1	CA00009564_novel02,CA00009564_novel01,CA00009564_R1
LG5	CA00009571	+	A3	6804230-6804235	CA00009571_R1,CA00009571_novel01	CA00009571_novel02,CA00009571_novel01,CA00009571_R1
LG5	CA00009603	-	A3	5841142-5841127	CA00009603_novel01	CA00009603_novel02,CA00009603_novel01
LG5	CA00009603	-	A3	5841178-5841127	CA00009603_novel01	CA00009603_R1,CA00009603_novel01
LG5	CA00009603	-	A3	5841178-5841142	CA00009603_novel02	CA00009603_R1,CA00009603_novel02
LG5	CA00009615	+	A3	5704390-5705480	CA00009615_R1,CA00009615_novel01	CA00009615_novel02,CA00009615_R1,CA00009615_novel01
LG5	CA00009616	+	A3	5683674-5683725	CA00009616_R1	CA00009616_novel01,CA00009616_R1
LG5	CA00009623	+	A3	5517688-5517691	CA00009623_novel03	CA00009623_R1,CA00009623_novel02,CA00009623_novel03
LG5	CA00009649	-	A3	5148046-5148028	CA00009649_R1	CA00009649_novel01,CA00009649_R1
LG5	CA00009649	-	A3	5151075-5151071	CA00009649_R1	CA00009649_novel01,CA00009649_R1
LG5	CA00009668	+	A3	4753456-4753484	CA00009668_novel04,CA00009668_novel02	CA00009668_novel01,CA00009668_novel04,CA00009668_novel02
LG5	CA00009668	+	A3	4763666-4763669	CA00009668_novel03,CA00009668_novel01	CA00009668_novel04,CA00009668_novel02,CA00009668_R1,CA00009668_novel05,CA00009668_novel01,CA00009668_novel03
LG5	CA00009676	-	A3	4376593-4376554	CA00009676_R1	CA00009676_novel01,CA00009676_R1
LG5	CA00009689	+	A3	4036577-4036623	CA00009689_novel01	CA00009689_R1,CA00009689_novel01
LG5	CA00009689	+	A3	4037595-4037623	CA00009689_novel01	CA00009689_R1,CA00009689_novel01
LG5	CA00009692	+	A3	3946559-3946577	CA00009692_novel01	CA00009692_R1,CA00009692_novel01
LG5	CA00009697	+	A3	3796590-3796633	CA00009697_novel04,CA00009697_novel05,CA00009697_novel06	CA00009697_R1,CA00009697_novel02,CA00009697_novel03,CA00009697_novel04,CA00009697_novel05,CA00009697_novel06
LG38	CA00009717	-	A3	6674628-6674621	CA00009717_novel01	CA00009717_novel02,CA00009717_novel01
LG38	CA00009720	-	A3	6515391-6515388	CA00009720_novel02	CA00009720_R1,CA00009720_novel02
LG38	CA00009720	-	A3	6531919-6531916	CA00009720_novel17,CA00009720_novel22	CA00009720_R1,CA00009720_novel19,CA00009720_novel20,CA00009720_novel22,CA00009720_novel17
LG38	CA00009722	+	A3	6460473-6460501	CA00009722_novel04	CA00009722_novel03,CA00009722_novel05,CA00009722_novel04
LG38	CA00009723	+	A3	6432739-6432792	CA00009723_R1	CA00009723_novel01,CA00009723_R1
LG38	CA00009725	-	A3	6392850-6392817	CA00009725_R1	CA00009725_novel01,CA00009725_novel02,CA00009725_novel06,CA00009725_novel05,CA00009725_novel04,CA00009725_novel03,CA00009725_R1
LG38	CA00009742	-	A3	6239707-6238823	CA00009742_novel08,CA00009742_novel12,CA00009742_R1	CA00009742_novel01,CA00009742_novel12,CA00009742_novel08,CA00009742_R1
LG38	CA00009742	-	A3	6241047-6241045	CA00009742_novel09,CA00009742_novel08,CA00009742_novel02,CA00009742_novel01,CA00009742_novel07,CA00009742_novel06,CA00009742_novel05	CA00009742_novel04,CA00009742_novel01,CA00009742_novel05,CA00009742_novel06,CA00009742_novel07,CA00009742_novel02,CA00009742_novel08,CA00009742_novel09
LG38	CA00009743	-	A3	6221801-6221798	CA00009743_R1,CA00009743_novel02	CA00009743_novel01,CA00009743_R1,CA00009743_novel02
LG38	CA00009745	-	A3	6162481-6162476	CA00009745_novel01	CA00009745_novel03,CA00009745_novel05,CA00009745_novel10,CA00009745_novel06,CA00009745_novel16,CA00009745_novel15,CA00009745_novel14,CA00009745_novel13,CA00009745_novel12,CA00009745_novel07,CA00009745_novel11,CA00009745_novel04,CA00009745_novel08,CA00009745_R1,CA00009745_novel01
LG38	CA00009745	-	A3	6170366-6170363	CA00009745_novel06	CA00009745_novel03,CA00009745_novel05,CA00009745_novel07,CA00009745_novel01,CA00009745_novel04,CA00009745_novel08,CA00009745_R1,CA00009745_novel09,CA00009745_novel02,CA00009745_novel06
LG38	CA00009752	-	A3	6051483-6051342	CA00009752_R1	CA00009752_novel05,CA00009752_novel06,CA00009752_novel09,CA00009752_novel07,CA00009752_R1
LG38	CA00009753	-	A3	6039754-6039696	CA00009753_novel01	CA00009753_novel02,CA00009753_novel01
LG38	CA00009760	-	A3	5941609-5941605	CA00009760_novel06	CA00009760_novel05,CA00009760_novel02,CA00009760_novel01,CA00009760_novel03,CA00009760_novel04,CA00009760_R1,CA00009760_novel06
LG38	CA00009766	+	A3	5865633-5865639	CA00009766_R1,CA00009766_novel07,CA00009766_novel06,CA00009766_novel02	CA00009766_novel05,CA00009766_R1,CA00009766_novel02,CA00009766_novel06,CA00009766_novel07
LG38	CA00009766	+	A3	5871044-5871118	CA00009766_novel08	CA00009766_R1,CA00009766_novel04,CA00009766_novel05,CA00009766_novel06,CA00009766_novel07,CA00009766_novel09,CA00009766_novel10,CA00009766_novel08
LG38	CA00009767	+	A3	5830917-5830963	CA00009767_novel04	CA00009767_novel01,CA00009767_novel02,CA00009767_novel05,CA00009767_novel04
LG38	CA00009767	+	A3	5830917-5830966	CA00009767_novel03	CA00009767_novel01,CA00009767_novel02,CA00009767_novel05,CA00009767_novel03
LG38	CA00009767	+	A3	5830963-5830966	CA00009767_novel03	CA00009767_novel04,CA00009767_novel03
LG38	CA00009771	-	A3	5774007-5773989	CA00009771_novel01	CA00009771_R1,CA00009771_novel01
LG38	CA00009777	-	A3	5562225-5562159	CA00009777_novel01	CA00009777_novel02,CA00009777_R1,CA00009777_novel01
LG38	CA00009777	-	A3	5562958-5562546	CA00009777_R1	CA00009777_novel01,CA00009777_R1
LG38	CA00009777	-	A3	5563673-5563628	CA00009777_novel02,CA00009777_novel01	CA00009777_R1,CA00009777_novel02,CA00009777_novel01
LG38	CA00009811	+	A3	4546643-4546653	CA00009811_novel01,CA00009811_novel02,CA00009811_novel03,CA00009811_novel04	CA00009811_R1,CA00009811_novel02,CA00009811_novel04,CA00009811_novel03,CA00009811_novel01
LG38	CA00009815	-	A3	4519781-4519679	CA00009815_R1	CA00009815_novel05,CA00009815_novel01,CA00009815_novel04,CA00009815_novel03,CA00009815_R1
LG38	CA00009816	-	A3	4514596-4514476	CA00009816_R1	CA00009816_novel01,CA00009816_R1
LG38	CA00009818	-	A3	4478797-4478722	CA00009818_novel01,CA00009818_novel02	CA00009818_R1,CA00009818_novel02,CA00009818_novel01
LG38	CA00009820	-	A3	4459863-4459803	CA00009820_R1	CA00009820_novel01,CA00009820_R1
LG38	CA00009822	-	A3	4434853-4434850	CA00009822_R1	CA00009822_novel02,CA00009822_novel04,CA00009822_novel03,CA00009822_R1
LG38	CA00009822	-	A3	4445529-4445526	CA00009822_R1	CA00009822_novel01,CA00009822_R1
LG9	CA00009853	+	A3	8155896-8155944	CA00009853_R1	CA00009853_novel01,CA00009853_novel02,CA00009853_novel03,CA00009853_R1
LG9	CA00009859	-	A3	8220506-8220503	CA00009859_novel05	CA00009859_novel01,CA00009859_novel08,CA00009859_novel02,CA00009859_novel03,CA00009859_novel04,CA00009859_novel07,CA00009859_novel05
LG9	CA00009859	-	A3	8221045-8220937	CA00009859_novel05,CA00009859_novel07	CA00009859_novel01,CA00009859_novel08,CA00009859_novel02,CA00009859_novel03,CA00009859_novel04,CA00009859_novel05,CA00009859_novel07
LG9	CA00009887	+	A3	9350463-9350475	CA00009887_novel02,CA00009887_R1	CA00009887_novel01,CA00009887_novel02,CA00009887_R1
LG9	CA00009889	-	A3	9400094-9400048	CA00009889_novel04,CA00009889_novel07,CA00009889_novel06,CA00009889_novel05,CA00009889_R1,CA00009889_novel08	CA00009889_novel01,CA00009889_novel02,CA00009889_novel03,CA00009889_novel06,CA00009889_novel07,CA00009889_novel04,CA00009889_novel08,CA00009889_novel05,CA00009889_R1
LG9	CA00009893	+	A3	9632581-9633687	CA00009893_novel02	CA00009893_novel04,CA00009893_novel02
LG9	CA00009893	+	A3	9634234-9634310	CA00009893_novel04,CA00009893_novel05,CA00009893_novel02,CA00009893_novel01	CA00009893_novel06,CA00009893_novel01,CA00009893_novel02,CA00009893_novel05,CA00009893_novel04
LG9	CA00009894	+	A3	9656613-9656694	CA00009894_novel03	CA00009894_R1,CA00009894_novel01,CA00009894_novel04,CA00009894_novel05,CA00009894_novel06,CA00009894_novel07,CA00009894_novel08,CA00009894_novel09,CA00009894_novel10,CA00009894_novel11,CA00009894_novel03
LG9	CA00009899	-	A3	9747029-9746995	CA00009899_novel02	CA00009899_novel09,CA00009899_novel01,CA00009899_novel08,CA00009899_novel03,CA00009899_novel05,CA00009899_R1,CA00009899_novel06,CA00009899_novel04,CA00009899_novel02
LG9	CA00009899	-	A3	9748246-9748240	CA00009899_novel02,CA00009899_novel04,CA00009899_novel05,CA00009899_novel08	CA00009899_novel01,CA00009899_novel03,CA00009899_R1,CA00009899_novel06,CA00009899_novel07,CA00009899_novel02,CA00009899_novel08,CA00009899_novel05,CA00009899_novel04
LG9	CA00009916	+	A3	10456636-10456675	CA00009916_R1	CA00009916_novel08,CA00009916_R1
LG9	CA00009916	+	A3	10573957-10573978	CA00009916_novel62	CA00009916_R1,CA00009916_novel59,CA00009916_novel60,CA00009916_novel61,CA00009916_novel62
LG9	CA00009917	+	A3	10628008-10628009	CA00009917_novel10	CA00009917_novel01,CA00009917_novel02,CA00009917_novel04,CA00009917_novel06,CA00009917_novel07,CA00009917_novel05,CA00009917_novel03,CA00009917_R1,CA00009917_novel08,CA00009917_novel09,CA00009917_novel11,CA00009917_novel12,CA00009917_novel13,CA00009917_novel14,CA00009917_novel15,CA00009917_novel16,CA00009917_novel18,CA00009917_novel19,CA00009917_novel20,CA00009917_novel21,CA00009917_novel22,CA000…
LG9	CA00009918	-	A3	10644132-10644128	CA00009918_novel01	CA00009918_novel02,CA00009918_novel01
LG9	CA00009923	-	A3	10853935-10853179	CA00009923_novel13,CA00009923_novel01,CA00009923_novel06,CA00009923_novel14,CA00009923_novel18,CA00009923_novel07	CA00009923_novel17,CA00009923_novel04,CA00009923_novel18,CA00009923_novel01,CA00009923_novel13,CA00009923_novel14,CA00009923_novel07,CA00009923_novel06
LG9	CA00009923	-	A3	10854372-10854365	CA00009923_novel03	CA00009923_novel13,CA00009923_novel14,CA00009923_novel07,CA00009923_novel06,CA00009923_novel17,CA00009923_novel04,CA00009923_R1,CA00009923_novel05,CA00009923_novel02,CA00009923_novel03
LG9	CA00009923	-	A3	10856781-10856778	CA00009923_novel03,CA00009923_novel06	CA00009923_novel13,CA00009923_novel07,CA00009923_novel17,CA00009923_novel04,CA00009923_R1,CA00009923_novel05,CA00009923_novel02,CA00009923_novel06,CA00009923_novel03
tig00002576_arrow	CA00009937	-	A3	95697-95670	CA00009937_novel01	CA00009937_R1,CA00009937_novel01
tig00002576_arrow	CA00009938	-	A3	111040-109070	CA00009938_novel02,CA00009938_novel08,CA00009938_novel04	CA00009938_novel05,CA00009938_novel02,CA00009938_novel08,CA00009938_novel04
tig00002576_arrow	CA00009940	-	A3	135184-135171	CA00009940_novel03	CA00009940_novel02,CA00009940_novel04,CA00009940_novel05,CA00009940_R1,CA00009940_novel03
tig00002576_arrow	CA00009957	-	A3	333681-333657	CA00009957_novel02	CA00009957_novel01,CA00009957_novel03,CA00009957_R1,CA00009957_novel02
tig00002576_arrow	CA00009965	+	A3	607349-607357	CA00009965_novel04,CA00009965_novel03	CA00009965_novel01,CA00009965_R1,CA00009965_novel04,CA00009965_novel03
tig00002576_arrow	CA00009968	+	A3	648975-650348	CA00009968_novel05,CA00009968_novel07,CA00009968_novel06,CA00009968_novel03	CA00009968_novel01,CA00009968_novel02,CA00009968_novel03,CA00009968_novel05,CA00009968_novel06,CA00009968_novel07
tig00002576_arrow	CA00009983	+	A3	886913-886916	CA00009983_novel01	CA00009983_R1,CA00009983_novel01
tig00002576_arrow	CA00009995	-	A3	1008948-1008865	CA00009995_R1,CA00009995_novel08,CA00009995_novel05,CA00009995_novel04,CA00009995_novel07,CA00009995_novel01,CA00009995_novel03	CA00009995_novel02,CA00009995_novel03,CA00009995_novel08,CA00009995_novel05,CA00009995_novel04,CA00009995_novel01,CA00009995_R1,CA00009995_novel07
tig00002576_arrow	CA00009995	-	A3	1012058-1011390	CA00009995_R1,CA00009995_novel09,CA00009995_novel05,CA00009995_novel04,CA00009995_novel06,CA00009995_novel01,CA00009995_novel03,CA00009995_novel02	CA00009995_novel07,CA00009995_novel02,CA00009995_novel03,CA00009995_novel05,CA00009995_novel06,CA00009995_novel04,CA00009995_novel01,CA00009995_R1,CA00009995_novel09
tig00002576_arrow	CA00009995	-	A3	1012058-1011909	CA00009995_novel10	CA00009995_novel07,CA00009995_novel10
tig00002576_arrow	CA00009999	-	A3	1172761-1172711	CA00009999_R1	CA00009999_novel01,CA00009999_novel02,CA00009999_R1
tig00002576_arrow	CA00010020	-	A3	1574540-1573140	CA00010020_novel01	CA00010020_novel04,CA00010020_novel01
tig00002576_arrow	CA00010024	-	A3	1654241-1654058	CA00010024_R1	CA00010024_novel04,CA00010024_R1
tig00002576_arrow	CA00010026	+	A3	1717871-1717892	CA00010026_novel01	CA00010026_R1,CA00010026_novel01
tig00002576_arrow	CA00010027	+	A3	1722673-1722758	CA00010027_novel02	CA00010027_R1,CA00010027_novel01,CA00010027_novel02
tig00002576_arrow	CA00010027	+	A3	1727227-1727246	CA00010027_novel01,CA00010027_novel03,CA00010027_novel02	CA00010027_R1,CA00010027_novel02,CA00010027_novel01,CA00010027_novel03
tig00002576_arrow	CA00010041	-	A3	1970843-1970825	CA00010041_novel01,CA00010041_novel03,CA00010041_novel02	CA00010041_R1,CA00010041_novel03,CA00010041_novel02,CA00010041_novel01
tig00002576_arrow	CA00010041	-	A3	1972358-1972333	CA00010041_novel01	CA00010041_R1,CA00010041_novel01
tig00002576_arrow	CA00010052	+	A3	2085334-2085340	CA00010052_novel01,CA00010052_novel03,CA00010052_novel02	CA00010052_R1,CA00010052_novel01,CA00010052_novel02,CA00010052_novel03
tig00002576_arrow	CA00010052	+	A3	2086014-2086023	CA00010052_novel04	CA00010052_novel01,CA00010052_novel02,CA00010052_R1,CA00010052_novel03,CA00010052_novel04
tig00002576_arrow	CA00010054	+	A3	2129562-2129568	CA00010054_novel09,CA00010054_novel08	CA00010054_R1,CA00010054_novel01,CA00010054_novel02,CA00010054_novel03,CA00010054_novel04,CA00010054_novel05,CA00010054_novel06,CA00010054_novel07,CA00010054_novel10,CA00010054_novel08,CA00010054_novel09
LG30F	CA00010079	+	A3	2909681-2909822	CA00010079_novel01,CA00010079_novel02	CA00010079_novel03,CA00010079_novel01,CA00010079_novel02
LG30F	CA00010079	+	A3	2972339-2972345	CA00010079_novel08	CA00010079_novel03,CA00010079_R1,CA00010079_novel05,CA00010079_novel04,CA00010079_novel07,CA00010079_novel09,CA00010079_novel06,CA00010079_novel08
LG30F	CA00010079	+	A3	2977802-2977907	CA00010079_novel04,CA00010079_novel06	CA00010079_novel03,CA00010079_novel05,CA00010079_novel07,CA00010079_novel08,CA00010079_novel04,CA00010079_novel06
LG30F	CA00010088	+	A3	2696188-2697199	CA00010088_novel01,CA00010088_novel02,CA00010088_R1,CA00010088_novel06	CA00010088_novel03,CA00010088_novel01,CA00010088_novel02,CA00010088_R1,CA00010088_novel06
LG30F	CA00010093	+	A3	2605751-2605754	CA00010093_novel08,CA00010093_novel02	CA00010093_novel01,CA00010093_novel04,CA00010093_novel07,CA00010093_novel05,CA00010093_novel03,CA00010093_novel06,CA00010093_novel02,CA00010093_novel08
LG30F	CA00010093	+	A3	2605751-2605754	CA00010093_novel17	CA00010093_novel12,CA00010093_R1,CA00010093_novel17
LG30F	CA00010093	+	A3	2608366-2609559	CA00010093_novel12,CA00010093_novel11,CA00010093_novel15,CA00010093_R1,CA00010093_novel23,CA00010093_novel06	CA00010093_novel05,CA00010093_novel14,CA00010093_novel06,CA00010093_novel11,CA00010093_novel12,CA00010093_R1,CA00010093_novel15,CA00010093_novel23
LG30F	CA00010093	+	A3	2610147-2610160	CA00010093_novel19	CA00010093_novel01,CA00010093_novel02,CA00010093_novel04,CA00010093_novel07,CA00010093_novel05,CA00010093_novel03,CA00010093_novel06,CA00010093_novel09,CA00010093_novel11,CA00010093_novel16,CA00010093_novel12,CA00010093_novel10,CA00010093_novel13,CA00010093_novel17,CA00010093_R1,CA00010093_novel18,CA00010093_novel14,CA00010093_novel15,CA00010093_novel20,CA00010093_novel22,CA00010093_novel23,CA000…
LG30F	CA00010093	+	A3	2610643-2610646	CA00010093_novel20,CA00010093_novel22,CA00010093_R1,CA00010093_novel09,CA00010093_novel05,CA00010093_novel04,CA00010093_novel23,CA00010093_novel06,CA00010093_novel07,CA00010093_novel26,CA00010093_novel27,CA00010093_novel24,CA00010093_novel03,CA00010093_novel13,CA00010093_novel12,CA00010093_novel11,CA00010093_novel10,CA00010093_novel17,CA00010093_novel16,CA00010093_novel15,CA00010093_novel14,CA000…	CA00010093_novel08,CA00010093_novel01,CA00010093_novel02,CA00010093_novel04,CA00010093_novel07,CA00010093_novel05,CA00010093_novel03,CA00010093_novel06,CA00010093_novel09,CA00010093_novel11,CA00010093_novel16,CA00010093_novel12,CA00010093_novel10,CA00010093_novel13,CA00010093_novel17,CA00010093_R1,CA00010093_novel18,CA00010093_novel14,CA00010093_novel19,CA00010093_novel15,CA00010093_novel20,CA000…
LG30F	CA00010093	+	A3	2613671-2613832	CA00010093_novel21	CA00010093_novel02,CA00010093_novel04,CA00010093_novel07,CA00010093_novel05,CA00010093_novel08,CA00010093_novel03,CA00010093_novel06,CA00010093_novel09,CA00010093_novel11,CA00010093_novel16,CA00010093_novel12,CA00010093_novel10,CA00010093_novel13,CA00010093_novel17,CA00010093_R1,CA00010093_novel18,CA00010093_novel14,CA00010093_novel19,CA00010093_novel15,CA00010093_novel20,CA00010093_novel22,CA000…
LG30F	CA00010094	-	A3	2603240-2603171	CA00010094_R1	CA00010094_novel01,CA00010094_R1
LG30F	CA00010095	-	A3	2594868-2593910	CA00010095_R1	CA00010095_novel01,CA00010095_R1
LG30F	CA00010099	-	A3	2559288-2559246	CA00010099_novel01,CA00010099_novel03	CA00010099_novel02,CA00010099_R1,CA00010099_novel01,CA00010099_novel03
LG30F	CA00010135	+	A3	1854889-1854964	CA00010135_R1	CA00010135_novel17,CA00010135_R1
LG30F	CA00010144	-	A3	1476106-1476061	CA00010144_R1	CA00010144_novel05,CA00010144_novel03,CA00010144_novel07,CA00010144_novel06,CA00010144_novel02,CA00010144_novel01,CA00010144_novel09,CA00010144_novel08,CA00010144_novel04,CA00010144_R1
LG30F	CA00010161	+	A3	1006627-1006694	CA00010161_novel01	CA00010161_R1,CA00010161_novel03,CA00010161_novel04,CA00010161_novel05,CA00010161_novel06,CA00010161_novel07,CA00010161_novel08,CA00010161_novel09,CA00010161_novel10,CA00010161_novel11,CA00010161_novel12,CA00010161_novel01
LG30F	CA00010165	+	A3	841477-841483	CA00010165_novel01	CA00010165_R1,CA00010165_novel02,CA00010165_novel03,CA00010165_novel01
LG30F	CA00010167	-	A3	793160-793156	CA00010167_novel01	CA00010167_novel05,CA00010167_novel02,CA00010167_novel03,CA00010167_R1,CA00010167_novel04,CA00010167_novel01
LG30F	CA00010171	-	A3	664623-664585	CA00010171_novel01,CA00010171_novel03,CA00010171_novel02	CA00010171_R1,CA00010171_novel01,CA00010171_novel02,CA00010171_novel03
LG30F	CA00010171	-	A3	678282-678257	CA00010171_novel02	CA00010171_novel01,CA00010171_novel02
LG30F	CA00010175	-	A3	543940-543402	CA00010175_novel05,CA00010175_R1,CA00010175_novel01,CA00010175_novel03	CA00010175_novel02,CA00010175_novel01,CA00010175_R1,CA00010175_novel05,CA00010175_novel03
LG30F	CA00010175	-	A3	547901-547885	CA00010175_R1,CA00010175_novel05,CA00010175_novel04,CA00010175_novel06,CA00010175_novel01,CA00010175_novel02	CA00010175_novel03,CA00010175_novel01,CA00010175_R1,CA00010175_novel05,CA00010175_novel06,CA00010175_novel02,CA00010175_novel04
LG30F	CA00010184	-	A3	437145-437142	CA00010184_novel01,CA00010184_novel03,CA00010184_novel04	CA00010184_novel02,CA00010184_novel03,CA00010184_novel01,CA00010184_novel04
LG30F	CA00010184	-	A3	444018-444008	CA00010184_novel01,CA00010184_novel03,CA00010184_R1,CA00010184_novel04	CA00010184_novel02,CA00010184_R1,CA00010184_novel03,CA00010184_novel01,CA00010184_novel04
LG30F	CA00010184	-	A3	457638-456587	CA00010184_novel12,CA00010184_novel13,CA00010184_novel14	CA00010184_novel05,CA00010184_novel12,CA00010184_novel14,CA00010184_novel13
LG30F	CA00010184	-	A3	458037-458012	CA00010184_novel09,CA00010184_novel12,CA00010184_novel10,CA00010184_novel11,CA00010184_novel07,CA00010184_R1,CA00010184_novel14,CA00010184_novel13	CA00010184_novel16,CA00010184_novel08,CA00010184_novel05,CA00010184_R1,CA00010184_novel07,CA00010184_novel11,CA00010184_novel12,CA00010184_novel09,CA00010184_novel14,CA00010184_novel13,CA00010184_novel10
LG30F	CA00010184	-	A3	463828-463807	CA00010184_novel09,CA00010184_novel08,CA00010184_novel12,CA00010184_novel13,CA00010184_novel11,CA00010184_novel05,CA00010184_novel07,CA00010184_novel15,CA00010184_R1,CA00010184_novel14,CA00010184_novel06	CA00010184_novel10,CA00010184_R1,CA00010184_novel07,CA00010184_novel15,CA00010184_novel11,CA00010184_novel12,CA00010184_novel09,CA00010184_novel08,CA00010184_novel05,CA00010184_novel14,CA00010184_novel13,CA00010184_novel06
LG30F	CA00010184	-	A3	464861-464591	CA00010184_novel08,CA00010184_novel07	CA00010184_novel05,CA00010184_novel06,CA00010184_novel07,CA00010184_novel08
LG30F	CA00010188	+	A3	364463-364465	CA00010188_novel01	CA00010188_R1,CA00010188_novel02,CA00010188_novel03,CA00010188_novel01
LG30F	CA00010188	+	A3	379268-379273	CA00010188_R1,CA00010188_novel03	CA00010188_novel07,CA00010188_R1,CA00010188_novel03
LG30F	CA00010191	+	A3	298586-298607	CA00010191_R1	CA00010191_novel02,CA00010191_novel01,CA00010191_novel03,CA00010191_novel05,CA00010191_novel06,CA00010191_novel07,CA00010191_novel08,CA00010191_novel09,CA00010191_novel10,CA00010191_R1
LG37	CA00010237	-	A3	14162527-14162512	CA00010237_novel08,CA00010237_novel09,CA00010237_novel01,CA00010237_novel05,CA00010237_novel06,CA00010237_novel10	CA00010237_novel04,CA00010237_R1,CA00010237_novel01,CA00010237_novel10,CA00010237_novel09,CA00010237_novel08,CA00010237_novel05,CA00010237_novel06
LG37	CA00010237	-	A3	14162545-14162512	CA00010237_novel08,CA00010237_novel09,CA00010237_novel01,CA00010237_novel05,CA00010237_novel06,CA00010237_novel10	CA00010237_novel03,CA00010237_novel01,CA00010237_novel10,CA00010237_novel09,CA00010237_novel08,CA00010237_novel05,CA00010237_novel06
LG37	CA00010237	-	A3	14162545-14162527	CA00010237_novel04,CA00010237_R1	CA00010237_novel03,CA00010237_novel04,CA00010237_R1
LG37	CA00010250	-	A3	14351979-14351976	CA00010250_novel01,CA00010250_novel02	CA00010250_novel03,CA00010250_novel04,CA00010250_R1,CA00010250_novel01,CA00010250_novel02
LG37	CA00010250	-	A3	14363096-14363077	CA00010250_novel01	CA00010250_R1,CA00010250_novel01
LG37	CA00010272	-	A3	14877890-14877887	CA00010272_novel03	CA00010272_R1,CA00010272_novel01,CA00010272_novel04,CA00010272_novel03
LG37	CA00010273	+	A3	14982568-14982570	CA00010273_novel06	CA00010273_R1,CA00010273_novel05,CA00010273_novel09,CA00010273_novel11,CA00010273_novel06
LG37	CA00010273	+	A3	15005745-15005754	CA00010273_novel20,CA00010273_novel21,CA00010273_novel18,CA00010273_novel25,CA00010273_R1,CA00010273_novel28,CA00010273_novel39,CA00010273_novel05,CA00010273_novel26,CA00010273_novel27,CA00010273_novel23,CA00010273_novel47,CA00010273_novel40,CA00010273_novel41,CA00010273_novel12,CA00010273_novel35,CA00010273_novel34,CA00010273_novel37,CA00010273_novel36,CA00010273_novel31,CA00010273_novel30,CA000…	CA00010273_novel45,CA00010273_R1,CA00010273_novel05,CA00010273_novel06,CA00010273_novel10,CA00010273_novel13,CA00010273_novel12,CA00010273_novel17,CA00010273_novel22,CA00010273_novel20,CA00010273_novel18,CA00010273_novel21,CA00010273_novel23,CA00010273_novel25,CA00010273_novel26,CA00010273_novel27,CA00010273_novel28,CA00010273_novel29,CA00010273_novel30,CA00010273_novel31,CA00010273_novel32,CA000…
LG37	CA00010273	+	A3	15005754-15005769	CA00010273_novel46,CA00010273_novel42	CA00010273_novel09,CA00010273_novel43,CA00010273_novel44,CA00010273_novel42,CA00010273_novel46
LG37	CA00010273	+	A3	15021017-15021019	CA00010273_novel06	CA00010273_novel05,CA00010273_novel09,CA00010273_novel10,CA00010273_novel12,CA00010273_novel17,CA00010273_novel22,CA00010273_novel20,CA00010273_novel18,CA00010273_novel21,CA00010273_novel23,CA00010273_novel24,CA00010273_novel25,CA00010273_novel26,CA00010273_novel27,CA00010273_novel28,CA00010273_novel30,CA00010273_novel31,CA00010273_novel32,CA00010273_novel34,CA00010273_novel35,CA00010273_novel40,…
LG37	CA00010273	+	A3	15030384-15030386	CA00010273_novel51	CA00010273_R1,CA00010273_novel05,CA00010273_novel06,CA00010273_novel09,CA00010273_novel10,CA00010273_novel13,CA00010273_novel12,CA00010273_novel17,CA00010273_novel22,CA00010273_novel20,CA00010273_novel18,CA00010273_novel21,CA00010273_novel23,CA00010273_novel24,CA00010273_novel25,CA00010273_novel26,CA00010273_novel27,CA00010273_novel28,CA00010273_novel29,CA00010273_novel30,CA00010273_novel31,CA000…
LG37	CA00010273	+	A3	15037891-15038494	CA00010273_novel60,CA00010273_novel64,CA00010273_novel09,CA00010273_novel58	CA00010273_novel12,CA00010273_novel18,CA00010273_novel23,CA00010273_novel29,CA00010273_novel30,CA00010273_novel32,CA00010273_novel35,CA00010273_novel42,CA00010273_novel43,CA00010273_novel38,CA00010273_novel46,CA00010273_novel56,CA00010273_novel09,CA00010273_novel58,CA00010273_novel60,CA00010273_novel64
LG37	CA00010273	+	A3	15037891-15038494	CA00010273_novel59,CA00010273_novel63	CA00010273_R1,CA00010273_novel05,CA00010273_novel06,CA00010273_novel10,CA00010273_novel13,CA00010273_novel22,CA00010273_novel20,CA00010273_novel21,CA00010273_novel24,CA00010273_novel25,CA00010273_novel26,CA00010273_novel27,CA00010273_novel28,CA00010273_novel31,CA00010273_novel33,CA00010273_novel34,CA00010273_novel37,CA00010273_novel40,CA00010273_novel39,CA00010273_novel41,CA00010273_novel36,CA000…
LG37	CA00010273	+	A3	15041658-15041661	CA00010273_novel40,CA00010273_novel43,CA00010273_novel37,CA00010273_novel38	CA00010273_R1,CA00010273_novel24,CA00010273_novel29,CA00010273_novel30,CA00010273_novel31,CA00010273_novel42,CA00010273_novel45,CA00010273_novel68,CA00010273_novel37,CA00010273_novel40,CA00010273_novel43,CA00010273_novel38
LG37	CA00010296	+	A3	15847217-15847309	CA00010296_novel06,CA00010296_novel05,CA00010296_novel04,CA00010296_novel02,CA00010296_novel01,CA00010296_R1	CA00010296_novel03,CA00010296_novel01,CA00010296_novel02,CA00010296_novel06,CA00010296_novel04,CA00010296_novel05,CA00010296_R1
LG37	CA00010296	+	A3	15848777-15848801	CA00010296_novel07,CA00010296_novel03,CA00010296_novel02	CA00010296_R1,CA00010296_novel02,CA00010296_novel03,CA00010296_novel07
LG37	CA00010299	-	A3	15904925-15903969	CA00010299_R1	CA00010299_novel02,CA00010299_R1
LG37	CA00010306	-	A3	16042907-16042871	CA00010306_novel01	CA00010306_R1,CA00010306_novel01
LG37	CA00010308	-	A3	16108621-16108617	CA00010308_novel02	CA00010308_novel05,CA00010308_novel01,CA00010308_novel09,CA00010308_novel04,CA00010308_novel03,CA00010308_novel08,CA00010308_novel06,CA00010308_novel07,CA00010308_R1,CA00010308_novel02
LG37	CA00010308	-	A3	16110017-16109484	CA00010308_novel03	CA00010308_novel04,CA00010308_novel02,CA00010308_novel07,CA00010308_novel03
[truncated: 57,051 more rows]
