# Supplementary material for: Global tissue transcriptomic analysis to improve genome annotation and unravel skin pigmentation in goldfish
Source: Sci Rep. 2021 Jan 19;11:1815. doi: 10.1038/s41598-020-80168-6 (PMC7815744; doi:10.1038/s41598-020-80168-6)
Supplement: Supplementary file 1 — Supplementary Information. [file 41598_2020_80168_MOESM1_ESM.zip › Supplementary Information/Table_S6_lncRNA-loci.xlsx]

## Sheet: lncRNA-transcript
transcript_id	gene_id	type	length	exon_number
CA00030153_novel04	CA00030153	lncRNA	1276	1
Novelgene5957_novel01	Novelgene5957	lncRNA	3394	1
CA00073805_novel05	CA00073805	lncRNA	485	1
Novelgene7608_novel03	Novelgene7608	lncRNA	511	1
Novelgene1541_novel01	Novelgene1541	lncRNA	248	1
CA00018633_novel19	CA00018633	lncRNA	762	1
CA00023557_novel06	CA00023557	lncRNA	3313	1
Novelgene17187_novel01	Novelgene17187	lncRNA	3485	1
CA00004587_novel07	CA00004587	lncRNA	589	1
CA00001311_novel06	CA00001311	lncRNA	2009	1
Novelgene10934_novel01	Novelgene10934	lncRNA	844	1
Novelgene2907_novel01	Novelgene2907	lncRNA	324	1
Novelgene3342_novel01	Novelgene3342	lncRNA	1505	1
Novelgene4474_novel01	Novelgene4474	lncRNA	592	1
Novelgene14209_novel01	Novelgene14209	lncRNA	1181	1
CA00032379_novel12	CA00032379	lncRNA	1147	1
Novelgene8091_novel01	Novelgene8091	lncRNA	1302	1
Novelgene4972_novel03	Novelgene4972	lncRNA	1405	1
Novelgene11094_novel01	Novelgene11094	lncRNA	271	1
Novelgene17501_novel01	Novelgene17501	lncRNA	3822	1
Novelgene15284_novel01	Novelgene15284	lncRNA	681	2
CA00011807_novel02	CA00011807	lncRNA	1446	1
CA00006545_novel03	CA00006545	lncRNA	898	1
CA00049250_novel03	CA00049250	lncRNA	319	1
Novelgene11169_novel01	Novelgene11169	lncRNA	882	1
Novelgene11618_novel04	Novelgene11618	lncRNA	2992	1
Novelgene10867_novel01	Novelgene10867	lncRNA	580	1
Novelgene3886_novel02	Novelgene3886	lncRNA	1253	1
Novelgene10286_novel01	Novelgene10286	lncRNA	261	1
Novelgene9918_novel01	Novelgene9918	lncRNA	3366	2
CA00047308_novel28	CA00047308	lncRNA	1488	1
Novelgene15019_novel01	Novelgene15019	lncRNA	1690	1
Novelgene9051_novel02	Novelgene9051	lncRNA	4551	1
CA00007523_novel01	CA00007523	lncRNA	2959	6
CA00074165_novel05	CA00074165	lncRNA	705	1
Novelgene11774_novel01	Novelgene11774	lncRNA	2275	2
Novelgene2268_novel01	Novelgene2268	lncRNA	2263	1
Novelgene12496_novel02	Novelgene12496	lncRNA	2812	1
Novelgene4454_novel01	Novelgene4454	lncRNA	2002	2
Novelgene14392_novel01	Novelgene14392	lncRNA	1760	1
Novelgene2223_novel02	Novelgene2223	lncRNA	676	3
Novelgene4934_novel01	Novelgene4934	lncRNA	2610	1
Novelgene7324_novel01	Novelgene7324	lncRNA	1160	1
Novelgene11294_novel01	Novelgene11294	lncRNA	2210	1
CA00041145_novel10	CA00041145	lncRNA	1536	1
CA00046148_novel01	CA00046148	lncRNA	2650	1
Novelgene5766_novel02	Novelgene5766	lncRNA	556	1
Novelgene16922_novel01	Novelgene16922	lncRNA	1310	1
Novelgene10386_novel03	Novelgene10386	lncRNA	1556	1
Novelgene10143_novel01	Novelgene10143	lncRNA	1464	1
Novelgene3243_novel01	Novelgene3243	lncRNA	315	1
Novelgene0970_novel01	Novelgene0970	lncRNA	2816	1
Novelgene1138_novel01	Novelgene1138	lncRNA	4048	1
Novelgene12413_novel01	Novelgene12413	lncRNA	892	1
CA00016680_novel06	CA00016680	lncRNA	2486	1
Novelgene8725_novel01	Novelgene8725	lncRNA	1331	1
Novelgene11779_novel01	Novelgene11779	lncRNA	3541	1
Novelgene13187_novel03	Novelgene13187	lncRNA	4344	2
Novelgene4664_novel01	Novelgene4664	lncRNA	535	1
Novelgene9664_novel02	Novelgene9664	lncRNA	4226	2
Novelgene6634_novel02	Novelgene6634	lncRNA	889	1
CA00021373_novel05	CA00021373	lncRNA	509	1
Novelgene4011_novel01	Novelgene4011	lncRNA	1208	1
Novelgene13879_novel01	Novelgene13879	lncRNA	431	1
Novelgene10903_novel01	Novelgene10903	lncRNA	1199	1
Novelgene0521_novel01	Novelgene0521	lncRNA	3650	1
CA00006380_novel05	CA00006380	lncRNA	4658	2
Novelgene12701_novel01	Novelgene12701	lncRNA	1235	1
Novelgene14164_novel01	Novelgene14164	lncRNA	1752	1
Novelgene11576_novel05	Novelgene11576	lncRNA	279	1
Novelgene6618_novel01	Novelgene6618	lncRNA	1563	1
CA00013466_novel14	CA00013466	lncRNA	425	1
CA00025925_novel02	CA00025925	lncRNA	3004	1
CA00028689_novel05	CA00028689	lncRNA	1642	1
Novelgene2432_novel02	Novelgene2432	lncRNA	1270	1
CA00010408_novel05	CA00010408	lncRNA	322	1
Novelgene2728_novel01	Novelgene2728	lncRNA	351	1
Novelgene5090_novel01	Novelgene5090	lncRNA	1750	1
Novelgene4525_novel01	Novelgene4525	lncRNA	4567	1
Novelgene11993_novel01	Novelgene11993	lncRNA	338	1
CA00014721_novel10	CA00014721	lncRNA	1017	1
Novelgene3871_novel01	Novelgene3871	lncRNA	4415	1
Novelgene16209_novel01	Novelgene16209	lncRNA	2055	3
Novelgene11161_novel01	Novelgene11161	lncRNA	1893	1
CA00041602_novel08	CA00041602	lncRNA	1358	1
Novelgene9113_novel01	Novelgene9113	lncRNA	1120	1
CA00000493_novel02	CA00000493	lncRNA	391	1
Novelgene9463_novel01	Novelgene9463	lncRNA	1674	1
Novelgene16455_novel01	Novelgene16455	lncRNA	2104	2
Novelgene5880_novel01	Novelgene5880	lncRNA	1462	1
Novelgene15124_novel02	Novelgene15124	lncRNA	513	1
CA00039282_novel01	CA00039282	lncRNA	4129	1
Novelgene6099_novel01	Novelgene6099	lncRNA	2389	1
CA00006474_novel16	CA00006474	lncRNA	3214	1
CA00055825_novel06	CA00055825	lncRNA	779	1
CA00026746_novel08	CA00026746	lncRNA	1947	1
CA00001103_novel02	CA00001103	lncRNA	1916	2
Novelgene14708_novel01	Novelgene14708	lncRNA	1825	1
Novelgene14656_novel01	Novelgene14656	lncRNA	2616	1
CA00013577_novel05	CA00013577	lncRNA	1919	2
CA00051766_novel06	CA00051766	lncRNA	1218	1
Novelgene8215_novel02	Novelgene8215	lncRNA	334	1
Novelgene14633_novel01	Novelgene14633	lncRNA	329	1
CA00030176_novel17	CA00030176	lncRNA	396	2
CA00005005_novel09	CA00005005	lncRNA	1038	1
Novelgene10370_novel01	Novelgene10370	lncRNA	2991	2
Novelgene7069_novel01	Novelgene7069	lncRNA	1663	1
CA00006545_novel04	CA00006545	lncRNA	2077	1
Novelgene11106_novel02	Novelgene11106	lncRNA	1452	1
Novelgene7401_novel01	Novelgene7401	lncRNA	3599	1
CA00069832_R1	CA00069832	lncRNA	520	3
CA00053153_novel03	CA00053153	lncRNA	2128	1
CA00034827_novel06	CA00034827	lncRNA	2017	1
CA00048296_R1	CA00048296	lncRNA	1054	3
CA00017676_novel12	CA00017676	lncRNA	261	1
Novelgene2454_novel01	Novelgene2454	lncRNA	2608	1
Novelgene6344_novel01	Novelgene6344	lncRNA	288	1
Novelgene5829_novel01	Novelgene5829	lncRNA	692	1
Novelgene16226_novel01	Novelgene16226	lncRNA	1282	1
CA00001827_novel10	CA00001827	lncRNA	1176	1
Novelgene14967_novel02	Novelgene14967	lncRNA	679	1
Novelgene6755_novel01	Novelgene6755	lncRNA	1158	1
Novelgene9844_novel01	Novelgene9844	lncRNA	578	1
Novelgene13187_novel07	Novelgene13187	lncRNA	4748	3
CA00009144_novel05	CA00009144	lncRNA	339	1
CA00013519_novel03	CA00013519	lncRNA	1244	1
Novelgene17082_novel01	Novelgene17082	lncRNA	772	1
Novelgene14067_novel01	Novelgene14067	lncRNA	2337	1
CA00078838_novel01	CA00078838	lncRNA	1302	1
Novelgene2121_novel02	Novelgene2121	lncRNA	2346	2
Novelgene15250_novel01	Novelgene15250	lncRNA	217	1
CA00042435_novel08	CA00042435	lncRNA	2237	1
Novelgene13696_novel01	Novelgene13696	lncRNA	1285	1
Novelgene12179_novel01	Novelgene12179	lncRNA	4671	1
Novelgene6985_novel01	Novelgene6985	lncRNA	272	1
CA00043953_novel01	CA00043953	lncRNA	1184	6
Novelgene11505_novel03	Novelgene11505	lncRNA	1850	1
Novelgene15289_novel01	Novelgene15289	lncRNA	1986	1
Novelgene4018_novel04	Novelgene4018	lncRNA	276	1
CA00016277_novel05	CA00016277	lncRNA	1001	3
Novelgene11058_novel01	Novelgene11058	lncRNA	1007	1
CA00078364_novel02	CA00078364	lncRNA	1377	1
Novelgene12721_novel01	Novelgene12721	lncRNA	3587	1
Novelgene3120_novel01	Novelgene3120	lncRNA	600	1
CA00044903_novel05	CA00044903	lncRNA	831	1
Novelgene3738_novel01	Novelgene3738	lncRNA	1494	1
CA00035998_novel16	CA00035998	lncRNA	837	1
Novelgene0879_novel01	Novelgene0879	lncRNA	336	1
CA00050259_novel16	CA00050259	lncRNA	320	1
Novelgene1521_novel03	Novelgene1521	lncRNA	2211	2
CA00005900_novel01	CA00005900	lncRNA	3157	1
CA00026851_novel15	CA00026851	lncRNA	1951	1
Novelgene9328_novel01	Novelgene9328	lncRNA	1243	1
Novelgene16986_novel01	Novelgene16986	lncRNA	4277	2
CA00026175_novel03	CA00026175	lncRNA	400	1
Novelgene4930_novel01	Novelgene4930	lncRNA	724	1
Novelgene3176_novel01	Novelgene3176	lncRNA	214	1
Novelgene10399_novel01	Novelgene10399	lncRNA	3263	1
Novelgene0660_novel01	Novelgene0660	lncRNA	2419	1
Novelgene10569_novel01	Novelgene10569	lncRNA	3079	1
Novelgene6611_novel02	Novelgene6611	lncRNA	975	1
Novelgene6898_novel02	Novelgene6898	lncRNA	1001	1
CA00034039_novel06	CA00034039	lncRNA	422	2
CA00001247_novel01	CA00001247	lncRNA	3230	2
Novelgene8309_novel02	Novelgene8309	lncRNA	725	3
Novelgene16303_novel01	Novelgene16303	lncRNA	2576	1
Novelgene4204_novel02	Novelgene4204	lncRNA	1413	1
Novelgene5500_novel01	Novelgene5500	lncRNA	1211	1
CA00023574_novel04	CA00023574	lncRNA	4548	1
CA00007563_novel26	CA00007563	lncRNA	539	1
Novelgene5087_novel01	Novelgene5087	lncRNA	3444	1
CA00023636_novel02	CA00023636	lncRNA	1372	1
Novelgene0592_novel01	Novelgene0592	lncRNA	1648	1
Novelgene4955_novel01	Novelgene4955	lncRNA	1716	1
Novelgene10707_novel01	Novelgene10707	lncRNA	4141	1
CA00052926_novel05	CA00052926	lncRNA	908	1
CA00012442_novel04	CA00012442	lncRNA	2572	1
Novelgene13452_novel02	Novelgene13452	lncRNA	4300	1
CA00069176_novel04	CA00069176	lncRNA	3448	2
Novelgene12861_novel01	Novelgene12861	lncRNA	453	1
Novelgene13506_novel03	Novelgene13506	lncRNA	1299	1
Novelgene8230_novel01	Novelgene8230	lncRNA	2407	1
Novelgene11894_novel01	Novelgene11894	lncRNA	2661	2
Novelgene0203_novel01	Novelgene0203	lncRNA	4656	1
CA00046916_novel12	CA00046916	lncRNA	4417	1
CA00011348_novel01	CA00011348	lncRNA	2653	2
Novelgene1549_novel01	Novelgene1549	lncRNA	956	1
Novelgene6516_novel01	Novelgene6516	lncRNA	238	1
Novelgene4347_novel01	Novelgene4347	lncRNA	628	1
CA00037172_novel01	CA00037172	lncRNA	959	4
CA00040358_novel01	CA00040358	lncRNA	277	2
Novelgene11041_novel01	Novelgene11041	lncRNA	656	1
Novelgene13859_novel04	Novelgene13859	lncRNA	993	2
CA00004736_novel06	CA00004736	lncRNA	323	1
Novelgene9653_novel01	Novelgene9653	lncRNA	2413	1
Novelgene1201_novel01	Novelgene1201	lncRNA	513	1
CA00028336_novel12	CA00028336	lncRNA	1172	1
CA00015904_novel01	CA00015904	lncRNA	4712	2
Novelgene12047_novel01	Novelgene12047	lncRNA	1728	1
Novelgene17197_novel01	Novelgene17197	lncRNA	3042	2
Novelgene15185_novel01	Novelgene15185	lncRNA	585	1
Novelgene2967_novel02	Novelgene2967	lncRNA	463	1
Novelgene4968_novel01	Novelgene4968	lncRNA	529	1
CA00064831_novel07	CA00064831	lncRNA	416	1
CA00002896_novel01	CA00002896	lncRNA	871	1
Novelgene1191_novel02	Novelgene1191	lncRNA	3134	1
CA00010703_novel11	CA00010703	lncRNA	1371	1
CA00038756_novel02	CA00038756	lncRNA	243	1
CA00055288_novel11	CA00055288	lncRNA	567	1
Novelgene7184_novel03	Novelgene7184	lncRNA	3098	2
Novelgene13059_novel01	Novelgene13059	lncRNA	605	2
Novelgene3315_novel01	Novelgene3315	lncRNA	460	1
Novelgene13652_novel01	Novelgene13652	lncRNA	225	1
CA00012332_novel08	CA00012332	lncRNA	322	1
Novelgene12415_novel01	Novelgene12415	lncRNA	862	1
CA00024123_novel03	CA00024123	lncRNA	559	1
CA00023891_novel07	CA00023891	lncRNA	410	1
Novelgene5771_novel01	Novelgene5771	lncRNA	1533	6
Novelgene5152_novel02	Novelgene5152	lncRNA	1408	1
CA00044720_novel07	CA00044720	lncRNA	380	1
Novelgene0985_novel01	Novelgene0985	lncRNA	500	1
Novelgene9404_novel02	Novelgene9404	lncRNA	581	1
CA00061602_novel11	CA00061602	lncRNA	1409	1
Novelgene1223_novel01	Novelgene1223	lncRNA	915	1
Novelgene9764_novel01	Novelgene9764	lncRNA	1539	1
CA00006045_novel17	CA00006045	lncRNA	1052	1
CA00000560_novel06	CA00000560	lncRNA	922	1
Novelgene8740_novel01	Novelgene8740	lncRNA	1634	1
Novelgene3619_novel01	Novelgene3619	lncRNA	2426	1
Novelgene12228_novel01	Novelgene12228	lncRNA	1401	1
Novelgene5581_novel01	Novelgene5581	lncRNA	233	1
CA00039945_novel01	CA00039945	lncRNA	3047	3
Novelgene5844_novel01	Novelgene5844	lncRNA	622	1
CA00016344_novel02	CA00016344	lncRNA	207	1
Novelgene4797_novel01	Novelgene4797	lncRNA	3371	1
Novelgene12141_novel01	Novelgene12141	lncRNA	273	1
CA00023844_novel09	CA00023844	lncRNA	445	1
CA00040583_novel03	CA00040583	lncRNA	713	1
Novelgene3018_novel02	Novelgene3018	lncRNA	1222	1
Novelgene17296_novel02	Novelgene17296	lncRNA	852	1
Novelgene8939_novel01	Novelgene8939	lncRNA	218	1
CA00041284_novel03	CA00041284	lncRNA	277	1
Novelgene8741_novel01	Novelgene8741	lncRNA	4424	2
Novelgene0584_novel01	Novelgene0584	lncRNA	1216	1
Novelgene10818_novel01	Novelgene10818	lncRNA	2016	1
Novelgene8184_novel01	Novelgene8184	lncRNA	4539	1
CA00029330_novel10	CA00029330	lncRNA	2697	1
Novelgene9029_novel01	Novelgene9029	lncRNA	4892	1
Novelgene1221_novel01	Novelgene1221	lncRNA	1211	2
Novelgene14683_novel01	Novelgene14683	lncRNA	1842	1
CA00028214_novel05	CA00028214	lncRNA	567	1
Novelgene10059_novel01	Novelgene10059	lncRNA	4442	1
Novelgene3628_novel01	Novelgene3628	lncRNA	253	1
CA00031546_novel11	CA00031546	lncRNA	233	1
Novelgene2210_novel01	Novelgene2210	lncRNA	514	1
Novelgene7186_novel02	Novelgene7186	lncRNA	1166	1
Novelgene11588_novel02	Novelgene11588	lncRNA	1974	1
CA00068944_novel04	CA00068944	lncRNA	968	1
CA00008070_novel03	CA00008070	lncRNA	214	4
Novelgene11654_novel02	Novelgene11654	lncRNA	516	1
CA00029988_novel03	CA00029988	lncRNA	1601	2
Novelgene15713_novel02	Novelgene15713	lncRNA	4545	1
CA00034382_novel01	CA00034382	lncRNA	1888	1
CA00046935_novel04	CA00046935	lncRNA	579	1
Novelgene8308_novel02	Novelgene8308	lncRNA	2684	1
Novelgene6079_novel01	Novelgene6079	lncRNA	1556	1
Novelgene10358_novel01	Novelgene10358	lncRNA	687	1
Novelgene3173_novel01	Novelgene3173	lncRNA	1482	1
CA00001827_novel15	CA00001827	lncRNA	484	2
Novelgene4557_novel01	Novelgene4557	lncRNA	370	1
CA00002437_novel07	CA00002437	lncRNA	1416	1
Novelgene6468_novel01	Novelgene6468	lncRNA	540	4
CA00022107_novel17	CA00022107	lncRNA	718	2
CA00011221_novel01	CA00011221	lncRNA	1125	1
CA00071840_novel02	CA00071840	lncRNA	360	1
Novelgene10152_novel01	Novelgene10152	lncRNA	1783	1
Novelgene0274_novel01	Novelgene0274	lncRNA	282	1
Novelgene2836_novel01	Novelgene2836	lncRNA	2693	2
CA00038465_novel05	CA00038465	lncRNA	1074	1
CA00059775_novel05	CA00059775	lncRNA	1292	1
Novelgene7353_novel03	Novelgene7353	lncRNA	444	1
CA00052863_novel16	CA00052863	lncRNA	459	1
CA00014029_novel01	CA00014029	lncRNA	624	1
Novelgene17343_novel01	Novelgene17343	lncRNA	932	6
Novelgene13900_novel01	Novelgene13900	lncRNA	258	1
CA00012454_novel02	CA00012454	lncRNA	367	1
Novelgene2954_novel01	Novelgene2954	lncRNA	401	1
CA00032263_novel16	CA00032263	lncRNA	1443	2
Novelgene6640_novel01	Novelgene6640	lncRNA	2025	1
Novelgene13051_novel01	Novelgene13051	lncRNA	1958	1
Novelgene7327_novel01	Novelgene7327	lncRNA	300	1
CA00022009_novel10	CA00022009	lncRNA	386	1
Novelgene9432_novel01	Novelgene9432	lncRNA	722	1
Novelgene11653_novel01	Novelgene11653	lncRNA	636	1
Novelgene13838_novel01	Novelgene13838	lncRNA	4683	1
Novelgene8507_novel01	Novelgene8507	lncRNA	995	1
Novelgene15364_novel02	Novelgene15364	lncRNA	568	1
CA00026946_novel01	CA00026946	lncRNA	1364	1
Novelgene14200_novel01	Novelgene14200	lncRNA	1111	1
Novelgene1043_novel01	Novelgene1043	lncRNA	1080	1
Novelgene4303_novel02	Novelgene4303	lncRNA	848	1
Novelgene7703_novel01	Novelgene7703	lncRNA	2461	1
CA00024537_novel04	CA00024537	lncRNA	671	1
Novelgene13244_novel01	Novelgene13244	lncRNA	385	1
Novelgene3747_novel01	Novelgene3747	lncRNA	307	1
Novelgene10924_novel01	Novelgene10924	lncRNA	4122	1
CA00051894_novel04	CA00051894	lncRNA	389	1
Novelgene11182_novel01	Novelgene11182	lncRNA	4297	1
Novelgene17418_novel01	Novelgene17418	lncRNA	1385	2
Novelgene1298_novel01	Novelgene1298	lncRNA	4019	1
Novelgene14280_novel02	Novelgene14280	lncRNA	3230	1
Novelgene14944_novel01	Novelgene14944	lncRNA	1794	2
Novelgene6735_novel02	Novelgene6735	lncRNA	4157	1
Novelgene9644_novel01	Novelgene9644	lncRNA	1565	1
CA00043630_novel03	CA00043630	lncRNA	345	1
Novelgene4986_novel01	Novelgene4986	lncRNA	1417	2
CA00033663_novel05	CA00033663	lncRNA	594	1
CA00039557_novel01	CA00039557	lncRNA	257	5
CA00040699_novel02	CA00040699	lncRNA	317	1
CA00040472_novel06	CA00040472	lncRNA	251	1
Novelgene2968_novel02	Novelgene2968	lncRNA	814	1
CA00051951_novel06	CA00051951	lncRNA	302	2
CA00012956_novel14	CA00012956	lncRNA	2041	1
Novelgene0020_novel01	Novelgene0020	lncRNA	2532	1
Novelgene5186_novel02	Novelgene5186	lncRNA	331	1
CA00051766_novel01	CA00051766	lncRNA	903	2
Novelgene2225_novel01	Novelgene2225	lncRNA	321	1
CA00014555_novel08	CA00014555	lncRNA	3004	1
Novelgene17042_novel01	Novelgene17042	lncRNA	2440	2
Novelgene7573_novel01	Novelgene7573	lncRNA	1304	1
Novelgene8255_novel01	Novelgene8255	lncRNA	4231	2
Novelgene3476_novel01	Novelgene3476	lncRNA	2366	1
CA00014293_novel05	CA00014293	lncRNA	1502	1
CA00036291_novel06	CA00036291	lncRNA	1485	1
Novelgene2164_novel01	Novelgene2164	lncRNA	2179	2
CA00080654_novel01	CA00080654	lncRNA	2135	1
Novelgene10689_novel01	Novelgene10689	lncRNA	538	1
Novelgene8948_novel02	Novelgene8948	lncRNA	212	1
CA00000512_novel07	CA00000512	lncRNA	4258	1
Novelgene1719_novel01	Novelgene1719	lncRNA	562	1
CA00050604_novel01	CA00050604	lncRNA	708	1
Novelgene7088_novel01	Novelgene7088	lncRNA	526	1
Novelgene13984_novel01	Novelgene13984	lncRNA	3195	1
Novelgene7560_novel03	Novelgene7560	lncRNA	598	1
Novelgene6596_novel01	Novelgene6596	lncRNA	303	1
CA00003469_novel13	CA00003469	lncRNA	2752	1
Novelgene0091_novel01	Novelgene0091	lncRNA	2987	1
Novelgene0888_novel03	Novelgene0888	lncRNA	950	1
Novelgene6227_novel01	Novelgene6227	lncRNA	1704	1
CA00057300_novel03	CA00057300	lncRNA	217	1
CA00003173_novel02	CA00003173	lncRNA	222	3
CA00060046_novel02	CA00060046	lncRNA	529	1
CA00033256_novel03	CA00033256	lncRNA	570	1
Novelgene8193_novel01	Novelgene8193	lncRNA	1681	2
CA00018845_novel02	CA00018845	lncRNA	3262	1
CA00057698_novel06	CA00057698	lncRNA	1458	1
Novelgene9820_novel01	Novelgene9820	lncRNA	3402	1
Novelgene13022_novel03	Novelgene13022	lncRNA	1907	1
Novelgene15844_novel01	Novelgene15844	lncRNA	2218	1
CA00062105_novel07	CA00062105	lncRNA	2075	1
CA00006335_novel01	CA00006335	lncRNA	765	1
Novelgene7194_novel01	Novelgene7194	lncRNA	3241	1
Novelgene10117_novel01	Novelgene10117	lncRNA	1221	1
CA00026319_novel02	CA00026319	lncRNA	3861	1
Novelgene4280_novel02	Novelgene4280	lncRNA	1242	2
Novelgene8674_novel01	Novelgene8674	lncRNA	312	1
CA00063718_novel03	CA00063718	lncRNA	216	2
CA00015554_novel02	CA00015554	lncRNA	262	1
Novelgene9069_novel01	Novelgene9069	lncRNA	2008	1
CA00023594_novel05	CA00023594	lncRNA	620	1
CA00036928_novel01	CA00036928	lncRNA	4158	1
Novelgene6164_novel01	Novelgene6164	lncRNA	317	1
Novelgene13423_novel01	Novelgene13423	lncRNA	307	1
Novelgene5809_novel01	Novelgene5809	lncRNA	1467	1
Novelgene3332_novel01	Novelgene3332	lncRNA	1800	1
CA00065626_novel09	CA00065626	lncRNA	252	1
CA00033700_novel11	CA00033700	lncRNA	362	1
CA00038893_novel06	CA00038893	lncRNA	1377	2
Novelgene10047_novel01	Novelgene10047	lncRNA	510	1
CA00037408_novel06	CA00037408	lncRNA	251	1
CA00052931_novel24	CA00052931	lncRNA	1534	1
Novelgene14843_novel01	Novelgene14843	lncRNA	1645	1
Novelgene6493_novel02	Novelgene6493	lncRNA	1124	1
Novelgene1580_novel01	Novelgene1580	lncRNA	3297	6
Novelgene12117_novel02	Novelgene12117	lncRNA	1713	1
CA00025686_novel02	CA00025686	lncRNA	1008	1
Novelgene2704_novel02	Novelgene2704	lncRNA	1237	1
CA00010988_novel08	CA00010988	lncRNA	249	1
Novelgene14467_novel01	Novelgene14467	lncRNA	368	1
Novelgene3758_novel01	Novelgene3758	lncRNA	222	1
Novelgene16740_novel01	Novelgene16740	lncRNA	2208	1
Novelgene13817_novel01	Novelgene13817	lncRNA	583	1
Novelgene12711_novel01	Novelgene12711	lncRNA	1817	1
Novelgene11389_novel01	Novelgene11389	lncRNA	1163	1
CA00051951_novel04	CA00051951	lncRNA	3162	1
CA00055745_novel03	CA00055745	lncRNA	3242	2
Novelgene14756_novel01	Novelgene14756	lncRNA	459	1
CA00031545_novel23	CA00031545	lncRNA	1228	1
Novelgene13346_novel01	Novelgene13346	lncRNA	302	1
Novelgene14966_novel01	Novelgene14966	lncRNA	217	1
Novelgene14673_novel02	Novelgene14673	lncRNA	3404	1
Novelgene9895_novel01	Novelgene9895	lncRNA	1566	1
Novelgene11851_novel01	Novelgene11851	lncRNA	216	1
CA00014264_novel06	CA00014264	lncRNA	253	2
Novelgene7994_novel01	Novelgene7994	lncRNA	2214	1
Novelgene2160_novel01	Novelgene2160	lncRNA	2093	1
Novelgene0899_novel01	Novelgene0899	lncRNA	2300	1
CA00009113_novel23	CA00009113	lncRNA	452	2
CA00056283_novel09	CA00056283	lncRNA	1467	1
Novelgene3988_novel01	Novelgene3988	lncRNA	1306	1
Novelgene1867_novel01	Novelgene1867	lncRNA	248	1
CA00001429_novel01	CA00001429	lncRNA	485	8
CA00006454_novel07	CA00006454	lncRNA	318	1
CA00051977_novel09	CA00051977	lncRNA	246	1
CA00000064_novel08	CA00000064	lncRNA	1058	1
Novelgene1949_novel02	Novelgene1949	lncRNA	1635	1
Novelgene16923_novel01	Novelgene16923	lncRNA	1787	2
CA00054019_novel07	CA00054019	lncRNA	373	1
CA00002134_novel01	CA00002134	lncRNA	1030	4
Novelgene17434_novel01	Novelgene17434	lncRNA	1090	1
Novelgene13089_novel03	Novelgene13089	lncRNA	564	1
CA00018198_novel02	CA00018198	lncRNA	624	1
Novelgene5587_novel01	Novelgene5587	lncRNA	1315	1
CA00047478_novel02	CA00047478	lncRNA	1035	1
Novelgene17204_novel01	Novelgene17204	lncRNA	2461	2
Novelgene14640_novel01	Novelgene14640	lncRNA	3036	1
Novelgene9168_novel01	Novelgene9168	lncRNA	2067	1
CA00052974_novel01	CA00052974	lncRNA	4453	1
Novelgene6014_novel01	Novelgene6014	lncRNA	3333	1
Novelgene12148_novel01	Novelgene12148	lncRNA	360	1
CA00046950_novel07	CA00046950	lncRNA	1158	2
CA00037999_novel05	CA00037999	lncRNA	637	3
Novelgene17430_novel01	Novelgene17430	lncRNA	1587	1
CA00004245_novel07	CA00004245	lncRNA	631	1
Novelgene2209_novel01	Novelgene2209	lncRNA	2317	2
CA00005853_novel03	CA00005853	lncRNA	758	1
CA00012902_novel09	CA00012902	lncRNA	364	1
Novelgene13819_novel04	Novelgene13819	lncRNA	234	1
Novelgene3993_novel03	Novelgene3993	lncRNA	763	1
CA00030661_novel06	CA00030661	lncRNA	259	1
Novelgene9973_novel01	Novelgene9973	lncRNA	1717	1
Novelgene6876_novel02	Novelgene6876	lncRNA	1038	1
CA00000933_novel09	CA00000933	lncRNA	1290	1
CA00077665_novel04	CA00077665	lncRNA	1949	22
Novelgene0864_novel01	Novelgene0864	lncRNA	1771	1
CA00059322_novel01	CA00059322	lncRNA	4100	3
Novelgene3629_novel01	Novelgene3629	lncRNA	239	1
Novelgene9183_novel01	Novelgene9183	lncRNA	3094	1
Novelgene3191_novel01	Novelgene3191	lncRNA	4118	1
CA00034417_novel15	CA00034417	lncRNA	395	1
Novelgene5992_novel01	Novelgene5992	lncRNA	2178	1
CA00025489_novel11	CA00025489	lncRNA	342	1
CA00042916_novel10	CA00042916	lncRNA	1064	1
Novelgene15261_novel01	Novelgene15261	lncRNA	1836	1
Novelgene9535_novel01	Novelgene9535	lncRNA	267	1
Novelgene6763_novel01	Novelgene6763	lncRNA	652	1
Novelgene3606_novel01	Novelgene3606	lncRNA	1662	1
Novelgene12811_novel01	Novelgene12811	lncRNA	1235	1
CA00028392_novel01	CA00028392	lncRNA	516	1
Novelgene0997_novel01	Novelgene0997	lncRNA	2168	1
Novelgene4045_novel01	Novelgene4045	lncRNA	1952	1
Novelgene17040_novel03	Novelgene17040	lncRNA	313	2
CA00049908_novel04	CA00049908	lncRNA	1481	1
CA00036035_novel11	CA00036035	lncRNA	232	1
Novelgene12080_novel01	Novelgene12080	lncRNA	226	1
Novelgene7822_novel01	Novelgene7822	lncRNA	3662	1
Novelgene10562_novel02	Novelgene10562	lncRNA	1698	1
CA00061571_novel05	CA00061571	lncRNA	1238	1
CA00058585_novel12	CA00058585	lncRNA	1154	3
CA00045462_novel03	CA00045462	lncRNA	4615	2
CA00022668_novel02	CA00022668	lncRNA	2417	1
CA00029139_novel16	CA00029139	lncRNA	1696	1
Novelgene5432_novel01	Novelgene5432	lncRNA	1170	1
CA00000696_novel06	CA00000696	lncRNA	918	1
Novelgene16175_novel01	Novelgene16175	lncRNA	401	1
Novelgene1446_novel01	Novelgene1446	lncRNA	1498	1
Novelgene11059_novel01	Novelgene11059	lncRNA	1628	1
Novelgene4170_novel01	Novelgene4170	lncRNA	1807	2
Novelgene10156_novel01	Novelgene10156	lncRNA	786	1
Novelgene16697_novel01	Novelgene16697	lncRNA	4503	3
Novelgene0116_novel01	Novelgene0116	lncRNA	358	1
Novelgene2972_novel02	Novelgene2972	lncRNA	206	4
CA00045751_novel08	CA00045751	lncRNA	730	1
Novelgene11529_novel01	Novelgene11529	lncRNA	334	1
Novelgene6451_novel04	Novelgene6451	lncRNA	281	1
CA00027150_novel06	CA00027150	lncRNA	291	1
Novelgene1080_novel01	Novelgene1080	lncRNA	1659	1
Novelgene9629_novel01	Novelgene9629	lncRNA	1101	1
Novelgene17226_novel01	Novelgene17226	lncRNA	1329	3
Novelgene0631_novel01	Novelgene0631	lncRNA	268	1
CA00036184_novel03	CA00036184	lncRNA	268	1
Novelgene15215_novel01	Novelgene15215	lncRNA	316	1
Novelgene13417_novel06	Novelgene13417	lncRNA	397	1
Novelgene7810_novel01	Novelgene7810	lncRNA	222	1
Novelgene4831_novel01	Novelgene4831	lncRNA	1481	1
CA00029415_novel02	CA00029415	lncRNA	2619	1
Novelgene7825_novel02	Novelgene7825	lncRNA	1463	1
Novelgene4176_novel02	Novelgene4176	lncRNA	1074	1
Novelgene12039_novel01	Novelgene12039	lncRNA	3057	1
Novelgene5492_novel01	Novelgene5492	lncRNA	1898	1
CA00025514_novel13	CA00025514	lncRNA	327	1
Novelgene11641_novel01	Novelgene11641	lncRNA	1998	1
Novelgene15433_novel01	Novelgene15433	lncRNA	1052	1
Novelgene16564_novel01	Novelgene16564	lncRNA	515	1
CA00017251_novel13	CA00017251	lncRNA	354	1
Novelgene0696_novel01	Novelgene0696	lncRNA	3554	2
Novelgene1779_novel01	Novelgene1779	lncRNA	1763	1
CA00062306_novel02	CA00062306	lncRNA	327	4
Novelgene15796_novel01	Novelgene15796	lncRNA	722	1
CA00021248_novel02	CA00021248	lncRNA	1769	2
Novelgene13187_novel06	Novelgene13187	lncRNA	4888	1
CA00018772_novel01	CA00018772	lncRNA	1129	1
Novelgene3648_novel01	Novelgene3648	lncRNA	2073	2
CA00028771_novel06	CA00028771	lncRNA	568	1
Novelgene15164_novel01	Novelgene15164	lncRNA	1262	1
CA00034244_novel02	CA00034244	lncRNA	1020	1
Novelgene12112_novel01	Novelgene12112	lncRNA	1216	1
Novelgene1029_novel01	Novelgene1029	lncRNA	957	3
Novelgene8485_novel01	Novelgene8485	lncRNA	1349	1
CA00018775_novel04	CA00018775	lncRNA	2190	1
CA00008854_novel12	CA00008854	lncRNA	275	1
CA00004287_novel02	CA00004287	lncRNA	1364	1
CA00037895_novel01	CA00037895	lncRNA	399	6
CA00045616_novel05	CA00045616	lncRNA	259	1
Novelgene16790_novel01	Novelgene16790	lncRNA	973	1
Novelgene6353_novel01	Novelgene6353	lncRNA	372	1
Novelgene13958_novel01	Novelgene13958	lncRNA	2741	2
CA00015005_novel02	CA00015005	lncRNA	416	1
CA00032374_novel07	CA00032374	lncRNA	953	1
CA00079670_novel01	CA00079670	lncRNA	862	1
Novelgene15182_novel01	Novelgene15182	lncRNA	1942	1
CA00022692_novel02	CA00022692	lncRNA	211	1
Novelgene15485_novel01	Novelgene15485	lncRNA	1210	1
CA00070382_novel05	CA00070382	lncRNA	309	1
CA00049769_novel19	CA00049769	lncRNA	3034	1
Novelgene14628_novel01	Novelgene14628	lncRNA	2478	1
Novelgene2664_novel01	Novelgene2664	lncRNA	1186	1
CA00050621_novel02	CA00050621	lncRNA	1179	1
Novelgene12885_novel01	Novelgene12885	lncRNA	507	1
Novelgene9438_novel01	Novelgene9438	lncRNA	473	1
CA00046916_novel03	CA00046916	lncRNA	322	3
CA00028650_novel04	CA00028650	lncRNA	841	1
CA00058060_novel03	CA00058060	lncRNA	341	1
Novelgene15128_novel01	Novelgene15128	lncRNA	2662	3
CA00043827_novel05	CA00043827	lncRNA	457	1
Novelgene1625_novel01	Novelgene1625	lncRNA	434	1
Novelgene12617_novel01	Novelgene12617	lncRNA	2533	1
Novelgene5092_novel01	Novelgene5092	lncRNA	1505	1
Novelgene7221_novel01	Novelgene7221	lncRNA	402	1
Novelgene7415_novel01	Novelgene7415	lncRNA	1557	2
Novelgene16683_novel01	Novelgene16683	lncRNA	358	2
Novelgene2355_novel01	Novelgene2355	lncRNA	925	1
CA00053489_novel19	CA00053489	lncRNA	599	1
CA00018929_novel05	CA00018929	lncRNA	685	1
CA00017761_novel01	CA00017761	lncRNA	1154	2
Novelgene4995_novel01	Novelgene4995	lncRNA	1739	1
Novelgene16717_novel01	Novelgene16717	lncRNA	353	1
Novelgene15748_novel01	Novelgene15748	lncRNA	1569	1
Novelgene16327_novel01	Novelgene16327	lncRNA	480	1
Novelgene8648_novel01	Novelgene8648	lncRNA	1279	1
CA00028221_novel02	CA00028221	lncRNA	1023	1
Novelgene6242_novel01	Novelgene6242	lncRNA	593	1
Novelgene14491_novel01	Novelgene14491	lncRNA	1116	1
Novelgene8866_novel01	Novelgene8866	lncRNA	219	1
Novelgene12226_novel02	Novelgene12226	lncRNA	2638	3
Novelgene3341_novel01	Novelgene3341	lncRNA	1015	1
Novelgene16883_novel01	Novelgene16883	lncRNA	421	3
CA00056038_novel06	CA00056038	lncRNA	1358	2
CA00047033_novel05	CA00047033	lncRNA	1574	1
Novelgene5193_novel01	Novelgene5193	lncRNA	206	1
CA00039529_novel02	CA00039529	lncRNA	772	3
CA00049422_novel11	CA00049422	lncRNA	497	1
Novelgene2713_novel02	Novelgene2713	lncRNA	676	1
CA00032206_novel01	CA00032206	lncRNA	2210	3
Novelgene3007_novel01	Novelgene3007	lncRNA	1923	1
CA00019214_novel16	CA00019214	lncRNA	794	1
Novelgene2224_novel01	Novelgene2224	lncRNA	1846	1
Novelgene2277_novel01	Novelgene2277	lncRNA	948	1
CA00061547_novel07	CA00061547	lncRNA	617	1
Novelgene0010_novel01	Novelgene0010	lncRNA	1091	1
Novelgene8716_novel01	Novelgene8716	lncRNA	355	1
Novelgene2040_novel05	Novelgene2040	lncRNA	507	1
Novelgene9062_novel01	Novelgene9062	lncRNA	2094	1
Novelgene5981_novel01	Novelgene5981	lncRNA	1902	1
Novelgene12684_novel01	Novelgene12684	lncRNA	1348	1
Novelgene5598_novel01	Novelgene5598	lncRNA	1954	1
Novelgene0688_novel01	Novelgene0688	lncRNA	1023	2
CA00028592_novel03	CA00028592	lncRNA	990	1
CA00035686_novel04	CA00035686	lncRNA	2680	1
CA00016600_novel03	CA00016600	lncRNA	518	1
Novelgene4511_novel01	Novelgene4511	lncRNA	1827	1
CA00024585_novel04	CA00024585	lncRNA	1871	1
CA00019820_novel02	CA00019820	lncRNA	379	1
Novelgene2991_novel02	Novelgene2991	lncRNA	281	1
CA00050585_novel05	CA00050585	lncRNA	229	1
Novelgene1659_novel01	Novelgene1659	lncRNA	2517	1
Novelgene4088_novel01	Novelgene4088	lncRNA	2309	2
CA00036179_novel05	CA00036179	lncRNA	1383	1
Novelgene1519_novel01	Novelgene1519	lncRNA	1709	1
CA00026783_novel04	CA00026783	lncRNA	2117	1
Novelgene14529_novel01	Novelgene14529	lncRNA	577	1
CA00033272_novel02	CA00033272	lncRNA	784	3
CA00068193_novel14	CA00068193	lncRNA	962	1
Novelgene9592_novel01	Novelgene9592	lncRNA	418	1
CA00011942_novel06	CA00011942	lncRNA	1981	2
Novelgene3682_novel01	Novelgene3682	lncRNA	330	1
Novelgene0797_novel01	Novelgene0797	lncRNA	2447	1
CA00005561_novel12	CA00005561	lncRNA	305	1
Novelgene8504_novel01	Novelgene8504	lncRNA	4285	1
Novelgene2944_novel02	Novelgene2944	lncRNA	319	1
CA00019643_novel04	CA00019643	lncRNA	436	1
Novelgene11804_novel01	Novelgene11804	lncRNA	694	1
Novelgene3828_novel02	Novelgene3828	lncRNA	1605	1
CA00029510_novel15	CA00029510	lncRNA	1799	1
CA00023459_novel08	CA00023459	lncRNA	315	1
CA00025738_novel02	CA00025738	lncRNA	1190	1
Novelgene16471_novel02	Novelgene16471	lncRNA	472	1
Novelgene5000_novel04	Novelgene5000	lncRNA	1347	1
Novelgene5924_novel01	Novelgene5924	lncRNA	427	1
CA00002018_novel01	CA00002018	lncRNA	373	1
Novelgene16225_novel01	Novelgene16225	lncRNA	261	1
CA00017769_novel04	CA00017769	lncRNA	2643	1
CA00013406_novel08	CA00013406	lncRNA	1572	2
Novelgene14496_novel01	Novelgene14496	lncRNA	3605	1
Novelgene2606_novel02	Novelgene2606	lncRNA	519	1
CA00055291_novel01	CA00055291	lncRNA	322	3
CA00052960_novel08	CA00052960	lncRNA	660	1
CA00051189_novel10	CA00051189	lncRNA	777	1
Novelgene7087_novel01	Novelgene7087	lncRNA	2626	1
Novelgene13379_novel01	Novelgene13379	lncRNA	207	1
Novelgene11373_novel01	Novelgene11373	lncRNA	1950	1
CA00030112_novel06	CA00030112	lncRNA	1315	1
Novelgene9737_novel01	Novelgene9737	lncRNA	2635	1
CA00041167_novel02	CA00041167	lncRNA	3021	1
CA00006518_novel05	CA00006518	lncRNA	560	1
Novelgene12481_novel01	Novelgene12481	lncRNA	1804	1
Novelgene15379_novel01	Novelgene15379	lncRNA	1748	1
Novelgene12734_novel01	Novelgene12734	lncRNA	2188	1
CA00037857_novel06	CA00037857	lncRNA	1601	1
Novelgene16337_novel01	Novelgene16337	lncRNA	1076	1
Novelgene8026_novel01	Novelgene8026	lncRNA	1976	2
CA00020992_novel02	CA00020992	lncRNA	2725	1
CA00038536_novel05	CA00038536	lncRNA	3364	1
CA00022268_novel10	CA00022268	lncRNA	782	1
Novelgene10541_novel02	Novelgene10541	lncRNA	1441	1
Novelgene5475_novel02	Novelgene5475	lncRNA	386	1
Novelgene5383_novel01	Novelgene5383	lncRNA	2873	1
CA00026045_novel02	CA00026045	lncRNA	1977	2
Novelgene12997_novel01	Novelgene12997	lncRNA	998	1
CA00027751_novel01	CA00027751	lncRNA	1598	1
Novelgene6650_novel01	Novelgene6650	lncRNA	1893	1
Novelgene5560_novel01	Novelgene5560	lncRNA	1901	1
Novelgene11326_novel01	Novelgene11326	lncRNA	2017	1
Novelgene8828_novel01	Novelgene8828	lncRNA	1775	1
Novelgene0893_novel04	Novelgene0893	lncRNA	4629	2
Novelgene13566_novel01	Novelgene13566	lncRNA	1085	2
Novelgene7613_novel01	Novelgene7613	lncRNA	2105	1
Novelgene7955_novel01	Novelgene7955	lncRNA	1475	1
Novelgene9628_novel01	Novelgene9628	lncRNA	2298	1
CA00037223_novel01	CA00037223	lncRNA	388	1
Novelgene5054_novel01	Novelgene5054	lncRNA	550	1
CA00013332_novel01	CA00013332	lncRNA	2474	2
Novelgene5203_novel01	Novelgene5203	lncRNA	1597	1
Novelgene5559_novel01	Novelgene5559	lncRNA	3115	1
Novelgene11415_novel01	Novelgene11415	lncRNA	4331	1
CA00004757_novel01	CA00004757	lncRNA	701	1
Novelgene9508_novel01	Novelgene9508	lncRNA	3162	2
CA00027242_novel12	CA00027242	lncRNA	1276	1
Novelgene15655_novel01	Novelgene15655	lncRNA	267	1
CA00025686_novel01	CA00025686	lncRNA	447	1
CA00016462_novel06	CA00016462	lncRNA	582	1
Novelgene13843_novel01	Novelgene13843	lncRNA	794	1
CA00004474_novel01	CA00004474	lncRNA	556	1
Novelgene1997_novel01	Novelgene1997	lncRNA	2321	2
Novelgene8572_novel01	Novelgene8572	lncRNA	2070	1
Novelgene3216_novel01	Novelgene3216	lncRNA	1638	1
Novelgene16477_novel01	Novelgene16477	lncRNA	3234	2
CA00008285_novel07	CA00008285	lncRNA	1111	1
Novelgene8015_novel01	Novelgene8015	lncRNA	903	1
Novelgene7762_novel01	Novelgene7762	lncRNA	1728	1
CA00031057_novel01	CA00031057	lncRNA	730	1
Novelgene16804_novel01	Novelgene16804	lncRNA	1009	1
CA00039884_novel03	CA00039884	lncRNA	1043	1
Novelgene4149_novel01	Novelgene4149	lncRNA	1621	1
CA00046949_novel06	CA00046949	lncRNA	1264	1
Novelgene11730_novel01	Novelgene11730	lncRNA	1185	1
Novelgene13237_novel01	Novelgene13237	lncRNA	2001	1
Novelgene6806_novel01	Novelgene6806	lncRNA	1819	2
Novelgene10340_novel02	Novelgene10340	lncRNA	3651	1
Novelgene10962_novel02	Novelgene10962	lncRNA	861	1
Novelgene15467_novel01	Novelgene15467	lncRNA	350	1
Novelgene9654_novel01	Novelgene9654	lncRNA	3341	2
Novelgene4409_novel02	Novelgene4409	lncRNA	216	1
CA00019837_novel16	CA00019837	lncRNA	364	1
Novelgene12714_novel01	Novelgene12714	lncRNA	4084	1
Novelgene6588_novel01	Novelgene6588	lncRNA	937	1
Novelgene8922_novel01	Novelgene8922	lncRNA	335	1
Novelgene10308_novel01	Novelgene10308	lncRNA	4737	1
CA00067870_novel07	CA00067870	lncRNA	376	1
Novelgene3069_novel01	Novelgene3069	lncRNA	222	1
CA00012903_novel04	CA00012903	lncRNA	1389	1
Novelgene5360_novel01	Novelgene5360	lncRNA	2369	1
CA00004046_novel04	CA00004046	lncRNA	826	1
Novelgene1831_novel03	Novelgene1831	lncRNA	285	1
Novelgene0277_novel02	Novelgene0277	lncRNA	441	1
Novelgene10912_novel01	Novelgene10912	lncRNA	2003	1
Novelgene0208_novel01	Novelgene0208	lncRNA	548	2
Novelgene2534_novel03	Novelgene2534	lncRNA	3121	1
Novelgene9262_novel01	Novelgene9262	lncRNA	1188	1
CA00060258_novel05	CA00060258	lncRNA	1091	1
Novelgene7364_novel01	Novelgene7364	lncRNA	1299	2
CA00061055_novel04	CA00061055	lncRNA	346	1
CA00055818_novel10	CA00055818	lncRNA	940	1
Novelgene9220_novel01	Novelgene9220	lncRNA	1267	1
Novelgene7422_novel01	Novelgene7422	lncRNA	1649	1
Novelgene7974_novel01	Novelgene7974	lncRNA	2496	1
CA00019129_novel03	CA00019129	lncRNA	2224	1
CA00035788_novel06	CA00035788	lncRNA	1186	1
CA00034867_novel69	CA00034867	lncRNA	839	1
Novelgene14763_novel01	Novelgene14763	lncRNA	658	1
Novelgene10594_novel01	Novelgene10594	lncRNA	1756	1
CA00056469_novel01	CA00056469	lncRNA	207	1
Novelgene12273_novel01	Novelgene12273	lncRNA	1952	1
Novelgene12090_novel01	Novelgene12090	lncRNA	1336	1
Novelgene3862_novel01	Novelgene3862	lncRNA	800	2
CA00042524_novel01	CA00042524	lncRNA	637	1
Novelgene9906_novel01	Novelgene9906	lncRNA	2228	1
CA00020063_novel02	CA00020063	lncRNA	567	2
CA00042759_novel06	CA00042759	lncRNA	1459	1
CA00003177_novel03	CA00003177	lncRNA	2334	1
Novelgene14873_novel01	Novelgene14873	lncRNA	678	1
Novelgene4496_novel01	Novelgene4496	lncRNA	1662	2
Novelgene10109_novel01	Novelgene10109	lncRNA	2575	5
Novelgene15232_novel01	Novelgene15232	lncRNA	765	1
Novelgene12706_novel02	Novelgene12706	lncRNA	752	2
Novelgene8499_novel01	Novelgene8499	lncRNA	286	1
Novelgene4024_novel01	Novelgene4024	lncRNA	2095	1
Novelgene4001_novel01	Novelgene4001	lncRNA	956	1
Novelgene3164_novel01	Novelgene3164	lncRNA	224	1
CA00050196_novel12	CA00050196	lncRNA	2900	1
Novelgene13982_novel02	Novelgene13982	lncRNA	1991	1
Novelgene0285_novel01	Novelgene0285	lncRNA	2148	1
Novelgene10425_novel01	Novelgene10425	lncRNA	2296	2
Novelgene3599_novel02	Novelgene3599	lncRNA	819	1
Novelgene16774_novel01	Novelgene16774	lncRNA	1144	2
Novelgene4282_novel02	Novelgene4282	lncRNA	4828	1
Novelgene16015_novel01	Novelgene16015	lncRNA	1395	2
Novelgene4216_novel01	Novelgene4216	lncRNA	3229	1
CA00049250_novel04	CA00049250	lncRNA	414	1
Novelgene3019_novel01	Novelgene3019	lncRNA	300	1
Novelgene16035_novel01	Novelgene16035	lncRNA	2263	3
Novelgene4480_novel01	Novelgene4480	lncRNA	2894	1
Novelgene6345_novel03	Novelgene6345	lncRNA	2067	1
CA00067976_novel01	CA00067976	lncRNA	999	2
CA00034877_novel12	CA00034877	lncRNA	1438	1
Novelgene10043_novel02	Novelgene10043	lncRNA	582	1
CA00057698_novel05	CA00057698	lncRNA	2136	1
Novelgene6881_novel01	Novelgene6881	lncRNA	220	1
Novelgene7945_novel01	Novelgene7945	lncRNA	498	1
Novelgene9373_novel01	Novelgene9373	lncRNA	2144	1
CA00011147_novel03	CA00011147	lncRNA	422	1
CA00002419_novel05	CA00002419	lncRNA	1559	1
Novelgene4840_novel01	Novelgene4840	lncRNA	2598	1
CA00052383_novel02	CA00052383	lncRNA	721	1
Novelgene7227_novel01	Novelgene7227	lncRNA	4634	1
CA00054283_novel05	CA00054283	lncRNA	343	1
CA00069788_novel13	CA00069788	lncRNA	948	1
Novelgene11323_novel01	Novelgene11323	lncRNA	2100	1
Novelgene13996_novel01	Novelgene13996	lncRNA	1481	1
Novelgene16058_novel01	Novelgene16058	lncRNA	462	1
Novelgene13767_novel03	Novelgene13767	lncRNA	4344	1
Novelgene8786_novel01	Novelgene8786	lncRNA	289	1
CA00013687_novel01	CA00013687	lncRNA	2881	2
CA00001987_novel07	CA00001987	lncRNA	1078	1
CA00030029_novel09	CA00030029	lncRNA	224	1
CA00038989_novel04	CA00038989	lncRNA	706	1
Novelgene4438_novel01	Novelgene4438	lncRNA	4157	1
Novelgene17254_novel02	Novelgene17254	lncRNA	332	1
Novelgene2812_novel01	Novelgene2812	lncRNA	327	1
Novelgene11102_novel01	Novelgene11102	lncRNA	710	1
Novelgene15811_novel01	Novelgene15811	lncRNA	358	1
CA00028947_novel05	CA00028947	lncRNA	1042	2
Novelgene6660_novel02	Novelgene6660	lncRNA	659	1
Novelgene8141_novel01	Novelgene8141	lncRNA	3984	1
Novelgene14726_novel02	Novelgene14726	lncRNA	1359	1
Novelgene0101_novel01	Novelgene0101	lncRNA	619	1
CA00023451_novel08	CA00023451	lncRNA	646	1
Novelgene5644_novel01	Novelgene5644	lncRNA	366	1
CA00080762_novel01	CA00080762	lncRNA	2711	4
CA00024569_novel02	CA00024569	lncRNA	2446	1
Novelgene5274_novel01	Novelgene5274	lncRNA	1509	1
CA00047656_novel04	CA00047656	lncRNA	798	1
CA00040369_novel03	CA00040369	lncRNA	997	1
CA00033401_novel05	CA00033401	lncRNA	982	1
CA00058356_novel04	CA00058356	lncRNA	1526	2
Novelgene1518_novel01	Novelgene1518	lncRNA	290	1
Novelgene9292_novel01	Novelgene9292	lncRNA	4347	1
Novelgene4224_novel01	Novelgene4224	lncRNA	2418	2
Novelgene7693_novel01	Novelgene7693	lncRNA	4327	1
CA00034846_novel10	CA00034846	lncRNA	1142	2
Novelgene11712_novel01	Novelgene11712	lncRNA	822	1
Novelgene3459_novel01	Novelgene3459	lncRNA	1372	1
Novelgene15772_novel01	Novelgene15772	lncRNA	694	1
Novelgene2535_novel02	Novelgene2535	lncRNA	1090	1
CA00024778_novel08	CA00024778	lncRNA	2636	1
CA00045918_novel02	CA00045918	lncRNA	1354	2
Novelgene11604_novel03	Novelgene11604	lncRNA	1340	1
CA00038549_novel01	CA00038549	lncRNA	531	1
Novelgene8060_novel01	Novelgene8060	lncRNA	1161	1
CA00004718_novel02	CA00004718	lncRNA	2142	1
Novelgene5784_novel01	Novelgene5784	lncRNA	4101	1
Novelgene4935_novel01	Novelgene4935	lncRNA	324	1
Novelgene5447_novel01	Novelgene5447	lncRNA	2743	1
Novelgene3301_novel02	Novelgene3301	lncRNA	785	1
Novelgene14206_novel01	Novelgene14206	lncRNA	914	1
CA00005332_novel08	CA00005332	lncRNA	2647	1
CA00028647_novel03	CA00028647	lncRNA	332	1
Novelgene1429_novel01	Novelgene1429	lncRNA	214	1
Novelgene5653_novel04	Novelgene5653	lncRNA	1272	3
Novelgene10329_novel03	Novelgene10329	lncRNA	225	1
CA00015549_novel06	CA00015549	lncRNA	789	1
CA00009668_novel07	CA00009668	lncRNA	207	1
Novelgene4524_novel02	Novelgene4524	lncRNA	318	1
Novelgene13470_novel01	Novelgene13470	lncRNA	2163	1
Novelgene5985_novel01	Novelgene5985	lncRNA	1874	1
Novelgene12664_novel01	Novelgene12664	lncRNA	1447	2
Novelgene4553_novel01	Novelgene4553	lncRNA	2016	1
Novelgene7989_novel02	Novelgene7989	lncRNA	2214	1
Novelgene7962_novel01	Novelgene7962	lncRNA	3131	1
Novelgene14774_novel01	Novelgene14774	lncRNA	373	1
CA00018878_novel20	CA00018878	lncRNA	423	1
CA00055114_novel03	CA00055114	lncRNA	1522	1
Novelgene12843_novel01	Novelgene12843	lncRNA	2285	1
CA00009274_novel11	CA00009274	lncRNA	232	4
Novelgene0877_novel01	Novelgene0877	lncRNA	2087	1
CA00014262_novel03	CA00014262	lncRNA	2359	1
Novelgene4792_novel01	Novelgene4792	lncRNA	1695	1
CA00041276_novel10	CA00041276	lncRNA	455	1
Novelgene15400_novel01	Novelgene15400	lncRNA	1001	1
Novelgene11401_novel01	Novelgene11401	lncRNA	3148	1
CA00034670_novel03	CA00034670	lncRNA	282	1
Novelgene6850_novel01	Novelgene6850	lncRNA	1908	1
CA00010273_novel48	CA00010273	lncRNA	652	1
CA00039494_novel02	CA00039494	lncRNA	2043	1
CA00038934_novel04	CA00038934	lncRNA	1480	2
Novelgene1443_novel01	Novelgene1443	lncRNA	2300	1
Novelgene15452_novel01	Novelgene15452	lncRNA	993	1
Novelgene3245_novel01	Novelgene3245	lncRNA	1764	1
CA00036012_novel05	CA00036012	lncRNA	1284	1
CA00023262_novel01	CA00023262	lncRNA	644	1
Novelgene3756_novel05	Novelgene3756	lncRNA	4027	2
CA00061285_novel02	CA00061285	lncRNA	3234	1
Novelgene17410_novel02	Novelgene17410	lncRNA	559	1
CA00067941_novel01	CA00067941	lncRNA	1235	2
CA00051356_novel06	CA00051356	lncRNA	2105	1
Novelgene16939_novel01	Novelgene16939	lncRNA	541	1
Novelgene6004_novel02	Novelgene6004	lncRNA	1503	1
Novelgene7453_novel01	Novelgene7453	lncRNA	1971	1
Novelgene15299_novel01	Novelgene15299	lncRNA	1186	1
Novelgene3412_novel01	Novelgene3412	lncRNA	764	1
Novelgene2580_novel02	Novelgene2580	lncRNA	1402	1
Novelgene3912_novel01	Novelgene3912	lncRNA	2134	1
CA00003330_novel03	CA00003330	lncRNA	273	1
Novelgene5781_novel01	Novelgene5781	lncRNA	2705	1
CA00029641_novel06	CA00029641	lncRNA	1231	1
Novelgene0024_novel01	Novelgene0024	lncRNA	307	1
Novelgene2288_novel03	Novelgene2288	lncRNA	796	1
CA00039985_novel05	CA00039985	lncRNA	252	1
Novelgene7155_novel01	Novelgene7155	lncRNA	445	1
Novelgene16017_novel02	Novelgene16017	lncRNA	2834	2
CA00064431_novel04	CA00064431	lncRNA	253	1
Novelgene1109_novel01	Novelgene1109	lncRNA	692	1
Novelgene3743_novel01	Novelgene3743	lncRNA	2125	1
CA00021434_novel07	CA00021434	lncRNA	1342	1
Novelgene13184_novel01	Novelgene13184	lncRNA	2046	1
Novelgene9781_novel02	Novelgene9781	lncRNA	416	1
Novelgene14031_novel01	Novelgene14031	lncRNA	686	1
CA00015557_novel27	CA00015557	lncRNA	1275	1
Novelgene2753_novel01	Novelgene2753	lncRNA	829	1
CA00047999_novel11	CA00047999	lncRNA	669	1
CA00022351_novel07	CA00022351	lncRNA	462	1
Novelgene9294_novel01	Novelgene9294	lncRNA	852	2
Novelgene14275_novel01	Novelgene14275	lncRNA	2127	1
CA00074901_novel02	CA00074901	lncRNA	663	1
Novelgene13266_novel02	Novelgene13266	lncRNA	1512	1
CA00073107_novel03	CA00073107	lncRNA	2230	2
CA00052719_novel03	CA00052719	lncRNA	438	1
Novelgene6927_novel01	Novelgene6927	lncRNA	2530	1
Novelgene8873_novel01	Novelgene8873	lncRNA	2806	1
CA00064734_novel04	CA00064734	lncRNA	2286	2
Novelgene17086_novel01	Novelgene17086	lncRNA	276	1
CA00028887_novel08	CA00028887	lncRNA	1440	1
CA00029819_novel02	CA00029819	lncRNA	4079	1
Novelgene3992_novel01	Novelgene3992	lncRNA	2908	1
Novelgene15371_novel01	Novelgene15371	lncRNA	848	1
Novelgene10042_novel02	Novelgene10042	lncRNA	1563	1
CA00040820_novel04	CA00040820	lncRNA	279	1
CA00027713_novel30	CA00027713	lncRNA	241	1
Novelgene13903_novel01	Novelgene13903	lncRNA	960	1
Novelgene3066_novel01	Novelgene3066	lncRNA	1004	1
Novelgene7302_novel01	Novelgene7302	lncRNA	4547	1
Novelgene6223_novel01	Novelgene6223	lncRNA	643	1
Novelgene6345_novel01	Novelgene6345	lncRNA	4654	1
Novelgene11171_novel01	Novelgene11171	lncRNA	1055	1
Novelgene3872_novel01	Novelgene3872	lncRNA	2149	1
Novelgene7304_novel01	Novelgene7304	lncRNA	3087	1
CA00043990_novel16	CA00043990	lncRNA	2080	1
Novelgene11386_novel01	Novelgene11386	lncRNA	2254	2
CA00026263_novel15	CA00026263	lncRNA	352	1
Novelgene9174_novel01	Novelgene9174	lncRNA	479	1
Novelgene11965_novel01	Novelgene11965	lncRNA	1573	2
Novelgene14409_novel01	Novelgene14409	lncRNA	2596	1
CA00048648_novel10	CA00048648	lncRNA	531	1
CA00066839_novel02	CA00066839	lncRNA	864	3
CA00000490_novel09	CA00000490	lncRNA	588	1
CA00008055_novel02	CA00008055	lncRNA	1209	1
Novelgene8021_novel01	Novelgene8021	lncRNA	2040	1
CA00031225_novel02	CA00031225	lncRNA	1331	1
CA00039737_novel10	CA00039737	lncRNA	610	1
CA00042025_novel02	CA00042025	lncRNA	2000	2
CA00053752_novel03	CA00053752	lncRNA	206	2
Novelgene1071_novel01	Novelgene1071	lncRNA	3126	1
CA00004135_novel07	CA00004135	lncRNA	304	1
CA00074165_novel02	CA00074165	lncRNA	1353	1
CA00035443_novel06	CA00035443	lncRNA	224	1
Novelgene8655_novel01	Novelgene8655	lncRNA	2558	1
Novelgene6826_novel01	Novelgene6826	lncRNA	2612	1
Novelgene8460_novel01	Novelgene8460	lncRNA	3472	2
Novelgene14552_novel02	Novelgene14552	lncRNA	2022	1
CA00013569_novel05	CA00013569	lncRNA	896	1
Novelgene12942_novel01	Novelgene12942	lncRNA	1392	1
Novelgene0419_novel02	Novelgene0419	lncRNA	2501	2
CA00023548_novel10	CA00023548	lncRNA	1094	1
Novelgene2557_novel01	Novelgene2557	lncRNA	791	1
CA00024536_novel06	CA00024536	lncRNA	364	1
Novelgene9219_novel01	Novelgene9219	lncRNA	2560	1
Novelgene4358_novel03	Novelgene4358	lncRNA	5039	1
CA00020619_novel04	CA00020619	lncRNA	1643	1
Novelgene9026_novel01	Novelgene9026	lncRNA	1490	1
Novelgene16470_novel01	Novelgene16470	lncRNA	383	1
CA00052162_novel15	CA00052162	lncRNA	720	1
Novelgene14872_novel01	Novelgene14872	lncRNA	1711	1
Novelgene15648_novel01	Novelgene15648	lncRNA	1535	1
CA00059256_novel03	CA00059256	lncRNA	2138	2
Novelgene14411_novel01	Novelgene14411	lncRNA	3234	1
CA00036093_novel04	CA00036093	lncRNA	497	1
CA00051590_novel02	CA00051590	lncRNA	360	1
Novelgene8096_novel01	Novelgene8096	lncRNA	2676	1
Novelgene3172_novel01	Novelgene3172	lncRNA	1872	1
Novelgene0702_novel01	Novelgene0702	lncRNA	2580	1
Novelgene11377_novel01	Novelgene11377	lncRNA	1685	1
CA00036335_novel02	CA00036335	lncRNA	957	1
Novelgene13308_novel01	Novelgene13308	lncRNA	4302	1
Novelgene12016_novel01	Novelgene12016	lncRNA	2038	2
CA00066994_novel02	CA00066994	lncRNA	1243	1
CA00048444_novel07	CA00048444	lncRNA	286	1
CA00061924_novel06	CA00061924	lncRNA	397	1
CA00028402_novel02	CA00028402	lncRNA	753	1
Novelgene5666_novel01	Novelgene5666	lncRNA	1777	2
CA00010237_novel11	CA00010237	lncRNA	539	1
Novelgene1622_novel01	Novelgene1622	lncRNA	241	1
Novelgene2457_novel01	Novelgene2457	lncRNA	2934	1
Novelgene8049_novel01	Novelgene8049	lncRNA	215	1
Novelgene7554_novel01	Novelgene7554	lncRNA	2835	1
Novelgene3280_novel01	Novelgene3280	lncRNA	800	1
Novelgene12976_novel01	Novelgene12976	lncRNA	1121	1
Novelgene4682_novel01	Novelgene4682	lncRNA	1278	2
Novelgene3706_novel02	Novelgene3706	lncRNA	1442	1
Novelgene5437_novel01	Novelgene5437	lncRNA	2299	1
CA00011562_novel68	CA00011562	lncRNA	1149	1
Novelgene6013_novel01	Novelgene6013	lncRNA	857	1
Novelgene1925_novel02	Novelgene1925	lncRNA	3848	2
Novelgene15093_novel01	Novelgene15093	lncRNA	543	1
CA00045679_novel05	CA00045679	lncRNA	1874	1
Novelgene15143_novel01	Novelgene15143	lncRNA	1646	1
Novelgene11534_novel01	Novelgene11534	lncRNA	4319	1
Novelgene11659_novel01	Novelgene11659	lncRNA	972	1
CA00021676_novel01	CA00021676	lncRNA	1123	2
Novelgene3795_novel01	Novelgene3795	lncRNA	2052	1
CA00026730_novel02	CA00026730	lncRNA	561	1
Novelgene15872_novel01	Novelgene15872	lncRNA	1502	1
Novelgene13684_novel01	Novelgene13684	lncRNA	2384	1
Novelgene6866_novel01	Novelgene6866	lncRNA	1284	1
CA00016870_novel02	CA00016870	lncRNA	283	1
CA00013284_novel02	CA00013284	lncRNA	737	1
Novelgene11147_novel01	Novelgene11147	lncRNA	2720	1
CA00046916_novel13	CA00046916	lncRNA	2988	1
Novelgene13187_novel04	Novelgene13187	lncRNA	3937	2
Novelgene1831_novel01	Novelgene1831	lncRNA	373	4
Novelgene15469_novel01	Novelgene15469	lncRNA	822	1
CA00006917_novel03	CA00006917	lncRNA	1748	2
CA00034690_novel05	CA00034690	lncRNA	378	3
CA00072468_novel03	CA00072468	lncRNA	2649	1
Novelgene0713_novel01	Novelgene0713	lncRNA	645	1
Novelgene12929_novel01	Novelgene12929	lncRNA	1094	1
CA00060750_novel15	CA00060750	lncRNA	2596	1
Novelgene13023_novel01	Novelgene13023	lncRNA	3403	1
CA00053842_novel08	CA00053842	lncRNA	233	1
Novelgene5767_novel01	Novelgene5767	lncRNA	1705	1
Novelgene2159_novel01	Novelgene2159	lncRNA	2062	1
Novelgene4384_novel01	Novelgene4384	lncRNA	298	1
Novelgene2049_novel01	Novelgene2049	lncRNA	1787	1
Novelgene3483_novel01	Novelgene3483	lncRNA	310	1
Novelgene14846_novel01	Novelgene14846	lncRNA	4335	1
Novelgene16165_novel01	Novelgene16165	lncRNA	3075	1
CA00052498_novel04	CA00052498	lncRNA	1325	1
CA00029137_novel06	CA00029137	lncRNA	453	1
Novelgene14283_novel01	Novelgene14283	lncRNA	4751	1
CA00066232_novel13	CA00066232	lncRNA	308	1
Novelgene11205_novel01	Novelgene11205	lncRNA	2086	1
CA00061571_novel11	CA00061571	lncRNA	1280	1
CA00034581_novel03	CA00034581	lncRNA	2510	1
Novelgene3771_novel01	Novelgene3771	lncRNA	2097	1
Novelgene12987_novel01	Novelgene12987	lncRNA	1998	1
Novelgene4005_novel01	Novelgene4005	lncRNA	2781	1
CA00025068_novel02	CA00025068	lncRNA	1098	1
CA00057260_novel01	CA00057260	lncRNA	274	1
CA00003732_novel03	CA00003732	lncRNA	1496	2
Novelgene16974_novel01	Novelgene16974	lncRNA	2834	2
Novelgene15984_novel02	Novelgene15984	lncRNA	404	1
CA00033559_novel13	CA00033559	lncRNA	1385	1
Novelgene5441_novel01	Novelgene5441	lncRNA	266	1
Novelgene9022_novel01	Novelgene9022	lncRNA	781	1
CA00055249_novel04	CA00055249	lncRNA	213	1
Novelgene8686_novel02	Novelgene8686	lncRNA	1136	1
Novelgene12355_novel01	Novelgene12355	lncRNA	1176	1
CA00068147_novel01	CA00068147	lncRNA	2618	2
Novelgene4514_novel01	Novelgene4514	lncRNA	1735	1
Novelgene14224_novel01	Novelgene14224	lncRNA	4249	1
Novelgene8830_novel01	Novelgene8830	lncRNA	2439	1
CA00022445_novel15	CA00022445	lncRNA	783	1
Novelgene17253_novel01	Novelgene17253	lncRNA	595	1
CA00010028_novel25	CA00010028	lncRNA	1577	1
Novelgene15620_novel02	Novelgene15620	lncRNA	1205	1
Novelgene12294_novel02	Novelgene12294	lncRNA	1221	1
Novelgene13757_novel01	Novelgene13757	lncRNA	1523	1
Novelgene1694_novel02	Novelgene1694	lncRNA	2128	1
CA00022209_novel09	CA00022209	lncRNA	695	1
Novelgene11228_novel01	Novelgene11228	lncRNA	1440	1
CA00015866_novel02	CA00015866	lncRNA	308	1
Novelgene10686_novel01	Novelgene10686	lncRNA	1169	1
Novelgene11267_novel01	Novelgene11267	lncRNA	2022	1
CA00014435_novel02	CA00014435	lncRNA	318	1
Novelgene13246_novel01	Novelgene13246	lncRNA	1064	1
CA00029584_novel06	CA00029584	lncRNA	272	1
Novelgene11405_novel01	Novelgene11405	lncRNA	1904	1
Novelgene15947_novel02	Novelgene15947	lncRNA	808	1
CA00049685_novel07	CA00049685	lncRNA	1512	1
Novelgene10070_novel01	Novelgene10070	lncRNA	3625	1
Novelgene5847_novel01	Novelgene5847	lncRNA	2760	1
CA00024508_novel05	CA00024508	lncRNA	2210	1
CA00076483_novel01	CA00076483	lncRNA	607	3
CA00004611_novel01	CA00004611	lncRNA	851	3
Novelgene7057_novel01	Novelgene7057	lncRNA	519	1
Novelgene11216_novel01	Novelgene11216	lncRNA	933	1
Novelgene8448_novel02	Novelgene8448	lncRNA	665	1
CA00062791_novel01	CA00062791	lncRNA	4349	1
CA00046960_novel05	CA00046960	lncRNA	656	1
Novelgene7915_novel01	Novelgene7915	lncRNA	2307	1
CA00058263_novel22	CA00058263	lncRNA	2012	3
Novelgene17175_novel01	Novelgene17175	lncRNA	2054	2
Novelgene15715_novel02	Novelgene15715	lncRNA	2068	1
Novelgene14813_novel01	Novelgene14813	lncRNA	1444	1
Novelgene8539_novel01	Novelgene8539	lncRNA	1490	1
Novelgene15935_novel01	Novelgene15935	lncRNA	2705	1
CA00051195_novel01	CA00051195	lncRNA	556	2
Novelgene8766_novel01	Novelgene8766	lncRNA	1345	1
CA00062610_novel01	CA00062610	lncRNA	1732	2
CA00026356_novel11	CA00026356	lncRNA	995	1
Novelgene8944_novel01	Novelgene8944	lncRNA	756	1
CA00060242_novel05	CA00060242	lncRNA	988	2
Novelgene0903_novel02	Novelgene0903	lncRNA	772	1
CA00061788_novel04	CA00061788	lncRNA	2516	1
Novelgene11920_novel01	Novelgene11920	lncRNA	1928	1
CA00067696_novel13	CA00067696	lncRNA	282	1
Novelgene15848_novel03	Novelgene15848	lncRNA	421	1
Novelgene8621_novel01	Novelgene8621	lncRNA	1050	1
Novelgene14770_novel01	Novelgene14770	lncRNA	1999	1
CA00027455_novel18	CA00027455	lncRNA	463	1
CA00038175_novel08	CA00038175	lncRNA	1397	1
Novelgene16674_novel01	Novelgene16674	lncRNA	927	1
Novelgene1266_novel01	Novelgene1266	lncRNA	592	1
CA00060837_novel02	CA00060837	lncRNA	1143	1
Novelgene9101_novel01	Novelgene9101	lncRNA	2171	1
CA00052145_novel03	CA00052145	lncRNA	828	1
CA00025725_novel14	CA00025725	lncRNA	421	1
CA00015240_novel01	CA00015240	lncRNA	1527	1
CA00027826_novel01	CA00027826	lncRNA	4565	1
Novelgene8356_novel01	Novelgene8356	lncRNA	2100	3
Novelgene14189_novel01	Novelgene14189	lncRNA	648	1
CA00067756_novel01	CA00067756	lncRNA	1905	1
Novelgene14023_novel01	Novelgene14023	lncRNA	261	1
CA00072932_novel20	CA00072932	lncRNA	873	1
Novelgene12787_novel01	Novelgene12787	lncRNA	3126	1
Novelgene13069_novel01	Novelgene13069	lncRNA	483	1
Novelgene7716_novel01	Novelgene7716	lncRNA	4240	1
Novelgene12270_novel01	Novelgene12270	lncRNA	361	1
Novelgene6057_novel01	Novelgene6057	lncRNA	842	1
CA00011714_novel02	CA00011714	lncRNA	354	1
Novelgene5825_novel01	Novelgene5825	lncRNA	2863	1
CA00017690_novel03	CA00017690	lncRNA	368	1
Novelgene16361_novel01	Novelgene16361	lncRNA	1333	5
Novelgene2308_novel01	Novelgene2308	lncRNA	386	2
Novelgene13819_novel05	Novelgene13819	lncRNA	223	1
CA00080879_novel01	CA00080879	lncRNA	420	1
Novelgene9308_novel01	Novelgene9308	lncRNA	4511	1
CA00043783_novel04	CA00043783	lncRNA	2090	1
CA00032178_novel03	CA00032178	lncRNA	1041	1
Novelgene16542_novel01	Novelgene16542	lncRNA	602	1
Novelgene13945_novel02	Novelgene13945	lncRNA	1176	1
CA00079351_novel01	CA00079351	lncRNA	982	1
CA00007871_novel33	CA00007871	lncRNA	218	1
CA00010989_novel01	CA00010989	lncRNA	1052	5
CA00060826_novel34	CA00060826	lncRNA	696	1
Novelgene4352_novel01	Novelgene4352	lncRNA	3308	1
CA00056441_novel06	CA00056441	lncRNA	1427	1
Novelgene4924_novel01	Novelgene4924	lncRNA	1940	1
CA00012317_novel03	CA00012317	lncRNA	1160	1
Novelgene14141_novel01	Novelgene14141	lncRNA	2566	1
Novelgene13599_novel01	Novelgene13599	lncRNA	4055	2
Novelgene0527_novel01	Novelgene0527	lncRNA	4575	1
Novelgene0786_novel02	Novelgene0786	lncRNA	4372	1
CA00001175_novel02	CA00001175	lncRNA	427	1
Novelgene4108_novel01	Novelgene4108	lncRNA	2913	1
Novelgene13343_novel01	Novelgene13343	lncRNA	1684	1
Novelgene10135_novel03	Novelgene10135	lncRNA	1124	1
Novelgene8281_novel01	Novelgene8281	lncRNA	4538	1
CA00002999_novel01	CA00002999	lncRNA	1483	1
CA00050951_novel01	CA00050951	lncRNA	481	1
Novelgene12783_novel01	Novelgene12783	lncRNA	450	1
Novelgene3053_novel01	Novelgene3053	lncRNA	4644	1
Novelgene11971_novel01	Novelgene11971	lncRNA	2969	2
Novelgene10627_novel01	Novelgene10627	lncRNA	396	1
CA00022445_novel17	CA00022445	lncRNA	270	1
Novelgene5676_novel01	Novelgene5676	lncRNA	1515	1
Novelgene0748_novel01	Novelgene0748	lncRNA	1011	1
CA00030736_novel42	CA00030736	lncRNA	1168	1
Novelgene8337_novel01	Novelgene8337	lncRNA	2604	1
Novelgene6298_novel03	Novelgene6298	lncRNA	265	1
CA00045547_novel01	CA00045547	lncRNA	2815	1
CA00048102_novel01	CA00048102	lncRNA	1537	1
Novelgene16259_novel01	Novelgene16259	lncRNA	2338	2
Novelgene13956_novel02	Novelgene13956	lncRNA	1218	1
Novelgene3620_novel01	Novelgene3620	lncRNA	448	1
CA00025074_novel02	CA00025074	lncRNA	574	1
Novelgene15793_novel01	Novelgene15793	lncRNA	1877	1
Novelgene8761_novel01	Novelgene8761	lncRNA	1828	1
Novelgene14581_novel01	Novelgene14581	lncRNA	1951	1
CA00019305_novel05	CA00019305	lncRNA	661	1
Novelgene6372_novel01	Novelgene6372	lncRNA	3256	2
Novelgene11475_novel01	Novelgene11475	lncRNA	1533	2
Novelgene11807_novel01	Novelgene11807	lncRNA	391	1
CA00048379_novel10	CA00048379	lncRNA	889	1
CA00015894_novel08	CA00015894	lncRNA	693	2
Novelgene15524_novel01	Novelgene15524	lncRNA	4657	1
CA00015594_novel01	CA00015594	lncRNA	301	2
CA00003972_novel06	CA00003972	lncRNA	4784	1
CA00043236_novel05	CA00043236	lncRNA	1037	1
CA00015592_novel04	CA00015592	lncRNA	472	1
CA00028585_novel03	CA00028585	lncRNA	2555	1
Novelgene11436_novel01	Novelgene11436	lncRNA	898	1
CA00025563_novel02	CA00025563	lncRNA	2077	1
Novelgene14043_novel01	Novelgene14043	lncRNA	1954	1
Novelgene7802_novel01	Novelgene7802	lncRNA	1840	1
Novelgene5635_novel01	Novelgene5635	lncRNA	2957	1
Novelgene17353_novel01	Novelgene17353	lncRNA	1366	3
CA00036700_novel07	CA00036700	lncRNA	1698	1
CA00012992_novel01	CA00012992	lncRNA	512	2
CA00070843_novel22	CA00070843	lncRNA	321	2
Novelgene14741_novel01	Novelgene14741	lncRNA	736	1
Novelgene11376_novel01	Novelgene11376	lncRNA	3059	1
Novelgene12259_novel01	Novelgene12259	lncRNA	1920	1
Novelgene2857_novel02	Novelgene2857	lncRNA	960	2
Novelgene15892_novel01	Novelgene15892	lncRNA	2127	1
Novelgene16861_novel01	Novelgene16861	lncRNA	300	1
Novelgene13198_novel01	Novelgene13198	lncRNA	764	1
Novelgene9346_novel01	Novelgene9346	lncRNA	4198	1
Novelgene13179_novel01	Novelgene13179	lncRNA	2934	1
CA00000937_novel13	CA00000937	lncRNA	444	1
CA00006914_novel03	CA00006914	lncRNA	381	1
Novelgene11854_novel01	Novelgene11854	lncRNA	2255	1
CA00079204_novel01	CA00079204	lncRNA	2766	1
Novelgene11535_novel01	Novelgene11535	lncRNA	4474	1
Novelgene11617_novel01	Novelgene11617	lncRNA	613	1
Novelgene1173_novel01	Novelgene1173	lncRNA	2275	1
Novelgene12050_novel01	Novelgene12050	lncRNA	2068	1
CA00042922_novel03	CA00042922	lncRNA	284	1
CA00042001_novel02	CA00042001	lncRNA	3378	1
Novelgene9371_novel01	Novelgene9371	lncRNA	4141	1
Novelgene8646_novel01	Novelgene8646	lncRNA	1803	1
CA00000009_novel06	CA00000009	lncRNA	227	1
CA00054884_novel02	CA00054884	lncRNA	1246	2
Novelgene6621_novel01	Novelgene6621	lncRNA	1325	1
Novelgene5423_novel01	Novelgene5423	lncRNA	1089	1
Novelgene14595_novel01	Novelgene14595	lncRNA	249	1
CA00002811_novel04	CA00002811	lncRNA	796	2
Novelgene13665_novel02	Novelgene13665	lncRNA	2456	1
Novelgene15537_novel01	Novelgene15537	lncRNA	1586	1
Novelgene10930_novel01	Novelgene10930	lncRNA	2304	1
CA00026746_novel32	CA00026746	lncRNA	1352	2
Novelgene5582_novel01	Novelgene5582	lncRNA	4389	4
Novelgene14803_novel01	Novelgene14803	lncRNA	331	1
CA00069383_novel26	CA00069383	lncRNA	680	1
CA00026776_novel10	CA00026776	lncRNA	1054	2
Novelgene7611_novel02	Novelgene7611	lncRNA	1889	1
CA00008203_novel02	CA00008203	lncRNA	478	1
Novelgene2364_novel01	Novelgene2364	lncRNA	324	1
Novelgene16937_novel01	Novelgene16937	lncRNA	1604	1
Novelgene6159_novel01	Novelgene6159	lncRNA	343	1
CA00030608_novel02	CA00030608	lncRNA	558	1
CA00030895_novel01	CA00030895	lncRNA	475	1
Novelgene16579_novel01	Novelgene16579	lncRNA	1917	2
Novelgene16591_novel01	Novelgene16591	lncRNA	2152	2
CA00020909_novel10	CA00020909	lncRNA	981	2
CA00010684_novel11	CA00010684	lncRNA	2284	1
Novelgene5367_novel01	Novelgene5367	lncRNA	4914	1
Novelgene2188_novel01	Novelgene2188	lncRNA	1516	1
Novelgene5868_novel01	Novelgene5868	lncRNA	2014	1
Novelgene12102_novel01	Novelgene12102	lncRNA	4552	1
Novelgene1286_novel07	Novelgene1286	lncRNA	1157	1
Novelgene9316_novel01	Novelgene9316	lncRNA	1782	1
CA00064915_novel10	CA00064915	lncRNA	1944	1
CA00007180_novel06	CA00007180	lncRNA	1603	1
CA00015004_novel02	CA00015004	lncRNA	2327	2
CA00027567_novel28	CA00027567	lncRNA	1771	1
Novelgene12046_novel01	Novelgene12046	lncRNA	3521	2
Novelgene3291_novel02	Novelgene3291	lncRNA	270	1
Novelgene12099_novel01	Novelgene12099	lncRNA	4746	2
Novelgene12782_novel01	Novelgene12782	lncRNA	1062	1
Novelgene14868_novel01	Novelgene14868	lncRNA	917	1
Novelgene14515_novel01	Novelgene14515	lncRNA	254	1
Novelgene10483_novel01	Novelgene10483	lncRNA	572	1
Novelgene1478_novel02	Novelgene1478	lncRNA	1655	1
Novelgene9200_novel01	Novelgene9200	lncRNA	483	1
Novelgene11619_novel01	Novelgene11619	lncRNA	1632	1
CA00047254_novel01	CA00047254	lncRNA	946	1
CA00019290_novel27	CA00019290	lncRNA	3591	1
Novelgene6745_novel02	Novelgene6745	lncRNA	1516	2
CA00034140_novel01	CA00034140	lncRNA	1441	4
Novelgene12871_novel01	Novelgene12871	lncRNA	1812	3
Novelgene2933_novel03	Novelgene2933	lncRNA	256	1
CA00051766_novel09	CA00051766	lncRNA	1517	1
Novelgene4118_novel01	Novelgene4118	lncRNA	211	1
Novelgene2986_novel01	Novelgene2986	lncRNA	1667	1
CA00028336_novel11	CA00028336	lncRNA	1137	2
Novelgene11823_novel02	Novelgene11823	lncRNA	2226	2
Novelgene0238_novel01	Novelgene0238	lncRNA	313	1
Novelgene2440_novel01	Novelgene2440	lncRNA	2959	1
Novelgene1574_novel01	Novelgene1574	lncRNA	2611	8
Novelgene6345_novel04	Novelgene6345	lncRNA	1159	1
Novelgene6486_novel02	Novelgene6486	lncRNA	2834	2
Novelgene0300_novel01	Novelgene0300	lncRNA	1589	1
Novelgene6092_novel01	Novelgene6092	lncRNA	968	1
Novelgene2684_novel01	Novelgene2684	lncRNA	2923	1
Novelgene13614_novel01	Novelgene13614	lncRNA	484	1
Novelgene14213_novel01	Novelgene14213	lncRNA	263	1
Novelgene12382_novel01	Novelgene12382	lncRNA	1607	3
Novelgene1709_novel04	Novelgene1709	lncRNA	2638	1
CA00037615_novel01	CA00037615	lncRNA	1803	2
CA00025563_novel10	CA00025563	lncRNA	709	1
Novelgene5993_novel01	Novelgene5993	lncRNA	1294	3
Novelgene9077_novel01	Novelgene9077	lncRNA	2784	1
CA00004042_novel21	CA00004042	lncRNA	334	1
Novelgene4912_novel01	Novelgene4912	lncRNA	1336	1
Novelgene10142_novel02	Novelgene10142	lncRNA	2334	1
Novelgene3136_novel03	Novelgene3136	lncRNA	1067	1
Novelgene6245_novel01	Novelgene6245	lncRNA	913	1
Novelgene17214_novel01	Novelgene17214	lncRNA	2386	2
CA00034298_novel02	CA00034298	lncRNA	2053	1
Novelgene1709_novel02	Novelgene1709	lncRNA	386	1
Novelgene12644_novel01	Novelgene12644	lncRNA	657	1
Novelgene13539_novel01	Novelgene13539	lncRNA	2290	1
CA00014573_novel05	CA00014573	lncRNA	1144	1
Novelgene8822_novel01	Novelgene8822	lncRNA	1913	1
Novelgene16205_novel01	Novelgene16205	lncRNA	1132	1
Novelgene10848_novel01	Novelgene10848	lncRNA	1357	1
Novelgene8022_novel01	Novelgene8022	lncRNA	2904	1
CA00052926_novel06	CA00052926	lncRNA	364	1
CA00038057_novel10	CA00038057	lncRNA	607	1
Novelgene16367_novel01	Novelgene16367	lncRNA	744	1
CA00000270_novel02	CA00000270	lncRNA	1665	1
Novelgene4898_novel01	Novelgene4898	lncRNA	290	1
CA00063403_novel01	CA00063403	lncRNA	2122	1
Novelgene0673_novel01	Novelgene0673	lncRNA	4325	2
CA00075330_novel10	CA00075330	lncRNA	517	1
CA00033642_novel04	CA00033642	lncRNA	296	1
CA00026746_novel02	CA00026746	lncRNA	2001	2
Novelgene13162_novel01	Novelgene13162	lncRNA	1053	1
CA00078205_novel02	CA00078205	lncRNA	1212	2
CA00012385_novel01	CA00012385	lncRNA	224	1
Novelgene6915_novel01	Novelgene6915	lncRNA	4070	1
Novelgene3821_novel01	Novelgene3821	lncRNA	246	1
Novelgene4372_novel01	Novelgene4372	lncRNA	942	1
CA00079856_novel01	CA00079856	lncRNA	2809	1
CA00074474_novel03	CA00074474	lncRNA	1253	2
Novelgene4490_novel02	Novelgene4490	lncRNA	2641	1
Novelgene11711_novel01	Novelgene11711	lncRNA	596	1
Novelgene2902_novel01	Novelgene2902	lncRNA	3464	1
CA00049992_novel05	CA00049992	lncRNA	3670	1
Novelgene12869_novel04	Novelgene12869	lncRNA	266	1
Novelgene4647_novel01	Novelgene4647	lncRNA	1896	1
Novelgene12995_novel01	Novelgene12995	lncRNA	2080	2
CA00016161_novel05	CA00016161	lncRNA	351	1
Novelgene13233_novel01	Novelgene13233	lncRNA	4165	1
CA00007760_novel107	CA00007760	lncRNA	659	1
Novelgene3127_novel01	Novelgene3127	lncRNA	4638	1
Novelgene7163_novel01	Novelgene7163	lncRNA	3079	1
CA00050113_novel06	CA00050113	lncRNA	1881	1
CA00011858_novel02	CA00011858	lncRNA	2055	2
Novelgene16315_novel02	Novelgene16315	lncRNA	3293	2
CA00005953_novel06	CA00005953	lncRNA	329	1
Novelgene8852_novel01	Novelgene8852	lncRNA	908	1
CA00025455_novel06	CA00025455	lncRNA	1019	1
Novelgene12565_novel01	Novelgene12565	lncRNA	710	1
CA00014452_novel04	CA00014452	lncRNA	515	1
Novelgene10797_novel01	Novelgene10797	lncRNA	1928	1
CA00032211_novel19	CA00032211	lncRNA	330	1
CA00014439_novel12	CA00014439	lncRNA	989	2
Novelgene13152_novel04	Novelgene13152	lncRNA	2497	1
CA00048379_novel09	CA00048379	lncRNA	1984	1
Novelgene2786_novel01	Novelgene2786	lncRNA	2225	1
CA00003176_novel07	CA00003176	lncRNA	662	1
CA00017435_novel02	CA00017435	lncRNA	1416	1
Novelgene11693_novel01	Novelgene11693	lncRNA	3098	2
Novelgene4348_novel01	Novelgene4348	lncRNA	1598	1
CA00038548_novel03	CA00038548	lncRNA	1911	1
Novelgene6311_novel01	Novelgene6311	lncRNA	2555	1
Novelgene6091_novel01	Novelgene6091	lncRNA	1255	1
Novelgene9443_novel01	Novelgene9443	lncRNA	1539	1
Novelgene1733_novel01	Novelgene1733	lncRNA	639	1
Novelgene12423_novel02	Novelgene12423	lncRNA	963	1
Novelgene2731_novel01	Novelgene2731	lncRNA	1013	1
CA00018471_novel04	CA00018471	lncRNA	1973	1
Novelgene15057_novel01	Novelgene15057	lncRNA	497	1
Novelgene13803_novel01	Novelgene13803	lncRNA	3205	8
CA00003902_novel01	CA00003902	lncRNA	735	3
Novelgene7633_novel01	Novelgene7633	lncRNA	651	1
Novelgene13633_novel01	Novelgene13633	lncRNA	1467	1
Novelgene6305_novel01	Novelgene6305	lncRNA	4566	1
Novelgene11441_novel01	Novelgene11441	lncRNA	3339	2
Novelgene11951_novel01	Novelgene11951	lncRNA	361	1
CA00002088_novel07	CA00002088	lncRNA	1012	1
Novelgene6389_novel02	Novelgene6389	lncRNA	354	1
Novelgene3893_novel01	Novelgene3893	lncRNA	562	1
Novelgene7369_novel02	Novelgene7369	lncRNA	4580	1
CA00047415_novel03	CA00047415	lncRNA	314	1
Novelgene11232_novel01	Novelgene11232	lncRNA	3149	2
Novelgene0255_novel01	Novelgene0255	lncRNA	846	1
CA00021090_novel10	CA00021090	lncRNA	664	1
CA00052068_novel01	CA00052068	lncRNA	994	5
Novelgene9588_novel01	Novelgene9588	lncRNA	2216	1
Novelgene4793_novel01	Novelgene4793	lncRNA	217	1
Novelgene0132_novel01	Novelgene0132	lncRNA	378	1
Novelgene14965_novel01	Novelgene14965	lncRNA	2815	1
Novelgene7911_novel03	Novelgene7911	lncRNA	275	1
Novelgene10307_novel01	Novelgene10307	lncRNA	3756	1
CA00042790_novel33	CA00042790	lncRNA	1953	1
CA00032357_novel02	CA00032357	lncRNA	2129	1
Novelgene0424_novel01	Novelgene0424	lncRNA	1687	1
CA00025467_novel07	CA00025467	lncRNA	2941	1
Novelgene15614_novel01	Novelgene15614	lncRNA	766	1
Novelgene14661_novel01	Novelgene14661	lncRNA	1310	1
Novelgene5786_novel01	Novelgene5786	lncRNA	2899	1
Novelgene6061_novel01	Novelgene6061	lncRNA	2005	2
CA00034675_novel06	CA00034675	lncRNA	264	1
CA00054553_novel02	CA00054553	lncRNA	1769	2
Novelgene15997_novel01	Novelgene15997	lncRNA	4028	1
CA00017391_novel11	CA00017391	lncRNA	672	1
Novelgene13651_novel01	Novelgene13651	lncRNA	1504	1
CA00048920_novel01	CA00048920	lncRNA	1306	1
CA00006658_novel06	CA00006658	lncRNA	1554	2
CA00036519_novel09	CA00036519	lncRNA	682	1
CA00001557_novel08	CA00001557	lncRNA	463	1
Novelgene13345_novel01	Novelgene13345	lncRNA	1167	2
CA00005296_novel02	CA00005296	lncRNA	547	1
CA00014156_novel10	CA00014156	lncRNA	1368	1
CA00025699_novel06	CA00025699	lncRNA	894	1
Novelgene5985_novel02	Novelgene5985	lncRNA	1146	1
CA00012877_novel03	CA00012877	lncRNA	419	1
CA00013747_novel04	CA00013747	lncRNA	1821	1
Novelgene16472_novel01	Novelgene16472	lncRNA	596	1
CA00067560_novel21	CA00067560	lncRNA	2087	2
CA00025410_novel26	CA00025410	lncRNA	502	1
Novelgene3613_novel01	Novelgene3613	lncRNA	2376	1
Novelgene5913_novel01	Novelgene5913	lncRNA	1805	1
CA00030991_novel08	CA00030991	lncRNA	303	1
CA00029831_novel04	CA00029831	lncRNA	1930	1
Novelgene2192_novel01	Novelgene2192	lncRNA	2576	1
Novelgene3552_novel02	Novelgene3552	lncRNA	288	1
Novelgene2843_novel03	Novelgene2843	lncRNA	1156	1
Novelgene12435_novel02	Novelgene12435	lncRNA	1585	1
Novelgene6829_novel01	Novelgene6829	lncRNA	760	1
Novelgene0657_novel01	Novelgene0657	lncRNA	1076	1
Novelgene16725_novel01	Novelgene16725	lncRNA	1881	3
Novelgene15144_novel01	Novelgene15144	lncRNA	2675	1
Novelgene16720_novel01	Novelgene16720	lncRNA	963	2
Novelgene11899_novel01	Novelgene11899	lncRNA	229	1
Novelgene9067_novel01	Novelgene9067	lncRNA	501	1
Novelgene11435_novel01	Novelgene11435	lncRNA	790	1
CA00039468_novel01	CA00039468	lncRNA	986	1
CA00031945_novel02	CA00031945	lncRNA	744	1
Novelgene6780_novel01	Novelgene6780	lncRNA	1396	1
Novelgene10391_novel02	Novelgene10391	lncRNA	973	1
CA00006675_novel01	CA00006675	lncRNA	1556	1
CA00058356_novel11	CA00058356	lncRNA	1241	1
CA00007227_novel01	CA00007227	lncRNA	865	2
Novelgene11329_novel01	Novelgene11329	lncRNA	260	1
Novelgene16167_novel01	Novelgene16167	lncRNA	863	1
Novelgene6258_novel01	Novelgene6258	lncRNA	1807	1
Novelgene11417_novel01	Novelgene11417	lncRNA	1334	1
CA00042922_novel02	CA00042922	lncRNA	619	1
Novelgene4189_novel02	Novelgene4189	lncRNA	669	1
CA00025827_novel01	CA00025827	lncRNA	214	1
Novelgene0893_novel02	Novelgene0893	lncRNA	879	1
Novelgene5556_novel01	Novelgene5556	lncRNA	1346	1
CA00034062_novel05	CA00034062	lncRNA	1218	1
Novelgene15681_novel02	Novelgene15681	lncRNA	233	1
Novelgene8804_novel01	Novelgene8804	lncRNA	4228	1
CA00017187_novel06	CA00017187	lncRNA	417	1
Novelgene12295_novel01	Novelgene12295	lncRNA	3317	1
Novelgene9817_novel01	Novelgene9817	lncRNA	1843	1
Novelgene5019_novel01	Novelgene5019	lncRNA	1817	1
Novelgene14738_novel01	Novelgene14738	lncRNA	1359	1
Novelgene12417_novel01	Novelgene12417	lncRNA	950	1
Novelgene4585_novel01	Novelgene4585	lncRNA	2371	2
Novelgene2400_novel02	Novelgene2400	lncRNA	319	1
CA00059305_novel05	CA00059305	lncRNA	1100	1
Novelgene9522_novel05	Novelgene9522	lncRNA	2051	1
Novelgene9619_novel01	Novelgene9619	lncRNA	2832	1
Novelgene15212_novel01	Novelgene15212	lncRNA	324	1
Novelgene5326_novel01	Novelgene5326	lncRNA	334	1
CA00014081_novel04	CA00014081	lncRNA	1970	1
CA00041518_novel04	CA00041518	lncRNA	1378	1
CA00003410_novel06	CA00003410	lncRNA	357	1
Novelgene3001_novel01	Novelgene3001	lncRNA	213	1
CA00018801_novel09	CA00018801	lncRNA	238	1
CA00027619_novel06	CA00027619	lncRNA	2033	1
Novelgene7629_novel01	Novelgene7629	lncRNA	2146	1
CA00027444_novel06	CA00027444	lncRNA	655	2
CA00053794_novel07	CA00053794	lncRNA	2276	1
CA00018999_novel01	CA00018999	lncRNA	1422	2
Novelgene6009_novel02	Novelgene6009	lncRNA	1986	1
Novelgene10372_novel01	Novelgene10372	lncRNA	684	1
Novelgene3770_novel01	Novelgene3770	lncRNA	889	1
Novelgene9011_novel01	Novelgene9011	lncRNA	1505	1
Novelgene9018_novel01	Novelgene9018	lncRNA	1296	1
CA00003085_novel04	CA00003085	lncRNA	446	1
Novelgene8148_novel01	Novelgene8148	lncRNA	827	1
CA00047173_novel05	CA00047173	lncRNA	221	1
Novelgene14958_novel01	Novelgene14958	lncRNA	2373	1
Novelgene6346_novel04	Novelgene6346	lncRNA	2522	1
CA00047357_novel08	CA00047357	lncRNA	1179	1
Novelgene11385_novel01	Novelgene11385	lncRNA	841	1
Novelgene11151_novel01	Novelgene11151	lncRNA	529	1
Novelgene12570_novel01	Novelgene12570	lncRNA	3180	2
Novelgene1301_novel01	Novelgene1301	lncRNA	2685	1
CA00000197_novel01	CA00000197	lncRNA	2691	1
Novelgene15027_novel01	Novelgene15027	lncRNA	576	3
Novelgene11847_novel01	Novelgene11847	lncRNA	1295	1
Novelgene9555_novel01	Novelgene9555	lncRNA	1835	1
Novelgene12609_novel01	Novelgene12609	lncRNA	2228	1
Novelgene1494_novel01	Novelgene1494	lncRNA	2464	1
Novelgene5255_novel02	Novelgene5255	lncRNA	1237	2
Novelgene3092_novel01	Novelgene3092	lncRNA	668	1
CA00014164_novel10	CA00014164	lncRNA	305	1
CA00047921_novel03	CA00047921	lncRNA	1023	1
Novelgene7826_novel01	Novelgene7826	lncRNA	257	1
Novelgene11935_novel01	Novelgene11935	lncRNA	351	1
Novelgene4617_novel02	Novelgene4617	lncRNA	264	1
Novelgene11989_novel01	Novelgene11989	lncRNA	4104	2
Novelgene6451_novel02	Novelgene6451	lncRNA	2904	1
Novelgene3151_novel01	Novelgene3151	lncRNA	1692	1
Novelgene8820_novel01	Novelgene8820	lncRNA	352	1
Novelgene16313_novel01	Novelgene16313	lncRNA	3047	2
Novelgene2226_novel01	Novelgene2226	lncRNA	4685	3
Novelgene4429_novel01	Novelgene4429	lncRNA	2263	1
Novelgene10180_novel01	Novelgene10180	lncRNA	4018	1
Novelgene14847_novel01	Novelgene14847	lncRNA	1582	1
Novelgene15670_novel01	Novelgene15670	lncRNA	343	1
Novelgene8565_novel01	Novelgene8565	lncRNA	726	1
CA00011361_novel01	CA00011361	lncRNA	319	1
Novelgene5886_novel01	Novelgene5886	lncRNA	365	1
CA00026140_novel05	CA00026140	lncRNA	342	1
CA00001138_novel02	CA00001138	lncRNA	1579	3
CA00006592_novel11	CA00006592	lncRNA	1748	1
Novelgene12740_novel01	Novelgene12740	lncRNA	772	1
CA00023844_novel05	CA00023844	lncRNA	532	4
Novelgene5404_novel01	Novelgene5404	lncRNA	927	1
Novelgene10518_novel01	Novelgene10518	lncRNA	2001	1
CA00011782_novel01	CA00011782	lncRNA	410	1
CA00006473_novel02	CA00006473	lncRNA	1506	1
CA00028477_novel03	CA00028477	lncRNA	518	1
Novelgene14653_novel01	Novelgene14653	lncRNA	520	1
Novelgene5538_novel01	Novelgene5538	lncRNA	4018	3
Novelgene0577_novel02	Novelgene0577	lncRNA	951	1
CA00076280_novel02	CA00076280	lncRNA	2070	1
Novelgene6213_novel01	Novelgene6213	lncRNA	218	1
Novelgene9729_novel01	Novelgene9729	lncRNA	2458	1
Novelgene6046_novel02	Novelgene6046	lncRNA	922	2
Novelgene5998_novel01	Novelgene5998	lncRNA	455	1
Novelgene8820_novel03	Novelgene8820	lncRNA	3174	1
CA00020396_novel02	CA00020396	lncRNA	332	1
Novelgene9950_novel01	Novelgene9950	lncRNA	1096	1
Novelgene8259_novel01	Novelgene8259	lncRNA	590	1
CA00064550_novel06	CA00064550	lncRNA	1872	1
CA00002790_novel03	CA00002790	lncRNA	724	1
Novelgene12653_novel01	Novelgene12653	lncRNA	2420	1
Novelgene7433_novel01	Novelgene7433	lncRNA	3047	1
Novelgene4733_novel01	Novelgene4733	lncRNA	3017	1
Novelgene4608_novel02	Novelgene4608	lncRNA	3123	2
CA00041506_novel02	CA00041506	lncRNA	2584	1
Novelgene17063_novel01	Novelgene17063	lncRNA	865	1
Novelgene3687_novel02	Novelgene3687	lncRNA	1285	1
Novelgene7271_novel01	Novelgene7271	lncRNA	1769	1
Novelgene1970_novel01	Novelgene1970	lncRNA	1121	1
Novelgene4060_novel01	Novelgene4060	lncRNA	4333	1
CA00023821_novel21	CA00023821	lncRNA	1411	1
CA00027455_novel16	CA00027455	lncRNA	1812	1
Novelgene8436_novel01	Novelgene8436	lncRNA	937	1
Novelgene8264_novel01	Novelgene8264	lncRNA	333	1
Novelgene13589_novel01	Novelgene13589	lncRNA	2932	1
CA00011737_novel02	CA00011737	lncRNA	1212	1
CA00034305_novel12	CA00034305	lncRNA	269	1
Novelgene13490_novel01	Novelgene13490	lncRNA	2137	1
CA00038670_novel02	CA00038670	lncRNA	906	1
CA00038220_novel02	CA00038220	lncRNA	350	1
CA00030191_novel02	CA00030191	lncRNA	277	1
CA00004732_novel30	CA00004732	lncRNA	521	1
Novelgene9680_novel01	Novelgene9680	lncRNA	2154	1
Novelgene1021_novel01	Novelgene1021	lncRNA	1465	1
CA00027709_novel12	CA00027709	lncRNA	1671	2
CA00038723_novel04	CA00038723	lncRNA	328	1
CA00026949_novel05	CA00026949	lncRNA	1660	2
CA00000878_novel01	CA00000878	lncRNA	1637	3
Novelgene7657_novel01	Novelgene7657	lncRNA	3221	1
CA00007743_novel08	CA00007743	lncRNA	320	1
CA00032294_novel06	CA00032294	lncRNA	523	1
Novelgene12893_novel01	Novelgene12893	lncRNA	2290	3
Novelgene15351_novel01	Novelgene15351	lncRNA	2029	2
CA00033131_novel16	CA00033131	lncRNA	981	2
Novelgene17508_novel19	Novelgene17508	lncRNA	605	2
Novelgene5999_novel01	Novelgene5999	lncRNA	2222	1
Novelgene10031_novel01	Novelgene10031	lncRNA	370	1
Novelgene4561_novel01	Novelgene4561	lncRNA	3242	1
Novelgene14609_novel01	Novelgene14609	lncRNA	2964	1
CA00012791_novel01	CA00012791	lncRNA	2186	1
Novelgene4497_novel01	Novelgene4497	lncRNA	1539	1
Novelgene0371_novel01	Novelgene0371	lncRNA	741	1
Novelgene6230_novel01	Novelgene6230	lncRNA	788	1
Novelgene14964_novel06	Novelgene14964	lncRNA	2392	1
Novelgene12582_novel02	Novelgene12582	lncRNA	234	1
Novelgene7847_novel01	Novelgene7847	lncRNA	1094	3
Novelgene0476_novel01	Novelgene0476	lncRNA	2126	1
Novelgene6476_novel01	Novelgene6476	lncRNA	1750	1
Novelgene4968_novel03	Novelgene4968	lncRNA	2287	2
Novelgene7464_novel01	Novelgene7464	lncRNA	1051	1
Novelgene4739_novel01	Novelgene4739	lncRNA	4796	1
Novelgene5814_novel01	Novelgene5814	lncRNA	1435	1
Novelgene17231_novel01	Novelgene17231	lncRNA	1483	2
CA00050238_novel01	CA00050238	lncRNA	353	1
CA00016874_novel01	CA00016874	lncRNA	879	1
Novelgene10543_novel01	Novelgene10543	lncRNA	1250	1
Novelgene5917_novel01	Novelgene5917	lncRNA	571	2
CA00000961_novel01	CA00000961	lncRNA	537	1
CA00007766_novel02	CA00007766	lncRNA	1165	1
Novelgene5549_novel02	Novelgene5549	lncRNA	506	1
CA00045497_novel01	CA00045497	lncRNA	679	1
Novelgene10570_novel04	Novelgene10570	lncRNA	225	1
CA00042679_novel02	CA00042679	lncRNA	273	1
Novelgene0870_novel01	Novelgene0870	lncRNA	407	1
Novelgene13613_novel02	Novelgene13613	lncRNA	2592	1
Novelgene0972_novel01	Novelgene0972	lncRNA	818	1
Novelgene11348_novel01	Novelgene11348	lncRNA	698	1
CA00003137_novel08	CA00003137	lncRNA	2370	1
CA00005264_novel02	CA00005264	lncRNA	1923	1
Novelgene15187_novel01	Novelgene15187	lncRNA	1932	1
CA00023489_novel05	CA00023489	lncRNA	1048	1
Novelgene5675_novel01	Novelgene5675	lncRNA	1295	1
Novelgene13976_novel01	Novelgene13976	lncRNA	4095	3
CA00010380_novel04	CA00010380	lncRNA	481	1
CA00012990_novel04	CA00012990	lncRNA	2334	1
CA00054417_novel02	CA00054417	lncRNA	1765	1
Novelgene10073_novel01	Novelgene10073	lncRNA	267	1
Novelgene11408_novel02	Novelgene11408	lncRNA	228	1
Novelgene6220_novel01	Novelgene6220	lncRNA	860	1
Novelgene13952_novel01	Novelgene13952	lncRNA	236	1
Novelgene4263_novel01	Novelgene4263	lncRNA	583	1
Novelgene1215_novel01	Novelgene1215	lncRNA	1888	1
CA00020403_novel06	CA00020403	lncRNA	908	2
Novelgene9466_novel01	Novelgene9466	lncRNA	1129	1
Novelgene14979_novel01	Novelgene14979	lncRNA	1176	1
Novelgene3953_novel01	Novelgene3953	lncRNA	2188	1
Novelgene16949_novel01	Novelgene16949	lncRNA	2914	1
Novelgene14036_novel01	Novelgene14036	lncRNA	1226	1
Novelgene13422_novel01	Novelgene13422	lncRNA	1410	1
Novelgene3347_novel01	Novelgene3347	lncRNA	3432	1
Novelgene6439_novel01	Novelgene6439	lncRNA	1244	2
Novelgene16298_novel01	Novelgene16298	lncRNA	1498	2
Novelgene10567_novel01	Novelgene10567	lncRNA	490	1
CA00003568_novel02	CA00003568	lncRNA	615	1
CA00000635_novel11	CA00000635	lncRNA	1941	1
Novelgene0624_novel01	Novelgene0624	lncRNA	2635	1
Novelgene0312_novel02	Novelgene0312	lncRNA	2692	1
Novelgene5233_novel01	Novelgene5233	lncRNA	2318	1
Novelgene0815_novel01	Novelgene0815	lncRNA	2339	1
Novelgene11309_novel01	Novelgene11309	lncRNA	425	1
Novelgene8695_novel01	Novelgene8695	lncRNA	1853	1
Novelgene11836_novel01	Novelgene11836	lncRNA	1299	1
CA00009793_novel01	CA00009793	lncRNA	308	1
CA00041145_novel09	CA00041145	lncRNA	2858	2
Novelgene15001_novel01	Novelgene15001	lncRNA	869	1
Novelgene3843_novel01	Novelgene3843	lncRNA	1300	1
CA00012349_novel03	CA00012349	lncRNA	503	1
CA00010350_novel08	CA00010350	lncRNA	260	1
Novelgene12445_novel01	Novelgene12445	lncRNA	814	1
Novelgene2166_novel01	Novelgene2166	lncRNA	2500	1
Novelgene3376_novel01	Novelgene3376	lncRNA	1471	1
CA00006685_novel04	CA00006685	lncRNA	311	1
Novelgene13820_novel11	Novelgene13820	lncRNA	1624	2
CA00038134_novel03	CA00038134	lncRNA	449	3
Novelgene3828_novel01	Novelgene3828	lncRNA	741	1
Novelgene11053_novel01	Novelgene11053	lncRNA	264	1
Novelgene15883_novel01	Novelgene15883	lncRNA	1630	1
Novelgene0166_novel01	Novelgene0166	lncRNA	4569	1
Novelgene14050_novel01	Novelgene14050	lncRNA	2240	1
Novelgene11130_novel01	Novelgene11130	lncRNA	2432	1
Novelgene8167_novel01	Novelgene8167	lncRNA	286	1
Novelgene11406_novel02	Novelgene11406	lncRNA	320	1
CA00044192_novel01	CA00044192	lncRNA	1307	1
CA00010500_novel03	CA00010500	lncRNA	1675	1
Novelgene15399_novel01	Novelgene15399	lncRNA	833	1
CA00034279_novel09	CA00034279	lncRNA	714	1
Novelgene16956_novel01	Novelgene16956	lncRNA	1048	5
Novelgene2933_novel02	Novelgene2933	lncRNA	1121	1
CA00001827_novel16	CA00001827	lncRNA	400	1
Novelgene0374_novel01	Novelgene0374	lncRNA	3009	1
CA00002790_novel47	CA00002790	lncRNA	2374	1
Novelgene1476_novel01	Novelgene1476	lncRNA	613	1
Novelgene15657_novel04	Novelgene15657	lncRNA	202	1
CA00061685_novel09	CA00061685	lncRNA	1632	1
Novelgene16216_novel01	Novelgene16216	lncRNA	1442	1
CA00040919_novel03	CA00040919	lncRNA	2590	1
CA00057464_novel07	CA00057464	lncRNA	2321	1
Novelgene2720_novel03	Novelgene2720	lncRNA	1107	1
CA00009545_novel04	CA00009545	lncRNA	755	1
Novelgene7706_novel01	Novelgene7706	lncRNA	1650	1
CA00031788_novel14	CA00031788	lncRNA	499	1
Novelgene2312_novel01	Novelgene2312	lncRNA	1035	2
CA00038917_novel11	CA00038917	lncRNA	1078	1
Novelgene9761_novel01	Novelgene9761	lncRNA	3344	1
CA00050084_novel03	CA00050084	lncRNA	1219	1
Novelgene7479_novel01	Novelgene7479	lncRNA	730	1
Novelgene15239_novel01	Novelgene15239	lncRNA	301	1
Novelgene15717_novel01	Novelgene15717	lncRNA	223	1
Novelgene7342_novel01	Novelgene7342	lncRNA	2010	1
Novelgene14292_novel01	Novelgene14292	lncRNA	1058	1
Novelgene12167_novel02	Novelgene12167	lncRNA	336	1
Novelgene1218_novel01	Novelgene1218	lncRNA	4206	1
Novelgene0172_novel01	Novelgene0172	lncRNA	2614	1
Novelgene3800_novel01	Novelgene3800	lncRNA	589	1
CA00004007_novel05	CA00004007	lncRNA	449	1
Novelgene7602_novel01	Novelgene7602	lncRNA	2483	3
CA00044151_novel02	CA00044151	lncRNA	1196	1
Novelgene2275_novel01	Novelgene2275	lncRNA	2299	1
Novelgene3468_novel01	Novelgene3468	lncRNA	3091	2
Novelgene15704_novel01	Novelgene15704	lncRNA	2568	2
Novelgene6720_novel01	Novelgene6720	lncRNA	1790	1
Novelgene7079_novel01	Novelgene7079	lncRNA	4203	1
CA00070742_novel04	CA00070742	lncRNA	1540	2
Novelgene4096_novel01	Novelgene4096	lncRNA	354	1
CA00012336_novel01	CA00012336	lncRNA	3396	1
Novelgene8867_novel04	Novelgene8867	lncRNA	3171	1
Novelgene1465_novel03	Novelgene1465	lncRNA	2188	1
Novelgene7971_novel01	Novelgene7971	lncRNA	412	1
Novelgene12626_novel01	Novelgene12626	lncRNA	656	1
Novelgene6281_novel01	Novelgene6281	lncRNA	1932	1
CA00075019_novel09	CA00075019	lncRNA	2594	1
Novelgene11490_novel01	Novelgene11490	lncRNA	3102	2
CA00080450_novel09	CA00080450	lncRNA	886	3
CA00004985_novel09	CA00004985	lncRNA	422	1
CA00079135_novel02	CA00079135	lncRNA	3519	1
Novelgene2622_novel01	Novelgene2622	lncRNA	2329	2
CA00011507_novel08	CA00011507	lncRNA	510	1
Novelgene10199_novel01	Novelgene10199	lncRNA	2034	1
Novelgene0308_novel01	Novelgene0308	lncRNA	360	1
Novelgene7124_novel01	Novelgene7124	lncRNA	1006	1
Novelgene8518_novel01	Novelgene8518	lncRNA	1575	1
Novelgene15964_novel01	Novelgene15964	lncRNA	475	1
CA00056540_novel03	CA00056540	lncRNA	1301	1
CA00006537_novel01	CA00006537	lncRNA	1069	1
Novelgene10123_novel01	Novelgene10123	lncRNA	2752	1
Novelgene17004_novel02	Novelgene17004	lncRNA	1721	2
Novelgene10792_novel01	Novelgene10792	lncRNA	2356	2
CA00001953_novel04	CA00001953	lncRNA	2824	2
Novelgene9700_novel01	Novelgene9700	lncRNA	2557	1
Novelgene5749_novel03	Novelgene5749	lncRNA	902	1
Novelgene12033_novel03	Novelgene12033	lncRNA	2263	1
Novelgene16535_novel01	Novelgene16535	lncRNA	1021	2
Novelgene13781_novel01	Novelgene13781	lncRNA	2279	1
Novelgene4868_novel01	Novelgene4868	lncRNA	986	1
CA00036977_novel01	CA00036977	lncRNA	366	1
CA00017119_novel07	CA00017119	lncRNA	1067	2
Novelgene1759_novel01	Novelgene1759	lncRNA	1710	1
CA00042238_novel07	CA00042238	lncRNA	441	2
Novelgene10036_novel01	Novelgene10036	lncRNA	1650	1
CA00034867_novel33	CA00034867	lncRNA	2425	1
CA00006723_novel02	CA00006723	lncRNA	538	1
Novelgene8743_novel01	Novelgene8743	lncRNA	244	1
CA00027558_novel12	CA00027558	lncRNA	1138	1
Novelgene4442_novel02	Novelgene4442	lncRNA	3192	1
Novelgene8940_novel01	Novelgene8940	lncRNA	688	1
CA00007828_novel07	CA00007828	lncRNA	735	1
Novelgene4902_novel01	Novelgene4902	lncRNA	1550	1
CA00027560_novel07	CA00027560	lncRNA	1613	1
Novelgene11945_novel01	Novelgene11945	lncRNA	2754	1
Novelgene9164_novel01	Novelgene9164	lncRNA	1152	2
Novelgene10443_novel01	Novelgene10443	lncRNA	2905	2
Novelgene16689_novel01	Novelgene16689	lncRNA	1419	2
CA00032505_novel02	CA00032505	lncRNA	1715	1
CA00015459_novel31	CA00015459	lncRNA	500	1
Novelgene1397_novel01	Novelgene1397	lncRNA	3091	1
Novelgene10309_novel01	Novelgene10309	lncRNA	4172	1
Novelgene13657_novel01	Novelgene13657	lncRNA	4553	1
Novelgene0377_novel01	Novelgene0377	lncRNA	3732	2
Novelgene10855_novel01	Novelgene10855	lncRNA	3372	1
Novelgene14814_novel01	Novelgene14814	lncRNA	1292	1
CA00051979_novel05	CA00051979	lncRNA	302	1
Novelgene13604_novel01	Novelgene13604	lncRNA	4346	2
CA00052153_novel08	CA00052153	lncRNA	386	1
Novelgene8305_novel01	Novelgene8305	lncRNA	4487	1
CA00077176_novel01	CA00077176	lncRNA	283	1
Novelgene9327_novel01	Novelgene9327	lncRNA	1144	1
Novelgene17399_novel01	Novelgene17399	lncRNA	2322	6
Novelgene14868_novel02	Novelgene14868	lncRNA	2378	1
CA00038943_novel04	CA00038943	lncRNA	1996	1
CA00032732_novel07	CA00032732	lncRNA	1899	5
Novelgene15177_novel01	Novelgene15177	lncRNA	213	1
Novelgene5337_novel01	Novelgene5337	lncRNA	3177	1
Novelgene8582_novel01	Novelgene8582	lncRNA	3231	1
Novelgene3003_novel01	Novelgene3003	lncRNA	4819	1
Novelgene6451_novel03	Novelgene6451	lncRNA	1458	1
Novelgene3184_novel01	Novelgene3184	lncRNA	2309	1
CA00041369_novel05	CA00041369	lncRNA	287	1
Novelgene13000_novel01	Novelgene13000	lncRNA	733	1
CA00066715_novel12	CA00066715	lncRNA	234	1
CA00042566_novel01	CA00042566	lncRNA	4604	2
Novelgene12842_novel01	Novelgene12842	lncRNA	558	1
CA00047469_novel05	CA00047469	lncRNA	807	1
Novelgene2631_novel02	Novelgene2631	lncRNA	501	1
Novelgene1993_novel03	Novelgene1993	lncRNA	298	1
Novelgene2795_novel01	Novelgene2795	lncRNA	2498	1
Novelgene10420_novel01	Novelgene10420	lncRNA	2041	1
Novelgene5052_novel01	Novelgene5052	lncRNA	2432	2
CA00001064_novel05	CA00001064	lncRNA	596	1
CA00019836_novel10	CA00019836	lncRNA	3088	2
Novelgene15262_novel02	Novelgene15262	lncRNA	538	1
Novelgene13256_novel01	Novelgene13256	lncRNA	2482	2
Novelgene5971_novel01	Novelgene5971	lncRNA	1637	1
Novelgene5732_novel01	Novelgene5732	lncRNA	1854	3
Novelgene7886_novel01	Novelgene7886	lncRNA	276	1
CA00040485_novel07	CA00040485	lncRNA	1153	1
CA00026037_novel02	CA00026037	lncRNA	600	1
CA00010697_novel18	CA00010697	lncRNA	1003	1
Novelgene10202_novel02	Novelgene10202	lncRNA	665	1
CA00043713_novel02	CA00043713	lncRNA	820	1
Novelgene10227_novel01	Novelgene10227	lncRNA	1483	1
Novelgene2549_novel01	Novelgene2549	lncRNA	1203	1
Novelgene3549_novel01	Novelgene3549	lncRNA	224	1
Novelgene11179_novel01	Novelgene11179	lncRNA	475	1
Novelgene1291_novel01	Novelgene1291	lncRNA	1182	1
CA00056474_novel01	CA00056474	lncRNA	471	1
Novelgene2457_novel02	Novelgene2457	lncRNA	3806	1
Novelgene2555_novel01	Novelgene2555	lncRNA	318	1
CA00038850_novel07	CA00038850	lncRNA	585	1
Novelgene16094_novel01	Novelgene16094	lncRNA	705	1
CA00015364_novel02	CA00015364	lncRNA	2429	1
Novelgene11510_novel01	Novelgene11510	lncRNA	505	1
Novelgene13607_novel01	Novelgene13607	lncRNA	3233	1
CA00057634_novel02	CA00057634	lncRNA	309	3
CA00065913_novel01	CA00065913	lncRNA	950	1
Novelgene9520_novel01	Novelgene9520	lncRNA	1678	2
Novelgene16420_novel01	Novelgene16420	lncRNA	1873	2
Novelgene13638_novel01	Novelgene13638	lncRNA	2123	1
Novelgene10653_novel01	Novelgene10653	lncRNA	2665	1
Novelgene5801_novel04	Novelgene5801	lncRNA	1492	1
Novelgene13508_novel02	Novelgene13508	lncRNA	395	1
Novelgene1614_novel01	Novelgene1614	lncRNA	914	1
Novelgene10436_novel01	Novelgene10436	lncRNA	1620	1
CA00017725_novel02	CA00017725	lncRNA	1709	1
Novelgene4512_novel01	Novelgene4512	lncRNA	1909	1
Novelgene0399_novel01	Novelgene0399	lncRNA	492	1
Novelgene15037_novel01	Novelgene15037	lncRNA	829	1
Novelgene7398_novel01	Novelgene7398	lncRNA	2060	1
Novelgene12031_novel01	Novelgene12031	lncRNA	373	1
Novelgene3965_novel02	Novelgene3965	lncRNA	1763	2
Novelgene16374_novel01	Novelgene16374	lncRNA	2097	2
Novelgene2234_novel01	Novelgene2234	lncRNA	2362	1
CA00034407_novel03	CA00034407	lncRNA	715	2
Novelgene13372_novel01	Novelgene13372	lncRNA	2283	1
Novelgene4308_novel01	Novelgene4308	lncRNA	1774	1
CA00012302_novel09	CA00012302	lncRNA	1303	2
Novelgene11999_novel01	Novelgene11999	lncRNA	3986	1
Novelgene12463_novel01	Novelgene12463	lncRNA	2043	1
Novelgene7107_novel01	Novelgene7107	lncRNA	285	1
CA00039079_novel02	CA00039079	lncRNA	2474	2
Novelgene15375_novel01	Novelgene15375	lncRNA	577	1
Novelgene9664_novel01	Novelgene9664	lncRNA	2737	1
Novelgene17484_novel01	Novelgene17484	lncRNA	411	1
Novelgene4799_novel01	Novelgene4799	lncRNA	3882	1
Novelgene4813_novel01	Novelgene4813	lncRNA	1695	1
CA00017047_novel01	CA00017047	lncRNA	1683	1
CA00074002_novel05	CA00074002	lncRNA	1084	1
CA00005956_novel06	CA00005956	lncRNA	1891	1
Novelgene2076_novel01	Novelgene2076	lncRNA	2430	4
Novelgene2819_novel01	Novelgene2819	lncRNA	1399	1
CA00021821_novel03	CA00021821	lncRNA	529	1
Novelgene3294_novel01	Novelgene3294	lncRNA	1962	1
CA00005286_novel04	CA00005286	lncRNA	312	1
Novelgene1900_novel01	Novelgene1900	lncRNA	658	1
Novelgene15513_novel01	Novelgene15513	lncRNA	823	1
Novelgene1112_novel01	Novelgene1112	lncRNA	1612	1
Novelgene0891_novel01	Novelgene0891	lncRNA	1282	1
CA00000992_novel16	CA00000992	lncRNA	2740	1
Novelgene4577_novel01	Novelgene4577	lncRNA	285	1
Novelgene9199_novel01	Novelgene9199	lncRNA	2751	1
CA00020192_novel11	CA00020192	lncRNA	1411	1
Novelgene7652_novel01	Novelgene7652	lncRNA	2086	1
Novelgene13745_novel01	Novelgene13745	lncRNA	1719	1
Novelgene0964_novel01	Novelgene0964	lncRNA	1591	1
CA00025118_novel22	CA00025118	lncRNA	1204	1
Novelgene7003_novel01	Novelgene7003	lncRNA	222	1
CA00028142_novel03	CA00028142	lncRNA	1637	1
Novelgene6346_novel05	Novelgene6346	lncRNA	939	1
Novelgene2576_novel02	Novelgene2576	lncRNA	813	1
Novelgene8631_novel01	Novelgene8631	lncRNA	1294	1
Novelgene14318_novel02	Novelgene14318	lncRNA	1947	1
CA00072745_novel01	CA00072745	lncRNA	292	1
Novelgene9080_novel02	Novelgene9080	lncRNA	1331	1
CA00005378_novel01	CA00005378	lncRNA	309	2
CA00039596_novel03	CA00039596	lncRNA	307	2
Novelgene4149_novel02	Novelgene4149	lncRNA	1622	1
CA00046516_novel14	CA00046516	lncRNA	1618	1
CA00052973_novel01	CA00052973	lncRNA	850	2
Novelgene4774_novel01	Novelgene4774	lncRNA	2866	1
Novelgene8612_novel01	Novelgene8612	lncRNA	3482	2
CA00014353_novel10	CA00014353	lncRNA	1383	3
Novelgene5493_novel01	Novelgene5493	lncRNA	1150	2
Novelgene6779_novel01	Novelgene6779	lncRNA	2311	1
Novelgene9397_novel02	Novelgene9397	lncRNA	2032	1
Novelgene5723_novel01	Novelgene5723	lncRNA	1409	2
CA00032807_novel14	CA00032807	lncRNA	541	1
CA00050506_novel08	CA00050506	lncRNA	270	1
CA00042790_novel32	CA00042790	lncRNA	2429	3
Novelgene1744_novel01	Novelgene1744	lncRNA	377	1
Novelgene0832_novel01	Novelgene0832	lncRNA	3309	1
Novelgene10039_novel01	Novelgene10039	lncRNA	2059	2
CA00070398_novel03	CA00070398	lncRNA	297	2
CA00003321_novel08	CA00003321	lncRNA	1050	2
CA00006429_novel01	CA00006429	lncRNA	425	1
Novelgene11897_novel01	Novelgene11897	lncRNA	4188	4
CA00026746_novel21	CA00026746	lncRNA	1220	2
Novelgene15411_novel01	Novelgene15411	lncRNA	4538	1
CA00009857_novel07	CA00009857	lncRNA	458	2
CA00054132_novel17	CA00054132	lncRNA	799	2
Novelgene9343_novel01	Novelgene9343	lncRNA	4142	1
Novelgene7520_novel02	Novelgene7520	lncRNA	1115	1
CA00060080_novel04	CA00060080	lncRNA	275	2
Novelgene9000_novel02	Novelgene9000	lncRNA	2593	2
CA00013158_novel05	CA00013158	lncRNA	371	1
CA00000112_novel04	CA00000112	lncRNA	430	1
Novelgene12295_novel02	Novelgene12295	lncRNA	587	1
Novelgene6117_novel01	Novelgene6117	lncRNA	1368	1
CA00014365_novel01	CA00014365	lncRNA	212	1
Novelgene1660_novel01	Novelgene1660	lncRNA	2018	1
Novelgene10326_novel01	Novelgene10326	lncRNA	1274	2
Novelgene0349_novel01	Novelgene0349	lncRNA	554	1
Novelgene15359_novel01	Novelgene15359	lncRNA	3482	1
CA00002790_novel07	CA00002790	lncRNA	2440	1
Novelgene12779_novel01	Novelgene12779	lncRNA	2019	1
CA00048800_novel02	CA00048800	lncRNA	232	1
Novelgene14266_novel01	Novelgene14266	lncRNA	2696	1
CA00020548_novel37	CA00020548	lncRNA	229	1
Novelgene13601_novel02	Novelgene13601	lncRNA	2720	1
Novelgene16279_novel01	Novelgene16279	lncRNA	2929	2
Novelgene0203_novel02	Novelgene0203	lncRNA	1117	1
Novelgene12052_novel01	Novelgene12052	lncRNA	877	1
Novelgene15899_novel01	Novelgene15899	lncRNA	2760	1
Novelgene14223_novel01	Novelgene14223	lncRNA	2548	1
Novelgene14498_novel01	Novelgene14498	lncRNA	1171	1
Novelgene16536_novel01	Novelgene16536	lncRNA	593	1
Novelgene12889_novel01	Novelgene12889	lncRNA	962	2
Novelgene11859_novel02	Novelgene11859	lncRNA	1304	1
Novelgene6315_novel01	Novelgene6315	lncRNA	1828	1
Novelgene1161_novel01	Novelgene1161	lncRNA	257	1
CA00022920_novel07	CA00022920	lncRNA	296	1
Novelgene11285_novel01	Novelgene11285	lncRNA	4623	1
CA00063401_novel01	CA00063401	lncRNA	774	1
CA00005935_novel12	CA00005935	lncRNA	882	1
CA00028401_novel04	CA00028401	lncRNA	4358	1
Novelgene8147_novel01	Novelgene8147	lncRNA	4562	3
Novelgene12867_novel01	Novelgene12867	lncRNA	247	1
Novelgene2032_novel01	Novelgene2032	lncRNA	1888	2
Novelgene4522_novel01	Novelgene4522	lncRNA	3013	1
CA00071985_novel06	CA00071985	lncRNA	300	1
CA00047407_novel05	CA00047407	lncRNA	221	1
Novelgene3979_novel01	Novelgene3979	lncRNA	434	1
Novelgene5022_novel01	Novelgene5022	lncRNA	987	1
CA00050042_novel04	CA00050042	lncRNA	733	1
Novelgene11249_novel01	Novelgene11249	lncRNA	566	1
Novelgene13795_novel02	Novelgene13795	lncRNA	1182	1
Novelgene15686_novel01	Novelgene15686	lncRNA	2364	1
Novelgene3647_novel01	Novelgene3647	lncRNA	241	1
Novelgene16851_novel01	Novelgene16851	lncRNA	1050	1
Novelgene14459_novel01	Novelgene14459	lncRNA	1055	1
Novelgene17405_novel01	Novelgene17405	lncRNA	315	1
Novelgene6515_novel01	Novelgene6515	lncRNA	1561	1
Novelgene12120_novel01	Novelgene12120	lncRNA	1200	1
Novelgene17347_novel01	Novelgene17347	lncRNA	3216	6
CA00009761_novel02	CA00009761	lncRNA	293	1
Novelgene8482_novel01	Novelgene8482	lncRNA	281	1
Novelgene6299_novel01	Novelgene6299	lncRNA	918	1
Novelgene11564_novel01	Novelgene11564	lncRNA	4128	1
Novelgene10228_novel01	Novelgene10228	lncRNA	534	1
Novelgene3480_novel02	Novelgene3480	lncRNA	362	1
Novelgene9259_novel03	Novelgene9259	lncRNA	1751	1
Novelgene2651_novel01	Novelgene2651	lncRNA	1640	1
Novelgene4100_novel01	Novelgene4100	lncRNA	2194	1
Novelgene16965_novel01	Novelgene16965	lncRNA	1621	3
Novelgene16085_novel01	Novelgene16085	lncRNA	287	1
Novelgene15427_novel01	Novelgene15427	lncRNA	3320	1
Novelgene13837_novel01	Novelgene13837	lncRNA	1436	1
Novelgene9750_novel01	Novelgene9750	lncRNA	1554	1
CA00007096_novel02	CA00007096	lncRNA	580	1
Novelgene7216_novel01	Novelgene7216	lncRNA	1901	1
CA00007369_novel19	CA00007369	lncRNA	1129	1
Novelgene1818_novel01	Novelgene1818	lncRNA	711	2
Novelgene6830_novel01	Novelgene6830	lncRNA	3911	1
Novelgene4165_novel03	Novelgene4165	lncRNA	867	1
Novelgene13747_novel03	Novelgene13747	lncRNA	898	1
Novelgene8039_novel02	Novelgene8039	lncRNA	1137	3
Novelgene15828_novel02	Novelgene15828	lncRNA	244	1
Novelgene17182_novel01	Novelgene17182	lncRNA	4449	2
Novelgene5200_novel01	Novelgene5200	lncRNA	1185	1
Novelgene17385_novel01	Novelgene17385	lncRNA	1517	3
Novelgene15316_novel01	Novelgene15316	lncRNA	1229	1
CA00020882_novel02	CA00020882	lncRNA	1794	1
Novelgene12419_novel02	Novelgene12419	lncRNA	2672	1
CA00039546_novel11	CA00039546	lncRNA	1596	2
CA00026845_novel01	CA00026845	lncRNA	2621	4
CA00010946_novel13	CA00010946	lncRNA	379	1
CA00015270_novel01	CA00015270	lncRNA	3186	1
Novelgene10384_novel01	Novelgene10384	lncRNA	2436	1
Novelgene13578_novel01	Novelgene13578	lncRNA	1658	1
Novelgene13905_novel01	Novelgene13905	lncRNA	227	1
Novelgene14017_novel01	Novelgene14017	lncRNA	1198	4
CA00012705_novel10	CA00012705	lncRNA	556	1
Novelgene2823_novel01	Novelgene2823	lncRNA	1827	1
Novelgene13199_novel01	Novelgene13199	lncRNA	626	1
Novelgene2435_novel01	Novelgene2435	lncRNA	3162	1
Novelgene15507_novel01	Novelgene15507	lncRNA	2072	1
Novelgene11966_novel02	Novelgene11966	lncRNA	2935	1
Novelgene0494_novel01	Novelgene0494	lncRNA	2851	2
CA00053839_novel04	CA00053839	lncRNA	3022	1
Novelgene14850_novel01	Novelgene14850	lncRNA	1212	1
CA00031491_novel11	CA00031491	lncRNA	1959	1
Novelgene7074_novel01	Novelgene7074	lncRNA	1163	1
CA00050024_novel02	CA00050024	lncRNA	1266	1
Novelgene10210_novel03	Novelgene10210	lncRNA	219	1
Novelgene9412_novel01	Novelgene9412	lncRNA	601	1
Novelgene9795_novel02	Novelgene9795	lncRNA	730	1
Novelgene12448_novel01	Novelgene12448	lncRNA	1310	1
Novelgene6738_novel01	Novelgene6738	lncRNA	3176	3
CA00019620_novel11	CA00019620	lncRNA	294	2
Novelgene10664_novel01	Novelgene10664	lncRNA	302	1
Novelgene0257_novel01	Novelgene0257	lncRNA	1976	1
Novelgene6475_novel01	Novelgene6475	lncRNA	390	1
CA00050084_novel01	CA00050084	lncRNA	1152	1
Novelgene8163_novel01	Novelgene8163	lncRNA	586	1
CA00012597_novel22	CA00012597	lncRNA	350	1
Novelgene13452_novel05	Novelgene13452	lncRNA	1687	1
Novelgene5848_novel01	Novelgene5848	lncRNA	453	1
CA00067176_novel02	CA00067176	lncRNA	3031	5
CA00028566_novel01	CA00028566	lncRNA	381	1
Novelgene11401_novel02	Novelgene11401	lncRNA	1844	1
CA00043069_novel01	CA00043069	lncRNA	497	1
Novelgene3989_novel01	Novelgene3989	lncRNA	267	1
Novelgene10953_novel01	Novelgene10953	lncRNA	1299	1
CA00046646_novel06	CA00046646	lncRNA	695	1
Novelgene3655_novel02	Novelgene3655	lncRNA	210	1
Novelgene5758_novel02	Novelgene5758	lncRNA	320	1
Novelgene3058_novel02	Novelgene3058	lncRNA	1905	1
Novelgene14569_novel01	Novelgene14569	lncRNA	4743	1
Novelgene3227_novel02	Novelgene3227	lncRNA	227	1
Novelgene1475_novel01	Novelgene1475	lncRNA	2325	1
CA00048751_novel02	CA00048751	lncRNA	932	1
Novelgene10137_novel02	Novelgene10137	lncRNA	1667	1
Novelgene7558_novel01	Novelgene7558	lncRNA	1201	2
CA00025301_novel04	CA00025301	lncRNA	221	1
Novelgene4079_novel01	Novelgene4079	lncRNA	1860	1
[truncated: 9,743 more rows]

## Sheet: lncRNA-genes
Gene_id	chromosome	Strand	start	end	length
CA00000009	LG8	-	9274258	9281235	1903
CA00000011	LG8	+	9307371	9331809	4514
CA00000012	LG8	-	9326681	9342188	4729
CA00000024	LG8	+	9458564	9464948	3760
CA00000042	LG8	+	9900321	9906047	2636
CA00000058	LG8	+	10195934	10228631	2655
CA00000064	LG8	+	10392469	10450013	4921
CA00000068	LG8	+	10502714	10512353	4714
CA00000071	LG8	+	10526853	10531720	1948
CA00000112	LG34	+	13568309	13604317	4464
CA00000137	LG34	+	12429271	12438989	3314
CA00000143	LG34	-	12192846	12200575	1963
CA00000197	LG34	+	11300877	11312195	2691
CA00000199	LG34	-	11191148	11230295	3157
CA00000226	LG34	+	10390828	10406405	6165
CA00000228	LG34	+	10372920	10378889	3048
CA00000233	LG34	+	10172141	10180549	3823
CA00000250	LG34	+	9897568	9905037	5809
CA00000263	LG34	+	9592364	9621471	4168
CA00000270	LG34	+	9458818	9471813	5073
CA00000276	LG34	+	9324856	9333678	3234
CA00000301	LG34	+	8895700	8918428	3910
CA00000307	LG34	-	8516822	8526034	5277
CA00000403	LG34	+	5633519	5654467	4650
CA00000406	LG34	+	5343066	5522664	84268
CA00000453	LG7	+	12189825	12271779	4719
CA00000456	LG7	+	12302831	12405979	5646
CA00000481	LG7	+	13191627	13196921	3157
CA00000490	LG7	+	13386169	13418551	4699
CA00000493	LG7	+	13443907	13460360	2804
CA00000495	LG7	+	13518115	13556884	4834
CA00000511	LG7	+	14083990	14086922	2933
CA00000512	LG7	+	14087971	14107707	4934
CA00000539	LG7	+	14559838	14567825	1985
CA00000545	LG7	-	14680958	14700109	4640
CA00000547	LG7	-	14752100	14761756	4720
CA00000548	LG7	-	14763024	14780479	3045
CA00000560	LG7	+	15846031	15859735	5322
CA00000567	LG7	+	16063844	16072665	2022
CA00000575	LG7	+	16264674	16268311	2379
CA00000591	LG7	-	16579001	16616024	3561
CA00000609	LG7	+	16777699	16788241	4277
CA00000629	LG7	+	17173675	17187322	4646
CA00000635	LG7	+	17297541	17317057	5536
CA00000645	LG7	+	17420995	17531525	4512
CA00000672	LG7	+	18272395	18317396	6593
CA00000674	LG7	+	18329477	18333259	2026
CA00000696	LG7	+	18649092	18660336	4273
CA00000787	LG5	+	30022687	30029455	1775
CA00000822	LG5	+	30753391	30759796	4281
CA00000850	LG5	+	31235408	31251310	4623
CA00000877	LG16	+	19415948	19420511	3610
CA00000878	LG16	+	19402974	19409920	4745
CA00000885	LG16	+	19341899	19347327	2743
CA00000886	LG16	+	19329010	19340075	1608
CA00000911	LG16	+	18871498	18875157	1858
CA00000933	LG16	+	18527877	18547456	4778
CA00000937	LG16	+	18457168	18464786	3843
CA00000952	LG16	+	18242250	18245397	1499
CA00000961	LG16	+	18048585	18059378	5022
CA00000989	LG16	+	17706079	17723176	4538
CA00000990	LG16	+	17686714	17705563	4035
CA00000992	LG16	+	17659211	17672208	5749
CA00000998	LG16	+	17519624	17548218	4572
CA00001002	LG16	+	17408891	17412553	1517
CA00001026	LG16	+	16965809	16981705	6725
CA00001028	LG16	-	16944967	16947724	1397
CA00001064	LG16	+	16278669	16287578	2369
CA00001067	LG16	+	16260947	16269197	4829
CA00001070	LG16	+	16155563	16205400	8972
CA00001103	LG16	+	15501591	15519012	4823
CA00001126	LG16	+	15088701	15111765	4194
CA00001138	LG16	-	14856793	14924435	3929
CA00001167	LG16	+	14498897	14530546	4506
CA00001169	LG16	+	14476993	14481430	2033
CA00001175	LG16	+	14406220	14409651	3193
CA00001198	LG16	-	13900145	13926814	2495
CA00001216	LG16	+	13388734	13425897	3247
CA00001231	LG16	+	13020107	13032200	2129
CA00001247	LG16	+	12378635	12462981	9294
CA00001306	LG30	+	27369302	27435949	2867
CA00001311	LG30	+	27288261	27308852	4891
CA00001322	LG30	+	26995298	27015933	4718
CA00001331	LG30	+	26779667	26842140	7946
CA00001342	LG30	+	26394813	26445951	5059
CA00001372	LG30	+	25955537	25999840	4639
CA00001387	LG30	+	25593107	25648426	4751
CA00001395	LG30	-	25449030	25455125	2915
CA00001429	LG30	-	24395978	24398740	485
CA00001466	LG30	+	23523397	23555089	4714
CA00001471	LG30	+	23428066	23434441	4659
CA00001485	LG30	+	23081841	23082554	591
CA00001496	LG30	+	22941739	22960075	4926
CA00001513	LG30	+	22644167	22659508	2566
CA00001515	LG30	+	22574213	22636575	4585
CA00001557	LG30	+	21924592	21940858	4971
CA00001563	LG30	+	21694130	21737993	4778
CA00001589	LG30	-	21188303	21195671	4175
CA00001596	LG30	+	20785674	20834297	4588
CA00001602	LG2	-	30123985	30131520	4731
CA00001606	LG2	+	30028080	30035506	2407
CA00001608	LG2	+	30004360	30009960	1010
CA00001612	LG2	+	29854269	29858975	2715
CA00001616	LG2	+	29694588	29696494	552
CA00001617	LG2	+	29666105	29692659	8242
CA00001640	LG2	+	29143309	29211861	6533
CA00001651	LG2	+	28719882	28724593	2286
CA00001677	LG12	+	12098466	12107665	4639
CA00001728	LG12	+	10860809	10880778	4606
CA00001735	LG12	+	10750021	10751980	1047
CA00001739	LG12	+	10707652	10709219	1568
CA00001774	tig00214183_arrow_4049273_7079891	+	418683	423291	2309
CA00001775	tig00214183_arrow_4049273_7079891	+	428224	434053	2346
CA00001783	tig00214183_arrow_4049273_7079891	+	480651	500265	4518
CA00001790	tig00214183_arrow_4049273_7079891	+	740123	747609	3885
CA00001801	tig00214183_arrow_4049273_7079891	+	807638	817904	3435
CA00001810	tig00214183_arrow_4049273_7079891	-	1004435	1011029	4129
CA00001827	tig00214183_arrow_4049273_7079891	+	1292604	1302467	4344
CA00001828	tig00214183_arrow_4049273_7079891	+	1305264	1334235	4790
CA00001875	tig00214183_arrow_4049273_7079891	+	1902724	1920890	3244
CA00001911	tig00214183_arrow_4049273_7079891	+	2387690	2394543	3517
CA00001922	tig00214183_arrow_4049273_7079891	+	2534544	2536869	1655
CA00001927	tig00214183_arrow_4049273_7079891	+	2593025	2597116	3879
CA00001953	LG50	+	14318500	14334228	4338
CA00001956	LG50	+	14280200	14300918	3313
CA00001987	LG50	+	13431074	13447773	4022
CA00002016	LG50	+	12691007	12698447	3502
CA00002018	LG50	+	12678538	12682204	681
CA00002031	LG50	+	12484016	12500798	4866
CA00002050	LG50	+	12089991	12173686	10661
CA00002071	LG50	+	11230185	11244737	3356
CA00002088	LG50	+	11020153	11028962	4177
CA00002134	LG50	-	10163084	10174348	1030
CA00002138	LG50	+	10106043	10121211	4492
CA00002259	LG47	+	12455485	12456376	549
CA00002263	LG47	-	12493536	12502083	1974
CA00002379	LG27	+	28012461	28023473	4079
CA00002418	LG27	+	26810875	26851820	4808
CA00002419	LG27	+	26795524	26807247	4353
CA00002426	LG27	-	26718544	26723380	3830
CA00002427	LG27	+	26701328	26711259	1368
CA00002431	LG27	+	26647349	26658456	2802
CA00002437	LG27	+	26597918	26604844	4493
CA00002443	LG27	+	26498800	26564668	4047
CA00002486	LG27	+	25950460	25987545	4410
CA00002582	LG27	+	23698003	23705181	4348
CA00002628	LG12	+	19159070	19165072	2489
CA00002685	LG12	+	17421157	17453510	2384
CA00002756	LG12	+	16035994	16058140	4232
CA00002782	LG12	+	15004978	15031670	4431
CA00002790	LG12	+	14628853	14820390	11829
CA00002808	LG12	+	14257918	14347637	4832
CA00002811	LG12	-	14222706	14248807	2825
CA00002823	LG12	+	14001894	14005334	1322
CA00002895	tig00214714_arrow_1_2670353	+	243240	250664	4393
CA00002896	tig00214714_arrow_1_2670353	+	252414	254772	2178
CA00002912	tig00214714_arrow_1_2670353	+	529030	548754	4699
CA00002931	tig00214714_arrow_1_2670353	+	800781	825680	4620
CA00002932	tig00214714_arrow_1_2670353	+	834749	841446	1387
CA00002999	tig00214714_arrow_1_2670353	+	1601442	1620067	2318
CA00003042	tig00214714_arrow_1_2670353	+	2556329	2562589	2473
CA00003063	LG27	+	1513778	1527825	4291
CA00003083	LG27	+	1294063	1299685	3885
CA00003085	LG27	+	1281118	1288872	5123
CA00003093	LG27	+	1194412	1201766	1753
CA00003107	LG27	+	1014274	1026947	4775
CA00003114	LG27	+	965482	974451	2312
CA00003136	LG27	+	322979	367024	4574
CA00003137	LG27	+	274997	294671	4977
CA00003155	LG5	+	17250964	17254630	1711
CA00003156	LG5	+	17206682	17250612	4792
CA00003172	LG5	+	16819905	16820440	504
CA00003173	LG5	-	16814121	16819092	629
CA00003176	LG5	+	16687712	16726716	3750
CA00003177	LG5	+	16649827	16679863	5989
CA00003183	LG5	+	16558104	16564582	3157
CA00003223	LG5	+	15888870	15899241	2862
CA00003281	LG5	-	14528121	14564858	7442
CA00003290	LG5	-	14426629	14446061	4884
CA00003321	LG5	-	14008733	14027355	4789
CA00003322	LG5	+	13995348	14008265	4201
CA00003330	LG5	+	13880642	13884904	1273
CA00003345	LG5	-	13728455	13732838	1643
CA00003353	LG5	+	13599874	13618922	5130
CA00003354	LG5	+	13589563	13599372	4689
CA00003382	LG5	+	12999153	13004042	4663
CA00003391	LG5	-	12778797	12784651	1132
CA00003406	LG21	+	9311996	9338408	6173
CA00003410	LG21	+	9392595	9412363	2739
CA00003419	LG21	-	9493171	9495873	1027
CA00003431	LG21	+	9721252	9737365	4754
CA00003445	LG21	+	10070064	10079431	4431
CA00003447	LG21	+	10140584	10144927	2195
CA00003454	LG21	+	10442311	10452344	2412
CA00003469	LG21	+	10620683	10652590	4726
CA00003481	LG21	-	10814331	10821685	4223
CA00003508	LG21	+	11214068	11236586	3476
CA00003532	LG21	-	11879520	11905259	5855
CA00003540	LG21	+	11974737	11984803	4275
CA00003544	LG21	+	12011211	12041506	4575
CA00003561	LG21	+	12293393	12294925	965
CA00003568	LG21	+	12370817	12373884	1673
CA00003573	LG21	+	12405160	12413453	3581
CA00003604	LG21	+	12797034	12802552	4692
CA00003619	LG21	+	12931130	12938081	2115
CA00003660	LG49	+	6084167	6099194	3732
CA00003670	LG49	+	6214365	6223948	2649
CA00003700	LG18	+	4308432	4335904	4687
CA00003729	LG18	+	3713250	3714382	767
CA00003732	LG18	-	3689361	3697135	2539
CA00003735	LG18	+	3656299	3666753	4181
CA00003783	LG37	+	7390262	7394501	1977
CA00003790	LG37	-	7471890	7477638	1744
CA00003882	LG37	+	9902238	9906803	4364
CA00003885	LG37	+	9964999	9970223	2088
CA00003895	LG37	+	10141481	10181341	5532
CA00003901	LG37	+	10304137	10351410	4722
CA00003902	LG37	-	10350266	10361377	3365
CA00003918	LG37	+	10617950	10628001	3447
CA00003928	LG37	+	10708907	10761325	4586
CA00003931	LG37	+	10829744	10881867	4885
CA00003941	LG37	+	10977768	11013636	2129
CA00003955	LG28	+	13032773	13044145	4458
CA00003958	LG28	+	13075588	13089589	3842
CA00003963	LG28	+	13161591	13232151	4870
CA00003966	LG28	-	13436429	13471596	5050
CA00003972	LG28	+	13538487	13557021	4784
CA00003975	LG28	-	13618131	13652366	4910
CA00003995	LG28	+	13848163	13849278	645
CA00004004	LG28	+	13947456	13951550	1439
CA00004007	LG28	+	13983110	13989575	4177
CA00004022	LG28	+	14160308	14161744	806
CA00004023	LG28	+	14174061	14189395	3021
CA00004030	LG28	+	14304492	14320291	3501
CA00004033	LG28	+	14354563	14368687	4222
CA00004041	LG28	+	14460293	14511291	4917
CA00004042	LG28	+	14516735	14597304	4856
CA00004043	LG28	+	14604195	14674586	4994
CA00004046	LG28	+	14706014	14719026	2238
CA00004053	LG28	+	14881413	14886802	4343
CA00004054	LG28	+	14889003	14913667	4602
CA00004069	LG28	+	15016757	15028940	5585
CA00004099	LG28	+	15733871	15761417	5564
CA00004126	LG28	+	16411278	16412265	490
CA00004135	LG28	+	16680131	16693960	4762
CA00004201	LG11	+	17282746	17290834	5070
CA00004202	LG11	+	17269249	17280253	4980
CA00004205	LG11	+	17230264	17242210	4482
CA00004214	LG11	+	16726293	16760819	4844
CA00004235	LG11	+	16225040	16230480	3729
CA00004242	LG11	+	16026838	16030814	2356
CA00004245	LG11	+	15997804	16002174	4317
CA00004261	LG11	+	15768814	15806576	4854
CA00004282	LG11	+	15464449	15482380	4932
CA00004287	LG11	+	15402844	15415584	4702
CA00004289	LG11	+	15378488	15379843	1068
CA00004319	LG11	+	14905219	14995623	6367
CA00004342	LG11	+	14279240	14296968	5318
CA00004351	LG11	+	14127335	14128485	806
CA00004392	LG11	+	13175778	13185826	4297
CA00004454	LG19	+	27114350	27131643	4350
CA00004474	LG19	+	27336078	27351098	937
CA00004505	LG19	+	27829770	27848638	4700
CA00004518	LG19	+	28337575	28378726	4688
CA00004523	LG19	+	28456420	28470060	3637
CA00004545	LG19	+	28841715	28859727	4306
CA00004553	LG19	+	28958357	28981149	4919
CA00004559	LG19	-	29001558	29009422	2651
CA00004561	LG19	+	29024861	29055060	4865
CA00004568	LG19	-	29104862	29114437	4288
CA00004587	LG19	+	29248799	29257087	3523
CA00004604	LG9	+	5259268	5292495	4219
CA00004611	LG9	-	5386918	5388673	851
CA00004674	LG6	+	8184028	8207341	1491
CA00004676	LG6	-	8165753	8171965	370
CA00004698	LG6	+	7525799	7530692	2346
CA00004718	LG6	+	7244644	7259478	5039
CA00004732	LG6	+	6795825	6875582	7237
CA00004736	LG6	+	6708923	6728951	4547
CA00004743	LG6	+	6531254	6538885	4655
CA00004757	LG6	+	6333903	6334684	701
CA00004759	LG6	-	6312354	6329446	3196
CA00004774	LG6	+	6009610	6018794	3433
CA00004790	LG6	+	5704563	5778819	7443
CA00004798	LG6	+	5655440	5659783	1633
CA00004800	LG6	+	5646083	5650374	2350
CA00004826	LG6	+	5129682	5138577	4483
CA00004831	LG6	+	5044153	5080320	4892
CA00004856	LG6	+	11262096	11341682	4966
CA00004857	LG6	-	11171574	11225041	3823
CA00004908	LG6	+	9893475	9935090	2119
CA00004909	LG6	+	9797440	9876116	4907
CA00004912	LG6	+	9779864	9782422	915
CA00004916	LG6	+	9683196	9757522	5327
CA00004923	LG6	+	9609583	9620246	5308
CA00004924	LG6	-	9600787	9608562	5064
CA00004985	LG6	+	8982990	9018399	8182
CA00005005	LG6	+	8685616	8695054	2069
CA00005008	LG6	+	8649918	8667961	4557
CA00005014	LG6	+	8578470	8586371	3635
CA00005025	LG6	+	8420205	8427991	2666
CA00005033	LG31	+	18441439	18459862	4239
CA00005057	LG31	+	17688813	17705155	3430
CA00005062	LG31	+	17575598	17583499	4501
CA00005098	LG16	-	5327361	5333345	2995
CA00005099	LG16	+	5335849	5372879	4591
CA00005103	LG16	-	5474763	5479567	4196
CA00005104	LG16	+	5482250	5498267	4887
CA00005113	LG16	+	5648143	5690866	5187
CA00005122	LG16	+	5793377	5811060	4854
CA00005196	LG16	+	7593353	7642260	4910
CA00005204	LG16	+	7836443	7854372	6163
CA00005221	LG16	+	8108182	8127580	4091
CA00005261	LG27	+	22691316	22716251	4424
CA00005264	LG27	+	22665544	22681367	4485
CA00005286	LG27	+	22043439	22052266	1860
CA00005292	LG27	+	21980751	21985560	1508
CA00005296	LG27	+	21906312	21908429	1231
CA00005301	LG27	+	21842775	21844194	345
CA00005332	LG27	+	21430747	21441448	4776
CA00005359	LG27	+	21008417	21061828	10145
CA00005373	LG27	+	20694462	20720667	4832
CA00005378	LG27	+	20638173	20643124	1916
CA00005390	LG27	+	20508875	20529368	5727
CA00005404	LG27	+	20282264	20286169	2485
CA00005405	LG27	+	20259359	20280706	4947
CA00005452	LG40	+	10388734	10393453	2745
CA00005455	LG40	+	10346203	10366628	2865
CA00005457	LG40	+	10328677	10338499	4676
CA00005470	LG40	+	10086360	10147107	4975
CA00005472	LG40	+	10056228	10062596	2140
CA00005475	LG40	+	9992041	10029751	4845
CA00005546	LG40	+	8367979	8373143	1911
CA00005547	LG40	+	8363417	8367459	3266
CA00005549	LG40	+	8344572	8359446	2389
CA00005561	LG40	+	8038643	8097581	8604
CA00005642	LG32	+	29448968	29477641	4581
CA00005653	LG32	+	29621909	29631505	4633
CA00005656	LG32	+	29664628	29676882	3767
CA00005658	LG32	+	29692542	29697094	1376
CA00005674	LG32	-	29972853	29975069	510
CA00005694	LG32	+	30309993	30381575	7245
CA00005736	LG32	+	31058844	31074212	4942
CA00005757	LG32	+	31266956	31312544	4786
CA00005768	LG32	+	31609446	31633625	4735
CA00005771	LG32	-	31654961	31665569	4866
CA00005799	LG32	+	32137882	32148382	2046
CA00005823	LG32	+	32715131	32761371	6271
CA00005850	LG30	+	8766039	8771096	1712
CA00005853	LG30	+	8786247	8799063	2501
CA00005880	LG30	+	9584060	9589995	4637
CA00005900	LG30	+	10202503	10209293	4559
CA00005914	LG30	+	10430391	10437656	1485
CA00005935	LG30	+	10701967	10748469	4865
CA00005953	LG30	+	11289175	11292931	2208
CA00005956	LG30	+	11307873	11354457	5066
CA00005957	LG30	+	11355186	11380189	2094
CA00006010	LG30	+	12645613	12659209	4801
CA00006045	LG39	+	810701	829932	4210
CA00006048	LG39	+	874628	887756	5015
CA00006063	LG39	+	1343450	1383411	3334
CA00006112	LG39	-	2604807	2628297	4722
CA00006143	LG39	+	3163115	3175959	1769
CA00006156	LG27	+	3364508	3373721	2964
CA00006179	LG27	+	3814475	3816717	2012
CA00006189	LG27	-	4118782	4147224	6170
CA00006194	LG27	+	4449784	4459635	4185
CA00006270	LG7	+	28142041	28147927	1900
CA00006272	LG7	+	28168899	28207181	4640
CA00006335	LG7	+	30558827	30559921	765
CA00006357	LG7	-	31112278	31172557	5243
CA00006380	LG7	+	31563889	31589768	6472
CA00006418	LG3	+	8710015	8726102	3016
CA00006424	LG3	+	8616006	8649270	4880
CA00006428	LG3	-	8579226	8587401	4569
CA00006429	LG3	+	8571725	8581811	705
CA00006440	LG3	+	8207795	8224235	3793
CA00006454	LG3	+	8090528	8096064	4962
CA00006455	LG3	+	8048973	8089816	11968
CA00006458	LG3	+	8008348	8011564	3216
CA00006473	LG3	+	7666400	7690846	4400
CA00006474	LG3	+	7651520	7665514	4590
CA00006495	LG3	+	7458790	7469015	4678
CA00006498	LG3	+	7417714	7434868	4366
CA00006501	LG3	+	7396741	7401391	2218
CA00006518	LG3	+	7224409	7228146	3005
CA00006533	LG3	+	7092530	7096120	2416
CA00006537	LG3	+	7065795	7068002	1085
CA00006540	LG3	+	7046604	7057030	5338
CA00006545	LG3	+	6990794	6998273	3486
CA00006588	LG3	+	6121431	6123799	856
CA00006592	LG3	+	6043202	6072203	4564
CA00006593	LG3	+	6011511	6037034	4907
CA00006609	LG3	+	5642796	5644490	1020
CA00006626	LG16	+	216821	256092	6130
CA00006627	LG16	-	264493	274647	4982
CA00006636	LG16	+	576142	580943	2780
CA00006658	LG16	-	1218617	1231881	3840
CA00006675	LG16	+	1756909	1772172	1556
CA00006685	LG16	+	1989328	2008255	1917
CA00006710	LG16	-	2324410	2339217	4685
CA00006723	LG16	+	2545311	2554965	1145
CA00006728	LG16	+	2576038	2579277	1744
CA00006735	LG16	+	2639088	2649260	4660
CA00006747	LG4	-	10027292	10073239	2590
CA00006749	LG4	+	9956591	9961766	2454
CA00006821	LG4	+	8532884	8579018	8751
CA00006824	LG4	+	8440069	8491322	7376
CA00006914	LG1	-	8466257	8472330	2589
CA00006917	LG1	+	8503093	8509618	3168
CA00006931	LG1	+	8623302	8632806	2916
CA00006934	LG1	-	8648083	8652353	1980
CA00006986	LG1	+	9514631	9523906	2863
CA00007021	LG15	+	12326455	12349470	4068
CA00007044	LG15	+	11762779	11823225	7624
CA00007058	LG15	+	11487511	11496958	4298
CA00007071	LG15	-	11299814	11355228	4937
CA00007080	LG15	+	10915688	10949843	4531
CA00007096	LG15	+	10694138	10697429	1785
CA00007104	LG15	+	10586662	10634615	5672
CA00007106	LG15	+	10573287	10582744	5171
CA00007131	LG15	+	10090963	10103105	4439
CA00007133	LG15	+	10062333	10073564	5617
CA00007150	LG15	+	9787094	9799164	4377
CA00007180	LG28	+	9550524	9572827	4569
CA00007191	LG28	+	9260751	9265769	1479
CA00007201	LG28	+	9113899	9121045	3865
CA00007210	LG28	+	8964222	8981378	5604
CA00007215	LG28	+	8769971	8774746	2043
CA00007227	LG28	-	8444984	8449295	865
CA00007244	LG28	+	8223249	8235205	4577
CA00007250	LG28	-	8071815	8135328	5366
CA00007264	LG28	+	7826341	7846119	4670
CA00007280	LG28	+	7636885	7641047	1779
CA00007314	LG28	+	6906263	6912441	3563
CA00007316	LG28	+	6852960	6888854	5034
CA00007345	LG28	+	6313093	6328345	3744
CA00007353	LG28	+	6190692	6219559	4981
CA00007364	LG32	+	4321779	4397172	5185
CA00007369	LG32	+	4137511	4263410	6465
CA00007371	LG32	+	4065908	4093524	6060
CA00007414	LG32	-	3373554	3412670	5472
CA00007463	LG32	+	2477779	2492633	3183
CA00007483	LG32	+	1923985	1953941	5049
CA00007493	LG32	+	1805500	1816751	4385
CA00007523	LG1	-	26592491	26599537	2959
CA00007530	LG1	+	26651928	26655837	1257
CA00007563	LG6	+	22562368	22616241	7500
CA00007577	LG6	+	22412440	22418209	4542
CA00007601	LG6	+	21352871	21362590	4659
CA00007607	LG6	-	21289605	21297111	3359
CA00007611	LG6	+	21092075	21232187	4747
CA00007622	LG6	-	20929903	20932970	1432
CA00007637	LG6	+	20425888	20453871	4261
CA00007641	LG6	+	20359465	20361625	2161
CA00007665	LG6	+	19647548	19688101	4900
CA00007684	LG6	+	19207209	19261059	5031
CA00007697	LG6	+	18876702	18883218	3423
CA00007711	LG6	+	18550664	18567777	4860
CA00007738	LG44	+	809356	838606	5351
CA00007743	LG44	-	897737	899422	925
CA00007754	LG44	+	1182279	1193624	2271
CA00007760	LG44	+	1244280	1260567	5347
CA00007766	LG44	+	1352978	1406976	4222
CA00007806	LG44	+	1866978	1876045	4159
CA00007822	LG44	+	1988224	2000204	4513
CA00007827	LG44	+	2053757	2071165	4481
CA00007828	LG44	+	2072267	2082723	4107
CA00007867	LG44	+	2342690	2353489	4670
CA00007871	LG44	+	2368677	2372140	2306
CA00007877	LG44	+	2392348	2401521	3252
CA00008019	LG30	+	3031428	3038344	2414
CA00008022	LG30	+	2950508	3008278	5390
CA00008024	LG30	+	2936023	2949564	4491
CA00008055	LG30	+	2205546	2233568	5656
CA00008070	LG30	-	2002590	2005927	1301
CA00008077	LG30	+	1934855	1937772	1250
CA00008102	LG30	+	1617943	1638968	4424
CA00008129	LG38	+	18550403	18557854	2092
CA00008151	LG38	+	17814084	17853568	4313
CA00008157	LG38	+	17654080	17660616	4784
CA00008158	LG38	-	17644223	17654921	4509
CA00008176	LG38	+	17257379	17262453	1912
CA00008177	LG38	-	17248167	17256833	4229
CA00008196	LG38	+	16553926	16556564	2554
CA00008203	LG38	+	16388561	16392304	1976
CA00008206	LG38	+	16356720	16364417	4335
CA00008209	LG38	+	16147467	16150752	2741
CA00008214	LG38	-	15987826	15992386	4318
CA00008232	LG38	+	15551410	15644576	4814
CA00008234	LG38	-	15490114	15495820	4232
CA00008263	LG38	+	14970507	14993103	2440
CA00008269	LG38	-	14869174	14885297	3978
CA00008277	LG38	+	14481237	14516919	1329
CA00008284	LG38	+	14212808	14221894	2220
CA00008285	LG38	+	14115868	14208371	5730
CA00008286	LG38	+	14081300	14114688	5902
CA00008306	LG38	+	13835812	13843490	4215
CA00008309	LG38	+	13689883	13722367	4642
CA00008324	LG23	+	15981645	16016377	3472
CA00008329	LG23	+	16145232	16151947	4338
CA00008367	LG23	+	17125579	17179722	4817
CA00008379	LG23	+	17424710	17428422	2473
CA00008385	LG23	+	17482288	17499446	4183
CA00008433	LG5	-	11774480	11832052	4850
CA00008447	LG5	-	11635265	11640043	4590
CA00008455	LG5	-	11546735	11555211	1635
CA00008505	LG26	-	9267885	9271988	766
CA00008507	LG26	+	9191874	9253113	5478
CA00008519	LG26	+	8929910	8939069	2260
CA00008556	LG26	-	8152671	8173432	3946
CA00008585	LG26	+	7401331	7415422	4980
CA00008614	LG26	+	6626483	6634278	1888
CA00008637	LG26	+	5911445	5952524	6651
CA00008641	LG26	+	5842558	5849796	1920
CA00008642	LG26	+	5806825	5834875	4642
CA00008654	LG26	-	5197897	5221095	4804
CA00008655	LG26	+	5185392	5194390	3574
CA00008683	tig00000254_arrow	+	399483	408225	4617
CA00008685	tig00000254_arrow	+	457514	476551	3888
CA00008703	tig00000254_arrow	+	540578	583287	4913
CA00008711	tig00000254_arrow	+	719734	764260	6308
CA00008713	tig00000254_arrow	+	807185	827436	3826
CA00008765	tig00000254_arrow	+	2051594	2057800	2446
CA00008784	tig00000254_arrow	+	2410738	2416654	2238
CA00008785	tig00000254_arrow	+	2423511	2438716	4593
CA00008854	LG16	+	22554924	22574723	5268
CA00008903	LG16	+	21284956	21318957	4374
CA00008906	LG16	+	21241299	21249803	3049
CA00009004	LG9	-	30917361	30938216	4924
CA00009024	LG9	+	31260918	31372332	15150
CA00009070	LG19	+	6791214	6809759	4982
CA00009104	LG19	-	7684821	7699208	2750
CA00009105	LG19	+	7700107	7708289	4696
CA00009113	LG19	-	7739452	7749009	4790
CA00009128	LG19	-	7928791	7950999	5540
CA00009144	LG19	+	8148453	8173463	3390
CA00009154	LG19	+	8278391	8281099	1447
CA00009179	LG19	+	8819585	8830067	4742
CA00009198	LG19	+	9276836	9278267	1031
CA00009210	LG4	+	10494924	10508335	2828
CA00009252	LG4	+	11015576	11038016	3544
CA00009274	LG4	-	11269629	11331845	3245
CA00009293	LG4	+	12143055	12159394	4297
CA00009297	LG4	+	12214742	12219323	1840
CA00009359	LG4	+	13289596	13310421	4321
CA00009368	LG8	+	15247820	15258114	5007
CA00009376	LG8	+	15132625	15151711	4636
CA00009382	LG8	+	14750425	14807942	4519
CA00009436	LG8	+	13580450	13605147	4608
CA00009466	LG8	+	13091950	13095319	2052
CA00009503	LG8	+	12345495	12351019	4217
CA00009545	LG5	+	7123357	7150851	5385
CA00009571	LG5	+	6788824	6810349	4689
CA00009576	LG5	+	6662588	6714301	5108
CA00009578	LG5	+	6608860	6655137	5318
CA00009605	LG5	+	5805748	5828990	2788
CA00009615	LG5	+	5702301	5717717	4738
CA00009636	LG5	+	5290753	5314632	4368
CA00009657	LG5	+	5055555	5063311	4902
CA00009660	LG5	-	4985287	5022959	4222
CA00009668	LG5	+	4752977	4768904	3035
CA00009674	LG5	+	4415619	4441302	4551
CA00009675	LG5	+	4378805	4399687	4707
CA00009693	LG5	+	3918327	3942570	5793
CA00009694	LG5	+	3881696	3911134	4543
CA00009737	LG38	+	6265893	6269627	1947
CA00009747	LG38	-	6150961	6154974	539
CA00009761	LG38	+	5929834	5939667	2652
CA00009765	LG38	+	5878252	5881559	2224
CA00009793	LG38	-	4789430	4790869	750
CA00009801	LG38	+	4606372	4651423	2314
CA00009821	LG38	+	4453607	4459039	1589
CA00009846	LG9	+	7956376	7982187	2767
CA00009857	LG9	+	8203892	8215285	1852
CA00009893	LG9	+	9628662	9640990	4496
CA00009907	LG9	+	9949244	10004295	4661
CA00009916	LG9	+	10412759	10591847	87219
CA00009917	LG9	+	10602581	10632971	5224
CA00009919	LG9	+	10716430	10740494	1842
CA00009927	LG9	+	11037189	11038974	1786
CA00009965	tig00002576_arrow	+	603654	610974	3699
CA00009985	tig00002576_arrow	+	916527	930858	4030
CA00010026	tig00002576_arrow	+	1711298	1720711	2500
CA00010028	tig00002576_arrow	+	1732626	1745394	5347
CA00010038	tig00002576_arrow	+	1942524	1947442	2204
CA00010070	LG30F	+	3118582	3185440	4829
CA00010079	LG30F	+	2907540	3004426	7847
CA00010081	LG30F	+	2848772	2854069	2326
CA00010137	LG30F	+	1607002	1720350	4465
CA00010147	LG30F	-	1426373	1442090	4142
CA00010161	LG30F	+	936345	1011377	9031
CA00010163	LG30F	+	895273	906172	947
CA00010166	LG30F	+	805761	829982	4570
CA00010170	LG30F	+	699397	719068	3908
CA00010179	LG30F	+	496655	502508	2163
CA00010189	LG30F	+	320224	357325	4755
CA00010226	LG37	+	13992262	14007260	3123
CA00010234	LG37	+	14115219	14124657	3907
CA00010237	LG37	-	14158937	14199803	4416
CA00010253	LG37	+	14396355	14413017	4157
CA00010254	LG37	+	14413125	14467033	4569
CA00010273	LG37	+	14919866	15045344	11817
CA00010276	LG37	+	15090809	15106892	4026
CA00010283	LG37	+	15241245	15248457	1053
CA00010307	LG37	+	16060434	16102394	4776
CA00010321	LG37	+	16335551	16337111	687
CA00010350	LG24	+	13478421	13486596	3064
CA00010361	LG24	+	13155360	13212220	4693
CA00010378	LG24	-	12889171	12909184	4616
CA00010380	LG24	+	12877333	12888732	2365
CA00010393	LG24	+	12668876	12680071	3918
CA00010404	LG24	-	12184988	12187885	905
CA00010407	LG24	+	12139387	12147081	3338
CA00010408	LG24	+	12126753	12138304	5590
CA00010438	LG24	+	11136692	11143541	4302
CA00010439	LG24	-	11123738	11133191	1751
CA00010469	LG24	+	10338085	10381257	5072
CA00010471	LG24	+	10236662	10315144	6675
CA00010500	LG35	+	3767733	3781009	4815
CA00010526	LG35	+	4299054	4387042	5121
CA00010552	LG35	+	4942760	4953836	5536
CA00010589	LG35	+	5496642	5502800	3850
CA00010594	LG35	+	5537679	5544293	2285
CA00010603	LG35	-	5673812	5701030	5455
CA00010625	LG35	-	6202150	6206208	1106
CA00010627	LG16	+	10923788	10939970	2450
CA00010639	LG16	+	10820440	10831518	3085
CA00010640	LG16	-	10771450	10813854	5725
CA00010643	LG16	-	10735289	10741243	1680
CA00010684	LG16	+	9909070	9943515	4542
CA00010687	LG16	+	9868913	9893807	1578
CA00010692	LG16	+	9845085	9847585	2050
CA00010697	LG16	+	9766585	9788434	7224
CA00010699	LG16	+	9746758	9754693	3521
CA00010703	LG16	+	9687646	9702957	4994
CA00010720	LG16	+	9518513	9522172	1235
CA00010721	LG16	+	9511589	9517962	2715
CA00010729	LG16	+	9282471	9289466	4718
CA00010786	LG49	-	11413103	11423379	4872
CA00010787	LG49	+	11414085	11415383	659
CA00010790	LG49	+	11388514	11396333	4784
CA00010799	LG49	+	11147754	11156902	2935
CA00010807	LG49	+	11040312	11049215	4201
CA00010810	LG49	+	11010286	11020909	4480
CA00010823	LG49	+	10806295	10821151	4654
CA00010859	LG49	+	10379736	10383608	2458
CA00010862	LG49	+	10293263	10323822	4426
CA00010864	LG49	+	10226862	10282170	4225
CA00010870	LG49	-	10064286	10164935	5857
CA00010871	LG49	+	10049307	10071406	4965
CA00010916	tig00005214_arrow	+	339565	344150	3657
CA00010918	tig00005214_arrow	+	388927	392408	1943
CA00010923	tig00005214_arrow	-	412869	415798	872
CA00010946	tig00005214_arrow	+	830582	879099	5803
CA00010956	tig00005214_arrow	+	986445	1027771	4366
CA00010957	tig00005214_arrow	+	1028299	1081548	3912
CA00010973	tig00005214_arrow	+	1515677	1533211	3975
CA00010987	tig00005214_arrow	+	1722091	1726673	2054
CA00010988	tig00005214_arrow	+	1729907	1741947	1997
CA00010989	tig00005214_arrow	+	1767851	1802713	1052
CA00011016	tig00005214_arrow	+	2487388	2508016	5057
CA00011039	tig00005214_arrow	+	2761836	2769560	4730
CA00011077	LG14	-	29172934	29175219	1272
CA00011082	LG14	+	29284491	29318983	4261
CA00011092	LG14	+	29457013	29503372	13218
CA00011096	LG14	+	29519618	29523822	4205
CA00011101	LG14	+	29577649	29584573	2350
CA00011105	LG14	+	29764218	29791722	4476
CA00011123	LG14	-	30486546	30491933	4173
CA00011129	LG14	+	30583372	30595408	4908
CA00011135	LG14	+	30741632	30761832	4706
CA00011137	LG14	-	30768877	30773621	1846
CA00011147	LG14	+	31257516	31266059	4637
CA00011207	LG17	+	25235195	25283218	3670
CA00011221	LG17	+	25086282	25105205	2219
CA00011257	LG17	+	24494523	24497225	1522
CA00011272	LG17	+	23934913	23937563	2224
CA00011285	LG17	+	23726897	23775091	1878
CA00011302	LG17	+	23358677	23365417	1336
CA00011330	tig00215416_arrow	+	459644	477064	4011
CA00011348	tig00215416_arrow	+	734540	751781	4041
CA00011349	tig00215416_arrow	+	755166	755969	804
CA00011361	tig00215416_arrow	+	905408	911040	2311
CA00011404	tig00215416_arrow	+	1588679	1591750	1045
CA00011413	tig00215416_arrow	+	1689130	1711005	4691
CA00011418	tig00215416_arrow	-	1744966	1752989	4444
CA00011424	tig00215416_arrow	+	1785809	1791785	2833
CA00011474	LG31	-	23359615	23368186	2504
CA00011507	LG31	+	23949052	23962687	4322
CA00011535	LG31	+	25487079	25489088	772
CA00011546	LG41	+	7500192	7508660	4178
CA00011562	LG41	-	7233586	7260219	4625
CA00011563	LG41	+	7225948	7230496	2009
CA00011570	LG41	-	7060059	7077631	6214
CA00011602	LG41	+	6626796	6646716	4891
CA00011606	LG41	+	6593295	6602682	4985
CA00011615	LG41	+	6492908	6501947	2968
CA00011629	LG41	+	6320244	6337698	3361
CA00011634	LG41	+	6166314	6248857	6006
CA00011645	LG41	+	6022130	6053091	4243
CA00011707	LG18	+	17405856	17434555	4786
CA00011711	LG18	+	17517971	17525630	2287
CA00011714	LG18	+	17703152	17704954	977
CA00011717	LG18	-	17760776	17777604	4440
CA00011737	LG18	+	18438498	18450893	1852
CA00011782	LG18	-	19161897	19164857	711
CA00011807	LG18	+	22132162	22153170	3356
CA00011812	LG18	+	22016391	22055056	4947
CA00011815	LG18	+	21824272	21895227	4618
CA00011829	LG18	+	21622407	21632633	3144
CA00011858	LG40	+	4011184	4059619	3916
CA00011901	LG40	+	3457880	3482730	4220
CA00011905	LG40	+	3409312	3411586	778
CA00011910	LG14	+	23302692	23346335	2404
CA00011912	LG14	+	23370933	23415979	4934
CA00011920	LG14	-	23457283	23460083	977
CA00011921	LG14	+	23461135	23463969	2087
CA00011930	LG14	+	23529344	23535661	4545
CA00011934	LG14	-	23556364	23564757	4175
CA00011942	LG14	+	23666851	23671792	4194
CA00011958	LG14	+	23798091	23801729	957
CA00012090	LG22	+	18864581	18875458	4878
CA00012122	LG25	+	19180944	19238294	6414
CA00012163	LG25	+	18094489	18122852	4173
CA00012188	LG25	+	17521197	17532576	2124
CA00012213	LG25	+	16912234	16926621	4274
CA00012226	LG25	+	16630558	16634699	1704
CA00012242	LG25	+	16370946	16394929	5629
CA00012245	LG23	+	13501174	13503015	354
CA00012251	LG23	+	13559110	13580692	5667
CA00012260	LG23	+	13684548	13689712	4520
CA00012280	LG23	+	13904445	13913377	4531
CA00012289	LG23	+	14022193	14028654	4154
CA00012290	LG23	+	14032473	14071102	6292
CA00012294	LG23	+	14172069	14189956	2978
CA00012302	LG23	+	14288822	14301910	4777
CA00012316	LG23	+	14700759	14718055	4785
CA00012317	LG23	-	14717733	14725124	4511
CA00012332	LG23	+	15000477	15007550	4280
CA00012334	LG23	-	15013300	15018271	2856
CA00012336	LG23	+	15175840	15252706	7277
CA00012349	LG23	-	15533002	15541762	1315
CA00012380	LG16	+	26697308	26700014	1914
CA00012385	LG16	+	26816787	26819183	747
CA00012386	LG16	+	26819671	26868154	4925
CA00012398	LG16	+	26958659	26965368	3913
CA00012442	LG16	+	27416744	27428328	3780
CA00012451	LG16	+	27524448	27533016	3497
CA00012454	LG16	+	27553968	27557804	2207
CA00012463	LG16	+	27732553	27778713	5816
CA00012469	LG16	-	27806555	27826702	1721
CA00012470	LG16	+	27806764	27808898	2133
CA00012480	LG16	+	27900840	27903804	753
CA00012490	LG17	+	10912069	10915848	1432
CA00012520	LG17	+	11693297	11697562	2594
CA00012523	LG17	+	11918610	11923197	4024
CA00012544	LG17	+	12713047	12738738	4761
CA00012561	LG17	+	12980344	12995084	4519
CA00012563	LG17	+	12999742	13029870	5486
CA00012568	LG17	+	13140315	13149734	3441
CA00012583	LG17	+	13600156	13614004	4881
CA00012597	LG17	+	14065565	14086839	5646
CA00012624	LG35	+	15419332	15441474	4381
CA00012626	LG35	+	15394073	15401025	4750
CA00012650	LG35	+	15104389	15115194	2459
CA00012660	LG35	+	14966166	14982517	3644
CA00012689	LG35	+	13894670	13901831	2544
CA00012695	LG35	+	13853521	13857205	3316
CA00012705	LG35	+	13661788	13666383	2511
CA00012739	LG19	-	13643307	13652381	2413
CA00012763	LG19	+	14382614	14391221	3433
CA00012791	LG19	+	14833590	14846022	4736
CA00012807	LG19	+	15513804	15539396	4255
CA00012810	LG19	+	15748330	15751097	2150
CA00012826	LG19	+	16201829	16226419	4357
CA00012831	LG19	+	16317648	16330113	4613
CA00012874	LG14	+	19011055	19015603	4382
CA00012877	LG14	+	19095947	19125624	2952
CA00012891	LG14	+	19371179	19392425	4799
CA00012901	LG14	-	19487991	19518179	4587
CA00012902	LG14	+	19550320	19565607	4509
CA00012903	LG14	+	19567632	19578344	4392
CA00012915	LG14	+	19665258	19666351	870
CA00012917	LG14	+	19669597	19686619	4573
CA00012928	LG14	+	19873552	19879257	2622
CA00012929	LG14	-	19880901	19898239	4138
CA00012931	LG14	+	19913251	19916318	1888
CA00012940	LG14	+	20044642	20103172	4768
CA00012956	LG14	+	20503239	20553730	5002
CA00012986	LG35	+	1126387	1136623	4423
CA00012989	LG35	+	1200182	1234888	4968
CA00012990	LG35	+	1238862	1244449	4133
CA00012992	LG35	-	1294555	1300308	1190
CA00013001	LG35	+	1562415	1586454	4855
CA00013014	LG35	+	1865531	1888167	4877
CA00013070	LG26	+	22150115	22160785	4671
CA00013158	LG29	-	13333162	13350182	3730
CA00013160	LG29	+	13357673	13400126	4758
CA00013187	LG29	+	13846674	13872179	4845
CA00013201	LG29	+	14110089	14118091	2519
CA00013252	LG18	+	6940027	6950377	4106
CA00013280	LG18	-	6260363	6288587	5445
CA00013282	LG18	+	6233787	6251277	4725
CA00013284	LG18	+	6212105	6217498	1650
CA00013286	LG18	+	6199681	6206043	1628
CA00013332	LG18	+	4653107	4680513	7970
CA00013333	LG18	+	4601041	4642348	4408
CA00013364	LG41	+	14540989	14567485	4822
CA00013380	LG41	-	14276994	14282900	2509
CA00013391	LG41	+	14131124	14139825	2341
CA00013392	LG41	+	14104720	14130432	4656
CA00013401	LG41	+	13951325	13977718	4656
CA00013404	LG41	+	13921401	13926563	2623
CA00013406	LG41	+	13896578	13905722	3663
CA00013416	LG41	+	13733975	13734561	404
CA00013450	LG41	+	12756206	12797101	4732
CA00013466	LG31	+	6851832	6928792	7208
CA00013469	LG31	+	6944543	6952341	4105
CA00013493	LG31	+	7266218	7268203	836
CA00013519	LG31	+	7682988	7703606	4907
CA00013557	LG31	+	7990810	8001493	4422
CA00013559	LG31	+	8010240	8016924	2104
CA00013563	LG15	+	14606665	14655433	5041
CA00013566	LG15	+	14563935	14567809	2935
CA00013569	LG15	+	14528815	14548785	6786
CA00013574	LG15	+	14436987	14438942	727
CA00013577	LG15	-	14403034	14416179	3237
CA00013606	LG15	+	13882721	13895243	2763
CA00013611	LG15	+	13806734	13819958	2142
CA00013618	LG15	+	13615190	13617486	1209
CA00013642	LG15	+	12923949	12944420	3562
CA00013650	LG15	+	12826776	12839991	3930
CA00013651	LG15	+	12782839	12809329	6989
CA00013652	LG15	+	12750955	12780569	4384
CA00013675	LG43	+	10900865	10912254	4231
CA00013677	LG43	+	10771057	10883334	15906
CA00013687	LG43	+	10547118	10637968	3918
CA00013710	LG43	+	9732239	9744498	2650
CA00013713	LG43	+	9640630	9689368	4414
CA00013714	LG43	+	9558020	9591948	4561
CA00013726	LG43	+	9341720	9377474	5623
CA00013729	LG43	+	9297947	9303464	2483
CA00013734	LG43	+	9258480	9268301	4351
CA00013747	LG43	+	8928669	8938605	4143
CA00013793	LG31	-	4338443	4350549	1830
CA00013795	LG31	+	4357509	4358207	364
CA00013825	LG31	+	4913097	4930380	2751
CA00013826	LG31	+	4931705	4946595	4526
CA00013834	LG31	+	5048192	5062379	4372
CA00013836	LG31	+	5081228	5146845	4795
CA00013858	LG31	+	5705481	5724820	4137
CA00013903	LG34	+	3764952	3778612	5194
CA00013904	LG34	+	3392260	3489866	6090
CA00013905	LG34	+	3316848	3371795	4928
CA00013993	LG34	-	976258	977060	718
CA00014019	LG36	+	12513582	12534732	3092
CA00014026	LG36	+	12345392	12366609	7480
CA00014029	LG36	+	12285436	12286508	966
CA00014071	LG36	+	11262947	11276152	3162
CA00014081	LG36	+	10744831	10777947	4684
CA00014100	LG36	+	10264257	10331307	6398
CA00014101	LG36	+	10201418	10241961	6034
CA00014113	LG36	-	9918875	9925068	3537
CA00014156	LG30	+	17357549	17365778	3613
CA00014164	LG30	+	17620604	17631453	4455
CA00014194	LG30	+	18304741	18314358	2007
CA00014221	LG30	+	18697022	18708501	2396
CA00014239	LG47	+	2773044	2786647	4705
CA00014262	LG47	+	2338828	2349029	3111
CA00014264	LG47	+	2299481	2305831	2445
CA00014270	LG47	-	2219018	2226017	1592
CA00014280	LG47	-	2118154	2139281	597
CA00014291	LG47	+	1830956	1832904	312
CA00014293	LG47	+	1808941	1819418	3630
CA00014294	LG47	+	1805071	1808542	2290
CA00014299	LG47	+	1739005	1767154	5051
CA00014348	LG8	+	22700862	22738045	4599
CA00014353	LG8	+	22626920	22631810	3625
CA00014357	LG8	+	22536370	22547840	4863
CA00014365	LG8	-	18674362	22404796	4199
CA00014435	LG8	+	19959403	19960713	1020
CA00014439	LG8	+	20016750	20022619	2223
CA00014452	LG8	+	20273124	20296550	4408
CA00014488	LG8	+	22042134	22058070	3183
CA00014536	LG8	+	21367339	21381547	4348
CA00014542	LG8	+	21251869	21260584	4368
CA00014555	LG8	+	21062920	21081974	4639
CA00014567	LG8	+	2771496	2785391	2538
CA00014572	LG8	+	2870468	2889457	3213
CA00014573	LG8	-	2891876	2905176	5114
CA00014622	LG8	+	4374080	4386542	5269
CA00014624	LG8	+	4402392	4421499	7371
CA00014647	LG8	-	4731740	4733822	566
CA00014674	LG31	+	14792739	14808325	5107
CA00014676	LG31	+	14720808	14729436	4707
CA00014705	LG31	+	14182645	14192799	3118
CA00014716	LG31	+	13846863	13864796	4725
CA00014721	LG31	+	13733050	13785737	4759
CA00014742	LG31	-	13387225	13398471	1827
CA00014804	LG19	-	5678132	5681542	2527
CA00014823	LG19	+	5299224	5320597	4758
CA00014842	LG19	+	4882193	4914024	4849
CA00014845	LG19	+	4847666	4859475	2628
CA00014886	LG19	+	3938958	3943726	2306
CA00014900	LG19	-	3654596	3671618	4595
CA00014914	LG19	-	3094680	3097217	1019
CA00014944	LG18	+	8994440	8996598	2159
CA00015004	LG18	-	7898142	7910795	4652
CA00015005	LG18	+	7890932	7898113	2221
CA00015007	LG18	+	7876079	7884539	4759
CA00015017	LG18	+	7591004	7596950	2566
CA00015048	LG15	+	7911330	7914725	2332
CA00015076	LG15	-	8459370	8487904	4374
CA00015089	LG15	+	8753394	8833303	4921
CA00015124	LG15	+	9452362	9471490	4827
CA00015134	LG44F	+	51121	52634	1514
CA00015143	LG44F	+	191931	195493	2677
CA00015151	LG44F	+	397782	399205	1325
CA00015175	LG44F	-	757999	785570	5131
CA00015194	LG44F	+	1122540	1134964	4509
CA00015200	LG44F	+	1225941	1243647	4584
CA00015222	LG44F	+	1925864	1942770	4919
CA00015226	LG44F	-	2182089	2188160	2516
CA00015240	LG44F	+	2381047	2386164	1527
CA00015269	LG44F	-	3263807	3266198	1665
CA00015270	LG44F	+	3270614	3276183	3186
CA00015271	LG44F	+	3285962	3297562	3310
CA00015287	LG44F	+	3984468	3994965	1226
CA00015290	LG44F	+	4011397	4020998	4340
CA00015328	LG20	+	22580974	22598882	2207
CA00015342	LG20	+	22291291	22362748	6713
CA00015364	LG20	+	21840440	21866297	2784
CA00015376	LG20	+	20959049	20968528	4687
CA00015393	LG20	+	20666744	20686212	3526
CA00015409	LG20	+	20165969	20173810	2753
CA00015459	LG43	+	3608983	3626159	5018
CA00015489	LG43	+	4286987	4316636	4715
CA00015492	LG43	+	4353212	4361964	3658
CA00015549	LG22	+	14435515	14445930	3060
CA00015554	LG22	+	14389111	14392221	2476
CA00015557	LG22	+	14322091	14365359	5125
CA00015578	LG22	+	13877721	13893956	2775
CA00015590	LG22	+	13279556	13326279	4697
CA00015592	LG22	+	13070266	13075760	2915
CA00015594	LG22	+	13047456	13049851	493
CA00015600	LG22	+	12938169	12963091	3913
CA00015671	LG23	-	5487477	5627508	5229
CA00015675	LG23	-	5336591	5398557	4267
CA00015681	LG23	+	5207529	5253940	4948
CA00015767	LG35	+	12866204	12876626	4814
CA00015837	LG35	+	11677782	11688680	1570
CA00015849	LG35	+	11445716	11474433	4780
CA00015866	LG40	+	3032847	3080614	4635
CA00015879	LG40	+	2571600	2574317	1632
CA00015891	LG40	+	2271055	2351161	725
CA00015894	LG40	+	2228083	2245996	2538
CA00015904	LG40	+	2052608	2075166	4712
CA00015910	LG40	+	1964302	1976301	4920
CA00015943	LG40	-	955729	1001185	6243
CA00015954	LG40	+	695830	709318	3242
CA00015990	LG40	+	12185	36464	4332
CA00016050	LG1	+	12215067	12230774	4690
CA00016053	LG1	+	12262360	12300508	5482
CA00016057	LG1	+	12345564	12360381	4347
CA00016063	LG1	+	12565494	12620859	4950
CA00016064	LG1	+	12621838	12632837	3149
CA00016088	LG1	+	13002148	13013038	4558
CA00016117	LG13	+	15203270	15207383	2107
CA00016156	LG13	+	15788328	15846515	15379
CA00016160	LG13	+	15870635	15891730	5105
CA00016161	LG13	-	15932948	15976084	4288
CA00016166	LG13	+	16135896	16155489	6626
CA00016189	LG13	+	16566566	16638737	4853
CA00016236	LG23	+	7699022	7717905	4209
CA00016246	LG23	+	7344707	7386724	3411
CA00016276	LG23	+	6367871	6375474	4682
CA00016277	LG23	+	6346756	6367394	4612
CA00016282	LG23	+	6244800	6249459	2463
CA00016307	LG26	+	18695565	18701457	4310
CA00016309	LG26	+	18576074	18610562	4589
CA00016331	LG26	+	18164735	18171224	856
CA00016342	LG26	+	18054254	18057852	3493
CA00016344	LG26	+	18037366	18040187	1088
CA00016369	LG26	+	17640792	17654387	4748
CA00016399	LG26	-	17268802	17272086	3167
CA00016422	LG19	+	12991954	13004729	2847
CA00016429	LG19	+	12949802	12960799	4048
CA00016440	LG19	+	12787820	12794799	1914
CA00016462	LG19	+	11991285	12046768	4489
CA00016465	LG19	+	11935941	11946054	5374
CA00016477	LG19	+	11716098	11733417	4778
CA00016484	LG19	-	11487947	11510752	2397
CA00016485	LG19	+	11088033	11369578	14330
CA00016500	LG19	+	10131364	10148893	4593
CA00016519	LG25	-	12331050	12337744	4781
CA00016528	LG25	+	12164022	12173726	3055
CA00016557	LG25	+	11701275	11718600	4908
CA00016598	LG25	+	11117019	11139849	4467
CA00016600	LG25	+	11101786	11106169	2361
CA00016601	LG25	+	11096826	11099753	1568
CA00016618	LG7	+	20291093	20296693	3403
CA00016663	LG7	+	22136634	22140438	1833
CA00016680	LG7	+	22579622	22612097	4543
CA00016681	LG7	+	22614016	22697213	4888
CA00016698	LG7	+	23014589	23021010	1145
CA00016706	LG7	+	23223310	23227630	1729
CA00016708	LG7	+	23233883	23246979	3269
CA00016710	LG7	-	23270466	23305436	6593
CA00016870	LG22	+	11151860	11198158	4378
CA00016873	LG22	+	11247028	11250358	3035
CA00016874	LG22	+	11250743	11254267	879
CA00016892	LG22	+	11666774	11715765	4727
CA00016939	LG17	-	6799684	6814281	1868
CA00016961	LG17	+	7200684	7223934	4575
CA00017047	tig00000876_arrow	+	249498	251180	1683
CA00017052	tig00000876_arrow	-	270810	302811	4925
CA00017104	tig00000876_arrow	-	934411	943667	2658
CA00017119	LG20	+	3047342	3056796	2771
CA00017128	LG20	+	3238406	3248947	4208
CA00017139	LG20	+	3386705	3389229	2519
CA00017158	LG20	+	3718566	3727996	4708
CA00017159	LG20	-	3735025	3740946	2960
CA00017178	LG20	+	4250689	4280160	5338
CA00017187	LG20	+	4487396	4516230	4735
CA00017200	LG20	+	4709022	4746748	4747
CA00017233	LG3	+	4001515	4008869	2191
CA00017251	LG3	+	3788235	3801406	3538
CA00017270	LG3	-	3575047	3577823	1439
CA00017306	LG6	+	26396056	26404659	2441
CA00017320	LG6	-	26180041	26184163	2498
CA00017325	LG6	+	26099282	26139754	4080
CA00017338	LG6	+	25939614	25960752	2793
CA00017348	LG6	+	25642677	25646951	4197
CA00017355	LG6	+	25563464	25568368	3697
CA00017375	LG6	+	25161472	25195563	7429
CA00017379	LG6	+	25139728	25148067	2705
CA00017391	LG6	-	24905755	24915183	4489
CA00017408	LG38	+	9939441	9946428	5039
CA00017422	LG38	+	10104207	10107804	1258
CA00017424	LG38	+	10112576	10119167	4138
CA00017432	LG38	-	10256382	10272542	4231
CA00017435	LG38	+	10285564	10319250	4615
CA00017442	LG38	+	10424794	10443326	4668
CA00017503	LG46	+	12053349	12083908	4769
CA00017534	LG46	+	12624817	12631870	3841
CA00017586	LG46	+	13351563	13360044	4676
CA00017603	LG9	+	34176799	34207652	3994
CA00017641	LG9	+	33105085	33119100	3200
CA00017671	LG5	+	21698999	21712544	4685
CA00017676	LG5	+	21736918	21752085	4558
CA00017684	LG5	+	21828381	21846234	4799
CA00017690	LG5	+	21905689	21912197	4436
CA00017723	LG7	+	8663100	8668219	1778
CA00017725	LG7	+	8722630	8744182	3632
CA00017736	LG7	+	8907399	8931113	4130
CA00017739	LG7	+	8954784	8962201	4336
CA00017761	LG7	-	9222332	9230787	1154
CA00017769	LG7	+	9323054	9333441	4268
CA00017783	LG7	+	9783051	9785721	1176
CA00017791	LG7	-	9827308	9830759	617
CA00017804	LG7	+	9988348	9992677	2674
CA00017820	LG27	+	14411542	14441121	4808
CA00017839	LG27	+	14722592	14753964	5112
CA00017843	LG27	+	14813949	14821667	1810
CA00017844	LG27	-	14819855	14835197	3162
CA00017845	LG27	+	14850294	14864280	3515
CA00017847	LG27	+	14909085	14921995	4308
CA00017875	LG27	-	15997340	16009730	3412
CA00017891	LG27	+	16193651	16210253	3104
CA00017906	LG22	-	25245105	25258899	3300
CA00017908	LG22	+	25212555	25223234	4192
CA00017914	LG22	+	25076747	25117410	4834
CA00017926	LG22	+	24916307	24923876	3349
CA00017928	LG22	+	24863004	24909806	4819
CA00017942	LG22	+	24562957	24671184	6492
CA00017970	LG22	+	24015111	24035912	4991
CA00018067	tig00001591_arrow	+	2773920	2780098	3304
CA00018110	LG4	+	19822016	19829213	3676
CA00018122	LG32	+	21426481	21478676	4286
CA00018178	LG37	+	18463137	18469178	4405
CA00018198	LG37	+	17767043	17774137	1609
CA00018207	LG37	+	17636941	17659250	5706
CA00018219	LG37	-	17400256	17401735	842
CA00018221	LG37	+	17343231	17346205	1160
CA00018224	LG37	+	17316797	17327103	4160
CA00018225	LG37	+	17287726	17315518	5911
CA00018230	LG37	+	17243444	17255985	3957
CA00018243	LG37	+	16874684	16878625	1721
CA00018253	LG37	+	16671407	16679539	2863
CA00018256	LG37	+	16601855	16627410	3053
CA00018270	LG36	+	9139274	9143536	2155
CA00018280	LG36	+	8864793	8866483	1380
CA00018283	LG36	+	8853269	8857491	815
CA00018286	LG36	+	8788079	8802687	4856
CA00018327	LG36	+	7553809	7554923	483
CA00018356	LG36	+	6756637	6790093	2354
CA00018377	LG1	-	32568451	32595949	1976
CA00018378	LG1	+	32561995	32563531	780
CA00018417	LG1	-	31689804	31707329	4582
CA00018422	LG1	+	31539582	31541011	1430
CA00018433	LG1	+	31428681	31438131	1763
CA00018471	LG32	+	17514071	17522184	4617
CA00018473	LG32	-	17569527	17619527	5265
CA00018490	LG32	+	17765577	17841681	14015
CA00018502	LG32	+	18271565	18286736	1614
CA00018503	LG32	+	18287732	18384796	6701
CA00018525	LG32	+	18915185	18928724	4725
CA00018526	LG32	+	18947941	18958451	3190
CA00018550	LG19	+	26526128	26554610	8226
CA00018564	LG19	+	26390640	26393167	953
CA00018573	LG19	-	26294653	26297790	3056
CA00018577	LG19	+	26243360	26244171	611
CA00018581	LG19	+	26203340	26208753	4271
CA00018582	LG19	+	26119569	26132504	4365
CA00018594	LG19	+	25840245	25845365	4873
CA00018596	LG19	+	25819507	25829235	3695
CA00018633	LG19	+	25316021	25370390	8693
CA00018636	LG19	+	25203851	25208115	4265
CA00018686	LG34	-	17094876	17119977	4661
CA00018717	LG34	+	16465748	16491327	4838
CA00018727	LG34	+	16333958	16340079	1539
CA00018772	LG5	+	24840799	24849517	4448
CA00018775	LG5	+	24853707	24861706	3908
CA00018776	LG5	-	24858313	24894626	4467
CA00018782	LG5	+	25064629	25066480	911
CA00018787	LG5	+	25119054	25127948	2052
CA00018801	LG5	+	25356705	25384574	4073
CA00018825	LG5	-	25884959	25908726	4846
CA00018845	LG2	+	6871419	6899180	4751
CA00018869	LG2	+	28000702	28039644	3198
CA00018878	LG50	+	5127929	5145428	8333
CA00018894	LG50	+	5353857	5392586	4193
CA00018929	LG1	+	14751282	14758142	3216
CA00018936	LG1	+	14673233	14678338	4390
CA00018948	LG1	-	14579140	14582129	829
CA00018956	LG1	+	14337260	14350471	4898
CA00018968	LG1	+	14024161	14062603	10463
CA00018976	LG1	+	13964597	13974088	3259
CA00018978	LG1	+	13947727	13956214	3334
CA00018997	LG1	+	13804624	13809215	2779
CA00018999	LG1	+	13772856	13798952	4443
CA00019003	LG1	+	13721235	13733041	3266
CA00019004	LG1	+	13718847	13720498	691
CA00019028	LG1	+	13404917	13407819	1863
CA00019032	LG9	+	11212271	11234258	4566
CA00019065	LG9	+	12299497	12303708	1987
CA00019094	LG9	+	12721272	12783599	4817
CA00019101	LG12	+	4573726	4577151	2049
CA00019109	LG12	+	4338789	4346607	4204
CA00019111	LG12	+	4285518	4325467	4671
CA00019112	LG12	+	4269311	4284374	4749
CA00019121	LG12	-	4039324	4050342	4393
CA00019129	LG12	+	3974307	3988630	4140
CA00019175	LG12	+	2892574	2960263	4875
CA00019177	LG12	+	2876651	2884506	4501
CA00019180	LG12	+	2770579	2786372	4624
CA00019214	LG32	+	15193459	15250434	4704
CA00019254	LG32	+	14370793	14400430	5027
CA00019270	LG32	+	14029924	14034984	2136
CA00019271	LG32	+	13997144	14022621	2945
CA00019283	LG32	+	13740405	13758018	5367
CA00019286	LG32	+	13702850	13722525	5905
CA00019290	LG32	+	13603840	13617004	4831
CA00019305	tig00215912_arrow	+	574945	592080	4939
CA00019306	tig00215912_arrow	+	593281	619800	2624
CA00019363	tig00215912_arrow	+	1371539	1386816	2110
CA00019388	tig00215912_arrow	+	1790172	1830817	6356
CA00019391	tig00215912_arrow	+	1856272	1859398	2715
CA00019411	LG2	-	4234376	4247396	2868
CA00019540	LG21	+	14298148	14300142	1995
CA00019620	LG37	-	12433228	12443451	1725
CA00019643	LG37	+	12096054	12110323	4704
CA00019682	LG13	+	6848626	6863544	4833
CA00019703	LG13	+	7198738	7204898	1726
CA00019707	LG13	+	7241929	7259123	3751
CA00019721	LG13	+	7460908	7467958	2930
CA00019787	LG31	+	22139110	22145286	2830
CA00019820	LG31	+	21689762	21693264	1461
CA00019836	LG46	+	1893062	1938679	4881
CA00019837	LG46	+	1792864	1825632	5805
CA00019854	LG46	+	1275476	1285800	1674
CA00019865	LG46	-	984416	1023185	4088
CA00019890	LG46	+	401032	413616	4629
CA00019965	tig00215316_arrow	+	1154918	1276380	6420
CA00020001	tig00215316_arrow	+	1710799	1713750	1875
CA00020035	LG3	+	24377170	24380972	2490
CA00020063	LG3	-	24799687	24801474	941
CA00020135	LG7	+	4712609	4728621	2512
CA00020160	LG7	+	5070516	5081579	1402
CA00020161	LG7	+	5094471	5106304	4690
CA00020162	LG7	-	5110128	5127241	3974
CA00020192	LG7	+	5715391	5736786	7220
CA00020216	LG26	+	3378034	3399106	4438
CA00020283	LG44F	+	4933348	4943680	4978
CA00020317	LG44F	-	5476891	5492616	2518
CA00020354	LG44F	+	6377865	6380267	2403
CA00020381	LG16	+	4176368	4186952	3195
CA00020391	LG16	-	3884005	3891598	661
CA00020396	LG16	-	3826826	3831651	852
CA00020403	LG16	+	3757995	3768626	4265
CA00020419	LG16	+	3451397	3457291	3390
CA00020432	LG16	+	3270673	3285587	4322
CA00020450	LG16	+	3035271	3044083	3026
CA00020481	LG30	+	19368726	19431484	4766
CA00020500	LG30	+	19897682	19905077	4752
CA00020503	LG30	+	19922481	19926820	1400
CA00020506	LG30	-	19970711	19974646	1557
CA00020509	LG30	+	20004560	20010159	1688
CA00020541	LG30	+	20477766	20488772	3834
CA00020548	tig00215205_arrow	+	107469	111973	4172
CA00020565	tig00215205_arrow	+	352063	364738	2480
CA00020579	tig00215205_arrow	+	580334	587938	2795
CA00020611	tig00215205_arrow	+	1119474	1128386	2330
CA00020618	tig00004557_arrow	+	2	1522	1087
CA00020619	tig00004557_arrow	+	1982	22976	4762
CA00020626	tig00004557_arrow	-	120753	161458	4537
CA00020628	tig00004557_arrow	+	180979	199485	4794
CA00020636	tig00004557_arrow	+	377419	378691	1273
CA00020647	tig00004557_arrow	+	628144	633789	1816
CA00020674	tig00004557_arrow	-	1042777	1059319	3770
CA00020683	tig00004557_arrow	-	1204587	1217231	726
CA00020757	LG13	-	18886604	18903764	2732
CA00020790	LG8	+	18487245	18510338	4754
CA00020804	LG8	-	17985797	17988395	1089
CA00020815	LG8	+	17608139	17704974	7375
CA00020824	LG1	+	10849678	10851617	488
CA00020829	LG1	+	10910412	10925852	4612
CA00020839	LG1	+	11106489	11140113	2965
CA00020845	LG1	+	11267847	11274519	4056
CA00020881	LG6	+	17706517	17781856	4014
CA00020882	LG6	+	17686363	17705294	4199
CA00020900	LG6	+	17343213	17374714	5014
CA00020909	LG6	+	16753779	16888402	4930
CA00020918	LG6	+	16222747	16242720	6186
CA00020953	LG21	+	18303446	18324205	5523
CA00020974	LG21	+	18779843	18804338	4199
CA00020976	LG21	+	18809833	18821742	4131
CA00020977	LG21	+	18822762	18843531	1915
CA00020981	LG21	+	18863933	18890514	4654
CA00020982	LG21	+	18908672	18944627	6526
CA00020989	LG21	-	19046979	19078422	8002
CA00020992	LG21	+	19091457	19106224	3415
CA00020994	LG21	+	19117453	19128468	4834
CA00021003	LG23	+	871153	876786	897
CA00021034	LG23	+	1692267	1717689	3473
CA00021061	LG23	-	2693705	2699669	4205
CA00021062	LG23	+	2700749	2709111	4501
CA00021072	LG23	+	3063838	3083529	4969
CA00021089	LG27	-	11445951	11461961	4380
CA00021090	LG27	+	11427809	11445765	3965
CA00021113	LG27	-	11173500	11178641	3135
CA00021115	LG27	+	11150063	11167307	3946
CA00021151	LG27	+	10671901	10730817	4552
CA00021154	LG27	+	10630465	10647679	5736
CA00021156	LG27	+	10608446	10621157	4288
CA00021166	LG27	+	10217483	10345257	5488
CA00021238	LG17	+	9082763	9131988	4903
CA00021248	LG5	+	20122472	20140168	4608
CA00021252	LG5	+	20044994	20102278	10737
CA00021284	LG5	+	19584064	19604974	4462
CA00021314	LG5	+	19003736	19041877	5453
CA00021337	LG47	+	8471123	8508846	4894
CA00021339	LG47	+	8430135	8458836	4136
CA00021347	LG47	+	8280049	8288405	2971
CA00021349	LG47	+	8257171	8274478	2784
CA00021361	LG47	+	7917884	7943131	5283
CA00021373	LG47	+	7645086	7669022	2600
CA00021405	LG49	+	13455163	13468318	4127
CA00021431	LG49	-	12969276	12970295	772
CA00021434	LG49	+	12952093	12962859	4475
CA00021440	LG49	+	12868512	12875314	2527
CA00021444	LG49	+	12823860	12850204	4548
CA00021448	LG49	+	12718688	12766681	5019
CA00021449	LG49	+	12711858	12718124	4210
CA00021461	LG49	-	12610007	12624311	5008
CA00021509	LG8	-	5643976	5646578	566
CA00021521	LG8	+	5809122	5836797	5009
CA00021526	LG8	-	5890347	5893005	1120
CA00021536	LG8	+	6173362	6179998	2102
CA00021539	LG8	+	6205964	6241517	4953
CA00021584	LG34	+	18508416	18522143	4234
CA00021620	LG34	+	19387335	19393404	3974
CA00021624	LG34	+	19514015	19569050	4962
CA00021628	LG34	+	19666791	19691897	4288
CA00021666	LG41	+	21959309	22055704	5490
CA00021676	LG41	+	21835021	21846019	3030
CA00021726	LG41	+	21081155	21085330	1150
CA00021766	LG18	+	11547469	11555838	2299
CA00021771	LG18	+	11806466	11832064	4614
CA00021773	LG18	+	11853136	11861134	2737
CA00021779	LG18	+	11984297	12014755	5469
CA00021791	LG18	+	12384544	12445225	4584
CA00021793	LG18	+	12535004	12543210	4249
CA00021821	LG42	+	16998871	17068086	5050
CA00021912	LG40	+	13772462	13791147	4439
CA00021963	LG26	+	14796950	14814488	1683
CA00021965	LG26	+	14693697	14698218	3496
CA00022009	LG26	+	13657062	13678424	5373
CA00022024	LG26	+	13306201	13319534	5533
CA00022033	LG26	+	13195499	13216407	4275
CA00022040	LG26	+	13036645	13038873	1316
CA00022044	LG26	+	12993681	13011093	4440
CA00022061	LG12	+	4775807	4840898	4749
CA00022083	LG12	+	5149384	5158439	4897
CA00022099	LG12	+	5482525	5508066	4782
CA00022107	LG12	-	5599233	5604513	4558
CA00022114	LG12	+	5789749	5794939	2671
CA00022136	LG40	+	15162143	15174718	4948
CA00022144	LG11	+	7483216	7538740	4846
CA00022145	LG11	+	7461937	7468972	2695
CA00022196	LG11	+	6661706	6683713	4238
CA00022205	LG11	+	6318142	6329441	3555
CA00022209	LG11	+	6121859	6139562	4736
CA00022211	LG11	+	6113828	6116461	1510
CA00022230	LG11	-	5507252	5511713	3129
CA00022233	LG11	+	5478761	5489039	4734
CA00022239	LG11	+	5313782	5318203	2136
CA00022242	LG6	+	2109364	2124719	4903
CA00022248	LG6	+	2190829	2206854	4378
CA00022268	LG6	+	3412536	3424164	3239
CA00022270	LG6	+	3445620	3466380	4557
CA00022284	LG6	+	3657996	3660722	1746
CA00022319	LG13	-	25838614	25847420	5646
CA00022323	LG13	+	25756301	25762483	2387
CA00022351	LG13	+	25171504	25185472	4203
CA00022378	LG13	+	24610541	24625329	5049
CA00022436	LG26	+	10866631	10870478	2015
CA00022439	LG26	+	10811073	10832424	3284
CA00022445	LG26	+	10698760	10732088	4887
CA00022491	LG10	+	14657200	14671625	2555
CA00022530	LG10	-	15382990	15404912	3545
CA00022581	LG32	+	20321474	20377473	5656
CA00022586	LG32	+	20206158	20213692	3300
CA00022628	LG1	+	5678891	5687367	1962
CA00022660	LG1	+	6194937	6216151	4695
CA00022666	LG1	+	6347278	6358183	4836
CA00022668	LG1	+	6371474	6376093	2417
CA00022670	LG1	+	6413213	6420314	4057
CA00022671	LG1	-	6419941	6424556	1309
CA00022692	LG1	+	6697207	6704457	1028
CA00022744	LG36	+	13484223	13491273	4738
CA00022800	LG2	-	10973479	10981509	4650
CA00022814	LG2	+	10643413	10646921	3139
CA00022909	LG20	+	12482895	12494050	3142
CA00022915	LG20	+	12407361	12433696	4618
CA00022920	LG20	+	12359774	12370562	4579
CA00022930	LG20	+	12285125	12288468	1370
CA00022964	LG2	+	17027438	17040381	4850
CA00022982	LG2	+	16832027	16863860	4744
CA00022986	LG2	-	16778379	16784570	2842
CA00022987	LG2	+	16752156	16779261	4608
CA00022999	LG2	+	16481405	16515920	4679
CA00023008	LG2	+	16332218	16348431	4808
CA00023011	LG2	+	16298270	16306904	4365
CA00023021	LG2	+	16179282	16197779	4718
CA00023023	LG2	+	16151043	16167609	4253
CA00023060	LG36	+	5503073	5530644	5724
CA00023074	LG36	-	5648047	5650586	1368
CA00023107	LG36	+	6327885	6338492	4983
CA00023125	LG31	+	1281361	1295568	4676
CA00023146	LG17	+	8209862	8216375	1563
CA00023155	LG17	+	8450451	8463655	4407
CA00023170	LG17	-	8817263	8828291	3799
CA00023174	LG14	-	13854189	13860218	3226
CA00023177	LG14	+	13869782	13876684	2177
CA00023201	LG14	+	14206226	14214495	4883
CA00023214	LG14	+	14432336	14439981	3481
CA00023256	LG14	+	15517816	15537050	4975
CA00023262	LG14	+	15559505	15581474	1478
CA00023348	LG1	+	15649786	15681644	5554
CA00023357	LG1	-	15870072	15876444	2578
CA00023417	LG1	+	17120124	17128476	3632
CA00023449	tig00214021_arrow	+	557356	611264	6646
CA00023451	tig00214021_arrow	+	632327	644739	4867
CA00023459	tig00214021_arrow	-	716405	724138	2747
CA00023489	tig00214021_arrow	+	1436240	1450014	4758
CA00023548	LG32	+	8963422	9026765	9069
CA00023557	LG32	+	8668301	8732069	4309
CA00023560	LG32	+	8632879	8659148	4359
CA00023574	LG10	+	6604040	6626176	4697
CA00023594	LG10	+	6921036	6929732	4196
CA00023624	LG10	-	7349437	7357124	4841
CA00023636	LG2	+	26683927	26689008	3249
CA00023689	LG2	+	25801135	25818378	4806
CA00023708	LG2	+	25316762	25332154	1797
CA00023746	LG29	+	19414586	19417851	1176
CA00023778	LG29	+	18994353	19003379	2986
CA00023782	LG29	+	18893778	18931992	5906
CA00023820	LG46	+	9905699	9938167	4717
CA00023821	LG46	+	9939705	9971617	6046
CA00023823	LG46	+	10013726	10069543	6633
CA00023836	LG46	-	10345252	10348841	2558
CA00023844	LG46	+	10522968	10526372	1665
CA00023847	LG10	+	13217994	13225894	3403
CA00023857	LG10	+	13342075	13345900	2530
CA00023891	LG10	+	13899084	13956912	18006
CA00023925	LG47	+	8841771	8849508	4519
CA00023967	LG47	+	9591357	9606990	1103
CA00024056	LG12	+	9805815	9813362	695
CA00024066	LG12	+	9925362	9938188	4104
CA00024074	LG12	+	10081272	10095701	3393
CA00024092	LG30	+	15796355	15810048	4221
CA00024117	LG30	+	15436117	15449406	1939
CA00024123	LG30	+	15388661	15395059	3292
CA00024128	LG30	-	15245924	15249637	3544
CA00024134	LG30	+	15167403	15174461	4796
CA00024142	LG30	+	14990854	15010991	3324
CA00024152	LG35	+	10552782	10555688	1975
CA00024155	LG35	+	10472416	10476357	2327
CA00024227	LG34	+	22445696	22449086	3002
CA00024254	LG34	-	21711517	21743593	4454
CA00024269	LG34	-	21111876	21173914	4983
CA00024270	LG34	+	21085787	21110930	4424
CA00024365	LG32	-	34252775	34257712	1529
CA00024448	LG50	+	19803070	19917442	4834
CA00024508	LG28	+	20699116	20739760	5668
CA00024509	LG28	+	20632131	20650410	4708
CA00024536	LG28	+	19820743	19823403	2659
CA00024537	LG28	+	19779692	19804475	4857
CA00024545	LG28	+	19608103	19627114	4817
CA00024548	LG28	+	19508893	19537205	3468
CA00024569	LG28	+	19122461	19138937	4783
CA00024573	LG28	+	18975776	19091334	4497
CA00024585	LG15	+	16652379	16671450	2584
CA00024588	LG15	+	16729612	16740387	3121
CA00024648	LG15	+	18119338	18142474	4785
CA00024778	LG32	+	33580187	33646424	6060
CA00024782	LG32	+	33693958	33710633	3319
CA00024794	LG32	+	33880257	33884160	2032
CA00024813	LG39	+	12512853	12524134	3433
CA00024824	LG39	+	12374677	12377952	3118
CA00024840	LG39	+	12108892	12113582	1693
CA00024845	LG39	+	12076655	12083193	4142
CA00024862	LG39	+	11936753	11944064	4286
CA00024887	tig00215808_arrow	+	44760	77410	2435
CA00024907	tig00215808_arrow	+	265496	275536	1609
CA00024951	LG38	+	22560785	22578038	4350
CA00024988	LG38	+	21960278	21963755	1249
CA00025015	LG38	+	21345672	21365442	4905
CA00025016	LG38	+	21264379	21318152	4507
CA00025034	LG45	+	3501194	3506840	4759
CA00025049	LG45	+	3685206	3706624	4637
CA00025068	LG45	+	3931127	3948438	4541
CA00025074	LG45	+	4005153	4007579	1029
CA00025075	LG45	+	4010609	4026975	4775
CA00025118	LG32	+	27032719	27128455	8599
CA00025120	LG32	+	26995596	27016160	4641
CA00025140	LG32	+	26693755	26694954	720
CA00025141	LG32	+	26677476	26689394	2237
CA00025143	LG32	+	26652817	26656068	2073
CA00025184	LG50	-	17274105	17277057	2365
CA00025201	LG50	+	17023996	17043435	3776
CA00025239	LG45	+	6431009	6465768	4219
CA00025248	LG45	+	6230291	6241299	3298
CA00025249	LG45	+	6195759	6226858	4949
CA00025270	LG45	+	5121285	5144628	4214
CA00025286	LG45	-	14927478	14932991	4986
CA00025290	LG45	+	14969778	14990332	6815
CA00025301	LG45	+	15202433	15205689	1978
CA00025308	LG29	+	15019960	15089867	4143
CA00025318	LG29	+	15352841	15396002	4214
CA00025321	LG29	+	15577526	15580486	1004
CA00025331	LG29	+	15745636	15786887	4773
CA00025333	LG29	+	15803441	15822779	2081
CA00025357	LG29	-	17235302	17246965	4808
CA00025370	LG29	+	17406101	17426166	3753
CA00025397	LG27	+	16927612	16951509	4886
CA00025404	LG27	+	17039701	17046827	1638
CA00025407	LG27	+	17076314	17084809	3283
CA00025410	LG27	+	17124122	17142250	4711
CA00025436	LG27	+	17581645	17595914	4817
CA00025443	tig00216437_arrow	+	76847	82474	3624
CA00025455	tig00216437_arrow	+	275997	293950	4623
CA00025462	tig00216437_arrow	+	422229	481065	4986
CA00025467	tig00216437_arrow	+	632410	664339	4749
CA00025477	tig00216437_arrow	+	810170	848556	4560
CA00025480	tig00216437_arrow	+	931854	953775	4837
CA00025489	tig00216437_arrow	+	1069686	1073428	1818
CA00025510	LG27	+	6482773	6536498	4756
CA00025514	LG27	+	6576390	6599779	4716
CA00025516	LG27	+	6607497	6612573	1220
CA00025521	LG27	+	6663105	6686520	3010
CA00025532	LG27	+	6848628	6854705	2658
CA00025539	LG27	+	6989518	7012853	4472
CA00025549	LG27	+	7078707	7096481	4311
CA00025559	LG27	+	7277818	7307091	5423
CA00025563	LG27	+	7336508	7382577	7147
CA00025612	LG46	-	8298247	8305820	3958
CA00025626	LG46	+	8628375	8642193	2938
CA00025668	tig00020493_arrow	+	414377	424865	4433
CA00025680	tig00020493_arrow	+	546871	556720	3057
CA00025681	tig00020493_arrow	+	557211	559560	2343
CA00025685	tig00020493_arrow	+	626139	644189	4811
CA00025686	tig00020493_arrow	+	645992	650075	1008
CA00025691	tig00020493_arrow	+	690630	723357	5023
CA00025698	tig00020493_arrow	+	766717	776323	4479
CA00025699	tig00020493_arrow	+	777081	787447	4462
CA00025725	LG10	+	18438547	18461024	6261
CA00025738	LG10	+	18578335	18594548	2923
CA00025760	LG10	+	19424616	19495813	4930
CA00025804	LG3	-	17306821	17343791	2555
CA00025827	LG3	+	16807203	16812020	1774
CA00025863	LG21	+	294649	308732	3876
CA00025881	LG21	+	533076	552689	2451
CA00025883	LG21	-	574869	592914	4051
CA00025924	LG21	+	1290207	1312516	5101
CA00025925	LG21	+	1317771	1330094	3004
CA00025928	LG21	+	1383305	1404071	3200
CA00025940	LG21	+	4136969	4151457	1698
CA00025951	LG21	+	3692277	3697182	1632
CA00025952	LG21	+	3684250	3690863	1924
CA00026037	LG30F	+	4347021	4356434	1490
CA00026045	LG30F	-	4247425	4257709	5064
CA00026047	LG30F	+	4135129	4177573	5757
CA00026072	LG11	+	8626043	8641008	4514
CA00026106	LG11	+	7828281	7830608	1393
CA00026107	LG11	+	7820988	7822582	1098
CA00026113	LG11	+	7709771	7717603	1957
CA00026117	LG11	+	7683299	7687472	3157
CA00026125	LG8	+	1408707	1420237	3026
CA00026126	LG8	+	1421001	1431435	4575
CA00026127	LG8	+	1433956	1456295	5208
CA00026140	LG8	+	1611754	1619371	4400
CA00026142	LG8	+	1636660	1663589	4763
CA00026156	LG8	+	1923670	1958466	5735
CA00026175	LG8	+	2480761	2484104	1510
CA00026184	LG8	+	2533058	2541234	3976
CA00026186	LG8	+	2564792	2580837	4675
CA00026187	LG8	-	2582394	2598801	3003
CA00026214	LG24	+	3016959	3021416	1822
CA00026216	LG24	+	2996566	3005186	4324
CA00026225	LG24	+	2906181	2907723	1395
CA00026237	LG24	+	2786207	2793313	2298
CA00026251	LG24	+	2598262	2623772	969
CA00026255	LG24	-	2514213	2540708	4564
CA00026263	LG15	+	6886808	6899041	7408
CA00026269	LG15	+	6773839	6796996	4876
CA00026299	LG15	+	6276654	6282655	2539
CA00026310	LG15	+	6012377	6021383	3745
CA00026319	tig00215781_arrow	+	98821	105802	3861
CA00026338	tig00215781_arrow	+	295085	299896	4812
CA00026356	tig00215781_arrow	+	592997	605367	4770
CA00026379	LG7	+	7285086	7292587	1869
CA00026380	LG7	+	7294247	7297769	755
CA00026472	LG10	-	10764185	10769341	2348
CA00026498	LG14	+	1727878	1733168	1579
CA00026499	LG14	+	1739201	1764773	5069
CA00026504	LG14	+	1801745	1835303	7358
CA00026529	LG14	-	2521030	2530019	3147
CA00026553	LG14	-	3169558	3173663	1839
CA00026579	LG18	+	955526	971019	4773
CA00026600	LG18	+	1408145	1440672	5619
CA00026602	LG18	+	1452030	1529513	4735
CA00026685	LG31	+	27615827	27636740	7251
CA00026713	LG31	+	28100873	28159673	4245
CA00026730	tig00214077_arrow	+	659270	773180	6145
CA00026746	tig00214077_arrow	+	889777	917714	4344
CA00026757	tig00214077_arrow	+	1023636	1031040	2179
CA00026776	tig00214077_arrow	-	1170215	1222110	4544
CA00026783	LG42	+	7393511	7495954	3592
CA00026845	LG42	+	8860995	8868160	2621
CA00026851	LG42	+	8921487	8948533	4911
CA00026859	LG42	+	9129818	9138196	5056
CA00026881	LG47	+	3483529	3490496	2986
CA00026946	LG24	+	5784422	5833137	1707
CA00026949	LG24	+	5731112	5760740	4698
CA00026953	LG24	+	5676241	5693709	2289
CA00027022	LG5	+	23210253	23272550	6456
CA00027060	LG5	-	23884765	23894302	2053
CA00027065	LG5	+	23954089	24004314	5143
CA00027071	LG5	+	24296231	24347697	6891
CA00027110	LG3	+	2183834	2204348	3731
CA00027115	LG3	+	1800193	1817581	4734
CA00027137	LG3	+	1242298	1251985	4202
CA00027148	LG13	+	23782945	23869312	4195
CA00027150	LG13	+	23693908	23712767	4136
CA00027155	LG13	+	23565492	23568429	1023
CA00027181	LG13	-	22837853	22869237	6549
CA00027197	LG13	+	22231668	22235002	2425
CA00027199	LG13	+	22151858	22175151	2103
CA00027201	LG13	+	22114645	22117113	1296
CA00027208	LG13	+	21998471	22030129	4299
CA00027242	LG20	+	25925495	25978792	4971
CA00027259	LG20	+	25502614	25553092	3724
CA00027327	LG44	+	4638120	4660245	5029
CA00027330	LG44	+	4678680	4682238	1477
CA00027333	LG44	+	4747243	4786816	4794
CA00027360	LG25	+	581952	590517	2994
CA00027402	LG25	+	1041845	1047115	1033
CA00027414	LG10	+	3782154	3788667	3867
CA00027434	LG10	+	3087213	3107419	4734
CA00027444	LG10	-	2997194	3000377	2092
CA00027454	LG10	-	2804309	2819926	4352
CA00027455	LG10	+	2759283	2801848	5959
CA00027461	LG10	-	2584222	2592318	4359
CA00027467	LG10	-	2446146	2449449	1285
CA00027480	LG33	+	3393302	3400771	2513
CA00027555	LG20	+	10696609	10775419	6171
CA00027558	LG20	+	10662741	10671068	4689
CA00027560	LG20	+	10624046	10653450	4617
CA00027567	LG20	+	10384107	10456811	14519
CA00027578	LG20	+	10255511	10261466	5044
CA00027581	LG20	+	10201211	10203217	1107
CA00027615	LG23	+	10585933	10627059	4859
CA00027618	LG23	+	10693503	10746938	4759
CA00027619	LG23	+	10752651	10819060	6263
CA00027635	LG23	+	11045824	11066667	3905
CA00027639	LG23	+	11093875	11098564	3336
CA00027661	LG14	+	11663907	11729371	4412
CA00027684	LG14	+	11872170	11880353	3278
CA00027709	LG14	+	12474762	12482145	3186
CA00027713	LG14	-	12525347	12566023	4904
CA00027751	LG30	+	14500211	14520898	1598
CA00027759	LG30	+	14607218	14636157	4790
CA00027766	LG30	+	14776651	14801549	4903
CA00027791	tig00021008_arrow	+	256280	273327	4164
CA00027818	LG10	+	20903019	20964902	7470
CA00027826	LG10	+	21096528	21101092	4565
CA00027867	LG10	+	21738460	21762162	4913
CA00027884	LG24	+	17515830	17519192	1971
CA00027987	LG4	+	21602171	21608443	2208
CA00028003	tig00215410_arrow	-	287649	317740	7260
CA00028005	tig00215410_arrow	+	328642	335519	3317
CA00028072	LG46	-	18019467	18027477	2484
CA00028090	LG46	-	18378894	18384705	5519
CA00028116	LG4	-	17187718	17202220	1158
CA00028139	LG4	+	17633200	17641250	4465
CA00028142	LG4	+	17677993	17709812	5944
CA00028143	LG4	+	17710239	17723249	3956
CA00028156	LG4	+	17961886	17978688	4636
CA00028158	LG4	+	17979140	17984347	1662
CA00028163	LG4	+	18051404	18067253	3169
CA00028197	LG8	+	27962973	27999037	3700
CA00028208	LG8	+	27772698	27780555	3403
CA00028214	LG8	+	27673404	27682319	2323
CA00028221	LG8	+	27483638	27485663	1023
CA00028258	LG9	+	27287781	27294448	3347
CA00028263	LG9	+	27167472	27242598	6645
CA00028292	LG9	+	26063469	26121892	4778
CA00028325	LG15	+	20621293	20628973	2103
CA00028330	LG15	+	20466372	20505513	4358
CA00028336	LG15	+	20181414	20208919	2266
CA00028391	LG6	+	14260468	14311040	4537
CA00028392	LG6	-	14316881	14319291	1227
CA00028401	LG6	+	14468384	14532279	4403
CA00028402	LG6	-	14585020	14596176	4579
CA00028413	LG6	+	14829029	14832543	675
CA00028444	LG6	+	15559053	15561438	550
CA00028472	LG46	+	6114065	6118404	2219
CA00028477	LG46	-	6171568	6174615	2490
CA00028493	LG46	+	6593123	6601597	4489
CA00028518	LG46	+	7249446	7283266	4867
CA00028520	LG46	+	7298603	7309313	1973
CA00028547	tig00013767_arrow	+	597586	615008	4150
CA00028558	tig00013767_arrow	+	841121	874815	4533
CA00028566	tig00013767_arrow	+	987089	991381	911
CA00028582	tig00013767_arrow	+	1331466	1335705	3254
CA00028585	LG5	+	9871600	9899538	4649
CA00028592	LG5	+	9813165	9822562	4815
CA00028647	LG44	+	13914894	13930770	4648
CA00028650	LG44	+	13949907	13964465	2503
CA00028657	LG44	+	14014081	14025173	6381
CA00028689	LG46	+	10545185	10549069	2476
CA00028706	LG46	+	10822870	10829597	2838
CA00028708	LG46	+	10838106	10845860	4790
CA00028716	LG46	+	10932594	10957580	4340
CA00028719	LG46	+	10987991	11011528	4984
CA00028758	LG46	+	3904328	3910253	573
CA00028761	LG46	-	3801406	3828001	4710
CA00028771	LG46	+	3403483	3426149	4947
CA00028798	LG46	+	2341667	2370321	5427
CA00028817	LG47	+	4716369	4722422	4476
CA00028851	LG47	-	5310025	5356503	4835
CA00028887	LG13	+	6018192	6035608	2710
CA00028893	LG13	+	5951903	5954632	2530
CA00028929	LG8	+	17434444	17477536	4315
CA00028945	LG8	-	16990114	16993474	1394
CA00028947	LG8	+	16972285	16979026	2391
CA00028953	LG8	+	16739733	16770672	4503
CA00028970	LG8	+	16466022	16482719	2049
CA00029048	LG22	+	21824610	21857311	2399
CA00029065	LG22	+	22180605	22206405	5270
CA00029073	LG22	+	22322810	22355912	4393
CA00029088	tig00002951_arrow	+	290173	299532	2475
CA00029115	tig00002951_arrow	+	704883	727546	4648
CA00029121	tig00002951_arrow	+	767032	804749	4001
CA00029137	tig00002951_arrow	+	1311729	1329846	4708
CA00029139	tig00002951_arrow	+	1403531	1431405	4517
CA00029176	LG48	+	2043608	2055698	5673
CA00029183	LG48	+	2110228	2154995	6126
CA00029216	LG28B	+	1176533	1224779	4888
CA00029232	LG28B	+	1463195	1505121	4961
CA00029295	LG40	+	4861859	4872883	4662
CA00029311	LG15	-	1871700	1890396	2822
CA00029312	LG15	+	1921411	1925788	2756
CA00029323	LG15	+	2061977	2068611	3023
CA00029330	LG15	+	2193600	2208413	4918
CA00029361	LG15	+	2759241	2765324	2449
CA00029392	LG28	+	12359694	12394879	5426
CA00029396	LG28	+	12486979	12491823	3286
CA00029412	LG28	+	12707127	12711744	3029
CA00029415	LG28	-	12838802	12883815	4699
CA00029434	LG9	+	14268021	14275473	2284
CA00029449	LG9	+	13905352	13915556	4244
CA00029510	LG18	+	10525233	10548694	6420
CA00029513	LG18	+	10440623	10469686	4636
CA00029532	LG15	+	3542746	3553506	4414
CA00029584	tig00214327_arrow	-	103656	117267	4566
CA00029586	tig00214327_arrow	+	188022	190458	990
CA00029615	tig00214327_arrow	+	817097	849223	4470
CA00029631	tig00214327_arrow	+	1071205	1110304	4611
CA00029638	tig00214327_arrow	+	1278995	1290105	3561
CA00029639	tig00214327_arrow	+	1307076	1352181	5117
CA00029641	tig00214327_arrow	+	1362007	1368576	4595
CA00029677	LG2	+	19983901	19995744	4827
CA00029701	tig00216014_arrow	+	142696	150064	5130
CA00029765	tig00216014_arrow	-	1579181	1605522	5921
CA00029819	LG39	+	5186428	5200825	4132
CA00029831	LG1	+	29211592	29217958	4199
CA00029846	LG1	+	29456994	29470642	4913
CA00029866	LG1	+	29821331	29823186	1663
CA00029867	LG1	+	29836566	29864129	2507
CA00029897	LG29	+	2233697	2257593	3052
CA00029948	LG31	+	8690863	8711850	4831
CA00029952	LG31	+	8600397	8603356	704
CA00029975	LG31	+	8251545	8253687	994
CA00029979	LG31	+	8158379	8227491	5459
CA00029984	LG31	+	8128673	8130755	2044
CA00029987	LG31	+	8075453	8091924	4998
CA00029988	LG31	-	8066258	8075679	1601
CA00029994	tig00215565_arrow	+	29696	40811	4684
CA00030029	tig00215565_arrow	+	986850	1037774	4573
CA00030037	tig00215565_arrow	+	1260955	1263064	2110
CA00030038	tig00215565_arrow	+	1288505	1290893	1354
CA00030069	LG25	+	8969605	9019812	7512
CA00030094	LG25	+	8705544	8711137	5102
CA00030112	LG42	+	9959521	9970342	4840
CA00030123	LG42	-	10108060	10146428	4989
CA00030153	LG42	+	10698559	10707282	2354
CA00030176	tig00001753_arrow	+	367167	371036	2287
CA00030191	tig00001753_arrow	+	595057	601463	4525
CA00030192	tig00001753_arrow	+	602862	621986	4520
CA00030195	tig00001753_arrow	+	648836	666207	4977
CA00030198	tig00001753_arrow	+	685959	705774	6258
CA00030205	tig00001753_arrow	-	896273	916256	3035
CA00030221	tig00001753_arrow	+	1306141	1308613	2130
CA00030226	LG25	+	19745275	19755661	2861
CA00030336	LG41	-	2263618	2280839	4762
CA00030347	LG41	-	2076351	2082605	1305
CA00030363	LG41	+	1895759	1903122	3052
CA00030426	LG7	+	3728556	3759639	2712
CA00030567	LG6	+	27323297	27348156	4835
CA00030579	LG6	+	27470679	27475518	507
CA00030587	LG6	+	27584914	27602966	2529
CA00030596	LG6	+	27870972	27887513	4533
CA00030597	LG6	+	27888063	27902094	2737
CA00030608	LG50	-	6724463	6731145	2739
CA00030632	LG50	+	6370725	6391509	4846
CA00030661	LG50	+	5972705	5991398	2089
CA00030668	LG31	+	20838709	20865450	4901
CA00030679	LG31	+	20691453	20725732	5562
CA00030693	LG31	+	20466832	20469018	1020
CA00030703	LG31	+	20261835	20306082	5726
CA00030736	LG3	+	13059766	13101078	5917
CA00030856	LG36F	-	1238354	1244129	4683
CA00030895	LG36F	+	1962111	1970935	4026
CA00030896	LG36F	+	2062510	2064250	1391
CA00030897	LG36F	+	2070551	2124169	4948
CA00030925	LG35	+	17186450	17227368	5215
CA00030926	LG35	+	17227944	17230165	774
CA00030987	LG20	+	8336616	8397384	4879
CA00030991	LG20	-	8473353	8487561	10386
CA00031057	LG17	+	19678445	19703863	6210
CA00031060	LG17	+	19741435	19764294	4281
CA00031073	LG17	+	20070890	20086901	4448
CA00031149	LG4	+	28447274	28452644	3705
CA00031151	LG4	+	28454779	28471621	4354
CA00031161	LG4	+	28583468	28592659	4653
CA00031203	tig00014308_arrow	+	69602	100304	5782
CA00031204	tig00014308_arrow	-	99838	132789	4521
CA00031225	tig00014308_arrow	+	575440	582323	4691
CA00031242	tig00014308_arrow	+	733946	739413	1979
CA00031247	tig00014308_arrow	+	776183	789750	4751
CA00031259	LG29	+	6517700	6543747	2835
CA00031261	LG29	-	6489416	6499424	3416
CA00031265	LG29	+	6390725	6421488	2912
CA00031270	LG29	+	6316587	6317624	662
CA00031275	LG29	+	6239672	6252605	4314
CA00031276	LG29	+	6226146	6231695	2489
CA00031299	LG29	+	5929845	5934694	1813
CA00031410	LG14	+	13802876	13817801	4368
CA00031412	LG47	+	11862199	11898186	4754
CA00031479	LG43	+	12069137	12074188	2098
CA00031486	LG43	+	12150658	12184691	5381
CA00031491	LG43	+	12241227	12254189	4693
CA00031512	LG43	+	12705022	12709377	3838
CA00031545	LG31	+	9677154	9729794	4888
CA00031546	LG31	+	9732681	9739832	4077
CA00031571	LG31	-	10310097	10324025	1921
CA00031579	LG31	+	10562830	10587753	4700
CA00031612	LG20	+	9803852	9808816	1935
CA00031629	LG20	+	9989790	10000280	4552
CA00031634	LG2	+	27733737	27745288	4584
CA00031653	LG2	+	27373106	27487817	15361
CA00031656	LG2	+	27144319	27184160	6363
CA00031674	LG2	-	26825097	26832239	1718
CA00031680	LG43	+	6317640	6333303	4663
CA00031683	LG43	+	6277266	6282392	4551
CA00031698	LG43	-	5923881	5946202	1809
CA00031703	LG43	+	5862387	5914285	5022
CA00031747	LG35	+	8114905	8153840	1694
CA00031788	tig00024173_arrow	+	94936	101802	4395
CA00031792	tig00024173_arrow	+	223259	225876	520
CA00031795	tig00024173_arrow	+	231381	235098	1487
CA00031799	tig00024173_arrow	+	257498	271630	4882
CA00031883	LG8	+	8489494	8512785	7242
CA00031906	LG8	+	8009404	8072014	4770
CA00031938	LG10	+	20311551	20324661	3166
CA00031945	LG10	+	20375404	20378209	2122
CA00031954	LG10	-	20500748	20515062	3821
CA00032032	LG36	+	16765085	16795780	4512
CA00032051	LG36	+	16498023	16499584	1086
CA00032075	LG36	+	16141684	16149200	3269
CA00032078	LG36	+	16064719	16078788	4602
CA00032097	LG7	-	25946666	25980139	2923
CA00032110	LG7	+	25635437	25666044	2534
CA00032140	LG49	-	1480790	1503643	4420
CA00032146	LG49	-	1548172	1549887	1018
CA00032148	LG49	+	1564597	1593959	4799
CA00032150	LG49	+	1602277	1659398	5167
CA00032178	LG27	+	6081575	6090455	4403
CA00032196	LG27	+	5805007	5824172	4503
CA00032198	LG27	+	5780979	5785069	4027
CA00032206	LG27	-	5603829	5611053	3227
CA00032211	LG27	+	5515773	5537020	4575
CA00032220	LG27	-	5208942	5217342	3358
CA00032222	LG27	+	5185510	5193477	4542
CA00032240	LG28	+	22005690	22022394	4975
CA00032243	LG28	+	21969721	21993318	4952
CA00032253	LG28	+	21865340	21875702	4464
CA00032263	LG28	+	21779251	21810055	4857
CA00032286	LG30	+	29085419	29091817	4085
CA00032294	LG30	+	28886169	28893020	3423
CA00032334	LG13	+	9902736	9908972	1582
CA00032357	LG13	+	10133243	10142267	5901
CA00032374	LG24	+	8563925	8572005	4346
CA00032378	LG24	-	8481484	8522332	4484
CA00032379	LG24	+	8441278	8477966	4669
CA00032423	LG24	-	7105601	7116673	4350
CA00032436	LG42	+	243329	245229	1454
CA00032452	LG42	+	779612	801019	2235
CA00032505	LG3	+	19235274	19247246	3151
CA00032514	LG3	+	19697176	19699428	1235
CA00032520	LG3	+	19743632	19747839	3104
CA00032539	LG3	-	20080755	20081983	776
CA00032570	LG18	-	462204	465638	2183
CA00032602	LG7	+	2545058	2565038	5909
CA00032608	LG7	+	2618929	2636669	4361
CA00032640	LG7	-	3132474	3160023	3780
CA00032670	LG45	+	17802522	17807557	1374
CA00032686	LG45	+	18235521	18251709	8197
CA00032706	LG45	+	18556704	18560450	2533
CA00032710	tig00215868_arrow	+	28173	29998	918
CA00032723	tig00215868_arrow	+	248413	274007	4892
CA00032725	tig00215868_arrow	+	284505	291464	1519
CA00032732	tig00215868_arrow	-	460248	478441	6458
CA00032733	tig00215868_arrow	+	478945	486665	2244
CA00032749	LG41	+	17768052	17773570	3145
CA00032751	LG41	+	17775666	17786713	4136
CA00032782	LG41	+	18191378	18211598	3691
CA00032786	LG41	+	18247076	18249369	2161
CA00032789	LG41	+	18277512	18314328	4902
CA00032805	LG21	+	4406969	4429563	4687
CA00032807	LG21	+	4433819	4451204	4277
CA00032813	LG21	+	4486665	4497592	3077
CA00032834	LG21	+	4804587	4807980	1427
CA00032918	LG38	+	7965098	7977581	4852
CA00032945	LG38	+	7585390	7592673	2785
CA00032947	LG41	+	25375543	25379302	1906
CA00032968	LG41	+	25715959	25729172	1699
CA00032974	LG41	+	25785154	25794003	4328
CA00033055	LG22	+	17326102	17351186	7628
CA00033085	tig00214657_arrow	+	218028	243028	4973
CA00033103	tig00214657_arrow	+	590546	668106	4862
CA00033131	LG31	+	2921672	2947996	5339
CA00033146	LG31	+	3165575	3169264	2792
CA00033151	LG31	+	3285957	3326004	4772
CA00033158	LG31	+	3371169	3380460	1963
CA00033159	LG31	-	3378718	3387315	2926
CA00033168	LG31	+	3527311	3529412	872
CA00033203	LG47	+	14735940	14739865	1251
CA00033207	LG47	+	14456575	14502144	2171
CA00033210	LG47	+	14343687	14354437	4239
CA00033241	LG12	+	965241	989982	4839
CA00033256	LG12	+	684760	690829	1640
CA00033272	LG24	-	2366258	2376237	2239
CA00033342	tig00216558_arrow	+	287919	303690	6536
CA00033401	LG8	-	25558728	25580010	4344
CA00033410	LG8	+	25742515	25775373	5675
CA00033419	LG8	+	26106364	26113974	584
CA00033441	LG8	-	26645677	26663870	4814
CA00033443	LG34	-	25784282	25822412	4563
CA00033477	LG34	+	15280709	15304761	4647
CA00033536	LG2	+	13704494	13705728	938
CA00033538	LG2	-	13696898	13698104	347
CA00033559	LG38	+	19273476	19313105	6834
CA00033560	LG38	+	19314276	19435896	4728
CA00033562	LG38	+	19506741	19515561	3967
CA00033568	LG38	+	19666086	19689708	4561
CA00033642	LG44	+	7415446	7418222	1505
CA00033649	LG44	+	7549183	7561732	4596
CA00033663	LG35	+	7356398	7372049	4700
CA00033688	LG35	+	7002883	7005132	591
CA00033695	LG35	+	6937626	6942204	1795
CA00033696	LG35	+	6913565	6935504	6596
CA00033700	LG35	+	6813351	6833881	4827
CA00033759	LG20	+	5418417	5433798	1785
CA00033803	LG20	-	27957405	27967336	4504
CA00033833	LG20	+	26785799	26850977	4179
CA00033850	LG46	+	4949354	4987531	4699
CA00033912	LG14	+	473547	493739	4432
CA00033930	LG14	+	616950	691611	5009
CA00033932	LG14	+	710079	716557	3149
CA00033949	LG28B	-	3749686	3791392	5952
CA00033973	LG28B	+	3359743	3368685	4440
CA00033988	LG10	+	15740786	15744267	1562
CA00033996	LG10	+	15805725	15811307	1950
CA00034039	tig00215630_arrow	+	190517	208758	4523
CA00034050	tig00215630_arrow	+	326300	329576	1195
CA00034062	tig00215630_arrow	+	407273	434393	3466
CA00034063	tig00215630_arrow	+	434817	461222	3324
CA00034126	LG45	+	14303524	14307548	2210
CA00034140	LG45	+	14494574	14498897	1441
CA00034164	LG5	+	8346009	8359197	2640
CA00034196	LG5	-	7608559	7613809	1000
CA00034244	LG4	+	7346997	7352087	1586
CA00034279	LG18	-	9958214	9966653	3574
CA00034298	tig00214259_arrow	+	204541	226934	4622
CA00034300	tig00214259_arrow	+	315366	352252	4335
CA00034305	tig00214259_arrow	+	483685	503194	4635
CA00034330	tig00214259_arrow	+	1502954	1510274	4282
CA00034382	LG7	+	11071367	11076564	1888
CA00034383	LG7	+	11064429	11066211	1448
CA00034393	LG7	+	10899200	10903119	3920
CA00034407	LG7	+	10698859	10705989	4443
CA00034417	LG40	+	6318011	6332565	4886
CA00034444	LG40	+	5854941	5858368	2511
CA00034483	LG21	+	22499455	22500904	782
CA00034511	LG12	+	8779049	8783490	1708
CA00034517	LG12	+	8865372	8874920	3214
CA00034522	LG12	+	8896782	8899644	1257
CA00034581	LG25	+	10387313	10397079	2852
CA00034635	LG14	+	27015263	27054346	6760
CA00034666	LG2	-	14786167	14793170	4380
CA00034670	LG2	+	14711555	14718242	1828
CA00034673	LG2	+	14642440	14663822	7759
CA00034674	LG2	+	14603542	14631788	3283
CA00034675	LG2	+	14592192	14602604	4304
CA00034681	LG2	+	14397619	14401855	1191
CA00034684	LG2	+	14351202	14358629	1736
CA00034690	LG2	-	14295604	14305132	2352
CA00034738	LG7	+	33991989	33994038	1777
CA00034825	LG45	+	12851277	12854345	3017
CA00034826	LG45	+	12828321	12829850	454
CA00034827	LG45	-	12807558	12827783	4704
CA00034838	LG45	+	12615940	12620694	1942
CA00034846	LG43	-	13957434	13970828	4859
CA00034867	LG43	+	14254258	14321347	5039
CA00034877	LG43	+	14508283	14549515	5996
CA00034954	tig00216545_arrow	+	378700	385709	3043
CA00034980	tig00216545_arrow	+	989839	1019041	4688
CA00035010	LG48	-	4341442	4347456	3231
CA00035019	LG48	-	4433930	4442681	3443
CA00035057	LG31	+	11245121	11253249	1894
CA00035059	LG31	-	11279953	11288402	4410
CA00035129	LG14	+	21901632	21911133	4409
CA00035211	LG25	-	21495914	21530548	5800
CA00035231	LG25	+	21858352	21868160	3449
CA00035256	LG2	+	22053486	22068583	2762
CA00035280	tig00003633_arrow	+	106127	116381	1212
CA00035288	tig00003633_arrow	+	229556	337085	7785
CA00035331	tig00001155_arrow	-	68637	79933	3143
CA00035363	tig00001155_arrow	+	814845	820809	2812
CA00035443	LG50	+	674415	680757	2800
CA00035470	LG31	+	2360274	2367947	982
CA00035471	LG31	+	2346817	2359693	4050
CA00035501	LG31	+	1801477	1818446	4203
CA00035546	LG5	+	2603311	2604037	580
CA00035647	LG39	+	9534803	9543087	2290
CA00035686	LG47	+	344	14346	4382
CA00035726	LG47	+	953298	978482	5619
CA00035751	LG3	+	10565994	10572820	4041
CA00035765	LG3	+	10719320	10733055	4805
CA00035786	LG3	+	11118057	11127395	4778
CA00035788	LG3	+	11193962	11204976	4629
CA00035845	LG4	+	6689026	6746784	2632
CA00035863	LG4	+	6264706	6292469	4783
CA00035940	LG32	+	7639056	7697376	6091
[truncated: 8,241 more rows]

## Sheet: novel-lncRNA-gene-loci
Gene_id	chromosome	Strand	start	end	length
Novelgene0003	tig00217509_arrow	+	147815	151923	4109
Novelgene0004	tig00216004_arrow	+	26064	26390	327
Novelgene0007	tig00215709_arrow	+	44767	45882	1116
Novelgene0010	tig00012924_arrow	+	3176	4266	1091
Novelgene0011	tig00012924_arrow	+	15557	16079	523
Novelgene0013	tig00215563_arrow	+	38805	39191	387
Novelgene0015	tig00018314_arrow	+	28140	29962	1823
Novelgene0017	tig00214790_arrow	+	35904	40542	4639
Novelgene0020	tig00214790_arrow	+	144766	156652	2701
Novelgene0021	tig00214790_arrow	+	193719	194940	1222
Novelgene0024	tig00214790_arrow	+	516874	517180	307
Novelgene0031	tig00215090_arrow	+	5654	7583	1930
Novelgene0037	tig00214573_arrow	+	18904	20707	1747
Novelgene0038	tig00214573_arrow	+	53618	53909	292
Novelgene0039	tig00214573_arrow	+	322543	322823	281
Novelgene0041	tig00215910_arrow	+	63855	65501	1647
Novelgene0042	tig00215910_arrow	+	76404	78037	1634
Novelgene0043	tig00215910_arrow	+	277080	281084	1974
Novelgene0047	tig00001016_arrow	+	119651	121750	2100
Novelgene0052	tig00006669_arrow	+	51232	51781	550
Novelgene0053	tig00214818_arrow	+	5992	11535	1840
Novelgene0059	LG45M	+	446804	448497	1637
Novelgene0060	LG45M	+	526879	530419	3227
Novelgene0062	LG45M	+	568674	568896	223
Novelgene0064	LG45M	+	662993	670056	1500
Novelgene0066	LG45M	+	1361163	1363191	2029
Novelgene0070	LG45M	+	1695089	1697070	1982
Novelgene0072	LG45M	+	1976332	1980816	4485
Novelgene0081	tig00000142_arrow	+	25364	27876	2513
Novelgene0085	tig00002512_arrow	+	18880	19313	434
Novelgene0091	tig00216121_arrow	+	16032	19018	2987
Novelgene0093	tig00217738_arrow	+	151	1611	1461
Novelgene0094	tig00007704_arrow	+	12709	15879	2703
Novelgene0101	tig00016778_arrow	+	6535	7153	619
Novelgene0114	tig00215414_arrow	+	93760	98165	4406
Novelgene0115	tig00215414_arrow	+	98710	100823	2114
Novelgene0116	tig00215414_arrow	+	286254	286611	358
Novelgene0117	tig00215414_arrow	+	297048	299024	1977
Novelgene0119	tig00215414_arrow	+	309978	311079	1102
Novelgene0132	tig00018063_arrow	+	350040	350417	378
Novelgene0134	tig00017433_arrow	+	44812	45273	462
Novelgene0135	tig00019229_arrow	+	13338	14376	1039
Novelgene0136	tig00055032_arrow	+	6880	12033	4575
Novelgene0148	tig00215821_arrow	+	28556	29290	735
Novelgene0151	tig00020840_arrow	+	165114	192004	1587
Novelgene0154	tig00214917_arrow	+	19508	22602	3095
Novelgene0158	tig00215567_arrow	+	136287	140121	3835
Novelgene0161	tig00215567_arrow	+	178397	179773	1377
Novelgene0163	tig00217442_arrow	+	281	35033	3577
Novelgene0166	tig00012196_arrow	+	15273	19841	4569
Novelgene0172	tig00215798_arrow	+	12392	15005	2614
Novelgene0174	tig00215399_arrow	+	75037	77470	2434
Novelgene0176	tig00215399_arrow	+	101583	107667	3245
Novelgene0178	tig00215399_arrow	+	155874	156345	472
Novelgene0181	tig00008094_arrow	+	14217	18916	4700
Novelgene0203	tig00214178_arrow	+	284256	288911	4656
Novelgene0204	tig00214178_arrow	+	289781	291186	1406
Novelgene0206	tig00216709_arrow	+	10050	14876	4452
Novelgene0207	tig00015289_arrow	+	140392	140836	445
Novelgene0208	tig00015289_arrow	+	159522	160200	619
Novelgene0209	tig00015289_arrow	+	310180	312986	2807
Novelgene0210	tig00015289_arrow	+	424247	425124	878
Novelgene0212	tig00216678_arrow	+	2759	5347	2526
Novelgene0213	tig00039690_arrow	+	15781	16625	845
Novelgene0222	tig00215912_arrow	+	969710	969937	228
Novelgene0225	tig00215912_arrow	+	1310317	1312100	1784
Novelgene0226	tig00215912_arrow	+	1392476	1401119	2382
Novelgene0227	tig00215912_arrow	+	1488006	1492553	4548
Novelgene0230	tig00215912_arrow	+	1841612	1843217	1606
Novelgene0238	tig00217031_arrow	+	256510	256822	313
Novelgene0241	tig00017776_arrow	+	92242	92880	639
Novelgene0247	tig00215268_arrow	+	105098	108667	3570
Novelgene0248	tig00217780_arrow	+	21690	23032	1343
Novelgene0255	tig00016313_arrow	+	15804	16649	846
Novelgene0257	tig00215652_arrow	+	134938	136913	1976
Novelgene0258	tig00215652_arrow	+	142632	144943	2312
Novelgene0259	tig00215652_arrow	+	334529	345966	2441
Novelgene0263	tig00214282_arrow	+	112062	113812	1751
Novelgene0264	tig00214282_arrow	+	388071	389540	1470
Novelgene0268	tig00214282_arrow	+	973707	976798	3092
Novelgene0271	tig00214282_arrow	+	1417675	1417985	311
Novelgene0273	tig00022920_arrow	+	51277	52874	1598
Novelgene0274	tig00035497_arrow	+	25246	25527	282
Novelgene0276	tig00016327_arrow	+	25647	26709	1063
Novelgene0277	tig00011917_arrow	+	23755	28293	4539
Novelgene0278	tig00214212_arrow	+	49381	50338	958
Novelgene0281	tig00033088_arrow	+	89481	92192	2712
Novelgene0282	tig00005214_arrow	+	762594	764218	1625
Novelgene0285	tig00005214_arrow	+	1260103	1262250	2148
Novelgene0288	tig00005214_arrow	+	1985893	1987686	1794
Novelgene0289	tig00005214_arrow	+	2165879	2168143	2265
Novelgene0290	tig00005214_arrow	+	2178352	2182625	4072
Novelgene0293	tig00217771_arrow	+	7733	14155	4118
Novelgene0296	tig00020493_arrow	+	260622	263019	2398
Novelgene0300	tig00020493_arrow	+	329463	331885	1950
Novelgene0301	tig00020493_arrow	+	340197	342047	1851
Novelgene0303	tig00020493_arrow	+	470523	472825	2303
Novelgene0304	tig00020493_arrow	+	652723	654529	1807
Novelgene0307	tig00020493_arrow	+	800244	802650	2407
Novelgene0308	tig00020493_arrow	+	843843	844202	360
Novelgene0311	tig00215565_arrow	+	255824	256806	983
Novelgene0312	tig00215565_arrow	+	291039	295128	4090
Novelgene0314	tig00215565_arrow	+	388528	393231	4704
Novelgene0315	tig00215565_arrow	+	411560	412145	586
Novelgene0316	tig00215565_arrow	+	420798	422272	1475
Novelgene0317	tig00215565_arrow	+	442205	444801	2597
Novelgene0318	tig00215565_arrow	+	447907	452706	4800
Novelgene0320	tig00215565_arrow	+	507056	508932	1877
Novelgene0322	tig00215565_arrow	+	546980	547534	555
Novelgene0324	tig00215565_arrow	+	680030	682222	2193
Novelgene0325	tig00215565_arrow	+	983395	985347	1953
Novelgene0329	tig00215565_arrow	+	1338436	1339734	1299
Novelgene0332	tig00215565_arrow	+	1397693	1402061	4369
Novelgene0337	tig00215565_arrow	+	1877497	1879771	2275
Novelgene0340	tig00215565_arrow	+	1943665	1944042	378
Novelgene0349	tig00021147_arrow	+	300460	303630	2413
Novelgene0353	tig00216553_arrow	+	393993	430619	3256
Novelgene0355	tig00006771_arrow	+	15911	18678	2519
Novelgene0356	tig00028011_arrow	+	1685	7877	3559
Novelgene0362	tig00013232_arrow	+	24980	27378	2399
Novelgene0364	tig00018290_arrow	+	24085	24494	410
Novelgene0367	tig00215896_arrow	+	4490	8479	3990
Novelgene0371	tig00216503_arrow	+	3972	4712	741
Novelgene0373	tig00006249_arrow	+	4866	10863	4636
Novelgene0374	tig00033194_arrow	+	13936	16944	3009
Novelgene0376	tig00033194_arrow	+	36991	41160	4170
Novelgene0377	tig00033194_arrow	+	104294	108087	3732
Novelgene0378	tig00033194_arrow	+	141420	143137	1718
Novelgene0381	tig00216006_arrow	+	161059	162279	1221
Novelgene0388	tig00035347_arrow	+	45038	45999	962
Novelgene0397	tig00015408_arrow	+	32203	33969	1767
Novelgene0398	tig00014309_arrow	+	98346	99163	818
Novelgene0399	tig00014309_arrow	+	119933	120424	492
Novelgene0401	LG44F	+	70174	72430	2257
Novelgene0404	LG44F	+	734312	737288	1443
Novelgene0405	LG44F	+	743133	744608	1476
Novelgene0406	LG44F	+	757999	761490	2878
Novelgene0407	LG44F	+	787292	790360	3069
Novelgene0412	LG44F	+	1159907	1161199	1293
Novelgene0413	LG44F	+	1162947	1167751	4609
Novelgene0414	LG44F	+	1186842	1187588	747
Novelgene0415	LG44F	+	1193569	1195714	2146
Novelgene0417	LG44F	+	1244238	1245942	1206
Novelgene0419	LG44F	+	1291235	1308417	3337
Novelgene0420	LG44F	+	1390152	1390565	414
Novelgene0424	LG44F	+	1853307	1854993	1687
Novelgene0425	LG44F	+	2042299	2046650	4352
Novelgene0426	LG44F	+	2049634	2050493	860
Novelgene0431	LG44F	+	2670737	2671109	373
Novelgene0432	LG44F	+	2701430	2703621	2192
Novelgene0434	LG44F	+	2835968	2840842	4552
Novelgene0436	LG44F	+	2874654	2876011	1358
Novelgene0439	LG44F	+	3062032	3064478	1796
Novelgene0445	LG44F	+	3944046	3947125	2673
Novelgene0447	LG44F	+	4216828	4218689	1862
Novelgene0453	LG44F	+	4489946	4497107	834
Novelgene0455	LG44F	+	5138313	5139481	1169
Novelgene0457	LG44F	+	5328173	5330014	1842
Novelgene0468	tig00217181_arrow	+	3108	24701	4085
Novelgene0470	LG28B	+	91515	93747	2233
Novelgene0471	LG28B	+	165161	166550	1390
Novelgene0472	LG28B	+	379905	386249	2913
Novelgene0475	LG28B	+	522688	525918	3231
Novelgene0476	LG28B	+	532032	534157	2126
Novelgene0478	LG28B	+	609802	610369	568
Novelgene0483	LG28B	+	1599960	1604595	4632
Novelgene0488	LG28B	+	1971033	1982197	1423
Novelgene0492	LG28B	+	2217333	2218469	869
Novelgene0494	LG28B	+	2413839	2417290	2851
Novelgene0499	LG28B	+	2553079	2553371	293
Novelgene0500	LG28B	+	2559685	2560972	1288
Novelgene0501	LG28B	+	2587440	2589138	1623
Novelgene0503	LG28B	+	2731145	2734009	2865
Novelgene0504	LG28B	+	2792472	2792947	476
Novelgene0506	LG28B	+	3031094	3041563	4694
Novelgene0513	LG28B	+	3800014	3801213	1150
Novelgene0514	LG28B	+	3928208	3928993	786
Novelgene0518	LG28B	+	4591506	4592372	867
Novelgene0519	LG28B	+	4682605	4687403	4798
Novelgene0521	LG28B	+	4762758	4766407	3650
Novelgene0523	LG28B	+	4891613	4893450	1829
Novelgene0524	LG28B	+	4904922	4905592	671
Novelgene0525	LG28B	+	4943353	4944535	1183
Novelgene0527	LG28B	+	4975344	4979918	4575
Novelgene0530	LG28B	+	5247910	5248126	217
Novelgene0532	LG28B	+	5307930	5312765	4836
Novelgene0538	LG28B	+	5706555	5707569	823
Novelgene0539	LG28B	+	5990910	5991715	806
Novelgene0542	LG28B	+	6251936	6252434	499
Novelgene0543	LG28B	+	6342607	6344831	2225
Novelgene0544	LG28B	+	6381373	6382691	1319
Novelgene0545	LG28B	+	6471682	6474309	2628
Novelgene0550	LG28B	+	7153216	7153518	303
Novelgene0561	LG28B	+	7945299	7947629	2331
Novelgene0570	LG28B	+	8934394	8938923	4530
Novelgene0571	LG28B	+	9111045	9111509	465
Novelgene0574	tig00053664_arrow	+	4240	8484	4245
Novelgene0577	tig00214714_arrow_1_2670353	+	128057	131187	2766
Novelgene0579	tig00214714_arrow_1_2670353	+	320802	323195	2394
Novelgene0584	tig00214714_arrow_1_2670353	+	886029	887244	1216
Novelgene0588	tig00214714_arrow_1_2670353	+	1158658	1163722	5065
Novelgene0589	tig00214714_arrow_1_2670353	+	1234068	1236086	2019
Novelgene0590	tig00214714_arrow_1_2670353	+	1319067	1324069	5002
Novelgene0592	tig00214714_arrow_1_2670353	+	1358780	1360427	1648
Novelgene0595	tig00214714_arrow_1_2670353	+	1391679	1393957	2195
Novelgene0596	tig00214714_arrow_1_2670353	+	1399634	1400193	560
Novelgene0598	tig00214714_arrow_1_2670353	+	1634016	1656535	4950
Novelgene0601	tig00214714_arrow_1_2670353	+	1811242	1814805	3564
Novelgene0608	tig00214714_arrow_1_2670353	+	2589428	2591643	2216
Novelgene0616	tig00025855_arrow	+	6773	7073	301
Novelgene0619	tig00217666_arrow	+	7891	10526	2636
Novelgene0622	tig00217666_arrow	+	148220	152614	4393
Novelgene0624	tig00001080_arrow	+	16926	19560	2635
Novelgene0625	tig00214077_arrow	+	374084	374633	550
Novelgene0626	tig00214077_arrow	+	836276	836832	557
Novelgene0627	tig00214077_arrow	+	865746	866897	1152
Novelgene0628	tig00214077_arrow	+	1043032	1044453	1422
Novelgene0630	tig00214077_arrow	+	1242802	1243577	776
Novelgene0631	tig00214077_arrow	+	1308859	1309126	268
Novelgene0632	tig00216836_arrow	+	175211	176365	1155
Novelgene0633	tig00035547_arrow	+	16216	21037	4742
Novelgene0640	tig00014011_arrow	+	33831	35482	1652
Novelgene0642	tig00004644_arrow	+	12043	17274	3637
Novelgene0644	tig00218076_arrow	+	4957	19073	4545
Novelgene0645	tig00214879_arrow	+	6587	7883	1297
Novelgene0647	tig00044254_arrow	+	11749	13651	1903
Novelgene0648	tig00044254_arrow	+	16136	17100	965
Novelgene0652	tig00216324_arrow	+	93646	95435	1790
Novelgene0653	tig00216324_arrow	+	288863	289600	738
Novelgene0654	tig00216324_arrow	+	298203	299281	1079
Novelgene0656	tig00217005_arrow	+	81041	82338	1227
Novelgene0657	tig00027332_arrow	+	8158	9233	1076
Novelgene0660	tig00001979_arrow	+	75647	78065	2419
Novelgene0663	tig00001979_arrow	+	152022	154297	2276
Novelgene0666	tig00025260_arrow	+	408	1464	1057
Novelgene0672	tig00051673_arrow	+	473	24609	4436
Novelgene0673	tig00214511_arrow	+	209948	214336	4325
Novelgene0674	tig00037534_arrow	+	26527	26867	341
Novelgene0679	tig00028675_arrow	+	32859	36366	3508
Novelgene0688	tig00018446_arrow	+	123557	124685	1023
Novelgene0692	tig00215991_arrow	+	13955	14874	920
Novelgene0695	tig00214752_arrow	+	141321	143427	2107
Novelgene0696	tig00214752_arrow	+	225469	229195	3554
Novelgene0698	tig00214752_arrow	+	239524	242646	3123
Novelgene0702	tig00034784_arrow	+	123962	126541	2580
Novelgene0708	tig00001218_arrow	+	83986	85345	1360
Novelgene0711	tig00001218_arrow	+	205953	208805	2853
Novelgene0712	tig00001218_arrow	+	366400	366762	363
Novelgene0713	tig00040221_arrow	+	18239	18883	645
Novelgene0714	tig00005157_arrow	+	2149	3292	1144
Novelgene0716	tig00040939_arrow	+	2593	3498	906
Novelgene0723	tig00044258_arrow	+	38279	39857	1579
Novelgene0727	tig00216476_arrow	+	25072	26706	1635
Novelgene0731	tig00214327_arrow	+	101332	103727	2396
Novelgene0732	tig00214327_arrow	+	318278	321713	3436
Novelgene0740	tig00214327_arrow	+	967131	969992	2862
Novelgene0741	tig00214327_arrow	+	975224	976008	785
Novelgene0742	tig00214327_arrow	+	997170	998968	1799
Novelgene0744	tig00214327_arrow	+	1052532	1053178	647
Novelgene0748	tig00013523_arrow	+	22612	25525	2912
Novelgene0755	tig00214859_arrow	+	55594	56986	1393
Novelgene0768	tig00215630_arrow	+	151321	155890	4570
Novelgene0775	tig00010793_arrow	+	14921	17811	2891
Novelgene0778	tig00216407_arrow	+	70347	72023	1677
Novelgene0779	tig00024173_arrow	+	115951	119797	3843
Novelgene0783	tig00024173_arrow	+	159233	160915	1683
Novelgene0784	tig00024173_arrow	+	242169	243566	1398
Novelgene0786	tig00024173_arrow	+	466300	472222	4372
Novelgene0788	tig00217608_arrow	+	1599	3000	1402
Novelgene0790	tig00001819_arrow	+	166	886	721
Novelgene0792	tig00216339_arrow	+	253466	254741	1276
Novelgene0795	tig00214654_arrow	+	8965	9349	385
Novelgene0797	tig00215105_arrow	+	73138	75584	2447
Novelgene0798	tig00215105_arrow	+	210481	212585	1928
Novelgene0801	tig00215788_arrow	+	75604	76687	1084
Novelgene0803	tig00023110_arrow	+	11247	14258	3012
Novelgene0806	tig00024682_arrow	+	12839	14630	1792
Novelgene0807	tig00006550_arrow	+	8801	11041	2241
Novelgene0814	tig00217086_arrow	+	226407	227103	697
Novelgene0815	tig00035537_arrow	+	13730	16068	2339
Novelgene0817	tig00215515_arrow	+	5901	7887	1987
Novelgene0820	tig00033307_arrow	+	67582	70433	2852
Novelgene0822	tig00013772_arrow	+	19497	20888	1392
Novelgene0823	tig00013772_arrow	+	27947	29690	1744
Novelgene0824	tig00009471_arrow	+	10470	13708	3239
Novelgene0826	tig00028051_arrow	+	118322	193510	5425
Novelgene0829	tig00002120_arrow	+	22551	25023	2472
Novelgene0832	tig00000270_arrow	+	6187	9495	3309
Novelgene0837	tig00028060_arrow	+	76424	78461	1420
Novelgene0838	tig00217184_arrow	+	76843	78448	1606
Novelgene0839	tig00217184_arrow	+	96535	97541	1007
Novelgene0842	tig00049821_arrow	+	30899	31721	823
Novelgene0851	tig00041527_arrow	+	118935	121164	2021
Novelgene0853	tig00041186_arrow	+	84346	88946	4601
Novelgene0856	tig00215397_arrow	+	63789	64275	487
Novelgene0858	tig00216315_arrow	+	4865	6497	1633
Novelgene0861	tig00216315_arrow	+	66937	67157	221
Novelgene0864	tig00214921_arrow	+	54857	56627	1771
Novelgene0870	tig00217246_arrow	+	107646	108052	407
Novelgene0874	tig00049772_arrow	+	21116	22517	1402
Novelgene0875	tig00215130_arrow	+	74134	74469	336
Novelgene0877	tig00216558_arrow	+	367408	369494	2087
Novelgene0879	tig00216558_arrow	+	588193	588528	336
Novelgene0880	tig00216558_arrow	+	591683	593637	1955
Novelgene0882	tig00216558_arrow	+	748885	751348	2464
Novelgene0884	tig00216558_arrow	+	954228	958631	4404
Novelgene0886	tig00216558_arrow	+	979610	983947	4338
Novelgene0887	tig00216558_arrow	+	993467	995925	2459
Novelgene0888	tig00216558_arrow	+	1095082	1098135	3051
Novelgene0891	tig00216558_arrow	+	1128881	1132967	4079
Novelgene0892	tig00216558_arrow	+	1147239	1148744	1506
Novelgene0893	tig00216558_arrow	+	1157175	1162232	4629
Novelgene0897	tig00216741_arrow	+	171223	171481	259
Novelgene0899	tig00044979_arrow	+	31064	33363	2300
Novelgene0903	tig00215906_arrow	+	56265	72919	772
Novelgene0905	tig00020768_arrow	+	40094	43421	3079
Novelgene0910	tig00001343_arrow	+	94606	96733	2128
Novelgene0911	tig00001343_arrow	+	133701	134837	1137
Novelgene0914	tig00214598_arrow	+	85412	87242	1831
Novelgene0920	tig00001753_arrow	+	148973	150511	1539
Novelgene0922	tig00001753_arrow	+	275771	277755	1985
Novelgene0924	tig00001753_arrow	+	435017	436373	1357
Novelgene0929	tig00001753_arrow	+	1005450	1005662	213
Novelgene0935	tig00001753_arrow	+	1305693	1305994	234
Novelgene0942	tig00006992_arrow	+	292166	296304	4139
Novelgene0945	tig00214941_arrow	+	167633	168078	446
Novelgene0947	tig00037431_arrow	+	102681	103084	404
Novelgene0948	tig00016556_arrow	+	28828	31369	2542
Novelgene0949	tig00020973_arrow	+	40875	42049	1175
Novelgene0953	tig00216597_arrow	+	214360	215975	1616
Novelgene0956	tig00216597_arrow	+	695218	695851	634
Novelgene0960	tig00003328_arrow	+	17328	19375	2048
Novelgene0961	tig00038541_arrow	+	54809	57108	2300
Novelgene0962	tig00029911_arrow	+	2967	4745	1779
Novelgene0964	tig00023241_arrow	+	66180	67770	1591
Novelgene0965	tig00217671_arrow	+	99971	101203	1233
Novelgene0968	tig00013770_arrow	+	25351	27832	2482
Novelgene0970	tig00029486_arrow	+	36683	39498	2816
Novelgene0972	tig00054003_arrow	+	15593	16410	818
Novelgene0974	tig00052689_arrow	+	4928	11293	2268
Novelgene0975	tig00006629_arrow	+	51444	53144	1701
Novelgene0979	tig00036306_arrow	+	187205	189290	2086
Novelgene0980	tig00216830_arrow	+	114070	116304	2235
Novelgene0985	tig00040135_arrow	+	13144	13643	500
Novelgene0993	tig00057724_arrow	+	5000	7803	2696
Novelgene0995	tig00013463_arrow	+	16949	22199	276
Novelgene0997	tig00012443_arrow	+	142351	144518	2168
Novelgene0998	tig00017027_arrow	+	451	1901	1451
Novelgene0999	tig00017418_arrow	+	24238	27844	2410
Novelgene10000	LG36	+	9797516	9799458	1943
Novelgene10001	LG36	+	10039952	10040768	817
Novelgene10002	LG36	+	10062820	10063111	292
Novelgene10004	LG36	+	10076260	10076971	712
Novelgene10007	LG36	+	10570925	10574918	3388
Novelgene1001	tig00214963_arrow	+	10383	14095	2934
Novelgene10010	LG36	+	10868538	10869255	718
Novelgene10011	LG36	+	10901337	10908175	4471
Novelgene10014	LG36	+	10967166	10970404	3239
Novelgene10016	LG36	+	11427589	11428944	1356
Novelgene10017	LG36	+	11503621	11506326	2706
Novelgene10020	LG36	+	11784387	11789526	4438
Novelgene10021	LG36	+	12107777	12108299	523
Novelgene10022	LG36	+	12147751	12149764	2014
Novelgene10023	LG36	+	12162936	12165542	2607
Novelgene10031	LG36	+	13347017	13347386	370
Novelgene10033	LG36	+	13368872	13369451	580
Novelgene10036	LG36	+	13466022	13467671	1650
Novelgene10037	LG36	+	13542880	13545296	2417
Novelgene10038	LG36	+	13554193	13584625	3126
Novelgene10039	LG36	+	13617791	13624295	4336
Novelgene10042	LG36	+	14146980	14148983	1563
Novelgene10043	LG36	+	14160257	14163926	3665
Novelgene10045	LG36	+	14263789	14266574	2786
Novelgene10046	LG36	+	14269502	14274412	4569
Novelgene10047	LG36	+	14392081	14392590	510
Novelgene10048	LG36	+	14404630	14406065	1436
Novelgene1005	tig00214963_arrow	+	166935	168637	1703
Novelgene10050	LG36	+	14522027	14523069	1043
Novelgene10053	LG36	+	15168055	15172091	4037
Novelgene10055	LG36	+	15204813	15206151	1339
Novelgene10056	LG36	+	15261541	15262767	1227
Novelgene10058	LG36	+	15390674	15391061	388
Novelgene10059	LG36	+	15433852	15438293	4442
Novelgene1006	tig00214963_arrow	+	188021	189210	1190
Novelgene10064	LG36	+	16301805	16302201	397
Novelgene10066	LG36	+	16600546	16603961	2636
Novelgene10067	LG36	+	16605999	16606267	269
Novelgene10070	LG36	+	16661374	16664998	3625
Novelgene10072	LG36	+	16952265	16975103	3071
Novelgene10073	LG36	+	17039096	17039362	267
Novelgene10074	LG36	+	17148129	17148816	688
Novelgene10077	LG36	+	17845341	17847209	1869
Novelgene10081	LG36	+	17938916	17943175	4260
Novelgene10082	LG36	+	18051060	18054005	2946
Novelgene10084	LG36	+	18082313	18083632	1320
Novelgene10085	LG36	+	18083861	18085600	1740
Novelgene10087	LG36	+	18115040	18116602	1563
Novelgene10092	LG36	+	19125911	19127696	1786
Novelgene10093	LG36	+	19170319	19172304	1986
Novelgene10094	LG36	+	19576778	19578151	1374
Novelgene10097	LG36	+	19922310	19926247	3938
Novelgene10099	LG36	+	19961607	19963781	2175
Novelgene10104	LG37	+	417408	419409	1822
Novelgene10108	LG37	+	1546325	1550541	2800
Novelgene10109	LG37	+	1574196	1584396	2764
Novelgene10113	LG37	+	2342519	2347608	4266
Novelgene10117	LG37	+	4003102	4004322	1221
Novelgene10118	LG37	+	4249261	4251793	2533
Novelgene10120	LG37	+	4619414	4625152	4458
Novelgene10122	LG37	+	4894490	4896456	1948
Novelgene10123	LG37	+	4901864	4904615	2752
Novelgene10125	LG37	+	5151521	5155633	4113
Novelgene10127	LG37	+	5419141	5419723	583
Novelgene10128	LG37	+	5433755	5434671	917
Novelgene10134	LG37	+	5580172	5582620	2449
Novelgene10135	LG37	+	5588174	5595030	4447
Novelgene10137	LG37	+	5618307	5622735	4429
Novelgene10139	LG37	+	5659463	5661945	2483
Novelgene10142	LG37	+	5686782	5689722	2941
Novelgene10143	LG37	+	5727549	5729012	1464
Novelgene10144	LG37	+	5731556	5736070	4341
Novelgene10147	LG37	+	5842561	5848879	4273
Novelgene10149	LG37	+	5855078	5859758	4681
Novelgene10150	LG37	+	5997645	5999820	2176
Novelgene10152	LG37	+	6121692	6123474	1783
Novelgene10153	LG37	+	6267003	6268376	1374
Novelgene10154	LG37	+	6318378	6319927	1550
Novelgene10155	LG37	+	6329187	6329947	761
Novelgene10156	LG37	+	6436200	6436985	786
Novelgene10160	LG37	+	6643088	6644226	1139
Novelgene10162	LG37	+	6867307	6869575	2173
Novelgene10164	LG37	+	7003244	7005112	1869
Novelgene10169	LG37	+	7366668	7367157	490
Novelgene10170	LG37	+	7385428	7386325	898
Novelgene10171	LG37	+	7410494	7412339	1845
Novelgene10174	LG37	+	8083401	8085963	2563
Novelgene10180	LG37	+	8567470	8571487	4018
Novelgene10183	LG37	+	8715041	8726982	5014
Novelgene10187	LG37	+	9872615	9874003	1389
Novelgene10191	LG37	+	10182702	10183194	493
Novelgene10192	LG37	+	10352599	10354008	1410
Novelgene10193	LG37	+	10370505	10371625	1121
Novelgene10196	LG37	+	10662112	10664647	2536
Novelgene10197	LG37	+	10666269	10667738	1470
Novelgene10198	LG37	+	10689007	10692461	3455
Novelgene10199	LG37	+	10781580	10783613	2034
Novelgene10202	LG37	+	11142643	11144620	1978
Novelgene1021	tig00044752_arrow	+	31421	32885	1465
Novelgene10210	LG37	+	11408910	11413381	4472
Novelgene10213	LG37	+	11961109	11962986	1878
Novelgene10214	LG37	+	11965237	11968129	2893
Novelgene10219	LG37	+	12315880	12323450	4777
Novelgene10221	LG37	+	12438008	12438227	220
Novelgene10222	LG37	+	12441682	12441941	260
Novelgene10225	LG37	+	12493765	12494538	774
Novelgene10227	LG37	+	12691461	12693237	1751
Novelgene10228	LG37	+	12728194	12728727	534
Novelgene10231	LG37	+	12982363	12983842	1480
Novelgene10242	LG37	+	14050763	14053667	2905
Novelgene10247	LG37	+	14287661	14288805	1145
Novelgene1025	tig00216128_arrow	+	81253	81613	361
Novelgene10253	LG37	+	14742646	14749316	4618
Novelgene10255	LG37	+	14771790	14773854	2065
Novelgene10259	LG37	+	14898237	14900690	2400
Novelgene10261	LG37	+	15137758	15140014	2257
Novelgene10264	LG37	+	15450211	15454501	4225
Novelgene10266	LG37	+	15870498	15870735	238
Novelgene10268	LG37	+	16191763	16192414	652
Novelgene10269	LG37	+	16270304	16271288	985
Novelgene1027	tig00216128_arrow	+	398265	400736	2472
Novelgene10270	LG37	+	16280305	16283161	2839
Novelgene10271	LG37	+	16296569	16297002	434
Novelgene10274	LG37	+	16582126	16583136	1011
Novelgene10279	LG37	+	17097239	17099222	1984
Novelgene1028	tig00216128_arrow	+	463114	464186	1073
Novelgene10281	LG37	+	17159030	17159799	770
Novelgene10286	LG37	+	17822210	17822470	261
Novelgene10287	LG37	+	17836413	17837315	903
Novelgene10288	LG37	+	17944229	17946152	1924
Novelgene1029	tig00026117_arrow	+	144	1399	957
Novelgene10293	LG34	+	442366	442702	337
Novelgene10294	LG34	+	465107	465832	726
Novelgene10299	LG34	+	927539	927854	316
Novelgene10301	LG34	+	1549744	1553564	3457
Novelgene10303	LG34	+	1790823	1791239	417
Novelgene10304	LG34	+	1791865	1792715	851
Novelgene10307	LG34	+	2527712	2531467	3756
Novelgene10308	LG34	+	2556555	2561291	4737
Novelgene10309	LG34	+	2590460	2594631	4172
Novelgene1031	tig00043858_arrow	+	68965	73170	4206
Novelgene10311	LG34	+	2865184	2866213	1030
Novelgene10312	LG34	+	2888486	2888767	282
Novelgene10313	LG34	+	2906472	2979971	3082
Novelgene10316	LG34	+	3490036	3492710	2675
Novelgene10317	LG34	+	3555102	3556260	1111
Novelgene10320	LG34	+	3962295	3962532	238
Novelgene10326	LG34	+	4531879	4533533	1274
Novelgene10329	LG34	+	5736408	5741028	4560
Novelgene10331	LG34	+	5812135	5812949	815
Novelgene10333	LG34	+	5861414	5864050	2637
Novelgene10335	LG34	+	5889748	5891847	2100
Novelgene10336	LG34	+	5948856	5954891	4641
Novelgene10339	LG34	+	5971117	5973859	2743
Novelgene10340	LG34	+	6014814	6019129	4316
Novelgene10344	LG34	+	6202804	6204793	1987
Novelgene10345	LG34	+	6670341	6671378	1038
Novelgene10351	LG34	+	7022220	7026515	4296
Novelgene10353	LG34	+	7196904	7197922	1019
Novelgene10354	LG34	+	7223463	7227568	4106
Novelgene10355	LG34	+	7324696	7326341	1646
Novelgene10356	LG34	+	7333677	7335197	1521
Novelgene10358	LG34	+	7846022	7846708	687
Novelgene10360	LG34	+	7879834	7880688	855
Novelgene10361	LG34	+	7892181	7892948	768
Novelgene10366	LG34	+	8284326	8285072	747
Novelgene10367	LG34	+	8377497	8379409	1913
Novelgene10369	LG34	+	8515429	8516168	740
Novelgene1037	tig00038904_arrow	+	8352	10708	2357
Novelgene10370	LG34	+	8832591	8837203	2991
Novelgene10371	LG34	+	8838783	8842406	3624
Novelgene10372	LG34	+	8874827	8875510	684
Novelgene10373	LG34	+	9274227	9279843	3336
Novelgene10377	LG34	+	9806228	9809148	2433
Novelgene10382	LG34	+	10307583	10312068	4477
Novelgene10384	LG34	+	10448058	10450493	2436
Novelgene10385	LG34	+	10811623	10815232	2766
Novelgene10386	LG34	+	10836748	10842292	2570
Novelgene10387	LG34	+	10851565	10855315	3751
Novelgene1039	tig00217107_arrow	+	6473	9524	3052
Novelgene10391	LG34	+	11037840	11043744	4437
Novelgene10396	LG34	+	11092075	11094953	2879
Novelgene10397	LG34	+	11119771	11121890	2057
Novelgene10399	LG34	+	11187476	11190738	3263
Novelgene10401	LG34	+	11212268	11230368	4322
Novelgene10405	LG34	+	11930723	11931165	443
Novelgene10406	LG34	+	12022213	12023746	1484
Novelgene10407	LG34	+	12287434	12289390	1957
Novelgene10409	LG34	+	12643897	12646013	2117
Novelgene10412	LG34	+	13499755	13502475	2721
Novelgene10414	LG34	+	13554976	13557417	2442
Novelgene10415	LG34	+	13605496	13605969	474
Novelgene10418	LG34	+	13668717	13676309	4164
Novelgene10420	LG34	+	13731699	13733739	2041
Novelgene10422	LG34	+	14021089	14023209	2121
Novelgene10425	LG34	+	14589012	14591563	2296
Novelgene10426	LG34	+	14627177	14627503	327
Novelgene1043	tig00010876_arrow	+	54468	55547	1080
Novelgene10431	LG34	+	14800903	14802695	1793
Novelgene10433	LG34	+	15069849	15071833	1985
Novelgene10436	LG34	+	15374521	15376140	1620
Novelgene10442	LG34	+	15736642	15744114	4453
Novelgene10443	LG34	+	15766276	15769261	2905
Novelgene10446	LG34	+	16451081	16451661	581
Novelgene10448	LG34	+	16724252	16725683	1432
Novelgene10458	LG34	+	17094874	17098988	4115
Novelgene1046	tig00009587_arrow	+	11868	14252	2385
Novelgene10460	LG34	+	17194759	17195906	1148
Novelgene10461	LG34	+	17283112	17285107	1996
Novelgene10464	LG34	+	17616359	17617680	1322
Novelgene10466	LG34	+	17656094	17660313	4220
Novelgene10472	LG34	+	17920456	17923563	3108
Novelgene10474	LG34	+	18011094	18011865	772
Novelgene10478	LG34	+	18265125	18266626	1502
Novelgene10480	LG34	+	18277286	18277736	451
Novelgene10482	LG34	+	18471137	18471972	836
Novelgene10483	LG34	+	18506177	18506748	572
Novelgene10490	LG34	+	18823456	18825009	1554
Novelgene10491	LG34	+	18885673	18887653	1981
Novelgene10492	LG34	+	19061866	19066426	4561
Novelgene10497	LG34	+	19697988	19700741	2274
Novelgene10498	LG34	+	19720901	19722307	1407
Novelgene10500	LG34	+	19773971	19775909	1939
Novelgene10505	LG34	+	20102975	20108630	5656
Novelgene10506	LG34	+	20109609	20110550	942
Novelgene10510	LG34	+	20145985	20150609	4287
Novelgene10511	LG34	+	20151193	20155889	4697
Novelgene10512	LG34	+	20265362	20266959	1598
Novelgene10517	LG34	+	20809891	20814552	4662
Novelgene10518	LG34	+	20900149	20905872	4841
Novelgene10520	LG34	+	21148686	21150042	1357
Novelgene10525	LG34	+	21942722	21943393	672
Novelgene10529	LG34	+	22403564	22407894	4331
Novelgene1053	tig00011294_arrow	+	297250	298403	1154
Novelgene10533	LG34	+	22913239	22917845	4607
Novelgene10535	LG34	+	23066525	23067948	1424
Novelgene10539	LG34	+	24157342	24158353	1012
Novelgene10540	LG34	+	24192101	24194357	2257
Novelgene10541	LG34	+	24349549	24352592	3044
Novelgene10543	LG34	+	24367482	24368731	1250
Novelgene10544	LG34	+	24534234	24537429	2487
Novelgene10545	LG34	+	24596210	24596465	256
Novelgene10546	LG34	+	24600450	24602319	1870
Novelgene10553	LG34	+	25164728	25164958	231
Novelgene10554	LG34	+	25255092	25255614	523
Novelgene10556	LG34	+	25633321	25635661	2341
Novelgene10558	LG34	+	25793143	25797792	4650
Novelgene1056	tig00011294_arrow	+	683281	695994	4633
Novelgene10562	LG34	+	26356519	26361425	4907
Novelgene10563	LG34	+	26375716	26382802	4892
Novelgene10567	LG34	+	26885472	26885961	490
Novelgene10569	LG34	+	27107855	27110933	3079
Novelgene1057	tig00011294_arrow	+	734201	741093	5726
Novelgene10570	LG34	+	27284784	27292537	4562
Novelgene10575	LG35	+	24801	25819	1019
Novelgene10576	LG35	+	53439	54468	695
Novelgene10577	LG35	+	177833	178063	231
Novelgene10579	LG35	+	628349	629363	1015
Novelgene10586	LG35	+	1032983	1034828	1846
Novelgene10587	LG35	+	1043625	1045074	1450
Novelgene10589	LG35	+	1294596	1294859	264
Novelgene10590	LG35	+	1365257	1366212	956
Novelgene10592	LG35	+	1383890	1385015	1126
Novelgene10594	LG35	+	1467303	1469058	1756
Novelgene10599	LG35	+	1752060	1753963	1904
Novelgene1060	tig00004556_arrow	+	10219	11977	1759
Novelgene10601	LG35	+	1825359	1826101	743
Novelgene10609	LG35	+	2568159	2572112	3954
Novelgene10615	LG35	+	3166200	3168726	2527
Novelgene10624	LG35	+	3923073	3923324	252
Novelgene10627	LG35	+	4181990	4182385	396
Novelgene10630	LG35	+	4414630	4417901	3168
Novelgene10631	LG35	+	4455882	4459260	3361
Novelgene10632	LG35	+	4460586	4462866	2281
Novelgene10635	LG35	+	4629480	4629834	355
Novelgene10639	LG35	+	4834627	4835006	380
Novelgene10644	LG35	+	5021018	5028456	4611
Novelgene10646	LG35	+	5044402	5044736	335
Novelgene10650	LG35	+	5683796	5686818	2070
Novelgene10653	LG35	+	6008784	6011448	2665
Novelgene10654	LG35	+	6012528	6013864	1334
Novelgene10655	LG35	+	6192685	6194174	1490
Novelgene10658	LG35	+	6305062	6307451	2390
Novelgene10659	LG35	+	6308946	6311497	2552
Novelgene10661	LG35	+	6339644	6340659	1016
Novelgene10662	LG35	+	6357768	6360640	2873
Novelgene10664	LG35	+	6441611	6441912	302
Novelgene10667	LG35	+	6655309	6659522	4214
Novelgene10669	LG35	+	6972195	6974325	2131
Novelgene10675	LG35	+	7400049	7403097	3049
Novelgene10676	LG35	+	7407081	7409879	2177
Novelgene10677	LG35	+	7453117	7455613	2497
Novelgene10685	LG35	+	7638311	7642884	4574
Novelgene10686	LG35	+	7643709	7644877	1169
Novelgene10689	LG35	+	8092925	8093462	538
Novelgene10691	LG35	+	8177784	8178151	368
Novelgene10692	LG35	+	8220488	8221067	580
Novelgene10693	LG35	+	8437338	8440875	3538
Novelgene10695	LG35	+	8706837	8709092	2256
Novelgene10699	LG35	+	8747934	8750532	2599
Novelgene10700	LG35	+	8754912	8755318	407
Novelgene10701	LG35	+	8761706	8762319	614
Novelgene10705	LG35	+	9029945	9030593	649
Novelgene10707	LG35	+	9233659	9237799	4141
Novelgene10709	LG35	+	9491694	9494005	2189
Novelgene1071	tig00001591_arrow	+	754905	758030	3126
Novelgene10711	LG35	+	9650268	9651465	1198
Novelgene10713	LG35	+	9874132	9876425	2128
Novelgene10715	LG35	+	10048015	10048990	976
Novelgene10719	LG35	+	10439161	10440738	1578
Novelgene10722	LG35	+	10491572	10492253	682
Novelgene10723	LG35	+	10492896	10496023	3128
Novelgene10726	LG35	+	10532302	10539509	4739
Novelgene10729	LG35	+	10581102	10581748	647
Novelgene10731	LG35	+	10626427	10627698	1272
Novelgene10739	LG35	+	11311250	11312808	1559
Novelgene10740	LG35	+	11944903	11946182	1223
Novelgene10742	LG35	+	12027458	12027858	401
Novelgene10745	LG35	+	12224543	12225831	1289
Novelgene10746	LG35	+	12603022	12607020	950
Novelgene10747	LG35	+	12699497	12700670	1174
Novelgene10749	LG35	+	12735645	12736265	621
Novelgene1075	tig00001591_arrow	+	1051370	1051870	501
Novelgene10754	LG35	+	13480136	13485108	4973
Novelgene10756	LG35	+	13509184	13517323	4566
Novelgene10757	LG35	+	13550077	13555946	4386
Novelgene10758	LG35	+	13560188	13560557	370
Novelgene10759	LG35	+	14865114	14865456	343
Novelgene10762	LG35	+	15039662	15044444	4783
Novelgene10765	LG35	+	15222031	15226852	4822
Novelgene10768	LG35	+	15275477	15277657	2181
Novelgene10770	LG35	+	15485058	15485311	254
Novelgene10772	LG35	+	15578270	15579888	1619
Novelgene10776	LG35	+	16064751	16068911	4161
Novelgene10780	LG35	+	16413178	16414646	1469
Novelgene10782	LG35	+	16649450	16666722	588
Novelgene10783	LG35	+	16691403	16692050	647
Novelgene10785	LG35	+	16806147	16809485	3339
Novelgene10792	LG35	+	17581209	17583702	2356
Novelgene10794	LG35	+	17867071	17870772	3702
Novelgene10795	LG35	+	17877928	17878307	380
Novelgene10797	LG35	+	18194892	18196819	1928
Novelgene10798	LG35	+	18220251	18222119	1869
Novelgene1080	tig00001591_arrow	+	1232943	1234601	1659
Novelgene10800	LG35	+	18233074	18235044	1971
Novelgene10801	LG35	+	18238049	18242662	4614
Novelgene10802	LG35	+	18482022	18483661	1640
Novelgene10803	LG35	+	18535431	18535873	443
Novelgene10805	LG35	+	18689288	18693214	3927
Novelgene10810	LG35	+	19740993	19742306	1314
Novelgene10812	tig00016696_arrow	+	94980	95918	939
Novelgene10816	tig00214657_arrow	+	267562	268053	492
Novelgene10818	tig00214657_arrow	+	354843	356858	2016
Novelgene10819	tig00214657_arrow	+	520162	520541	380
Novelgene10823	tig00214657_arrow	+	699691	704571	4881
Novelgene10828	tig00214657_arrow	+	1012056	1016951	4896
Novelgene1083	tig00001591_arrow	+	1413730	1418185	4456
Novelgene10832	tig00215695_arrow	+	260617	287318	2549
Novelgene10833	tig00215695_arrow	+	301126	302719	1594
Novelgene1084	tig00001591_arrow	+	1469933	1470655	723
Novelgene10845	tig00015984_arrow	+	39535	40894	1360
Novelgene10848	tig00015984_arrow	+	156670	158026	1357
Novelgene1085	tig00001591_arrow	+	1513085	1515147	2063
Novelgene10850	tig00042427_arrow	+	104534	105087	554
Novelgene10855	tig00001733_arrow	+	64499	67870	3372
Novelgene10858	tig00001733_arrow	+	132921	137378	4458
Novelgene10859	tig00001733_arrow	+	245008	246859	1852
Novelgene1086	tig00001591_arrow	+	1533745	1536046	2302
Novelgene10864	tig00215828_arrow	+	135880	136659	780
Novelgene10865	tig00215828_arrow	+	178253	180874	2622
Novelgene10867	tig00003633_arrow	+	16401	16980	580
Novelgene1087	tig00001591_arrow	+	1585521	1590251	4678
Novelgene10870	tig00003633_arrow	+	202962	203403	442
Novelgene10871	tig00003633_arrow	+	569561	573620	4060
Novelgene10872	tig00003633_arrow	+	703026	703764	739
Novelgene10873	tig00003633_arrow	+	718202	719675	1474
Novelgene10874	tig00003633_arrow	+	754578	754979	402
Novelgene10879	tig00009130_arrow	+	409858	410829	972
Novelgene10882	tig00009130_arrow	+	575012	577509	2498
Novelgene10888	tig00009130_arrow	+	1254209	1256949	2741
Novelgene1089	tig00001591_arrow	+	1683060	1683467	408
Novelgene10892	tig00009672_arrow	+	88462	91402	2474
Novelgene10901	tig00215205_arrow	+	22317	24721	2405
Novelgene10903	tig00215205_arrow	+	52375	53573	1199
Novelgene10904	tig00215205_arrow	+	159386	168492	4725
Novelgene10906	tig00215205_arrow	+	243607	245380	1774
Novelgene10907	tig00215205_arrow	+	257451	258042	592
Novelgene10909	tig00215205_arrow	+	324582	327083	2502
Novelgene10911	tig00215205_arrow	+	523653	528463	4537
Novelgene10912	tig00215205_arrow	+	547695	549697	2003
Novelgene10913	tig00215205_arrow	+	558323	560392	2070
Novelgene10914	tig00215205_arrow	+	669838	671481	1644
Novelgene10915	tig00215205_arrow	+	786300	787102	231
Novelgene10918	tig00012867_arrow	+	9271	10377	1107
Novelgene1092	tig00001591_arrow	+	1903290	1903979	690
Novelgene10920	tig00216636_arrow	+	117497	118937	1441
Novelgene10922	tig00215260_arrow	+	10321	22226	2581
Novelgene10924	tig00214977_arrow	+	2718	31960	5040
Novelgene10926	tig00032475_arrow	+	8142	20796	1105
Novelgene10927	tig00215202_arrow	+	85766	87369	1604
Novelgene10930	tig00015424_arrow	+	28587	30890	2304
Novelgene10931	tig00041830_arrow	+	25571	27099	1529
Novelgene10932	tig00041830_arrow	+	106631	108170	1540
Novelgene10934	tig00217285_arrow	+	24077	24920	844
Novelgene10936	tig00032597_arrow	+	77225	85602	4632
Novelgene10942	tig00021405_arrow	+	44906	46887	1982
Novelgene10948	tig00014207_arrow	+	309226	310355	1130
Novelgene10949	tig00014207_arrow	+	630451	632278	1828
Novelgene10953	tig00014207_arrow	+	770792	772090	1299
Novelgene10956	tig00215085_arrow	+	13671	15304	1557
Novelgene10958	tig00214826_arrow	+	32721	41901	2192
Novelgene1096	tig00001591_arrow	+	2416627	2418350	1724
Novelgene10960	tig00214826_arrow	+	85422	89211	3477
Novelgene10962	tig00214826_arrow	+	370933	373658	2676
Novelgene10974	tig00002951_arrow	+	300535	301674	1140
Novelgene10976	tig00002951_arrow	+	534154	537886	3733
Novelgene10977	tig00002951_arrow	+	733231	736802	2785
Novelgene10979	tig00002951_arrow	+	1007917	1008455	539
Novelgene10980	tig00002951_arrow	+	1022985	1024771	1787
Novelgene10981	tig00002951_arrow	+	1037866	1038690	825
Novelgene10982	tig00002951_arrow	+	1093409	1097992	4584
Novelgene10985	tig00002951_arrow	+	1520309	1522078	1770
Novelgene10994	tig00008137_arrow	+	229496	229738	243
Novelgene10998	tig00008137_arrow	+	281441	282507	1067
Novelgene1100	tig00001591_arrow	+	2589416	2591539	2124
Novelgene11004	tig00008137_arrow	+	455984	456765	782
Novelgene11006	tig00215469_arrow	+	59499	63337	3268
Novelgene11009	tig00003277_arrow	+	26961	27300	340
Novelgene1101	tig00001591_arrow	+	2804566	2804920	355
Novelgene11012	tig00024851_arrow	+	56973	62432	4965
Novelgene11013	tig00024851_arrow	+	91549	94101	2553
Novelgene11016	tig00215772_arrow	+	77474	77695	222
Novelgene11018	tig00215812_arrow	+	5459	8166	2708
Novelgene11021	tig00037178_arrow	+	9248	15233	3330
Novelgene11024	tig00215916_arrow	+	12822	13840	1019
Novelgene11030	tig00217260_arrow	+	219349	225235	3518
Novelgene11031	tig00216661_arrow	+	10128	14697	4394
Novelgene11032	tig00215982_arrow	+	202393	207545	573
Novelgene11034	tig00214239_arrow	+	19643	24653	3286
Novelgene11037	tig00216206_arrow	+	56961	62077	4271
Novelgene11041	tig00216415_arrow	+	34511	35166	656
Novelgene11044	tig00216415_arrow	+	231907	233511	475
Novelgene11045	tig00217468_arrow	+	7869	8666	773
Novelgene11049	tig00036401_arrow	+	80721	81007	287
Novelgene1105	tig00001591_arrow	+	2867405	2868497	1093
Novelgene11053	tig00043543_arrow	+	8459	8722	264
Novelgene11055	tig00028419_arrow	+	23157	25344	2188
Novelgene11056	tig00008058_arrow	+	27302	31130	1660
Novelgene11058	tig00008058_arrow	+	303163	304169	1007
Novelgene11059	tig00008058_arrow	+	310606	312233	1628
Novelgene11061	tig00007533_arrow	+	12682	14177	1496
Novelgene11068	tig00215768_arrow	+	46968	47314	347
Novelgene11069	tig00028171_arrow	+	5561	6126	566
Novelgene11070	tig00040639_arrow	+	3725	3964	240
Novelgene11072	tig00002602_arrow	+	101610	103802	2193
Novelgene11073	tig00002602_arrow	+	104712	107962	3251
Novelgene11077	tig00017156_arrow	+	8985	9814	830
Novelgene11081	tig00215961_arrow	+	11958	14674	2717
Novelgene11083	tig00216545_arrow	+	22746	23622	877
Novelgene11085	tig00216545_arrow	+	390057	391224	1168
Novelgene1109	tig00216050_arrow	+	84544	85235	692
Novelgene11094	tig00013616_arrow	+	163554	163824	271
Novelgene11095	tig00039421_arrow	+	12053	14096	2044
Novelgene11100	tig00040590_arrow	+	14904	19654	4751
Novelgene11102	tig00216181_arrow	+	76878	77587	710
Novelgene11106	tig00018064_arrow	+	4322	7614	3291
Novelgene1111	tig00215876_arrow	+	29340	33532	2501
Novelgene11110	tig00037377_arrow	+	17623	19460	1838
Novelgene11113	LG25	+	39765	40086	322
Novelgene11115	LG25	+	134167	138298	4132
Novelgene11119	LG25	+	1709881	1710332	452
Novelgene1112	tig00029889_arrow	+	36202	37813	1612
Novelgene11120	LG25	+	1868508	1869777	1270
Novelgene11122	LG25	+	1964093	1965316	1224
Novelgene11125	LG25	+	2396558	2397495	938
Novelgene11126	LG25	+	2759601	2761978	2378
Novelgene11129	LG25	+	3232234	3234230	1997
Novelgene11130	LG25	+	3260488	3262919	2432
Novelgene11135	LG25	+	3698055	3699664	1610
Novelgene11137	LG25	+	4074228	4076782	2555
Novelgene11138	LG25	+	4088166	4090246	2081
Novelgene11139	LG25	+	4121633	4122435	803
Novelgene11142	LG25	+	4178686	4182316	3072
Novelgene11143	LG25	+	4456989	4460665	2730
Novelgene11145	LG25	+	4563582	4564768	1187
Novelgene11147	LG25	+	5000571	5003290	2720
Novelgene1115	tig00215632_arrow	+	88734	89054	321
Novelgene11150	LG25	+	5041151	5044072	2922
Novelgene11151	LG25	+	5048758	5049852	1077
Novelgene11154	LG25	+	5319796	5341975	1289
Novelgene11155	LG25	+	5474592	5476995	2404
Novelgene11156	LG25	+	5507558	5509590	2033
Novelgene11158	LG25	+	5701747	5704475	2729
Novelgene11159	LG25	+	5726525	5730239	3715
Novelgene1116	tig00215632_arrow	+	110117	115032	4916
Novelgene11160	LG25	+	5819179	5824520	3642
Novelgene11161	LG25	+	5858315	5860207	1893
Novelgene11163	LG25	+	6249367	6250829	1463
Novelgene11166	LG25	+	6888099	6889154	1056
Novelgene11167	LG25	+	6901401	6903130	1730
Novelgene11168	LG25	+	6933673	6935872	2200
Novelgene11169	LG25	+	7422282	7423163	882
Novelgene11171	LG25	+	7513262	7514316	1055
Novelgene11172	LG25	+	7539628	7543937	3550
Novelgene11173	LG25	+	7680448	7680818	371
Novelgene11174	LG25	+	7847707	7849861	2155
Novelgene11178	LG25	+	8139315	8140083	769
Novelgene11179	LG25	+	8506714	8507188	475
Novelgene11182	LG25	+	8720877	8729835	4742
Novelgene11183	LG25	+	8890463	8892923	2461
Novelgene11185	LG25	+	9832051	9832514	464
Novelgene11186	LG25	+	9975959	9978401	2443
Novelgene11188	LG25	+	10398111	10398759	649
Novelgene11189	LG25	+	10616980	10618903	1924
Novelgene1119	tig00017243_arrow	+	66627	71182	4556
Novelgene11191	LG25	+	10657244	10659444	2201
Novelgene11192	LG25	+	10660601	10666315	4714
Novelgene11196	LG25	+	10734486	10735800	1315
Novelgene11199	LG25	+	10753967	10758735	4769
Novelgene11200	LG25	+	10760496	10764897	4402
Novelgene11203	LG25	+	10804320	10805853	1534
Novelgene11204	LG25	+	10888546	10889663	1118
Novelgene11205	LG25	+	10896047	10898132	2086
Novelgene11207	LG25	+	10949889	10952432	2544
Novelgene1121	tig00017243_arrow	+	90561	92489	1929
Novelgene11210	LG25	+	11200052	11217735	4673
Novelgene11213	LG25	+	11693725	11694047	323
Novelgene11215	LG25	+	11912640	11913569	930
Novelgene11216	LG25	+	11917855	11918787	933
Novelgene11217	LG25	+	11940943	11943140	2198
Novelgene11219	LG25	+	12067563	12068805	1243
Novelgene11223	LG25	+	12321258	12323535	2278
Novelgene11226	LG25	+	12463397	12466165	2769
Novelgene11228	LG25	+	12592103	12593542	1440
Novelgene11230	LG25	+	12872899	12873149	251
Novelgene11232	LG25	+	13153849	13157414	3149
Novelgene11235	LG25	+	13199875	13201429	1555
Novelgene11239	LG25	+	13348155	13349489	1335
Novelgene11240	LG25	+	13351554	13353835	2282
Novelgene11244	LG25	+	13538758	13542451	3197
Novelgene11247	LG25	+	13641625	13644398	2774
Novelgene11249	LG25	+	13892903	13893468	566
Novelgene11251	LG25	+	13902811	13905008	2198
Novelgene11252	LG25	+	13909934	13912776	2843
Novelgene11265	LG25	+	15420942	15422641	1700
Novelgene11266	LG25	+	15423371	15427216	3846
Novelgene11267	LG25	+	15608246	15610267	2022
Novelgene11269	LG25	+	15909206	15914123	3646
Novelgene11270	LG25	+	16121350	16121772	423
Novelgene11273	LG25	+	16570262	16572361	2040
Novelgene11276	LG25	+	17421246	17421885	640
Novelgene11277	LG25	+	17449632	17454132	4501
Novelgene11278	LG25	+	17784618	17785915	1298
Novelgene11279	LG25	+	17799056	17801423	2368
Novelgene11280	LG25	+	17813872	17814132	261
Novelgene11283	LG25	+	17846051	17847075	1025
Novelgene11284	LG25	+	17867924	17872810	4484
Novelgene11285	LG25	+	17912889	17917511	4623
Novelgene11286	LG25	+	17918085	17922793	4709
Novelgene11294	LG25	+	18983960	18986169	2210
Novelgene11296	LG25	+	19135180	19140480	4045
Novelgene1130	tig00216160_arrow	+	681716	684111	1974
Novelgene11301	LG25	+	20033297	20034006	710
Novelgene11309	LG25	+	20675679	20680762	4721
Novelgene11310	LG25	+	20686430	20688323	1894
Novelgene11315	LG25	+	20902879	20905733	2855
Novelgene11317	LG25	+	21012289	21012560	272
Novelgene11323	LG25	+	21343739	21345838	2100
Novelgene11326	LG25	+	21476588	21478604	2017
Novelgene11327	LG25	+	21495916	21498131	2216
Novelgene11328	LG25	+	21519664	21525237	4369
Novelgene11329	LG25	+	21634439	21634698	260
Novelgene11331	LG25	+	21844200	21845413	1214
Novelgene11333	LG25	+	21920648	21924083	3435
Novelgene11336	LG25	+	22288397	22293359	3210
Novelgene11339	LG25	+	22825317	22827458	2142
Novelgene11341	LG25	+	22877030	22880020	2277
Novelgene11345	LG25	+	23092996	23094233	1238
Novelgene11346	LG25	+	23299535	23301492	1958
Novelgene11348	LG24	+	215336	216033	698
Novelgene11349	LG24	+	217143	219892	2750
Novelgene11350	LG24	+	236576	236945	370
Novelgene11351	LG24	+	271099	275758	4581
Novelgene11352	LG24	+	309629	311252	1624
Novelgene11353	LG24	+	316972	318505	1534
Novelgene11354	LG24	+	572466	573869	1404
Novelgene11355	LG24	+	650428	651548	1121
Novelgene11357	LG24	+	780529	783622	3081
Novelgene11361	LG24	+	1056537	1057704	1168
Novelgene11364	LG24	+	1506650	1506913	264
Novelgene11367	LG24	+	2033336	2036783	3448
Novelgene11368	LG24	+	2040070	2041811	1742
Novelgene11369	LG24	+	2078727	2080887	2161
Novelgene11370	LG24	+	2109670	2110295	626
Novelgene11371	LG24	+	2117808	2120118	2296
Novelgene11372	LG24	+	2146752	2148161	1410
Novelgene11373	LG24	+	2413891	2415840	1950
Novelgene11376	LG24	+	2537528	2540586	3059
Novelgene11377	LG24	+	2580118	2581802	1685
Novelgene1138	tig00005797_arrow	+	189636	193683	4048
Novelgene11383	LG24	+	3042788	3049431	4408
Novelgene11385	LG24	+	3076207	3077047	841
Novelgene11386	LG24	+	3114083	3117045	2410
Novelgene11387	LG24	+	3118221	3119384	945
Novelgene11389	LG24	+	3172604	3173766	1163
Novelgene11392	LG24	+	3413922	3414221	300
Novelgene11395	LG24	+	3703145	3703777	633
Novelgene11399	LG24	+	4416226	4419256	3031
Novelgene11400	LG24	+	4429932	4434358	4427
Novelgene11401	LG24	+	4457811	4461485	3672
Novelgene11403	LG24	+	4604882	4607802	2921
Novelgene11404	LG24	+	4678347	4679647	1301
Novelgene11405	LG24	+	4733215	4735118	1904
Novelgene11406	LG24	+	4747039	4749685	2647
Novelgene11408	LG24	+	4774201	4778974	4630
Novelgene11409	LG24	+	4834805	4839409	4605
Novelgene11413	LG24	+	5048966	5050856	1891
Novelgene11414	LG24	+	5116304	5119598	3237
Novelgene11415	LG24	+	5130553	5134883	4331
Novelgene11417	LG24	+	5462591	5463924	1334
Novelgene11421	LG24	+	6390716	6391019	304
Novelgene11431	LG24	+	7343439	7343697	259
Novelgene11434	LG24	+	7627714	7628321	608
Novelgene11435	LG24	+	7653935	7654724	790
Novelgene11436	LG24	+	7756093	7756990	898
Novelgene11440	LG24	+	8220754	8222605	1852
Novelgene11441	LG24	+	8480052	8484789	3339
Novelgene11444	LG24	+	8774776	8777100	2325
Novelgene11451	LG24	+	9394305	9397946	3387
Novelgene11454	LG24	+	9769374	9771482	2109
Novelgene11459	LG24	+	10540272	10544295	4024
Novelgene11461	LG24	+	10921343	10921608	266
Novelgene11462	LG24	+	10997863	10998337	475
Novelgene11463	LG24	+	11069093	11071644	1751
Novelgene11466	LG24	+	11348538	11350878	2341
Novelgene11470	LG24	+	11860192	11860494	303
Novelgene11472	LG24	+	11935780	11937956	2110
Novelgene11473	LG24	+	12199871	12202762	2892
Novelgene11475	LG24	+	12236308	12238486	1533
Novelgene11476	LG24	+	12240565	12242442	1878
Novelgene11477	LG24	+	12252096	12254108	2013
Novelgene11484	LG24	+	12889250	12890123	874
Novelgene11489	LG24	+	13718979	13721121	2143
Novelgene11490	LG24	+	13745623	13748829	3102
Novelgene11491	LG24	+	13971068	14025865	4737
Novelgene11495	LG24	+	14114313	14116778	2466
Novelgene11497	LG24	+	14221948	14224258	2311
Novelgene11500	LG24	+	14489479	14490795	1317
Novelgene11503	LG24	+	14524120	14529601	4046
Novelgene11505	LG24	+	14537943	14543895	4072
Novelgene11506	LG24	+	14566670	14567799	1130
Novelgene11508	LG24	+	15405981	15407322	1342
Novelgene11510	LG24	+	15419134	15419638	505
Novelgene11513	LG24	+	15896669	15896919	251
Novelgene11514	LG24	+	15919965	15921575	1611
Novelgene11515	LG24	+	16167942	16172196	4204
Novelgene11516	LG24	+	16205043	16209830	4788
Novelgene11524	LG24	+	16641169	16642248	1080
Novelgene11526	LG24	+	16715319	16720974	4183
Novelgene11529	LG24	+	17011604	17011937	334
Novelgene11530	LG24	+	17017565	17018490	926
Novelgene11531	LG24	+	17087890	17089894	2005
Novelgene11532	LG24	+	17098153	17098798	646
Novelgene11533	LG24	+	17104763	17104974	212
Novelgene11534	LG24	+	17121800	17126118	4319
Novelgene11535	LG24	+	17276913	17281386	4474
Novelgene11536	LG24	+	17337883	17339346	1464
Novelgene11539	LG24	+	17812492	17815456	2965
Novelgene11541	LG24	+	17870944	17872822	1879
Novelgene11547	LG24	+	18031743	18032254	512
Novelgene11551	LG24	+	18266374	18268627	2254
Novelgene11554	LG24	+	18331431	18333841	2411
Novelgene1156	tig00214900_arrow	+	110197	111637	1441
Novelgene11562	LG24	+	19458180	19467720	4540
Novelgene11563	LG24	+	19497765	19498702	938
Novelgene11564	LG24	+	19550985	19555112	4128
Novelgene11566	LG24	+	20131870	20133364	1495
Novelgene11569	LG24	+	20541809	20542446	638
Novelgene11572	LG24	+	20946914	20947877	964
Novelgene11574	LG24	+	21058944	21060815	1872
Novelgene11575	LG24	+	21219971	21223428	3458
Novelgene11576	LG24	+	21445759	21554172	3039
Novelgene11579	LG24	+	21719338	21723872	4485
Novelgene11580	LG24	+	21743852	21745675	1821
Novelgene11583	LG24	+	21786187	21786610	424
Novelgene11584	LG24	+	21794356	21798150	3795
Novelgene11587	LG24	+	22005190	22008614	2418
Novelgene11588	LG24	+	22775670	22777727	1974
Novelgene1159	tig00009729_arrow	+	140471	141218	748
Novelgene11591	LG27	+	472634	475934	2291
Novelgene11592	LG27	+	531147	532942	1796
Novelgene11593	LG27	+	778797	780498	1702
Novelgene1160	tig00009729_arrow	+	154764	158949	2666
Novelgene11604	LG27	+	1074581	1077766	3087
Novelgene11605	LG27	+	1088132	1090711	2580
Novelgene1161	tig00009729_arrow	+	168240	168496	257
Novelgene11610	LG27	+	1596021	1597108	1088
Novelgene11614	LG27	+	1650460	1651603	1144
Novelgene11616	LG27	+	1751822	1755375	3554
Novelgene11617	LG27	+	1762804	1763416	613
Novelgene11618	LG27	+	2149855	2167328	4529
Novelgene11619	LG27	+	2170217	2171848	1632
Novelgene11620	LG27	+	2195237	2199462	4226
Novelgene11622	LG27	+	3042676	3045054	2379
Novelgene11623	LG27	+	3113515	3114319	805
Novelgene11629	LG27	+	4148221	4150861	2641
Novelgene11630	LG27	+	4190005	4190684	680
Novelgene11635	LG27	+	4941480	4942089	610
Novelgene11636	LG27	+	5210702	5212245	997
Novelgene11640	LG27	+	5552521	5554467	1947
Novelgene11641	LG27	+	5603824	5605821	1998
Novelgene11643	LG27	+	6367688	6368182	495
Novelgene11648	LG27	+	6801928	6803527	1600
Novelgene11649	LG27	+	6884207	6884565	359
Novelgene11652	LG27	+	7331830	7333864	2035
Novelgene11653	LG27	+	7454298	7454933	636
Novelgene11654	LG27	+	7519540	7522119	2580
Novelgene11655	LG27	+	7523010	7524580	1571
Novelgene11657	LG27	+	7701440	7702651	661
Novelgene11659	LG27	+	7742391	7743362	972
Novelgene11660	LG27	+	7747167	7748340	1174
Novelgene11663	LG27	+	8006695	8010283	3589
Novelgene11665	LG27	+	8058775	8059324	550
Novelgene11669	LG27	+	8403625	8404001	377
Novelgene11670	LG27	+	8455908	8457086	1179
Novelgene11673	LG27	+	8613600	8614949	1350
Novelgene11674	LG27	+	8754312	8756882	2571
Novelgene11676	LG27	+	8903930	8904276	347
Novelgene11680	LG27	+	9609917	9610443	527
Novelgene11683	LG27	+	9823977	9824404	428
Novelgene11685	LG27	+	10384282	10386517	2236
Novelgene11692	LG27	+	11325904	11328875	2760
Novelgene11693	LG27	+	11334207	11337496	3098
Novelgene11694	LG27	+	11389291	11391760	2470
Novelgene11696	LG27	+	11500277	11501778	1502
Novelgene11698	LG27	+	11666924	11669067	2144
Novelgene1170	tig00215795_arrow	+	36572	38925	2354
Novelgene11701	LG27	+	11748619	11750953	2335
Novelgene11702	LG27	+	11955416	11958009	2254
Novelgene11705	LG27	+	12141561	12143905	2345
Novelgene11706	LG27	+	12145560	12146101	542
Novelgene11710	LG27	+	12221081	12223049	1969
Novelgene11711	LG27	+	12246259	12246854	596
Novelgene11712	LG27	+	12300245	12301066	822
Novelgene11717	LG27	+	12880768	12881705	938
Novelgene11718	LG27	+	12897003	12899514	2512
Novelgene11719	LG27	+	12936229	12938981	2753
Novelgene11724	LG27	+	13815336	13818316	2050
Novelgene11726	LG27	+	13912717	13913363	647
Novelgene11727	LG27	+	13914147	13917147	3001
Novelgene11728	LG27	+	14030690	14031349	660
Novelgene1173	tig00018967_arrow	+	44151	46425	2275
Novelgene11730	LG27	+	14502872	14504056	1185
Novelgene11732	LG27	+	14547126	14547698	573
Novelgene11736	LG27	+	14755432	14755843	412
Novelgene11738	LG27	+	14768056	14769081	1026
Novelgene11739	LG27	+	14944047	14945070	1024
Novelgene1174	tig00216649_arrow	+	48883	51604	2722
Novelgene11740	LG27	+	15061305	15062333	1029
Novelgene11741	LG27	+	15142056	15146116	4061
Novelgene11744	LG27	+	15518617	15527059	3107
Novelgene11749	LG27	+	15971850	15972085	236
Novelgene11750	LG27	+	15977985	15978589	605
Novelgene11751	LG27	+	15996085	15998797	2713
Novelgene11754	LG27	+	16137792	16142010	3519
Novelgene11755	LG27	+	16159208	16160051	844
Novelgene11757	LG27	+	16173614	16179172	4071
Novelgene11759	LG27	+	16287302	16288203	902
Novelgene11764	LG27	+	16723527	16725782	2256
Novelgene11769	LG27	+	17408573	17409046	474
Novelgene11771	LG27	+	17678863	17682084	3222
Novelgene11774	LG27	+	18329393	18332343	2275
Novelgene11776	LG27	+	18417273	18421385	1375
Novelgene11779	LG27	+	18477108	18480648	3541
Novelgene11780	LG27	+	18481622	18483942	2164
Novelgene11781	LG27	+	18491308	18492966	1659
Novelgene11785	LG27	+	18574926	18576181	1256
Novelgene11788	LG27	+	18675904	18676229	326
Novelgene11793	LG27	+	18888168	18890831	2290
Novelgene11795	LG27	+	19204714	19205093	380
Novelgene11800	LG27	+	19251571	19252143	573
Novelgene11804	LG27	+	19604061	19604754	694
Novelgene11806	LG27	+	19619701	19621371	1671
Novelgene11807	LG27	+	19697999	19698389	391
Novelgene11815	LG27	+	20404630	20405403	696
Novelgene11819	LG27	+	20560630	20561627	998
Novelgene11821	LG27	+	20834463	20838502	4040
Novelgene11823	LG27	+	20915235	20920980	5319
Novelgene11824	LG27	+	21188312	21189948	1416
Novelgene11826	LG27	+	21228561	21230294	1734
Novelgene11827	LG27	+	21346378	21348058	1681
Novelgene11835	LG27	+	21879152	21880737	1586
Novelgene11836	LG27	+	21908524	21909822	1299
Novelgene1184	tig00217328_arrow	+	61591	64722	3132
Novelgene11840	LG27	+	22873171	22873432	262
Novelgene11842	LG27	+	23215677	23216187	511
Novelgene11843	LG27	+	23805933	23807109	1177
Novelgene11845	LG27	+	23862084	23866482	4213
Novelgene11847	LG27	+	23872936	23874230	1295
Novelgene11848	LG27	+	23890055	23891781	1727
Novelgene11849	LG27	+	23986962	23987400	439
Novelgene11851	LG27	+	24056907	24057122	216
Novelgene11853	LG27	+	24550398	24550795	398
Novelgene11854	LG27	+	24565742	24567996	2255
Novelgene11855	LG27	+	24611379	24612260	882
Novelgene11856	LG27	+	24626174	24628685	2512
Novelgene11857	LG27	+	24948633	24954162	3407
Novelgene11858	LG27	+	24955333	24957230	1898
Novelgene11859	LG27	+	24964692	24983347	2275
Novelgene1186	tig00217328_arrow	+	125254	129844	4591
Novelgene11869	LG27	+	26666014	26666918	905
Novelgene11870	LG27	+	26718544	26723380	2304
Novelgene11872	LG27	+	26900934	26902005	1072
Novelgene11875	LG27	+	27286199	27287279	1081
Novelgene11876	LG27	+	27304114	27306479	1216
Novelgene11877	LG27	+	27884575	27886980	2036
Novelgene11879	LG27	+	28042418	28043056	639
Novelgene11880	LG27	+	28051250	28051924	675
Novelgene11882	LG27	+	28089373	28091275	1903
Novelgene11883	LG27	+	28107442	28109730	2289
Novelgene11894	LG27	+	29515840	29518519	2661
Novelgene11897	LG27	+	29897180	29906250	4188
Novelgene11899	LG27	+	30031132	30031360	229
Novelgene1190	tig00217328_arrow	+	175369	178280	2912
Novelgene11900	LG27	+	30058150	30058745	596
Novelgene11901	LG27	+	30541636	30542915	1280
Novelgene11902	LG27	+	30694894	30696801	1908
Novelgene11903	LG27	+	30796674	30798882	2209
Novelgene11904	LG27	+	30829619	30831199	1581
Novelgene11905	LG27	+	30848974	30851339	2193
Novelgene11907	LG27	+	31191774	31192934	1161
Novelgene11909	LG26	+	167341	218267	4294
Novelgene1191	tig00217328_arrow	+	184821	190799	4622
Novelgene11911	LG26	+	242521	245483	2963
Novelgene11914	LG26	+	390389	392400	2012
Novelgene11915	LG26	+	409386	409653	268
Novelgene11917	LG26	+	460121	462004	1883
Novelgene11918	LG26	+	468977	470087	1111
Novelgene1192	tig00217328_arrow	+	194417	195945	1529
Novelgene11920	LG26	+	622004	623931	1928
Novelgene11921	LG26	+	649728	651576	1849
Novelgene11923	LG26	+	810149	810722	574
Novelgene11924	LG26	+	1023974	1024756	249
Novelgene11925	LG26	+	1179250	1180838	1589
Novelgene11926	LG26	+	1534021	1535239	1219
Novelgene11927	LG26	+	2224705	2226906	2202
Novelgene11930	LG26	+	2666118	2667627	1510
Novelgene11931	LG26	+	2988224	2989524	1301
Novelgene11933	LG26	+	3010066	3011809	1744
Novelgene11934	LG26	+	3072178	3075274	3097
Novelgene11935	LG26	+	3157841	3158191	351
Novelgene11936	LG26	+	3300859	3303166	2199
Novelgene11945	LG26	+	4317555	4320308	2754
Novelgene11949	LG26	+	4668854	4672354	3499
Novelgene11951	LG26	+	4683056	4683416	361
Novelgene11952	LG26	+	4685007	4688238	3232
Novelgene11954	LG26	+	4738662	4743166	4505
Novelgene11955	LG26	+	5198609	5199126	518
Novelgene11957	LG26	+	5213406	5216839	3434
Novelgene11960	LG26	+	5577875	5579128	1254
Novelgene11964	LG26	+	5835884	5836275	392
Novelgene11965	LG26	+	6480902	6486265	1573
Novelgene11966	LG26	+	6501389	6507571	4459
Novelgene11968	LG26	+	6519449	6524364	4916
Novelgene11969	LG26	+	6538520	6543017	4437
Novelgene11971	LG26	+	6553670	6557347	2969
Novelgene11972	LG26	+	6732383	6740792	4327
Novelgene11973	LG26	+	6742991	6745299	2309
Novelgene11976	LG26	+	7019962	7022443	2482
Novelgene11977	LG26	+	7032801	7033489	689
Novelgene11978	LG26	+	7111728	7111980	253
Novelgene11980	LG26	+	7380452	7384145	3694
Novelgene11983	LG26	+	8152774	8154202	1429
Novelgene11986	LG26	+	8226355	8228351	1997
Novelgene11987	LG26	+	8262808	8264814	2007
Novelgene11989	LG26	+	8451291	8455461	4104
Novelgene11993	LG26	+	8924252	8924589	338
Novelgene11994	LG26	+	8926100	8927263	1164
Novelgene11995	LG26	+	9009434	9009796	363
Novelgene11998	LG26	+	9128680	9133412	4733
Novelgene11999	LG26	+	9137442	9141427	3986
Novelgene1200	tig00014308_arrow	+	155971	159142	3172
Novelgene12004	LG26	+	9649055	9649441	387
Novelgene12005	LG26	+	9695057	9696989	1933
Novelgene12009	LG26	+	10231800	10233259	1460
Novelgene1201	tig00014308_arrow	+	408459	408971	513
Novelgene12013	LG26	+	10878071	10882328	4258
Novelgene12016	LG26	+	11823425	11825674	2038
Novelgene12026	LG26	+	12574361	12574580	220
Novelgene12031	LG26	+	12754663	12755035	373
Novelgene12032	LG26	+	12766537	12768244	1708
Novelgene12033	LG26	+	12772289	12777917	3150
Novelgene12034	LG26	+	12779348	12780898	1551
Novelgene12039	LG26	+	13538979	13542035	3057
Novelgene12041	LG26	+	13974440	13978709	4270
Novelgene12042	LG26	+	14066508	14069108	2152
Novelgene12045	LG26	+	14087061	14087364	304
Novelgene12046	LG26	+	14165557	14169930	3521
Novelgene12047	LG26	+	14183025	14184752	1728
Novelgene12050	LG26	+	14393098	14395165	2068
Novelgene12051	LG26	+	14406097	14407441	1345
Novelgene12052	LG26	+	14412739	14413615	877
Novelgene12059	LG26	+	15086665	15092444	4430
Novelgene1206	tig00014308_arrow	+	957490	962896	4323
Novelgene12064	LG26	+	15194981	15197990	2197
Novelgene12065	LG26	+	15357517	15357737	221
Novelgene12066	LG26	+	15437782	15438006	225
Novelgene12068	LG26	+	15739211	15740307	1097
Novelgene12072	LG26	+	16026044	16027201	1158
Novelgene12074	LG26	+	16159204	16164070	4866
Novelgene12077	LG26	+	16321416	16326065	4524
Novelgene12078	LG26	+	16330702	16334560	3792
Novelgene12080	LG26	+	16561878	16562103	226
Novelgene12084	LG26	+	16912770	16913449	680
Novelgene12090	LG26	+	17858198	17859533	1336
Novelgene12092	LG26	+	17970735	17972002	1268
Novelgene12094	LG26	+	18118227	18118843	617
Novelgene12095	LG26	+	18329133	18330799	1667
Novelgene12096	LG26	+	18683849	18685770	1825
Novelgene12097	LG26	+	18750953	18751586	634
Novelgene12099	LG26	+	18871436	18876245	4746
Novelgene12100	LG26	+	19033588	19039832	4650
Novelgene12102	LG26	+	19261637	19266188	4552
Novelgene12106	LG26	+	20012022	20013138	1117
Novelgene12108	LG26	+	20061111	20062535	1425
Novelgene12109	LG26	+	20078106	20079765	1660
Novelgene12110	LG26	+	20104208	20104674	467
Novelgene12112	LG26	+	20767401	20768616	1216
Novelgene12114	LG26	+	21990367	21991287	921
Novelgene12115	LG26	+	22050178	22051781	1604
Novelgene12116	LG26	+	22057347	22064430	3006
Novelgene12117	LG26	+	22252645	22257253	4609
Novelgene12118	LG26	+	22798374	22800800	2427
Novelgene1212	tig00006248_arrow	+	151738	152156	419
Novelgene12120	LG26	+	23041934	23043133	1200
Novelgene12121	LG26	+	23248592	23250459	1868
Novelgene12122	LG26	+	23250857	23251473	617
Novelgene12124	LG26	+	23537048	23539456	2162
Novelgene12126	LG26	+	23714335	23715542	1208
Novelgene12128	LG26	+	23821094	23823811	2718
Novelgene12131	LG26	+	24125179	24125403	225
Novelgene12133	LG21	+	43691	44807	1117
Novelgene12136	LG21	+	310461	312391	1931
Novelgene12140	LG21	+	409402	410555	1154
Novelgene12141	LG21	+	423735	424007	273
Novelgene12143	LG21	+	432073	432462	390
Novelgene12144	LG21	+	448773	449112	340
Novelgene12148	LG21	+	842664	843023	360
Novelgene1215	tig00024596_arrow	+	30933	32820	1888
Novelgene12150	LG21	+	879598	881350	1753
Novelgene12152	LG21	+	944363	946765	2403
Novelgene12154	LG21	+	1330633	1331467	835
Novelgene12155	LG21	+	1341070	1344315	3246
Novelgene1216	tig00024596_arrow	+	57614	60030	2417
Novelgene12161	LG21	+	1644193	1644405	213
Novelgene12162	LG21	+	1647517	1648977	1461
Novelgene12163	LG21	+	1650027	1651983	1957
Novelgene12164	LG21	+	1653251	1653462	212
Novelgene12167	LG21	+	1861151	1862586	1436
Novelgene12168	LG21	+	1875463	1877688	2226
Novelgene1217	tig00024596_arrow	+	60797	65467	4671
Novelgene12170	LG21	+	2683277	2685176	1900
Novelgene12173	LG21	+	2811556	2811989	434
Novelgene12176	LG21	+	3027972	3029779	982
Novelgene12177	LG21	+	3064305	3066097	1793
Novelgene12178	LG21	+	3399695	3400700	1006
Novelgene12179	LG21	+	3420848	3425518	4671
Novelgene1218	tig00050868_arrow	+	32335	38883	4206
Novelgene12183	LG21	+	3988330	3990159	1830
Novelgene12188	LG21	+	4288838	4293472	4635
Novelgene1219	tig00054174_arrow	+	30335	32078	1744
Novelgene12190	LG21	+	4355982	4356739	758
Novelgene12191	LG21	+	4455458	4457688	2231
Novelgene12192	LG21	+	4473417	4474749	1333
Novelgene12195	LG21	+	4607507	4608403	897
Novelgene12196	LG21	+	4663403	4664679	1277
Novelgene12198	LG21	+	4868776	4870150	1375
Novelgene12200	LG21	+	5152137	5156798	4662
Novelgene12203	LG21	+	5494987	5495848	862
Novelgene12204	LG21	+	5496751	5501491	4741
Novelgene12208	LG21	+	5537457	5539112	1656
Novelgene1221	tig00217163_arrow	+	23004	24677	1674
Novelgene12213	LG21	+	6673766	6674781	1016
Novelgene12216	LG21	+	6779518	6779932	415
Novelgene12218	LG21	+	6789819	6791908	2090
Novelgene12219	LG21	+	6831380	6833152	1773
Novelgene12226	LG21	+	7195717	7199586	2638
Novelgene12228	LG21	+	7681492	7682892	1401
Novelgene1223	tig00048498_arrow	+	43891	44805	915
Novelgene12233	LG21	+	7865460	7866660	1201
Novelgene12237	LG21	+	7907964	7912812	4849
Novelgene12245	LG21	+	8193086	8196776	3532
Novelgene12247	LG21	+	8315177	8318075	1936
Novelgene12248	LG21	+	8322990	8327807	4555
Novelgene12251	LG21	+	8668748	8670455	1708
Novelgene12258	LG21	+	9306138	9306761	235
Novelgene12259	LG21	+	9363374	9365293	1920
Novelgene12261	LG21	+	9493175	9493440	266
Novelgene12263	LG21	+	9544596	9546796	2201
Novelgene12267	LG21	+	9998183	10000725	2543
Novelgene12270	LG21	+	10079773	10080133	361
Novelgene12271	LG21	+	10086259	10086763	505
Novelgene12273	LG21	+	10096824	10105074	4866
Novelgene12275	LG21	+	10116809	10121418	4604
Novelgene12277	LG21	+	10218944	10223201	4258
Novelgene12278	LG21	+	10275835	10278956	3122
Novelgene12282	LG21	+	10612777	10619498	3061
Novelgene12283	LG21	+	10733691	10735832	2142
Novelgene12286	LG21	+	11094780	11095067	288
Novelgene12287	LG21	+	11098392	11098723	332
Novelgene12292	LG21	+	11299280	11300613	1334
Novelgene12294	LG21	+	11424035	11427030	2996
Novelgene12295	LG21	+	11949852	11953168	3317
Novelgene12299	LG21	+	12127008	12131763	4756
Novelgene12301	LG21	+	12261553	12268143	4763
Novelgene12302	LG21	+	12281142	12282722	1581
Novelgene12306	LG21	+	12381750	12382656	907
Novelgene12310	LG21	+	12777646	12778759	1109
Novelgene12313	LG21	+	13068047	13070178	2132
Novelgene12316	LG21	+	13421896	13423165	1270
Novelgene12319	LG21	+	13637251	13640701	3451
Novelgene12323	LG21	+	13697374	13701948	4575
Novelgene12325	LG21	+	13875809	13876159	351
Novelgene12334	LG21	+	14734777	14736083	1307
Novelgene12336	LG21	+	14820394	14823267	2022
Novelgene12337	LG21	+	14968928	14969137	210
Novelgene12339	LG21	+	16009148	16009386	239
Novelgene12340	LG21	+	16054397	16058727	4331
Novelgene12342	LG21	+	16075242	16078095	2007
Novelgene12344	LG21	+	16593968	16604419	5050
Novelgene12350	LG21	+	17694937	17698999	4063
Novelgene12353	LG21	+	17873445	17874383	939
Novelgene12355	LG21	+	18031366	18032541	1176
Novelgene12356	LG21	+	18282303	18283845	1543
Novelgene12357	LG21	+	19310049	19313820	3772
Novelgene12358	LG21	+	19317360	19321053	3688
Novelgene12359	LG21	+	19382647	19383093	447
Novelgene1236	LG47	+	1594481	1595339	859
Novelgene12360	LG21	+	19402490	19405631	2429
Novelgene12362	LG21	+	19506625	19508784	2160
Novelgene12363	LG21	+	19538906	19540196	1291
Novelgene12365	LG21	+	19573286	19576585	3300
Novelgene12366	LG21	+	19584882	19585252	371
Novelgene12367	LG21	+	19666545	19666758	214
Novelgene12371	LG21	+	19956266	19958669	2404
Novelgene12372	LG21	+	20399493	20404558	5060
Novelgene12373	LG21	+	20448942	20451947	3006
Novelgene12375	LG21	+	20997711	20998231	521
Novelgene12377	LG21	+	21226715	21229940	3217
Novelgene12379	LG21	+	21535050	21535953	904
Novelgene12380	LG21	+	21559421	21565719	4838
Novelgene12382	LG21	+	21681464	21683256	1607
Novelgene12386	LG21	+	22395705	22397097	1393
Novelgene12387	LG21	+	22430878	22433519	2430
Novelgene12388	LG21	+	22699344	22701526	2183
Novelgene12394	LG21	+	23415529	23416832	219
Novelgene12397	LG21	+	23592691	23599258	4238
Novelgene12400	LG21	+	24098424	24099165	664
Novelgene12404	LG21	+	25023532	25025729	2198
Novelgene12405	LG21	+	25031457	25034907	2995
Novelgene12407	LG21	+	25187189	25191796	4608
Novelgene12408	LG21	+	25323087	25348866	4561
Novelgene12412	LG21	+	26046313	26053041	884
Novelgene12413	LG21	+	26059399	26062856	2548
Novelgene12415	LG21	+	26065723	26066584	862
Novelgene12416	LG21	+	26067388	26071273	2511
Novelgene12417	LG21	+	26072489	26073438	950
Novelgene12419	LG21	+	26184541	26195746	4603
Novelgene12423	LG20	+	136508	138778	2271
Novelgene12425	LG20	+	450137	453481	3255
Novelgene12426	LG20	+	555121	556055	935
Novelgene12428	LG20	+	886852	888505	1654
Novelgene12432	LG20	+	1562916	1565720	2569
Novelgene12435	LG20	+	1701323	1702907	1585
Novelgene12437	LG20	+	1732013	1732501	489
Novelgene12439	LG20	+	1767839	1768561	723
Novelgene12440	LG20	+	1913563	1915811	2249
Novelgene12441	LG20	+	2000137	2001613	1477
Novelgene12443	LG20	+	2206683	2208087	1405
Novelgene12445	LG20	+	2587822	2588635	814
Novelgene12447	LG20	+	2614832	2616918	1990
Novelgene12448	LG20	+	2617398	2619055	1310
Novelgene1245	LG47	+	2251301	2251612	312
Novelgene12450	LG20	+	3114304	3116754	2451
Novelgene12459	LG20	+	4235352	4237506	2155
Novelgene12462	LG20	+	5059938	5061578	1641
Novelgene12463	LG20	+	5104632	5106674	2043
Novelgene12464	LG20	+	5135607	5136688	411
Novelgene12468	LG20	+	5357400	5358418	1019
Novelgene12470	LG20	+	5552186	5554347	2162
Novelgene12471	LG20	+	5659126	5659760	635
Novelgene12473	LG20	+	5761741	5763636	1896
Novelgene12476	LG20	+	6327610	6328326	717
Novelgene12479	LG20	+	6633424	6635393	1970
Novelgene12481	LG20	+	6673499	6675302	1804
Novelgene12483	LG20	+	6737914	6738262	349
Novelgene12487	LG20	+	6992755	6997133	4379
Novelgene12488	LG20	+	7163233	7186954	4348
Novelgene12489	LG20	+	7202116	7203546	1431
Novelgene1249	LG47	+	2946976	2947520	545
Novelgene12490	LG20	+	7207497	7210048	2552
Novelgene12491	LG20	+	7219330	7222241	2912
Novelgene12492	LG20	+	7509730	7510470	741
Novelgene12493	LG20	+	7519048	7519634	587
Novelgene12494	LG20	+	7781739	7784595	2857
Novelgene12496	LG20	+	7991988	7997477	2937
Novelgene12497	LG20	+	8008088	8010269	2128
Novelgene1250	LG47	+	3025223	3027701	496
Novelgene12501	LG20	+	8505595	8506053	459
Novelgene12502	LG20	+	8661858	8666488	4312
Novelgene12503	LG20	+	8701263	8705259	3997
Novelgene12504	LG20	+	8711042	8713588	2547
Novelgene12506	LG20	+	8751919	8752902	984
Novelgene1251	LG47	+	3041722	3044497	2716
Novelgene12512	LG20	+	9307131	9307411	281
Novelgene12513	LG20	+	9493347	9503472	4162
Novelgene12514	LG20	+	9564773	9565028	256
Novelgene12516	LG20	+	9635356	9636155	800
Novelgene12518	LG20	+	9665354	9665850	497
Novelgene12519	LG20	+	9674246	9681620	2984
Novelgene12520	LG20	+	9721667	9726255	4569
Novelgene1253	LG47	+	3076374	3078506	2133
Novelgene12533	LG20	+	11106098	11107476	1379
Novelgene12535	LG20	+	11499062	11500330	1269
Novelgene12536	LG20	+	11525853	11527330	1478
Novelgene12538	LG20	+	11548327	11548936	610
Novelgene12542	LG20	+	12120420	12126615	4461
Novelgene12543	LG20	+	12154250	12167420	1108
Novelgene1255	LG47	+	3285674	3288076	2403
Novelgene12554	LG20	+	13476352	13479481	3042
Novelgene12557	LG20	+	14098054	14099809	1756
Novelgene12559	LG20	+	14277809	14278875	1067
Novelgene12560	LG20	+	14366008	14372856	4628
Novelgene12565	LG20	+	14640807	14641516	710
Novelgene12568	LG20	+	14823921	14827002	3082
Novelgene1257	LG47	+	3869001	3871563	2563
Novelgene12570	LG20	+	15179079	15182333	3180
Novelgene12574	LG20	+	15809595	15812155	2561
Novelgene12580	LG20	+	16362953	16363890	938
Novelgene12582	LG20	+	16415286	16417327	2042
Novelgene12583	LG20	+	16480733	16483456	2724
Novelgene12585	LG20	+	16585115	16589711	4597
Novelgene12586	LG20	+	16637201	16638072	741
Novelgene12588	LG20	+	16719128	16719532	405
Novelgene12589	LG20	+	16754982	16759293	4312
Novelgene12590	LG20	+	17657312	17659435	2063
Novelgene12591	LG20	+	18005101	18005332	232
Novelgene12595	LG20	+	20013301	20014270	970
Novelgene12597	LG20	+	20056985	20061391	4402
Novelgene12598	LG20	+	20066449	20066941	493
Novelgene12599	LG20	+	20199921	20201006	1086
Novelgene1260	LG47	+	3985034	3986240	1207
Novelgene12604	LG20	+	20546504	20549437	2934
Novelgene12605	LG20	+	20550384	20552931	2548
Novelgene12606	LG20	+	20599042	20601719	2616
Novelgene12609	LG20	+	20640832	20643059	2228
Novelgene12610	LG20	+	20716939	20722198	3555
Novelgene12613	LG20	+	20904829	20905151	323
Novelgene12615	LG20	+	20974764	20975554	791
Novelgene12617	LG20	+	21436421	21439552	2533
Novelgene12619	LG20	+	22259896	22263648	3702
Novelgene1262	LG47	+	4208623	4210635	2013
Novelgene12620	LG20	+	22366303	22367922	1620
Novelgene12623	LG20	+	22490486	22491667	1182
Novelgene12626	LG20	+	22599845	22600500	656
Novelgene12631	LG20	+	23084522	23086021	1500
Novelgene12632	LG20	+	23107025	23109111	2087
Novelgene12633	LG20	+	23124317	23126066	1750
Novelgene12636	LG20	+	23765913	23766418	506
Novelgene12638	LG20	+	23788616	23790528	1913
Novelgene12642	LG20	+	24107003	24109108	2106
Novelgene12644	LG20	+	24234649	24235305	657
Novelgene12645	LG20	+	24310858	24311588	731
Novelgene12650	LG20	+	24409302	24411689	1754
Novelgene12653	LG20	+	25189171	25191590	2420
Novelgene1266	LG47	+	4471258	4471849	592
Novelgene12661	LG20	+	26071490	26074191	2702
Novelgene12664	LG20	+	26117142	26122964	4515
Novelgene12665	LG20	+	26148337	26149485	1149
Novelgene12666	LG20	+	26150973	26153352	2380
Novelgene12667	LG20	+	26176422	26177428	1007
Novelgene12668	LG20	+	26255261	26255609	349
Novelgene1267	LG47	+	4532258	4534910	2653
Novelgene12672	LG20	+	26504931	26509550	3344
Novelgene12676	LG20	+	27504054	27506591	2538
Novelgene12678	LG20	+	27519866	27520358	493
Novelgene12679	LG20	+	27521256	27524515	3260
Novelgene1268	LG47	+	4640908	4641921	1014
Novelgene12684	LG20	+	27669638	27670985	1348
Novelgene12685	LG20	+	27687735	27690007	2273
Novelgene12686	LG20	+	27960125	27960400	276
Novelgene12689	LG20	+	28390034	28391399	1366
Novelgene1269	LG47	+	4755732	4759685	3954
Novelgene12694	LG20	+	28447496	28448485	990
Novelgene12695	LG20	+	28448705	28448909	205
Novelgene12696	LG23	+	3186	5263	2078
Novelgene12699	LG23	+	73869	75424	1556
Novelgene1270	LG47	+	4841350	4846756	4785
Novelgene12701	LG23	+	226120	227354	1235
Novelgene12703	LG23	+	379921	380160	240
Novelgene12705	LG23	+	431711	435759	2076
Novelgene12706	LG23	+	454643	463818	4359
Novelgene12707	LG23	+	578312	579274	963
Novelgene12708	LG23	+	585235	585935	701
Novelgene12710	LG23	+	678364	680214	1851
Novelgene12711	LG23	+	696611	698427	1817
Novelgene12712	LG23	+	966642	967249	608
Novelgene12714	LG23	+	1122808	1126891	4084
Novelgene12717	LG23	+	1188942	1192291	2476
Novelgene12719	LG23	+	1207906	1209465	1560
Novelgene12720	LG23	+	1257122	1264206	4781
Novelgene12721	LG23	+	1309292	1312878	3587
Novelgene12728	LG23	+	1895704	1896155	452
Novelgene12731	LG23	+	2644214	2646891	2678
Novelgene12733	LG23	+	2693705	2699653	2967
Novelgene12734	LG23	+	3426792	3428979	2188
Novelgene12740	LG23	+	4388675	4389446	772
Novelgene12748	LG23	+	4823978	4824343	366
Novelgene12749	LG23	+	4847773	4851737	3216
Novelgene12754	LG23	+	5402285	5403760	1476
Novelgene12757	LG23	+	5476893	5477329	437
Novelgene12766	LG23	+	6670631	6671213	583
Novelgene12769	LG23	+	6796201	6796796	596
Novelgene12771	LG23	+	6827593	6828030	438
Novelgene12772	LG23	+	7329892	7330130	239
Novelgene12773	LG23	+	7400302	7401239	938
Novelgene12774	LG23	+	7421223	7422816	1594
Novelgene12776	LG23	+	7730452	7731959	1508
Novelgene12778	LG23	+	7990535	7992689	2155
Novelgene12779	LG23	+	8010929	8012947	2019
Novelgene1278	LG47	+	5272035	5272309	275
Novelgene12782	LG23	+	8520749	8521810	1062
Novelgene12783	LG23	+	8560503	8560952	450
Novelgene12784	LG23	+	8645797	8646638	842
Novelgene12785	LG23	+	8678551	8678794	244
Novelgene12786	LG23	+	8695096	8696797	1702
Novelgene12787	LG23	+	8710036	8713161	3126
Novelgene12788	LG23	+	8765449	8765748	300
Novelgene1279	LG47	+	5310028	5313784	3535
Novelgene12796	LG23	+	10901695	10903148	1157
Novelgene1280	LG47	+	5353685	5356503	2819
Novelgene12800	LG23	+	11191011	11191815	805
Novelgene12804	LG23	+	12381693	12387959	4659
Novelgene12805	LG23	+	12604993	12612149	4258
Novelgene12809	LG23	+	13452675	13453796	1122
Novelgene12811	LG23	+	13805924	13807158	1235
Novelgene12812	LG23	+	14231416	14233428	2013
Novelgene12818	LG23	+	15147887	15150519	2633
Novelgene12819	LG23	+	15263055	15265209	2155
Novelgene12822	LG23	+	15439379	15440991	1613
Novelgene12824	LG23	+	15590350	15591089	740
Novelgene12825	LG23	+	15638975	15640461	1487
Novelgene12826	LG23	+	15651557	15652468	912
Novelgene12828	LG23	+	15946035	15948373	2339
Novelgene12829	LG23	+	15968106	15968912	807
Novelgene1283	LG47	+	6107847	6108138	292
Novelgene12834	LG23	+	16099996	16102459	2464
Novelgene12836	LG23	+	16858630	16860991	2362
Novelgene12837	LG23	+	16881414	16882874	1461
Novelgene12838	LG23	+	16961474	16961678	205
Novelgene1284	LG47	+	6108951	6110691	1741
Novelgene12840	LG23	+	17187288	17189147	1860
Novelgene12841	LG23	+	17202081	17203169	1089
Novelgene12842	LG23	+	17209778	17210335	558
Novelgene12843	LG23	+	17328589	17330873	2285
Novelgene12852	LG23	+	18391715	18392236	522
Novelgene12853	LG23	+	18536112	18536594	483
Novelgene12854	LG23	+	18594624	18595052	429
Novelgene12855	LG23	+	18937861	18942205	798
Novelgene12857	LG23	+	19094290	19098910	4621
Novelgene12859	LG23	+	19198847	19199130	284
Novelgene1286	LG47	+	6182351	6208239	4890
Novelgene12860	LG23	+	19397860	19401410	3551
Novelgene12861	LG23	+	19496795	19500236	775
Novelgene12867	LG22	+	347307	347553	247
Novelgene12868	LG22	+	780533	780930	398
Novelgene12869	LG22	+	781444	786724	2713
Novelgene12871	LG22	+	1227324	1230309	1812
Novelgene12874	LG22	+	1595165	1595370	206
Novelgene12880	LG22	+	2596960	2600046	1528
Novelgene12881	LG22	+	2680159	2706515	3081
Novelgene12882	LG22	+	2749538	2751155	1618
Novelgene12885	LG22	+	2975305	2975811	507
Novelgene12886	LG22	+	3028240	3034511	1283
Novelgene12888	LG22	+	3894655	3896374	1397
Novelgene12889	LG22	+	3994747	3995815	962
Novelgene1289	LG47	+	6464223	6466900	2384
Novelgene12890	LG22	+	4047481	4174165	2951
Novelgene12893	LG22	+	5143639	5146048	2290
Novelgene12895	LG22	+	5376595	5380661	4067
Novelgene1290	LG47	+	6490663	6495210	4548
Novelgene12902	LG22	+	5639315	5640483	1169
Novelgene12905	LG22	+	5733155	5734617	1344
Novelgene1291	LG47	+	6497621	6498802	1182
Novelgene12911	LG22	+	6651311	6662728	4222
Novelgene12915	LG22	+	7102098	7176123	5559
Novelgene12916	LG22	+	7176518	7177611	1094
Novelgene12917	LG22	+	7264820	7268249	3159
Novelgene12918	LG22	+	7367786	7368219	434
Novelgene12920	LG22	+	7409282	7412296	1652
Novelgene12923	LG22	+	7570370	7573788	3419
Novelgene12925	LG22	+	7667794	7669290	1497
Novelgene12926	LG22	+	7684270	7687112	2843
Novelgene12927	LG22	+	7709273	7710777	1505
Novelgene12928	LG22	+	7724363	7726959	2597
Novelgene12929	LG22	+	7739933	7741026	1094
Novelgene1293	LG47	+	6673050	6674854	1805
Novelgene12930	LG22	+	7762171	7763134	964
Novelgene12931	LG22	+	7779313	7780824	1512
Novelgene12937	LG22	+	8445239	8445672	434
Novelgene12938	LG22	+	8477166	8477623	458
Novelgene12941	LG22	+	8674471	8676058	1588
Novelgene12942	LG22	+	8896409	8897800	1392
Novelgene12946	LG22	+	9187839	9190102	2264
Novelgene12947	LG22	+	9203502	9206166	2665
Novelgene12948	LG22	+	9267263	9268378	1116
Novelgene12951	LG22	+	9551038	9554745	3708
Novelgene12953	LG22	+	9564736	9569514	4779
Novelgene12957	LG22	+	10018864	10022032	3169
Novelgene12958	LG22	+	10034380	10035644	1265
Novelgene1296	LG47	+	6711154	6712357	1204
Novelgene12960	LG22	+	10512010	10513993	1984
Novelgene12963	LG22	+	10975316	10977825	1663
Novelgene12965	LG22	+	11372550	11374299	1750
Novelgene12966	LG22	+	11414861	11417694	2834
Novelgene12967	LG22	+	11491916	11492225	310
Novelgene12968	LG22	+	11784947	11787020	2074
Novelgene12969	LG22	+	11837540	11839437	1898
Novelgene1297	LG47	+	6716462	6718498	2037
Novelgene12971	LG22	+	11916254	11917352	1099
Novelgene12976	LG22	+	12440335	12444585	2604
Novelgene12977	LG22	+	12518598	12519158	561
Novelgene1298	LG47	+	6783568	6787586	4019
Novelgene12981	LG22	+	12815178	12816405	1228
Novelgene12984	LG22	+	12926373	12927437	1062
Novelgene12985	LG22	+	12932765	12933190	426
Novelgene12987	LG22	+	14139819	14141816	1998
Novelgene12989	LG22	+	14369661	14370021	361
Novelgene12992	LG22	+	14862302	14864634	2333
Novelgene12993	LG22	+	15274993	15278356	2492
Novelgene12995	LG22	+	15313108	15315252	2080
Novelgene12996	LG22	+	15328904	15331349	2446
Novelgene12997	LG22	+	15771909	15772906	998
Novelgene12998	LG22	+	15853697	15856995	2151
Novelgene12999	LG22	+	16194949	16199897	4949
Novelgene13000	LG22	+	16205127	16205859	733
Novelgene13003	LG22	+	16668453	16668680	228
Novelgene1301	LG47	+	6942017	6944701	2685
Novelgene13010	LG22	+	17556808	17558254	1447
Novelgene13012	LG22	+	17595302	17597404	2103
Novelgene13016	LG22	+	17801388	17857346	3720
Novelgene13017	LG22	+	17861154	17864542	3389
Novelgene13020	LG22	+	18146730	18147135	406
Novelgene13021	LG22	+	18170074	18172326	2253
Novelgene13022	LG22	+	18181322	18187350	4045
Novelgene13023	LG22	+	18191609	18195011	3403
Novelgene13024	LG22	+	18207902	18212300	4218
Novelgene13029	LG22	+	18316897	18371189	4446
Novelgene13031	LG22	+	18441501	18445788	2476
Novelgene13036	LG22	+	20761957	20765032	2258
Novelgene13037	LG22	+	20890546	20891815	1270
Novelgene13040	LG22	+	21390642	21390937	296
Novelgene13042	LG22	+	22412306	22412790	485
Novelgene13043	LG22	+	22604925	22605202	278
Novelgene13045	LG22	+	22653747	22658234	4488
Novelgene13046	LG22	+	22794894	22796714	1821
Novelgene13048	LG22	+	22952510	22954054	1545
Novelgene13049	LG22	+	22958030	22959378	1349
Novelgene13051	LG22	+	22980035	22981992	1958
Novelgene13052	LG22	+	22998274	22999569	1296
Novelgene13053	LG22	+	23655280	23656522	1243
Novelgene13058	LG22	+	24237944	24239653	1710
Novelgene13059	LG22	+	24547076	24547690	605
Novelgene13062	LG22	+	24819900	24820483	584
Novelgene13063	LG22	+	25034990	25035571	582
Novelgene13064	LG22	+	25308695	25309213	519
Novelgene13066	LG22	+	25543421	25544311	891
Novelgene13069	LG22	+	26046581	26047063	483
Novelgene13071	LG22	+	26198051	26200352	2302
Novelgene13072	LG22	+	26266382	26269246	2238
Novelgene13073	LG22	+	26535279	26536131	853
Novelgene13074	LG22	+	27094805	27096116	1312
Novelgene13075	LG22	+	27163185	27164813	1629
Novelgene13077	LG22	+	27366836	27369965	3130
Novelgene1308	LG47	+	7745202	7745644	443
Novelgene13083	LG22	+	28404432	28405274	843
Novelgene13089	LG22	+	29028106	29033332	3725
Novelgene1309	LG47	+	7770854	7773620	2767
Novelgene13092	LG22	+	29639430	29639707	278
Novelgene13094	LG22	+	30157102	30221581	3162
Novelgene13100	LG22	+	30525306	30525911	606
Novelgene13107	LG22	+	31817487	31818017	531
Novelgene13109	LG22	+	31827417	31828740	1324
Novelgene13118	LG22	+	32310756	32311125	370
Novelgene1312	LG47	+	7912966	7913380	415
Novelgene13121	LG22	+	32655892	32656477	586
Novelgene13127	LG22	+	33286477	33286862	386
Novelgene13128	LG22	+	33333103	33334193	1091
Novelgene13129	LG22	+	33366124	33367149	938
Novelgene13132	LG22	+	33753043	33754357	1315
Novelgene13134	LG22	+	33958600	33958970	371
Novelgene13142	LG29	+	516544	519057	2514
Novelgene13143	LG29	+	634554	635687	1008
Novelgene13145	LG29	+	807690	808327	638
Novelgene13146	LG29	+	919514	921549	2036
Novelgene1315	LG47	+	8896024	8899146	3108
Novelgene13151	LG29	+	1204444	1205729	1286
Novelgene13152	LG29	+	1225122	1234985	4420
Novelgene13154	LG29	+	1272556	1273236	681
Novelgene13155	LG29	+	1350697	1350986	290
Novelgene13156	LG29	+	1366418	1370329	2280
Novelgene1316	LG47	+	9470397	9473305	2797
Novelgene13161	LG29	+	1688593	1689567	793
Novelgene13162	LG29	+	1881353	1882405	1053
Novelgene13163	LG29	+	1887159	1894897	3360
Novelgene13164	LG29	+	2462144	2464579	2436
Novelgene13169	LG29	+	3149911	3152218	2246
Novelgene13171	LG29	+	3306105	3306603	499
Novelgene13174	LG29	+	3578814	3581593	2780
Novelgene13179	LG29	+	3789182	3792115	2934
Novelgene1318	LG47	+	9633763	9635042	1167
Novelgene13182	LG29	+	4504133	4504470	338
Novelgene13183	LG29	+	4687671	4687901	231
Novelgene13184	LG29	+	4783079	4785124	2046
Novelgene13187	LG29	+	5491139	5499023	4888
Novelgene13190	LG29	+	5708058	5708418	361
Novelgene13192	LG29	+	5952580	5954187	1608
Novelgene13193	LG29	+	6156645	6159119	2475
Novelgene13198	LG29	+	6755809	6756572	764
Novelgene13199	LG29	+	6765146	6765771	626
Novelgene13201	LG29	+	7089289	7092921	3633
Novelgene13208	LG29	+	7643808	7645019	1212
Novelgene13211	LG29	+	7846184	7850785	4602
Novelgene13212	LG29	+	8168182	8172397	4215
Novelgene13216	LG29	+	8208454	8210735	2282
Novelgene13218	LG29	+	8411462	8412225	764
Novelgene13222	LG29	+	8947509	8952237	4729
Novelgene13223	LG29	+	9677042	9678315	1274
Novelgene13224	LG29	+	9707226	9708550	1325
Novelgene13226	LG29	+	9769844	9774326	4483
Novelgene13230	LG29	+	10010575	10015097	4523
Novelgene13233	LG29	+	10782384	10786548	4165
Novelgene13234	LG29	+	10822948	10825652	2705
Novelgene13235	LG29	+	10990048	10996722	4408
Novelgene13237	LG29	+	11010473	11012473	2001
Novelgene13238	LG29	+	11021091	11024819	3729
Novelgene13239	LG29	+	11224012	11224548	537
Novelgene13241	LG29	+	11266785	11269108	2324
Novelgene13244	LG29	+	11538793	11539177	385
Novelgene13246	LG29	+	11751850	11752913	1064
Novelgene13253	LG29	+	12003103	12005096	1994
Novelgene13256	LG29	+	12095851	12098586	2482
Novelgene13259	LG29	+	12429274	12431239	1966
Novelgene1326	LG47	+	10368036	10370362	1373
Novelgene13260	LG29	+	12437321	12440850	3530
Novelgene13261	LG29	+	12449124	12453734	4478
Novelgene13263	LG29	+	12519779	12523862	4084
Novelgene13266	LG29	+	12718951	12721412	2104
Novelgene13269	LG29	+	12764874	12767295	2422
Novelgene13270	LG29	+	13150569	13155531	4963
Novelgene13276	LG29	+	13503553	13507754	4202
Novelgene13278	LG29	+	14669095	14669595	248
Novelgene13280	LG29	+	14733368	14737331	3964
Novelgene13289	LG29	+	15164641	15165380	740
Novelgene1329	LG47	+	10753531	10757851	4120
Novelgene13290	LG29	+	15193357	15194642	1286
Novelgene13299	LG29	+	15677600	15683914	4096
Novelgene13302	LG29	+	15991145	15992382	1238
Novelgene13303	LG29	+	16098974	16100392	1419
Novelgene13307	LG29	+	16469530	16470932	1403
Novelgene13308	LG29	+	16514446	16518747	4302
Novelgene13312	LG29	+	16558498	16563365	4863
Novelgene13313	LG29	+	16580763	16582376	1614
Novelgene13314	LG29	+	16609358	16615843	4652
Novelgene13315	LG29	+	16623275	16626574	3215
Novelgene13316	LG29	+	16650095	16652573	2479
Novelgene13319	LG29	+	17278833	17279826	994
Novelgene13320	LG29	+	17285908	17289071	3115
Novelgene13323	LG29	+	17438185	17439027	843
Novelgene13328	LG29	+	17962783	17963409	483
Novelgene13329	LG29	+	18321189	18322505	1317
Novelgene1333	LG47	+	11050978	11052400	1423
Novelgene13331	LG29	+	18491189	18495857	4571
Novelgene13336	LG29	+	19184655	19190321	3629
Novelgene13338	LG29	+	19483575	19487395	3821
Novelgene13343	LG29	+	20761159	20762842	1684
Novelgene13344	LG29	+	20841425	20841870	446
Novelgene13345	LG29	+	20852387	20854386	1167
Novelgene13346	LG29	+	21004413	21004714	302
Novelgene13348	LG29	+	21279408	21289127	1370
Novelgene1335	LG47	+	11182517	11183741	1225
Novelgene13350	LG29	+	21332597	21332853	257
Novelgene13353	LG29	+	21622865	21628098	3915
Novelgene13354	LG29	+	21628977	21630106	1130
Novelgene13356	LG29	+	21846659	21848362	1704
Novelgene13358	LG29	+	22358367	22359993	1627
Novelgene13364	LG29	+	23258683	23259327	645
Novelgene1337	LG47	+	11391783	11393507	1725
Novelgene13371	LG29	+	23580100	23581042	943
Novelgene13372	LG28	+	16526	18808	2283
Novelgene13373	LG28	+	206229	206432	204
Novelgene13376	LG28	+	250954	252059	1106
Novelgene13379	LG28	+	688051	688257	207
Novelgene13380	LG28	+	783696	784104	409
Novelgene13382	LG28	+	1647591	1648918	1328
Novelgene13384	LG28	+	1778822	1780187	1366
Novelgene13391	LG28	+	3034543	3059680	2078
Novelgene13395	LG28	+	3359869	3360917	1049
Novelgene13396	LG28	+	3544095	3551045	1082
Novelgene13400	LG28	+	4433108	4434289	1182
Novelgene13404	LG28	+	4841577	4841861	285
Novelgene13407	LG28	+	5068548	5072850	2766
Novelgene1341	LG47	+	12133260	12135002	1743
Novelgene13413	LG28	+	5682561	5684261	1701
Novelgene13414	LG28	+	5858996	5861851	2856
Novelgene13417	LG28	+	6123106	6178564	4864
Novelgene1342	LG47	+	12151040	12151566	527
Novelgene13421	LG28	+	6268174	6268464	291
Novelgene13422	LG28	+	6373539	6374948	1410
Novelgene13423	LG28	+	6495887	6496193	307
Novelgene13424	LG28	+	6500821	6505463	4643
Novelgene13428	LG28	+	6705537	6707892	2356
Novelgene13429	LG28	+	6837497	6838990	348
Novelgene13433	LG28	+	7407977	7409257	1281
Novelgene13434	LG28	+	7427525	7429786	2262
Novelgene13436	LG28	+	7593746	7594043	298
Novelgene13437	LG28	+	7709977	7712400	2212
Novelgene13440	LG28	+	7881168	7881584	417
Novelgene13445	LG28	+	8328201	8329792	1592
Novelgene13446	LG28	+	8391169	8394900	1838
Novelgene13452	LG28	+	8689654	8710708	4548
Novelgene13453	LG28	+	8885684	8888903	3220
Novelgene13457	LG28	+	9152432	9155432	3001
Novelgene13460	LG28	+	9192473	9192724	252
Novelgene13461	LG28	+	9269212	9270626	1415
Novelgene13463	LG28	+	9720730	9722120	1391
Novelgene1347	LG47	+	12499294	12500237	420
Novelgene13470	LG28	+	10348908	10351070	2163
Novelgene13479	LG28	+	11173934	11176604	2671
Novelgene13485	LG28	+	11437743	11440476	2734
Novelgene13489	LG28	+	12515645	12518923	1754
Novelgene1349	LG47	+	13505365	13513910	4151
Novelgene13490	LG28	+	12546684	12548820	2137
Novelgene13491	LG28	+	12823307	12825788	2482
Novelgene13493	LG28	+	13140307	13142112	1806
Novelgene13495	LG28	+	13259352	13261546	2195
Novelgene13500	LG28	+	13722121	13722513	393
Novelgene13504	LG28	+	14078069	14078361	293
Novelgene13505	LG28	+	14078470	14079056	587
Novelgene13506	LG28	+	14086406	14091498	2110
Novelgene13508	LG28	+	14124216	14128591	4376
Novelgene13509	LG28	+	14512690	14516253	3564
Novelgene1351	LG47	+	13678624	13679442	819
Novelgene13510	LG28	+	14852436	14852707	272
Novelgene13511	LG28	+	14987464	14989905	2441
Novelgene13514	LG28	+	15057681	15058687	1007
Novelgene13517	LG28	+	15244252	15248839	4588
Novelgene13518	LG28	+	15287742	15309189	4490
Novelgene13523	LG28	+	15929267	15931511	2245
Novelgene13524	LG28	+	15939178	15941866	2689
Novelgene13528	LG28	+	16026424	16028491	2068
Novelgene13532	LG28	+	16292145	16294342	2198
Novelgene13533	LG28	+	16448285	16449263	979
Novelgene13538	LG28	+	16899980	16900678	699
Novelgene13539	LG28	+	16986200	16988489	2290
Novelgene13540	LG28	+	17010384	17011526	1143
Novelgene13542	LG28	+	17157441	17160467	3025
Novelgene13544	LG28	+	17270176	17272755	2580
Novelgene13549	LG28	+	17440256	17441410	1155
Novelgene13550	LG28	+	17443939	17444798	561
Novelgene13551	LG28	+	17460714	17460955	242
Novelgene13552	LG28	+	17469842	17472037	2196
Novelgene13554	LG28	+	17537286	17541357	1422
Novelgene13560	LG28	+	18370009	18372427	2419
Novelgene13563	LG28	+	18897603	18899451	1766
Novelgene13566	LG28	+	19153607	19155085	1085
Novelgene13567	LG28	+	19158305	19158815	511
Novelgene13568	LG28	+	19199968	19201459	1412
Novelgene13569	LG28	+	19205003	19206880	1878
Novelgene13574	LG28	+	19629221	19637204	4266
Novelgene13578	LG28	+	19998039	19999696	1658
Novelgene13579	LG28	+	20011099	20014420	3322
Novelgene13582	LG28	+	20259652	20262447	2796
Novelgene13589	LG28	+	21476021	21478952	2932
Novelgene13590	LG28	+	21833109	21836295	3187
Novelgene13593	LG28	+	22053633	22054887	1255
Novelgene13594	LG28	+	22079888	22080588	701
Novelgene13599	LG28	+	22423966	22428151	4055
Novelgene13600	LG28	+	22440546	22441691	1146
Novelgene13601	LG28	+	22482401	22487080	4524
Novelgene13604	LG28	+	22548987	22553341	4346
Novelgene13606	LG28	+	22760328	22763890	3563
Novelgene13607	LG28	+	22778961	22782193	3233
Novelgene1361	LG47	+	15700510	15701254	745
Novelgene13610	LG28	+	22809215	22813241	4027
Novelgene13611	LG28	+	22831394	22832859	1466
Novelgene13612	LG28	+	22835538	22837433	1896
Novelgene13613	LG28	+	22910935	22914694	3702
Novelgene13614	LG28	+	23065229	23065712	484
Novelgene13617	LG28	+	23396135	23402840	4483
Novelgene13619	LG28	+	23434119	23436678	2560
Novelgene13620	LG28	+	23554219	23558606	1958
Novelgene13621	LG28	+	23564284	23564509	226
Novelgene13623	LG28	+	24115849	24119090	3242
Novelgene13625	LG28	+	24738889	24739125	237
Novelgene13629	LG28	+	24973818	24978407	4590
Novelgene1363	tig00013688_arrow	+	144712	145074	363
Novelgene13633	tig00215459_arrow	+	122278	123744	1467
Novelgene13635	tig00035559_arrow	+	73064	75857	2794
Novelgene13638	tig00034017_arrow	+	1568	3690	2123
Novelgene13641	tig00011097_arrow	+	22957	24804	1848
Novelgene13645	tig00005421_arrow	+	72913	75078	2166
Novelgene13646	tig00005421_arrow	+	93814	97323	2496
Novelgene13647	tig00017200_arrow	+	28591	30328	1701
Novelgene13648	tig00051521_arrow	+	10196	11399	1204
Novelgene1365	tig00020406_arrow	+	94447	95586	1140
Novelgene13651	tig00003137_arrow	+	44095	45598	1504
Novelgene13652	tig00007488_arrow	+	29638	29862	225
Novelgene13654	tig00031054_arrow	+	95328	95987	660
Novelgene13655	tig00031054_arrow	+	100605	101549	945
Novelgene13657	tig00009975_arrow	+	24830	29382	4553
Novelgene13659	tig00215867_arrow	+	32251	32917	667
Novelgene13660	tig00214902_arrow	+	262441	262945	505
Novelgene13661	tig00214902_arrow	+	596521	598791	1993
Novelgene13664	tig00019517_arrow	+	161126	166138	4703
Novelgene13665	tig00028889_arrow	+	4133	6606	2456
Novelgene13666	tig00028889_arrow	+	27655	29282	1628
Novelgene13668	tig00003015_arrow	+	17601	18985	1385
Novelgene13671	tig00214933_arrow	+	22839	27676	4838
Novelgene13674	tig00036718_arrow	+	15853	20894	2341
Novelgene13675	tig00036718_arrow	+	105449	119290	4526
Novelgene13679	tig00037076_arrow	+	77392	80487	3096
Novelgene1368	tig00215575_arrow	+	192122	197594	1963
Novelgene13680	tig00037076_arrow	+	187812	189785	1771
Novelgene13684	tig00021055_arrow	+	276403	278786	2384
Novelgene13686	tig00020494_arrow	+	53128	55308	1929
Novelgene13688	tig00215656_arrow	+	9702	9951	250
Novelgene13690	tig00014498_arrow	+	5346	7987	2642
Novelgene13696	tig00215359_arrow	+	19657	20941	1285
Novelgene13703	tig00215898_arrow	+	19851	23826	3976
Novelgene13705	tig00022685_arrow	+	21072	22026	955
Novelgene13706	tig00217292_arrow	+	278700	279855	1156
Novelgene13708	tig00029160_arrow	+	142777	144568	1792
Novelgene13709	tig00029160_arrow	+	158413	161199	2787
Novelgene1371	tig00009996_arrow	+	49585	53908	4323
Novelgene13712	tig00215390_arrow	+	16134	19105	2851
Novelgene13713	tig00215390_arrow	+	19620	24138	4519
Novelgene13715	tig00215390_arrow	+	78057	82967	4909
Novelgene13722	tig00021008_arrow	+	471417	471936	520
Novelgene13723	tig00001751_arrow	+	305198	314289	952
[truncated: 4,910 more rows]

## Sheet: known-gene-loci
Gene_id	chromosome	Strand	start	end	length
CA00000009	LG8	-	9274258	9281235	1903
CA00000011	LG8	+	9307371	9331809	4514
CA00000012	LG8	-	9326681	9342188	4729
CA00000024	LG8	+	9458564	9464948	3760
CA00000042	LG8	+	9900321	9906047	2636
CA00000058	LG8	+	10195934	10228631	2655
CA00000064	LG8	+	10392469	10450013	4921
CA00000068	LG8	+	10502714	10512353	4714
CA00000071	LG8	+	10526853	10531720	1948
CA00000112	LG34	+	13568309	13604317	4464
CA00000137	LG34	+	12429271	12438989	3314
CA00000143	LG34	-	12192846	12200575	1963
CA00000197	LG34	+	11300877	11312195	2691
CA00000199	LG34	-	11191148	11230295	3157
CA00000226	LG34	+	10390828	10406405	6165
CA00000228	LG34	+	10372920	10378889	3048
CA00000233	LG34	+	10172141	10180549	3823
CA00000250	LG34	+	9897568	9905037	5809
CA00000263	LG34	+	9592364	9621471	4168
CA00000270	LG34	+	9458818	9471813	5073
CA00000276	LG34	+	9324856	9333678	3234
CA00000301	LG34	+	8895700	8918428	3910
CA00000307	LG34	-	8516822	8526034	5277
CA00000403	LG34	+	5633519	5654467	4650
CA00000406	LG34	+	5343066	5522664	84268
CA00000453	LG7	+	12189825	12271779	4719
CA00000456	LG7	+	12302831	12405979	5646
CA00000481	LG7	+	13191627	13196921	3157
CA00000490	LG7	+	13386169	13418551	4699
CA00000493	LG7	+	13443907	13460360	2804
CA00000495	LG7	+	13518115	13556884	4834
CA00000511	LG7	+	14083990	14086922	2933
CA00000512	LG7	+	14087971	14107707	4934
CA00000539	LG7	+	14559838	14567825	1985
CA00000545	LG7	-	14680958	14700109	4640
CA00000547	LG7	-	14752100	14761756	4720
CA00000548	LG7	-	14763024	14780479	3045
CA00000560	LG7	+	15846031	15859735	5322
CA00000567	LG7	+	16063844	16072665	2022
CA00000575	LG7	+	16264674	16268311	2379
CA00000591	LG7	-	16579001	16616024	3561
CA00000609	LG7	+	16777699	16788241	4277
CA00000629	LG7	+	17173675	17187322	4646
CA00000635	LG7	+	17297541	17317057	5536
CA00000645	LG7	+	17420995	17531525	4512
CA00000672	LG7	+	18272395	18317396	6593
CA00000674	LG7	+	18329477	18333259	2026
CA00000696	LG7	+	18649092	18660336	4273
CA00000787	LG5	+	30022687	30029455	1775
CA00000822	LG5	+	30753391	30759796	4281
CA00000850	LG5	+	31235408	31251310	4623
CA00000877	LG16	+	19415948	19420511	3610
CA00000878	LG16	+	19402974	19409920	4745
CA00000885	LG16	+	19341899	19347327	2743
CA00000886	LG16	+	19329010	19340075	1608
CA00000911	LG16	+	18871498	18875157	1858
CA00000933	LG16	+	18527877	18547456	4778
CA00000937	LG16	+	18457168	18464786	3843
CA00000952	LG16	+	18242250	18245397	1499
CA00000961	LG16	+	18048585	18059378	5022
CA00000989	LG16	+	17706079	17723176	4538
CA00000990	LG16	+	17686714	17705563	4035
CA00000992	LG16	+	17659211	17672208	5749
CA00000998	LG16	+	17519624	17548218	4572
CA00001002	LG16	+	17408891	17412553	1517
CA00001026	LG16	+	16965809	16981705	6725
CA00001028	LG16	-	16944967	16947724	1397
CA00001064	LG16	+	16278669	16287578	2369
CA00001067	LG16	+	16260947	16269197	4829
CA00001070	LG16	+	16155563	16205400	8972
CA00001103	LG16	+	15501591	15519012	4823
CA00001126	LG16	+	15088701	15111765	4194
CA00001138	LG16	-	14856793	14924435	3929
CA00001167	LG16	+	14498897	14530546	4506
CA00001169	LG16	+	14476993	14481430	2033
CA00001175	LG16	+	14406220	14409651	3193
CA00001198	LG16	-	13900145	13926814	2495
CA00001216	LG16	+	13388734	13425897	3247
CA00001231	LG16	+	13020107	13032200	2129
CA00001247	LG16	+	12378635	12462981	9294
CA00001306	LG30	+	27369302	27435949	2867
CA00001311	LG30	+	27288261	27308852	4891
CA00001322	LG30	+	26995298	27015933	4718
CA00001331	LG30	+	26779667	26842140	7946
CA00001342	LG30	+	26394813	26445951	5059
CA00001372	LG30	+	25955537	25999840	4639
CA00001387	LG30	+	25593107	25648426	4751
CA00001395	LG30	-	25449030	25455125	2915
CA00001429	LG30	-	24395978	24398740	485
CA00001466	LG30	+	23523397	23555089	4714
CA00001471	LG30	+	23428066	23434441	4659
CA00001485	LG30	+	23081841	23082554	591
CA00001496	LG30	+	22941739	22960075	4926
CA00001513	LG30	+	22644167	22659508	2566
CA00001515	LG30	+	22574213	22636575	4585
CA00001557	LG30	+	21924592	21940858	4971
CA00001563	LG30	+	21694130	21737993	4778
CA00001589	LG30	-	21188303	21195671	4175
CA00001596	LG30	+	20785674	20834297	4588
CA00001602	LG2	-	30123985	30131520	4731
CA00001606	LG2	+	30028080	30035506	2407
CA00001608	LG2	+	30004360	30009960	1010
CA00001612	LG2	+	29854269	29858975	2715
CA00001616	LG2	+	29694588	29696494	552
CA00001617	LG2	+	29666105	29692659	8242
CA00001640	LG2	+	29143309	29211861	6533
CA00001651	LG2	+	28719882	28724593	2286
CA00001677	LG12	+	12098466	12107665	4639
CA00001728	LG12	+	10860809	10880778	4606
CA00001735	LG12	+	10750021	10751980	1047
CA00001739	LG12	+	10707652	10709219	1568
CA00001774	tig00214183_arrow_4049273_7079891	+	418683	423291	2309
CA00001775	tig00214183_arrow_4049273_7079891	+	428224	434053	2346
CA00001783	tig00214183_arrow_4049273_7079891	+	480651	500265	4518
CA00001790	tig00214183_arrow_4049273_7079891	+	740123	747609	3885
CA00001801	tig00214183_arrow_4049273_7079891	+	807638	817904	3435
CA00001810	tig00214183_arrow_4049273_7079891	-	1004435	1011029	4129
CA00001827	tig00214183_arrow_4049273_7079891	+	1292604	1302467	4344
CA00001828	tig00214183_arrow_4049273_7079891	+	1305264	1334235	4790
CA00001875	tig00214183_arrow_4049273_7079891	+	1902724	1920890	3244
CA00001911	tig00214183_arrow_4049273_7079891	+	2387690	2394543	3517
CA00001922	tig00214183_arrow_4049273_7079891	+	2534544	2536869	1655
CA00001927	tig00214183_arrow_4049273_7079891	+	2593025	2597116	3879
CA00001953	LG50	+	14318500	14334228	4338
CA00001956	LG50	+	14280200	14300918	3313
CA00001987	LG50	+	13431074	13447773	4022
CA00002016	LG50	+	12691007	12698447	3502
CA00002018	LG50	+	12678538	12682204	681
CA00002031	LG50	+	12484016	12500798	4866
CA00002050	LG50	+	12089991	12173686	10661
CA00002071	LG50	+	11230185	11244737	3356
CA00002088	LG50	+	11020153	11028962	4177
CA00002134	LG50	-	10163084	10174348	1030
CA00002138	LG50	+	10106043	10121211	4492
CA00002259	LG47	+	12455485	12456376	549
CA00002263	LG47	-	12493536	12502083	1974
CA00002379	LG27	+	28012461	28023473	4079
CA00002418	LG27	+	26810875	26851820	4808
CA00002419	LG27	+	26795524	26807247	4353
CA00002426	LG27	-	26718544	26723380	3830
CA00002427	LG27	+	26701328	26711259	1368
CA00002431	LG27	+	26647349	26658456	2802
CA00002437	LG27	+	26597918	26604844	4493
CA00002443	LG27	+	26498800	26564668	4047
CA00002486	LG27	+	25950460	25987545	4410
CA00002582	LG27	+	23698003	23705181	4348
CA00002628	LG12	+	19159070	19165072	2489
CA00002685	LG12	+	17421157	17453510	2384
CA00002756	LG12	+	16035994	16058140	4232
CA00002782	LG12	+	15004978	15031670	4431
CA00002790	LG12	+	14628853	14820390	11829
CA00002808	LG12	+	14257918	14347637	4832
CA00002811	LG12	-	14222706	14248807	2825
CA00002823	LG12	+	14001894	14005334	1322
CA00002895	tig00214714_arrow_1_2670353	+	243240	250664	4393
CA00002896	tig00214714_arrow_1_2670353	+	252414	254772	2178
CA00002912	tig00214714_arrow_1_2670353	+	529030	548754	4699
CA00002931	tig00214714_arrow_1_2670353	+	800781	825680	4620
CA00002932	tig00214714_arrow_1_2670353	+	834749	841446	1387
CA00002999	tig00214714_arrow_1_2670353	+	1601442	1620067	2318
CA00003042	tig00214714_arrow_1_2670353	+	2556329	2562589	2473
CA00003063	LG27	+	1513778	1527825	4291
CA00003083	LG27	+	1294063	1299685	3885
CA00003085	LG27	+	1281118	1288872	5123
CA00003093	LG27	+	1194412	1201766	1753
CA00003107	LG27	+	1014274	1026947	4775
CA00003114	LG27	+	965482	974451	2312
CA00003136	LG27	+	322979	367024	4574
CA00003137	LG27	+	274997	294671	4977
CA00003155	LG5	+	17250964	17254630	1711
CA00003156	LG5	+	17206682	17250612	4792
CA00003172	LG5	+	16819905	16820440	504
CA00003173	LG5	-	16814121	16819092	629
CA00003176	LG5	+	16687712	16726716	3750
CA00003177	LG5	+	16649827	16679863	5989
CA00003183	LG5	+	16558104	16564582	3157
CA00003223	LG5	+	15888870	15899241	2862
CA00003281	LG5	-	14528121	14564858	7442
CA00003290	LG5	-	14426629	14446061	4884
CA00003321	LG5	-	14008733	14027355	4789
CA00003322	LG5	+	13995348	14008265	4201
CA00003330	LG5	+	13880642	13884904	1273
CA00003345	LG5	-	13728455	13732838	1643
CA00003353	LG5	+	13599874	13618922	5130
CA00003354	LG5	+	13589563	13599372	4689
CA00003382	LG5	+	12999153	13004042	4663
CA00003391	LG5	-	12778797	12784651	1132
CA00003406	LG21	+	9311996	9338408	6173
CA00003410	LG21	+	9392595	9412363	2739
CA00003419	LG21	-	9493171	9495873	1027
CA00003431	LG21	+	9721252	9737365	4754
CA00003445	LG21	+	10070064	10079431	4431
CA00003447	LG21	+	10140584	10144927	2195
CA00003454	LG21	+	10442311	10452344	2412
CA00003469	LG21	+	10620683	10652590	4726
CA00003481	LG21	-	10814331	10821685	4223
CA00003508	LG21	+	11214068	11236586	3476
CA00003532	LG21	-	11879520	11905259	5855
CA00003540	LG21	+	11974737	11984803	4275
CA00003544	LG21	+	12011211	12041506	4575
CA00003561	LG21	+	12293393	12294925	965
CA00003568	LG21	+	12370817	12373884	1673
CA00003573	LG21	+	12405160	12413453	3581
CA00003604	LG21	+	12797034	12802552	4692
CA00003619	LG21	+	12931130	12938081	2115
CA00003660	LG49	+	6084167	6099194	3732
CA00003670	LG49	+	6214365	6223948	2649
CA00003700	LG18	+	4308432	4335904	4687
CA00003729	LG18	+	3713250	3714382	767
CA00003732	LG18	-	3689361	3697135	2539
CA00003735	LG18	+	3656299	3666753	4181
CA00003783	LG37	+	7390262	7394501	1977
CA00003790	LG37	-	7471890	7477638	1744
CA00003882	LG37	+	9902238	9906803	4364
CA00003885	LG37	+	9964999	9970223	2088
CA00003895	LG37	+	10141481	10181341	5532
CA00003901	LG37	+	10304137	10351410	4722
CA00003902	LG37	-	10350266	10361377	3365
CA00003918	LG37	+	10617950	10628001	3447
CA00003928	LG37	+	10708907	10761325	4586
CA00003931	LG37	+	10829744	10881867	4885
CA00003941	LG37	+	10977768	11013636	2129
CA00003955	LG28	+	13032773	13044145	4458
CA00003958	LG28	+	13075588	13089589	3842
CA00003963	LG28	+	13161591	13232151	4870
CA00003966	LG28	-	13436429	13471596	5050
CA00003972	LG28	+	13538487	13557021	4784
CA00003975	LG28	-	13618131	13652366	4910
CA00003995	LG28	+	13848163	13849278	645
CA00004004	LG28	+	13947456	13951550	1439
CA00004007	LG28	+	13983110	13989575	4177
CA00004022	LG28	+	14160308	14161744	806
CA00004023	LG28	+	14174061	14189395	3021
CA00004030	LG28	+	14304492	14320291	3501
CA00004033	LG28	+	14354563	14368687	4222
CA00004041	LG28	+	14460293	14511291	4917
CA00004042	LG28	+	14516735	14597304	4856
CA00004043	LG28	+	14604195	14674586	4994
CA00004046	LG28	+	14706014	14719026	2238
CA00004053	LG28	+	14881413	14886802	4343
CA00004054	LG28	+	14889003	14913667	4602
CA00004069	LG28	+	15016757	15028940	5585
CA00004099	LG28	+	15733871	15761417	5564
CA00004126	LG28	+	16411278	16412265	490
CA00004135	LG28	+	16680131	16693960	4762
CA00004201	LG11	+	17282746	17290834	5070
CA00004202	LG11	+	17269249	17280253	4980
CA00004205	LG11	+	17230264	17242210	4482
CA00004214	LG11	+	16726293	16760819	4844
CA00004235	LG11	+	16225040	16230480	3729
CA00004242	LG11	+	16026838	16030814	2356
CA00004245	LG11	+	15997804	16002174	4317
CA00004261	LG11	+	15768814	15806576	4854
CA00004282	LG11	+	15464449	15482380	4932
CA00004287	LG11	+	15402844	15415584	4702
CA00004289	LG11	+	15378488	15379843	1068
CA00004319	LG11	+	14905219	14995623	6367
CA00004342	LG11	+	14279240	14296968	5318
CA00004351	LG11	+	14127335	14128485	806
CA00004392	LG11	+	13175778	13185826	4297
CA00004454	LG19	+	27114350	27131643	4350
CA00004474	LG19	+	27336078	27351098	937
CA00004505	LG19	+	27829770	27848638	4700
CA00004518	LG19	+	28337575	28378726	4688
CA00004523	LG19	+	28456420	28470060	3637
CA00004545	LG19	+	28841715	28859727	4306
CA00004553	LG19	+	28958357	28981149	4919
CA00004559	LG19	-	29001558	29009422	2651
CA00004561	LG19	+	29024861	29055060	4865
CA00004568	LG19	-	29104862	29114437	4288
CA00004587	LG19	+	29248799	29257087	3523
CA00004604	LG9	+	5259268	5292495	4219
CA00004611	LG9	-	5386918	5388673	851
CA00004674	LG6	+	8184028	8207341	1491
CA00004676	LG6	-	8165753	8171965	370
CA00004698	LG6	+	7525799	7530692	2346
CA00004718	LG6	+	7244644	7259478	5039
CA00004732	LG6	+	6795825	6875582	7237
CA00004736	LG6	+	6708923	6728951	4547
CA00004743	LG6	+	6531254	6538885	4655
CA00004757	LG6	+	6333903	6334684	701
CA00004759	LG6	-	6312354	6329446	3196
CA00004774	LG6	+	6009610	6018794	3433
CA00004790	LG6	+	5704563	5778819	7443
CA00004798	LG6	+	5655440	5659783	1633
CA00004800	LG6	+	5646083	5650374	2350
CA00004826	LG6	+	5129682	5138577	4483
CA00004831	LG6	+	5044153	5080320	4892
CA00004856	LG6	+	11262096	11341682	4966
CA00004857	LG6	-	11171574	11225041	3823
CA00004908	LG6	+	9893475	9935090	2119
CA00004909	LG6	+	9797440	9876116	4907
CA00004912	LG6	+	9779864	9782422	915
CA00004916	LG6	+	9683196	9757522	5327
CA00004923	LG6	+	9609583	9620246	5308
CA00004924	LG6	-	9600787	9608562	5064
CA00004985	LG6	+	8982990	9018399	8182
CA00005005	LG6	+	8685616	8695054	2069
CA00005008	LG6	+	8649918	8667961	4557
CA00005014	LG6	+	8578470	8586371	3635
CA00005025	LG6	+	8420205	8427991	2666
CA00005033	LG31	+	18441439	18459862	4239
CA00005057	LG31	+	17688813	17705155	3430
CA00005062	LG31	+	17575598	17583499	4501
CA00005098	LG16	-	5327361	5333345	2995
CA00005099	LG16	+	5335849	5372879	4591
CA00005103	LG16	-	5474763	5479567	4196
CA00005104	LG16	+	5482250	5498267	4887
CA00005113	LG16	+	5648143	5690866	5187
CA00005122	LG16	+	5793377	5811060	4854
CA00005196	LG16	+	7593353	7642260	4910
CA00005204	LG16	+	7836443	7854372	6163
CA00005221	LG16	+	8108182	8127580	4091
CA00005261	LG27	+	22691316	22716251	4424
CA00005264	LG27	+	22665544	22681367	4485
CA00005286	LG27	+	22043439	22052266	1860
CA00005292	LG27	+	21980751	21985560	1508
CA00005296	LG27	+	21906312	21908429	1231
CA00005301	LG27	+	21842775	21844194	345
CA00005332	LG27	+	21430747	21441448	4776
CA00005359	LG27	+	21008417	21061828	10145
CA00005373	LG27	+	20694462	20720667	4832
CA00005378	LG27	+	20638173	20643124	1916
CA00005390	LG27	+	20508875	20529368	5727
CA00005404	LG27	+	20282264	20286169	2485
CA00005405	LG27	+	20259359	20280706	4947
CA00005452	LG40	+	10388734	10393453	2745
CA00005455	LG40	+	10346203	10366628	2865
CA00005457	LG40	+	10328677	10338499	4676
CA00005470	LG40	+	10086360	10147107	4975
CA00005472	LG40	+	10056228	10062596	2140
CA00005475	LG40	+	9992041	10029751	4845
CA00005546	LG40	+	8367979	8373143	1911
CA00005547	LG40	+	8363417	8367459	3266
CA00005549	LG40	+	8344572	8359446	2389
CA00005561	LG40	+	8038643	8097581	8604
CA00005642	LG32	+	29448968	29477641	4581
CA00005653	LG32	+	29621909	29631505	4633
CA00005656	LG32	+	29664628	29676882	3767
CA00005658	LG32	+	29692542	29697094	1376
CA00005674	LG32	-	29972853	29975069	510
CA00005694	LG32	+	30309993	30381575	7245
CA00005736	LG32	+	31058844	31074212	4942
CA00005757	LG32	+	31266956	31312544	4786
CA00005768	LG32	+	31609446	31633625	4735
CA00005771	LG32	-	31654961	31665569	4866
CA00005799	LG32	+	32137882	32148382	2046
CA00005823	LG32	+	32715131	32761371	6271
CA00005850	LG30	+	8766039	8771096	1712
CA00005853	LG30	+	8786247	8799063	2501
CA00005880	LG30	+	9584060	9589995	4637
CA00005900	LG30	+	10202503	10209293	4559
CA00005914	LG30	+	10430391	10437656	1485
CA00005935	LG30	+	10701967	10748469	4865
CA00005953	LG30	+	11289175	11292931	2208
CA00005956	LG30	+	11307873	11354457	5066
CA00005957	LG30	+	11355186	11380189	2094
CA00006010	LG30	+	12645613	12659209	4801
CA00006045	LG39	+	810701	829932	4210
CA00006048	LG39	+	874628	887756	5015
CA00006063	LG39	+	1343450	1383411	3334
CA00006112	LG39	-	2604807	2628297	4722
CA00006143	LG39	+	3163115	3175959	1769
CA00006156	LG27	+	3364508	3373721	2964
CA00006179	LG27	+	3814475	3816717	2012
CA00006189	LG27	-	4118782	4147224	6170
CA00006194	LG27	+	4449784	4459635	4185
CA00006270	LG7	+	28142041	28147927	1900
CA00006272	LG7	+	28168899	28207181	4640
CA00006335	LG7	+	30558827	30559921	765
CA00006357	LG7	-	31112278	31172557	5243
CA00006380	LG7	+	31563889	31589768	6472
CA00006418	LG3	+	8710015	8726102	3016
CA00006424	LG3	+	8616006	8649270	4880
CA00006428	LG3	-	8579226	8587401	4569
CA00006429	LG3	+	8571725	8581811	705
CA00006440	LG3	+	8207795	8224235	3793
CA00006454	LG3	+	8090528	8096064	4962
CA00006455	LG3	+	8048973	8089816	11968
CA00006458	LG3	+	8008348	8011564	3216
CA00006473	LG3	+	7666400	7690846	4400
CA00006474	LG3	+	7651520	7665514	4590
CA00006495	LG3	+	7458790	7469015	4678
CA00006498	LG3	+	7417714	7434868	4366
CA00006501	LG3	+	7396741	7401391	2218
CA00006518	LG3	+	7224409	7228146	3005
CA00006533	LG3	+	7092530	7096120	2416
CA00006537	LG3	+	7065795	7068002	1085
CA00006540	LG3	+	7046604	7057030	5338
CA00006545	LG3	+	6990794	6998273	3486
CA00006588	LG3	+	6121431	6123799	856
CA00006592	LG3	+	6043202	6072203	4564
CA00006593	LG3	+	6011511	6037034	4907
CA00006609	LG3	+	5642796	5644490	1020
CA00006626	LG16	+	216821	256092	6130
CA00006627	LG16	-	264493	274647	4982
CA00006636	LG16	+	576142	580943	2780
CA00006658	LG16	-	1218617	1231881	3840
CA00006675	LG16	+	1756909	1772172	1556
CA00006685	LG16	+	1989328	2008255	1917
CA00006710	LG16	-	2324410	2339217	4685
CA00006723	LG16	+	2545311	2554965	1145
CA00006728	LG16	+	2576038	2579277	1744
CA00006735	LG16	+	2639088	2649260	4660
CA00006747	LG4	-	10027292	10073239	2590
CA00006749	LG4	+	9956591	9961766	2454
CA00006821	LG4	+	8532884	8579018	8751
CA00006824	LG4	+	8440069	8491322	7376
CA00006914	LG1	-	8466257	8472330	2589
CA00006917	LG1	+	8503093	8509618	3168
CA00006931	LG1	+	8623302	8632806	2916
CA00006934	LG1	-	8648083	8652353	1980
CA00006986	LG1	+	9514631	9523906	2863
CA00007021	LG15	+	12326455	12349470	4068
CA00007044	LG15	+	11762779	11823225	7624
CA00007058	LG15	+	11487511	11496958	4298
CA00007071	LG15	-	11299814	11355228	4937
CA00007080	LG15	+	10915688	10949843	4531
CA00007096	LG15	+	10694138	10697429	1785
CA00007104	LG15	+	10586662	10634615	5672
CA00007106	LG15	+	10573287	10582744	5171
CA00007131	LG15	+	10090963	10103105	4439
CA00007133	LG15	+	10062333	10073564	5617
CA00007150	LG15	+	9787094	9799164	4377
CA00007180	LG28	+	9550524	9572827	4569
CA00007191	LG28	+	9260751	9265769	1479
CA00007201	LG28	+	9113899	9121045	3865
CA00007210	LG28	+	8964222	8981378	5604
CA00007215	LG28	+	8769971	8774746	2043
CA00007227	LG28	-	8444984	8449295	865
CA00007244	LG28	+	8223249	8235205	4577
CA00007250	LG28	-	8071815	8135328	5366
CA00007264	LG28	+	7826341	7846119	4670
CA00007280	LG28	+	7636885	7641047	1779
CA00007314	LG28	+	6906263	6912441	3563
CA00007316	LG28	+	6852960	6888854	5034
CA00007345	LG28	+	6313093	6328345	3744
CA00007353	LG28	+	6190692	6219559	4981
CA00007364	LG32	+	4321779	4397172	5185
CA00007369	LG32	+	4137511	4263410	6465
CA00007371	LG32	+	4065908	4093524	6060
CA00007414	LG32	-	3373554	3412670	5472
CA00007463	LG32	+	2477779	2492633	3183
CA00007483	LG32	+	1923985	1953941	5049
CA00007493	LG32	+	1805500	1816751	4385
CA00007523	LG1	-	26592491	26599537	2959
CA00007530	LG1	+	26651928	26655837	1257
CA00007563	LG6	+	22562368	22616241	7500
CA00007577	LG6	+	22412440	22418209	4542
CA00007601	LG6	+	21352871	21362590	4659
CA00007607	LG6	-	21289605	21297111	3359
CA00007611	LG6	+	21092075	21232187	4747
CA00007622	LG6	-	20929903	20932970	1432
CA00007637	LG6	+	20425888	20453871	4261
CA00007641	LG6	+	20359465	20361625	2161
CA00007665	LG6	+	19647548	19688101	4900
CA00007684	LG6	+	19207209	19261059	5031
CA00007697	LG6	+	18876702	18883218	3423
CA00007711	LG6	+	18550664	18567777	4860
CA00007738	LG44	+	809356	838606	5351
CA00007743	LG44	-	897737	899422	925
CA00007754	LG44	+	1182279	1193624	2271
CA00007760	LG44	+	1244280	1260567	5347
CA00007766	LG44	+	1352978	1406976	4222
CA00007806	LG44	+	1866978	1876045	4159
CA00007822	LG44	+	1988224	2000204	4513
CA00007827	LG44	+	2053757	2071165	4481
CA00007828	LG44	+	2072267	2082723	4107
CA00007867	LG44	+	2342690	2353489	4670
CA00007871	LG44	+	2368677	2372140	2306
CA00007877	LG44	+	2392348	2401521	3252
CA00008019	LG30	+	3031428	3038344	2414
CA00008022	LG30	+	2950508	3008278	5390
CA00008024	LG30	+	2936023	2949564	4491
CA00008055	LG30	+	2205546	2233568	5656
CA00008070	LG30	-	2002590	2005927	1301
CA00008077	LG30	+	1934855	1937772	1250
CA00008102	LG30	+	1617943	1638968	4424
CA00008129	LG38	+	18550403	18557854	2092
CA00008151	LG38	+	17814084	17853568	4313
CA00008157	LG38	+	17654080	17660616	4784
CA00008158	LG38	-	17644223	17654921	4509
CA00008176	LG38	+	17257379	17262453	1912
CA00008177	LG38	-	17248167	17256833	4229
CA00008196	LG38	+	16553926	16556564	2554
CA00008203	LG38	+	16388561	16392304	1976
CA00008206	LG38	+	16356720	16364417	4335
CA00008209	LG38	+	16147467	16150752	2741
CA00008214	LG38	-	15987826	15992386	4318
CA00008232	LG38	+	15551410	15644576	4814
CA00008234	LG38	-	15490114	15495820	4232
CA00008263	LG38	+	14970507	14993103	2440
CA00008269	LG38	-	14869174	14885297	3978
CA00008277	LG38	+	14481237	14516919	1329
CA00008284	LG38	+	14212808	14221894	2220
CA00008285	LG38	+	14115868	14208371	5730
CA00008286	LG38	+	14081300	14114688	5902
CA00008306	LG38	+	13835812	13843490	4215
CA00008309	LG38	+	13689883	13722367	4642
CA00008324	LG23	+	15981645	16016377	3472
CA00008329	LG23	+	16145232	16151947	4338
CA00008367	LG23	+	17125579	17179722	4817
CA00008379	LG23	+	17424710	17428422	2473
CA00008385	LG23	+	17482288	17499446	4183
CA00008433	LG5	-	11774480	11832052	4850
CA00008447	LG5	-	11635265	11640043	4590
CA00008455	LG5	-	11546735	11555211	1635
CA00008505	LG26	-	9267885	9271988	766
CA00008507	LG26	+	9191874	9253113	5478
CA00008519	LG26	+	8929910	8939069	2260
CA00008556	LG26	-	8152671	8173432	3946
CA00008585	LG26	+	7401331	7415422	4980
CA00008614	LG26	+	6626483	6634278	1888
CA00008637	LG26	+	5911445	5952524	6651
CA00008641	LG26	+	5842558	5849796	1920
CA00008642	LG26	+	5806825	5834875	4642
CA00008654	LG26	-	5197897	5221095	4804
CA00008655	LG26	+	5185392	5194390	3574
CA00008683	tig00000254_arrow	+	399483	408225	4617
CA00008685	tig00000254_arrow	+	457514	476551	3888
CA00008703	tig00000254_arrow	+	540578	583287	4913
CA00008711	tig00000254_arrow	+	719734	764260	6308
CA00008713	tig00000254_arrow	+	807185	827436	3826
CA00008765	tig00000254_arrow	+	2051594	2057800	2446
CA00008784	tig00000254_arrow	+	2410738	2416654	2238
CA00008785	tig00000254_arrow	+	2423511	2438716	4593
CA00008854	LG16	+	22554924	22574723	5268
CA00008903	LG16	+	21284956	21318957	4374
CA00008906	LG16	+	21241299	21249803	3049
CA00009004	LG9	-	30917361	30938216	4924
CA00009024	LG9	+	31260918	31372332	15150
CA00009070	LG19	+	6791214	6809759	4982
CA00009104	LG19	-	7684821	7699208	2750
CA00009105	LG19	+	7700107	7708289	4696
CA00009113	LG19	-	7739452	7749009	4790
CA00009128	LG19	-	7928791	7950999	5540
CA00009144	LG19	+	8148453	8173463	3390
CA00009154	LG19	+	8278391	8281099	1447
CA00009179	LG19	+	8819585	8830067	4742
CA00009198	LG19	+	9276836	9278267	1031
CA00009210	LG4	+	10494924	10508335	2828
CA00009252	LG4	+	11015576	11038016	3544
CA00009274	LG4	-	11269629	11331845	3245
CA00009293	LG4	+	12143055	12159394	4297
CA00009297	LG4	+	12214742	12219323	1840
CA00009359	LG4	+	13289596	13310421	4321
CA00009368	LG8	+	15247820	15258114	5007
CA00009376	LG8	+	15132625	15151711	4636
CA00009382	LG8	+	14750425	14807942	4519
CA00009436	LG8	+	13580450	13605147	4608
CA00009466	LG8	+	13091950	13095319	2052
CA00009503	LG8	+	12345495	12351019	4217
CA00009545	LG5	+	7123357	7150851	5385
CA00009571	LG5	+	6788824	6810349	4689
CA00009576	LG5	+	6662588	6714301	5108
CA00009578	LG5	+	6608860	6655137	5318
CA00009605	LG5	+	5805748	5828990	2788
CA00009615	LG5	+	5702301	5717717	4738
CA00009636	LG5	+	5290753	5314632	4368
CA00009657	LG5	+	5055555	5063311	4902
CA00009660	LG5	-	4985287	5022959	4222
CA00009668	LG5	+	4752977	4768904	3035
CA00009674	LG5	+	4415619	4441302	4551
CA00009675	LG5	+	4378805	4399687	4707
CA00009693	LG5	+	3918327	3942570	5793
CA00009694	LG5	+	3881696	3911134	4543
CA00009737	LG38	+	6265893	6269627	1947
CA00009747	LG38	-	6150961	6154974	539
CA00009761	LG38	+	5929834	5939667	2652
CA00009765	LG38	+	5878252	5881559	2224
CA00009793	LG38	-	4789430	4790869	750
CA00009801	LG38	+	4606372	4651423	2314
CA00009821	LG38	+	4453607	4459039	1589
CA00009846	LG9	+	7956376	7982187	2767
CA00009857	LG9	+	8203892	8215285	1852
CA00009893	LG9	+	9628662	9640990	4496
CA00009907	LG9	+	9949244	10004295	4661
CA00009916	LG9	+	10412759	10591847	87219
CA00009917	LG9	+	10602581	10632971	5224
CA00009919	LG9	+	10716430	10740494	1842
CA00009927	LG9	+	11037189	11038974	1786
CA00009965	tig00002576_arrow	+	603654	610974	3699
CA00009985	tig00002576_arrow	+	916527	930858	4030
CA00010026	tig00002576_arrow	+	1711298	1720711	2500
CA00010028	tig00002576_arrow	+	1732626	1745394	5347
CA00010038	tig00002576_arrow	+	1942524	1947442	2204
CA00010070	LG30F	+	3118582	3185440	4829
CA00010079	LG30F	+	2907540	3004426	7847
CA00010081	LG30F	+	2848772	2854069	2326
CA00010137	LG30F	+	1607002	1720350	4465
CA00010147	LG30F	-	1426373	1442090	4142
CA00010161	LG30F	+	936345	1011377	9031
CA00010163	LG30F	+	895273	906172	947
CA00010166	LG30F	+	805761	829982	4570
CA00010170	LG30F	+	699397	719068	3908
CA00010179	LG30F	+	496655	502508	2163
CA00010189	LG30F	+	320224	357325	4755
CA00010226	LG37	+	13992262	14007260	3123
CA00010234	LG37	+	14115219	14124657	3907
CA00010237	LG37	-	14158937	14199803	4416
CA00010253	LG37	+	14396355	14413017	4157
CA00010254	LG37	+	14413125	14467033	4569
CA00010273	LG37	+	14919866	15045344	11817
CA00010276	LG37	+	15090809	15106892	4026
CA00010283	LG37	+	15241245	15248457	1053
CA00010307	LG37	+	16060434	16102394	4776
CA00010321	LG37	+	16335551	16337111	687
CA00010350	LG24	+	13478421	13486596	3064
CA00010361	LG24	+	13155360	13212220	4693
CA00010378	LG24	-	12889171	12909184	4616
CA00010380	LG24	+	12877333	12888732	2365
CA00010393	LG24	+	12668876	12680071	3918
CA00010404	LG24	-	12184988	12187885	905
CA00010407	LG24	+	12139387	12147081	3338
CA00010408	LG24	+	12126753	12138304	5590
CA00010438	LG24	+	11136692	11143541	4302
CA00010439	LG24	-	11123738	11133191	1751
CA00010469	LG24	+	10338085	10381257	5072
CA00010471	LG24	+	10236662	10315144	6675
CA00010500	LG35	+	3767733	3781009	4815
CA00010526	LG35	+	4299054	4387042	5121
CA00010552	LG35	+	4942760	4953836	5536
CA00010589	LG35	+	5496642	5502800	3850
CA00010594	LG35	+	5537679	5544293	2285
CA00010603	LG35	-	5673812	5701030	5455
CA00010625	LG35	-	6202150	6206208	1106
CA00010627	LG16	+	10923788	10939970	2450
CA00010639	LG16	+	10820440	10831518	3085
CA00010640	LG16	-	10771450	10813854	5725
CA00010643	LG16	-	10735289	10741243	1680
CA00010684	LG16	+	9909070	9943515	4542
CA00010687	LG16	+	9868913	9893807	1578
CA00010692	LG16	+	9845085	9847585	2050
CA00010697	LG16	+	9766585	9788434	7224
CA00010699	LG16	+	9746758	9754693	3521
CA00010703	LG16	+	9687646	9702957	4994
CA00010720	LG16	+	9518513	9522172	1235
CA00010721	LG16	+	9511589	9517962	2715
CA00010729	LG16	+	9282471	9289466	4718
CA00010786	LG49	-	11413103	11423379	4872
CA00010787	LG49	+	11414085	11415383	659
CA00010790	LG49	+	11388514	11396333	4784
CA00010799	LG49	+	11147754	11156902	2935
CA00010807	LG49	+	11040312	11049215	4201
CA00010810	LG49	+	11010286	11020909	4480
CA00010823	LG49	+	10806295	10821151	4654
CA00010859	LG49	+	10379736	10383608	2458
CA00010862	LG49	+	10293263	10323822	4426
CA00010864	LG49	+	10226862	10282170	4225
CA00010870	LG49	-	10064286	10164935	5857
CA00010871	LG49	+	10049307	10071406	4965
CA00010916	tig00005214_arrow	+	339565	344150	3657
CA00010918	tig00005214_arrow	+	388927	392408	1943
CA00010923	tig00005214_arrow	-	412869	415798	872
CA00010946	tig00005214_arrow	+	830582	879099	5803
CA00010956	tig00005214_arrow	+	986445	1027771	4366
CA00010957	tig00005214_arrow	+	1028299	1081548	3912
CA00010973	tig00005214_arrow	+	1515677	1533211	3975
CA00010987	tig00005214_arrow	+	1722091	1726673	2054
CA00010988	tig00005214_arrow	+	1729907	1741947	1997
CA00010989	tig00005214_arrow	+	1767851	1802713	1052
CA00011016	tig00005214_arrow	+	2487388	2508016	5057
CA00011039	tig00005214_arrow	+	2761836	2769560	4730
CA00011077	LG14	-	29172934	29175219	1272
CA00011082	LG14	+	29284491	29318983	4261
CA00011092	LG14	+	29457013	29503372	13218
CA00011096	LG14	+	29519618	29523822	4205
CA00011101	LG14	+	29577649	29584573	2350
CA00011105	LG14	+	29764218	29791722	4476
CA00011123	LG14	-	30486546	30491933	4173
CA00011129	LG14	+	30583372	30595408	4908
CA00011135	LG14	+	30741632	30761832	4706
CA00011137	LG14	-	30768877	30773621	1846
CA00011147	LG14	+	31257516	31266059	4637
CA00011207	LG17	+	25235195	25283218	3670
CA00011221	LG17	+	25086282	25105205	2219
CA00011257	LG17	+	24494523	24497225	1522
CA00011272	LG17	+	23934913	23937563	2224
CA00011285	LG17	+	23726897	23775091	1878
CA00011302	LG17	+	23358677	23365417	1336
CA00011330	tig00215416_arrow	+	459644	477064	4011
CA00011348	tig00215416_arrow	+	734540	751781	4041
CA00011349	tig00215416_arrow	+	755166	755969	804
CA00011361	tig00215416_arrow	+	905408	911040	2311
CA00011404	tig00215416_arrow	+	1588679	1591750	1045
CA00011413	tig00215416_arrow	+	1689130	1711005	4691
CA00011418	tig00215416_arrow	-	1744966	1752989	4444
CA00011424	tig00215416_arrow	+	1785809	1791785	2833
CA00011474	LG31	-	23359615	23368186	2504
CA00011507	LG31	+	23949052	23962687	4322
CA00011535	LG31	+	25487079	25489088	772
CA00011546	LG41	+	7500192	7508660	4178
CA00011562	LG41	-	7233586	7260219	4625
CA00011563	LG41	+	7225948	7230496	2009
CA00011570	LG41	-	7060059	7077631	6214
CA00011602	LG41	+	6626796	6646716	4891
CA00011606	LG41	+	6593295	6602682	4985
CA00011615	LG41	+	6492908	6501947	2968
CA00011629	LG41	+	6320244	6337698	3361
CA00011634	LG41	+	6166314	6248857	6006
CA00011645	LG41	+	6022130	6053091	4243
CA00011707	LG18	+	17405856	17434555	4786
CA00011711	LG18	+	17517971	17525630	2287
CA00011714	LG18	+	17703152	17704954	977
CA00011717	LG18	-	17760776	17777604	4440
CA00011737	LG18	+	18438498	18450893	1852
CA00011782	LG18	-	19161897	19164857	711
CA00011807	LG18	+	22132162	22153170	3356
CA00011812	LG18	+	22016391	22055056	4947
CA00011815	LG18	+	21824272	21895227	4618
CA00011829	LG18	+	21622407	21632633	3144
CA00011858	LG40	+	4011184	4059619	3916
CA00011901	LG40	+	3457880	3482730	4220
CA00011905	LG40	+	3409312	3411586	778
CA00011910	LG14	+	23302692	23346335	2404
CA00011912	LG14	+	23370933	23415979	4934
CA00011920	LG14	-	23457283	23460083	977
CA00011921	LG14	+	23461135	23463969	2087
CA00011930	LG14	+	23529344	23535661	4545
CA00011934	LG14	-	23556364	23564757	4175
CA00011942	LG14	+	23666851	23671792	4194
CA00011958	LG14	+	23798091	23801729	957
CA00012090	LG22	+	18864581	18875458	4878
CA00012122	LG25	+	19180944	19238294	6414
CA00012163	LG25	+	18094489	18122852	4173
CA00012188	LG25	+	17521197	17532576	2124
CA00012213	LG25	+	16912234	16926621	4274
CA00012226	LG25	+	16630558	16634699	1704
CA00012242	LG25	+	16370946	16394929	5629
CA00012245	LG23	+	13501174	13503015	354
CA00012251	LG23	+	13559110	13580692	5667
CA00012260	LG23	+	13684548	13689712	4520
CA00012280	LG23	+	13904445	13913377	4531
CA00012289	LG23	+	14022193	14028654	4154
CA00012290	LG23	+	14032473	14071102	6292
CA00012294	LG23	+	14172069	14189956	2978
CA00012302	LG23	+	14288822	14301910	4777
CA00012316	LG23	+	14700759	14718055	4785
CA00012317	LG23	-	14717733	14725124	4511
CA00012332	LG23	+	15000477	15007550	4280
CA00012334	LG23	-	15013300	15018271	2856
CA00012336	LG23	+	15175840	15252706	7277
CA00012349	LG23	-	15533002	15541762	1315
CA00012380	LG16	+	26697308	26700014	1914
CA00012385	LG16	+	26816787	26819183	747
CA00012386	LG16	+	26819671	26868154	4925
CA00012398	LG16	+	26958659	26965368	3913
CA00012442	LG16	+	27416744	27428328	3780
CA00012451	LG16	+	27524448	27533016	3497
CA00012454	LG16	+	27553968	27557804	2207
CA00012463	LG16	+	27732553	27778713	5816
CA00012469	LG16	-	27806555	27826702	1721
CA00012470	LG16	+	27806764	27808898	2133
CA00012480	LG16	+	27900840	27903804	753
CA00012490	LG17	+	10912069	10915848	1432
CA00012520	LG17	+	11693297	11697562	2594
CA00012523	LG17	+	11918610	11923197	4024
CA00012544	LG17	+	12713047	12738738	4761
CA00012561	LG17	+	12980344	12995084	4519
CA00012563	LG17	+	12999742	13029870	5486
CA00012568	LG17	+	13140315	13149734	3441
CA00012583	LG17	+	13600156	13614004	4881
CA00012597	LG17	+	14065565	14086839	5646
CA00012624	LG35	+	15419332	15441474	4381
CA00012626	LG35	+	15394073	15401025	4750
CA00012650	LG35	+	15104389	15115194	2459
CA00012660	LG35	+	14966166	14982517	3644
CA00012689	LG35	+	13894670	13901831	2544
CA00012695	LG35	+	13853521	13857205	3316
CA00012705	LG35	+	13661788	13666383	2511
CA00012739	LG19	-	13643307	13652381	2413
CA00012763	LG19	+	14382614	14391221	3433
CA00012791	LG19	+	14833590	14846022	4736
CA00012807	LG19	+	15513804	15539396	4255
CA00012810	LG19	+	15748330	15751097	2150
CA00012826	LG19	+	16201829	16226419	4357
CA00012831	LG19	+	16317648	16330113	4613
CA00012874	LG14	+	19011055	19015603	4382
CA00012877	LG14	+	19095947	19125624	2952
CA00012891	LG14	+	19371179	19392425	4799
CA00012901	LG14	-	19487991	19518179	4587
CA00012902	LG14	+	19550320	19565607	4509
CA00012903	LG14	+	19567632	19578344	4392
CA00012915	LG14	+	19665258	19666351	870
CA00012917	LG14	+	19669597	19686619	4573
CA00012928	LG14	+	19873552	19879257	2622
CA00012929	LG14	-	19880901	19898239	4138
CA00012931	LG14	+	19913251	19916318	1888
CA00012940	LG14	+	20044642	20103172	4768
CA00012956	LG14	+	20503239	20553730	5002
CA00012986	LG35	+	1126387	1136623	4423
CA00012989	LG35	+	1200182	1234888	4968
CA00012990	LG35	+	1238862	1244449	4133
CA00012992	LG35	-	1294555	1300308	1190
CA00013001	LG35	+	1562415	1586454	4855
CA00013014	LG35	+	1865531	1888167	4877
CA00013070	LG26	+	22150115	22160785	4671
CA00013158	LG29	-	13333162	13350182	3730
CA00013160	LG29	+	13357673	13400126	4758
CA00013187	LG29	+	13846674	13872179	4845
CA00013201	LG29	+	14110089	14118091	2519
CA00013252	LG18	+	6940027	6950377	4106
CA00013280	LG18	-	6260363	6288587	5445
CA00013282	LG18	+	6233787	6251277	4725
CA00013284	LG18	+	6212105	6217498	1650
CA00013286	LG18	+	6199681	6206043	1628
CA00013332	LG18	+	4653107	4680513	7970
CA00013333	LG18	+	4601041	4642348	4408
CA00013364	LG41	+	14540989	14567485	4822
CA00013380	LG41	-	14276994	14282900	2509
CA00013391	LG41	+	14131124	14139825	2341
CA00013392	LG41	+	14104720	14130432	4656
CA00013401	LG41	+	13951325	13977718	4656
CA00013404	LG41	+	13921401	13926563	2623
CA00013406	LG41	+	13896578	13905722	3663
CA00013416	LG41	+	13733975	13734561	404
CA00013450	LG41	+	12756206	12797101	4732
CA00013466	LG31	+	6851832	6928792	7208
CA00013469	LG31	+	6944543	6952341	4105
CA00013493	LG31	+	7266218	7268203	836
CA00013519	LG31	+	7682988	7703606	4907
CA00013557	LG31	+	7990810	8001493	4422
CA00013559	LG31	+	8010240	8016924	2104
CA00013563	LG15	+	14606665	14655433	5041
CA00013566	LG15	+	14563935	14567809	2935
CA00013569	LG15	+	14528815	14548785	6786
CA00013574	LG15	+	14436987	14438942	727
CA00013577	LG15	-	14403034	14416179	3237
CA00013606	LG15	+	13882721	13895243	2763
CA00013611	LG15	+	13806734	13819958	2142
CA00013618	LG15	+	13615190	13617486	1209
CA00013642	LG15	+	12923949	12944420	3562
CA00013650	LG15	+	12826776	12839991	3930
CA00013651	LG15	+	12782839	12809329	6989
CA00013652	LG15	+	12750955	12780569	4384
CA00013675	LG43	+	10900865	10912254	4231
CA00013677	LG43	+	10771057	10883334	15906
CA00013687	LG43	+	10547118	10637968	3918
CA00013710	LG43	+	9732239	9744498	2650
CA00013713	LG43	+	9640630	9689368	4414
CA00013714	LG43	+	9558020	9591948	4561
CA00013726	LG43	+	9341720	9377474	5623
CA00013729	LG43	+	9297947	9303464	2483
CA00013734	LG43	+	9258480	9268301	4351
CA00013747	LG43	+	8928669	8938605	4143
CA00013793	LG31	-	4338443	4350549	1830
CA00013795	LG31	+	4357509	4358207	364
CA00013825	LG31	+	4913097	4930380	2751
CA00013826	LG31	+	4931705	4946595	4526
CA00013834	LG31	+	5048192	5062379	4372
CA00013836	LG31	+	5081228	5146845	4795
CA00013858	LG31	+	5705481	5724820	4137
CA00013903	LG34	+	3764952	3778612	5194
CA00013904	LG34	+	3392260	3489866	6090
CA00013905	LG34	+	3316848	3371795	4928
CA00013993	LG34	-	976258	977060	718
CA00014019	LG36	+	12513582	12534732	3092
CA00014026	LG36	+	12345392	12366609	7480
CA00014029	LG36	+	12285436	12286508	966
CA00014071	LG36	+	11262947	11276152	3162
CA00014081	LG36	+	10744831	10777947	4684
CA00014100	LG36	+	10264257	10331307	6398
CA00014101	LG36	+	10201418	10241961	6034
CA00014113	LG36	-	9918875	9925068	3537
CA00014156	LG30	+	17357549	17365778	3613
CA00014164	LG30	+	17620604	17631453	4455
CA00014194	LG30	+	18304741	18314358	2007
CA00014221	LG30	+	18697022	18708501	2396
CA00014239	LG47	+	2773044	2786647	4705
CA00014262	LG47	+	2338828	2349029	3111
CA00014264	LG47	+	2299481	2305831	2445
CA00014270	LG47	-	2219018	2226017	1592
CA00014280	LG47	-	2118154	2139281	597
CA00014291	LG47	+	1830956	1832904	312
CA00014293	LG47	+	1808941	1819418	3630
CA00014294	LG47	+	1805071	1808542	2290
CA00014299	LG47	+	1739005	1767154	5051
CA00014348	LG8	+	22700862	22738045	4599
CA00014353	LG8	+	22626920	22631810	3625
CA00014357	LG8	+	22536370	22547840	4863
CA00014365	LG8	-	18674362	22404796	4199
CA00014435	LG8	+	19959403	19960713	1020
CA00014439	LG8	+	20016750	20022619	2223
CA00014452	LG8	+	20273124	20296550	4408
CA00014488	LG8	+	22042134	22058070	3183
CA00014536	LG8	+	21367339	21381547	4348
CA00014542	LG8	+	21251869	21260584	4368
CA00014555	LG8	+	21062920	21081974	4639
CA00014567	LG8	+	2771496	2785391	2538
CA00014572	LG8	+	2870468	2889457	3213
CA00014573	LG8	-	2891876	2905176	5114
CA00014622	LG8	+	4374080	4386542	5269
CA00014624	LG8	+	4402392	4421499	7371
CA00014647	LG8	-	4731740	4733822	566
CA00014674	LG31	+	14792739	14808325	5107
CA00014676	LG31	+	14720808	14729436	4707
CA00014705	LG31	+	14182645	14192799	3118
CA00014716	LG31	+	13846863	13864796	4725
CA00014721	LG31	+	13733050	13785737	4759
CA00014742	LG31	-	13387225	13398471	1827
CA00014804	LG19	-	5678132	5681542	2527
CA00014823	LG19	+	5299224	5320597	4758
CA00014842	LG19	+	4882193	4914024	4849
CA00014845	LG19	+	4847666	4859475	2628
CA00014886	LG19	+	3938958	3943726	2306
CA00014900	LG19	-	3654596	3671618	4595
CA00014914	LG19	-	3094680	3097217	1019
CA00014944	LG18	+	8994440	8996598	2159
CA00015004	LG18	-	7898142	7910795	4652
CA00015005	LG18	+	7890932	7898113	2221
CA00015007	LG18	+	7876079	7884539	4759
CA00015017	LG18	+	7591004	7596950	2566
CA00015048	LG15	+	7911330	7914725	2332
CA00015076	LG15	-	8459370	8487904	4374
CA00015089	LG15	+	8753394	8833303	4921
CA00015124	LG15	+	9452362	9471490	4827
CA00015134	LG44F	+	51121	52634	1514
CA00015143	LG44F	+	191931	195493	2677
CA00015151	LG44F	+	397782	399205	1325
CA00015175	LG44F	-	757999	785570	5131
CA00015194	LG44F	+	1122540	1134964	4509
CA00015200	LG44F	+	1225941	1243647	4584
CA00015222	LG44F	+	1925864	1942770	4919
CA00015226	LG44F	-	2182089	2188160	2516
CA00015240	LG44F	+	2381047	2386164	1527
CA00015269	LG44F	-	3263807	3266198	1665
CA00015270	LG44F	+	3270614	3276183	3186
CA00015271	LG44F	+	3285962	3297562	3310
CA00015287	LG44F	+	3984468	3994965	1226
CA00015290	LG44F	+	4011397	4020998	4340
CA00015328	LG20	+	22580974	22598882	2207
CA00015342	LG20	+	22291291	22362748	6713
CA00015364	LG20	+	21840440	21866297	2784
CA00015376	LG20	+	20959049	20968528	4687
CA00015393	LG20	+	20666744	20686212	3526
CA00015409	LG20	+	20165969	20173810	2753
CA00015459	LG43	+	3608983	3626159	5018
CA00015489	LG43	+	4286987	4316636	4715
CA00015492	LG43	+	4353212	4361964	3658
CA00015549	LG22	+	14435515	14445930	3060
CA00015554	LG22	+	14389111	14392221	2476
CA00015557	LG22	+	14322091	14365359	5125
CA00015578	LG22	+	13877721	13893956	2775
CA00015590	LG22	+	13279556	13326279	4697
CA00015592	LG22	+	13070266	13075760	2915
CA00015594	LG22	+	13047456	13049851	493
CA00015600	LG22	+	12938169	12963091	3913
CA00015671	LG23	-	5487477	5627508	5229
CA00015675	LG23	-	5336591	5398557	4267
CA00015681	LG23	+	5207529	5253940	4948
CA00015767	LG35	+	12866204	12876626	4814
CA00015837	LG35	+	11677782	11688680	1570
CA00015849	LG35	+	11445716	11474433	4780
CA00015866	LG40	+	3032847	3080614	4635
CA00015879	LG40	+	2571600	2574317	1632
CA00015891	LG40	+	2271055	2351161	725
CA00015894	LG40	+	2228083	2245996	2538
CA00015904	LG40	+	2052608	2075166	4712
CA00015910	LG40	+	1964302	1976301	4920
CA00015943	LG40	-	955729	1001185	6243
CA00015954	LG40	+	695830	709318	3242
CA00015990	LG40	+	12185	36464	4332
CA00016050	LG1	+	12215067	12230774	4690
CA00016053	LG1	+	12262360	12300508	5482
CA00016057	LG1	+	12345564	12360381	4347
CA00016063	LG1	+	12565494	12620859	4950
CA00016064	LG1	+	12621838	12632837	3149
CA00016088	LG1	+	13002148	13013038	4558
CA00016117	LG13	+	15203270	15207383	2107
CA00016156	LG13	+	15788328	15846515	15379
CA00016160	LG13	+	15870635	15891730	5105
CA00016161	LG13	-	15932948	15976084	4288
CA00016166	LG13	+	16135896	16155489	6626
CA00016189	LG13	+	16566566	16638737	4853
CA00016236	LG23	+	7699022	7717905	4209
CA00016246	LG23	+	7344707	7386724	3411
CA00016276	LG23	+	6367871	6375474	4682
CA00016277	LG23	+	6346756	6367394	4612
CA00016282	LG23	+	6244800	6249459	2463
CA00016307	LG26	+	18695565	18701457	4310
CA00016309	LG26	+	18576074	18610562	4589
CA00016331	LG26	+	18164735	18171224	856
CA00016342	LG26	+	18054254	18057852	3493
CA00016344	LG26	+	18037366	18040187	1088
CA00016369	LG26	+	17640792	17654387	4748
CA00016399	LG26	-	17268802	17272086	3167
CA00016422	LG19	+	12991954	13004729	2847
CA00016429	LG19	+	12949802	12960799	4048
CA00016440	LG19	+	12787820	12794799	1914
CA00016462	LG19	+	11991285	12046768	4489
CA00016465	LG19	+	11935941	11946054	5374
CA00016477	LG19	+	11716098	11733417	4778
CA00016484	LG19	-	11487947	11510752	2397
CA00016485	LG19	+	11088033	11369578	14330
CA00016500	LG19	+	10131364	10148893	4593
CA00016519	LG25	-	12331050	12337744	4781
CA00016528	LG25	+	12164022	12173726	3055
CA00016557	LG25	+	11701275	11718600	4908
CA00016598	LG25	+	11117019	11139849	4467
CA00016600	LG25	+	11101786	11106169	2361
CA00016601	LG25	+	11096826	11099753	1568
CA00016618	LG7	+	20291093	20296693	3403
CA00016663	LG7	+	22136634	22140438	1833
CA00016680	LG7	+	22579622	22612097	4543
CA00016681	LG7	+	22614016	22697213	4888
CA00016698	LG7	+	23014589	23021010	1145
CA00016706	LG7	+	23223310	23227630	1729
CA00016708	LG7	+	23233883	23246979	3269
CA00016710	LG7	-	23270466	23305436	6593
CA00016870	LG22	+	11151860	11198158	4378
CA00016873	LG22	+	11247028	11250358	3035
CA00016874	LG22	+	11250743	11254267	879
CA00016892	LG22	+	11666774	11715765	4727
CA00016939	LG17	-	6799684	6814281	1868
CA00016961	LG17	+	7200684	7223934	4575
CA00017047	tig00000876_arrow	+	249498	251180	1683
CA00017052	tig00000876_arrow	-	270810	302811	4925
CA00017104	tig00000876_arrow	-	934411	943667	2658
CA00017119	LG20	+	3047342	3056796	2771
CA00017128	LG20	+	3238406	3248947	4208
CA00017139	LG20	+	3386705	3389229	2519
CA00017158	LG20	+	3718566	3727996	4708
CA00017159	LG20	-	3735025	3740946	2960
CA00017178	LG20	+	4250689	4280160	5338
CA00017187	LG20	+	4487396	4516230	4735
CA00017200	LG20	+	4709022	4746748	4747
CA00017233	LG3	+	4001515	4008869	2191
CA00017251	LG3	+	3788235	3801406	3538
CA00017270	LG3	-	3575047	3577823	1439
CA00017306	LG6	+	26396056	26404659	2441
CA00017320	LG6	-	26180041	26184163	2498
CA00017325	LG6	+	26099282	26139754	4080
CA00017338	LG6	+	25939614	25960752	2793
CA00017348	LG6	+	25642677	25646951	4197
CA00017355	LG6	+	25563464	25568368	3697
CA00017375	LG6	+	25161472	25195563	7429
CA00017379	LG6	+	25139728	25148067	2705
CA00017391	LG6	-	24905755	24915183	4489
CA00017408	LG38	+	9939441	9946428	5039
CA00017422	LG38	+	10104207	10107804	1258
CA00017424	LG38	+	10112576	10119167	4138
CA00017432	LG38	-	10256382	10272542	4231
CA00017435	LG38	+	10285564	10319250	4615
CA00017442	LG38	+	10424794	10443326	4668
CA00017503	LG46	+	12053349	12083908	4769
CA00017534	LG46	+	12624817	12631870	3841
CA00017586	LG46	+	13351563	13360044	4676
CA00017603	LG9	+	34176799	34207652	3994
CA00017641	LG9	+	33105085	33119100	3200
CA00017671	LG5	+	21698999	21712544	4685
CA00017676	LG5	+	21736918	21752085	4558
CA00017684	LG5	+	21828381	21846234	4799
CA00017690	LG5	+	21905689	21912197	4436
CA00017723	LG7	+	8663100	8668219	1778
CA00017725	LG7	+	8722630	8744182	3632
CA00017736	LG7	+	8907399	8931113	4130
CA00017739	LG7	+	8954784	8962201	4336
CA00017761	LG7	-	9222332	9230787	1154
CA00017769	LG7	+	9323054	9333441	4268
CA00017783	LG7	+	9783051	9785721	1176
CA00017791	LG7	-	9827308	9830759	617
CA00017804	LG7	+	9988348	9992677	2674
CA00017820	LG27	+	14411542	14441121	4808
CA00017839	LG27	+	14722592	14753964	5112
CA00017843	LG27	+	14813949	14821667	1810
CA00017844	LG27	-	14819855	14835197	3162
CA00017845	LG27	+	14850294	14864280	3515
CA00017847	LG27	+	14909085	14921995	4308
CA00017875	LG27	-	15997340	16009730	3412
CA00017891	LG27	+	16193651	16210253	3104
CA00017906	LG22	-	25245105	25258899	3300
CA00017908	LG22	+	25212555	25223234	4192
CA00017914	LG22	+	25076747	25117410	4834
CA00017926	LG22	+	24916307	24923876	3349
CA00017928	LG22	+	24863004	24909806	4819
CA00017942	LG22	+	24562957	24671184	6492
CA00017970	LG22	+	24015111	24035912	4991
CA00018067	tig00001591_arrow	+	2773920	2780098	3304
CA00018110	LG4	+	19822016	19829213	3676
CA00018122	LG32	+	21426481	21478676	4286
CA00018178	LG37	+	18463137	18469178	4405
CA00018198	LG37	+	17767043	17774137	1609
CA00018207	LG37	+	17636941	17659250	5706
CA00018219	LG37	-	17400256	17401735	842
CA00018221	LG37	+	17343231	17346205	1160
CA00018224	LG37	+	17316797	17327103	4160
CA00018225	LG37	+	17287726	17315518	5911
CA00018230	LG37	+	17243444	17255985	3957
CA00018243	LG37	+	16874684	16878625	1721
CA00018253	LG37	+	16671407	16679539	2863
CA00018256	LG37	+	16601855	16627410	3053
CA00018270	LG36	+	9139274	9143536	2155
CA00018280	LG36	+	8864793	8866483	1380
CA00018283	LG36	+	8853269	8857491	815
CA00018286	LG36	+	8788079	8802687	4856
CA00018327	LG36	+	7553809	7554923	483
CA00018356	LG36	+	6756637	6790093	2354
CA00018377	LG1	-	32568451	32595949	1976
CA00018378	LG1	+	32561995	32563531	780
CA00018417	LG1	-	31689804	31707329	4582
CA00018422	LG1	+	31539582	31541011	1430
CA00018433	LG1	+	31428681	31438131	1763
CA00018471	LG32	+	17514071	17522184	4617
CA00018473	LG32	-	17569527	17619527	5265
CA00018490	LG32	+	17765577	17841681	14015
CA00018502	LG32	+	18271565	18286736	1614
CA00018503	LG32	+	18287732	18384796	6701
CA00018525	LG32	+	18915185	18928724	4725
CA00018526	LG32	+	18947941	18958451	3190
CA00018550	LG19	+	26526128	26554610	8226
CA00018564	LG19	+	26390640	26393167	953
CA00018573	LG19	-	26294653	26297790	3056
CA00018577	LG19	+	26243360	26244171	611
CA00018581	LG19	+	26203340	26208753	4271
CA00018582	LG19	+	26119569	26132504	4365
CA00018594	LG19	+	25840245	25845365	4873
CA00018596	LG19	+	25819507	25829235	3695
CA00018633	LG19	+	25316021	25370390	8693
CA00018636	LG19	+	25203851	25208115	4265
CA00018686	LG34	-	17094876	17119977	4661
CA00018717	LG34	+	16465748	16491327	4838
CA00018727	LG34	+	16333958	16340079	1539
CA00018772	LG5	+	24840799	24849517	4448
CA00018775	LG5	+	24853707	24861706	3908
CA00018776	LG5	-	24858313	24894626	4467
CA00018782	LG5	+	25064629	25066480	911
CA00018787	LG5	+	25119054	25127948	2052
CA00018801	LG5	+	25356705	25384574	4073
CA00018825	LG5	-	25884959	25908726	4846
CA00018845	LG2	+	6871419	6899180	4751
CA00018869	LG2	+	28000702	28039644	3198
CA00018878	LG50	+	5127929	5145428	8333
CA00018894	LG50	+	5353857	5392586	4193
CA00018929	LG1	+	14751282	14758142	3216
CA00018936	LG1	+	14673233	14678338	4390
CA00018948	LG1	-	14579140	14582129	829
CA00018956	LG1	+	14337260	14350471	4898
CA00018968	LG1	+	14024161	14062603	10463
CA00018976	LG1	+	13964597	13974088	3259
CA00018978	LG1	+	13947727	13956214	3334
CA00018997	LG1	+	13804624	13809215	2779
CA00018999	LG1	+	13772856	13798952	4443
CA00019003	LG1	+	13721235	13733041	3266
CA00019004	LG1	+	13718847	13720498	691
CA00019028	LG1	+	13404917	13407819	1863
CA00019032	LG9	+	11212271	11234258	4566
CA00019065	LG9	+	12299497	12303708	1987
CA00019094	LG9	+	12721272	12783599	4817
CA00019101	LG12	+	4573726	4577151	2049
CA00019109	LG12	+	4338789	4346607	4204
CA00019111	LG12	+	4285518	4325467	4671
CA00019112	LG12	+	4269311	4284374	4749
CA00019121	LG12	-	4039324	4050342	4393
CA00019129	LG12	+	3974307	3988630	4140
CA00019175	LG12	+	2892574	2960263	4875
CA00019177	LG12	+	2876651	2884506	4501
CA00019180	LG12	+	2770579	2786372	4624
CA00019214	LG32	+	15193459	15250434	4704
CA00019254	LG32	+	14370793	14400430	5027
CA00019270	LG32	+	14029924	14034984	2136
CA00019271	LG32	+	13997144	14022621	2945
CA00019283	LG32	+	13740405	13758018	5367
CA00019286	LG32	+	13702850	13722525	5905
CA00019290	LG32	+	13603840	13617004	4831
CA00019305	tig00215912_arrow	+	574945	592080	4939
CA00019306	tig00215912_arrow	+	593281	619800	2624
CA00019363	tig00215912_arrow	+	1371539	1386816	2110
CA00019388	tig00215912_arrow	+	1790172	1830817	6356
CA00019391	tig00215912_arrow	+	1856272	1859398	2715
CA00019411	LG2	-	4234376	4247396	2868
CA00019540	LG21	+	14298148	14300142	1995
CA00019620	LG37	-	12433228	12443451	1725
CA00019643	LG37	+	12096054	12110323	4704
CA00019682	LG13	+	6848626	6863544	4833
CA00019703	LG13	+	7198738	7204898	1726
CA00019707	LG13	+	7241929	7259123	3751
CA00019721	LG13	+	7460908	7467958	2930
CA00019787	LG31	+	22139110	22145286	2830
CA00019820	LG31	+	21689762	21693264	1461
CA00019836	LG46	+	1893062	1938679	4881
CA00019837	LG46	+	1792864	1825632	5805
CA00019854	LG46	+	1275476	1285800	1674
CA00019865	LG46	-	984416	1023185	4088
CA00019890	LG46	+	401032	413616	4629
CA00019965	tig00215316_arrow	+	1154918	1276380	6420
CA00020001	tig00215316_arrow	+	1710799	1713750	1875
CA00020035	LG3	+	24377170	24380972	2490
CA00020063	LG3	-	24799687	24801474	941
CA00020135	LG7	+	4712609	4728621	2512
CA00020160	LG7	+	5070516	5081579	1402
CA00020161	LG7	+	5094471	5106304	4690
CA00020162	LG7	-	5110128	5127241	3974
CA00020192	LG7	+	5715391	5736786	7220
CA00020216	LG26	+	3378034	3399106	4438
CA00020283	LG44F	+	4933348	4943680	4978
CA00020317	LG44F	-	5476891	5492616	2518
CA00020354	LG44F	+	6377865	6380267	2403
CA00020381	LG16	+	4176368	4186952	3195
CA00020391	LG16	-	3884005	3891598	661
CA00020396	LG16	-	3826826	3831651	852
CA00020403	LG16	+	3757995	3768626	4265
CA00020419	LG16	+	3451397	3457291	3390
CA00020432	LG16	+	3270673	3285587	4322
CA00020450	LG16	+	3035271	3044083	3026
CA00020481	LG30	+	19368726	19431484	4766
CA00020500	LG30	+	19897682	19905077	4752
CA00020503	LG30	+	19922481	19926820	1400
CA00020506	LG30	-	19970711	19974646	1557
CA00020509	LG30	+	20004560	20010159	1688
CA00020541	LG30	+	20477766	20488772	3834
CA00020548	tig00215205_arrow	+	107469	111973	4172
CA00020565	tig00215205_arrow	+	352063	364738	2480
CA00020579	tig00215205_arrow	+	580334	587938	2795
CA00020611	tig00215205_arrow	+	1119474	1128386	2330
CA00020618	tig00004557_arrow	+	2	1522	1087
CA00020619	tig00004557_arrow	+	1982	22976	4762
CA00020626	tig00004557_arrow	-	120753	161458	4537
CA00020628	tig00004557_arrow	+	180979	199485	4794
CA00020636	tig00004557_arrow	+	377419	378691	1273
CA00020647	tig00004557_arrow	+	628144	633789	1816
CA00020674	tig00004557_arrow	-	1042777	1059319	3770
CA00020683	tig00004557_arrow	-	1204587	1217231	726
CA00020757	LG13	-	18886604	18903764	2732
CA00020790	LG8	+	18487245	18510338	4754
CA00020804	LG8	-	17985797	17988395	1089
CA00020815	LG8	+	17608139	17704974	7375
CA00020824	LG1	+	10849678	10851617	488
CA00020829	LG1	+	10910412	10925852	4612
CA00020839	LG1	+	11106489	11140113	2965
CA00020845	LG1	+	11267847	11274519	4056
CA00020881	LG6	+	17706517	17781856	4014
CA00020882	LG6	+	17686363	17705294	4199
CA00020900	LG6	+	17343213	17374714	5014
CA00020909	LG6	+	16753779	16888402	4930
CA00020918	LG6	+	16222747	16242720	6186
CA00020953	LG21	+	18303446	18324205	5523
CA00020974	LG21	+	18779843	18804338	4199
CA00020976	LG21	+	18809833	18821742	4131
CA00020977	LG21	+	18822762	18843531	1915
CA00020981	LG21	+	18863933	18890514	4654
CA00020982	LG21	+	18908672	18944627	6526
CA00020989	LG21	-	19046979	19078422	8002
CA00020992	LG21	+	19091457	19106224	3415
CA00020994	LG21	+	19117453	19128468	4834
CA00021003	LG23	+	871153	876786	897
CA00021034	LG23	+	1692267	1717689	3473
CA00021061	LG23	-	2693705	2699669	4205
CA00021062	LG23	+	2700749	2709111	4501
CA00021072	LG23	+	3063838	3083529	4969
CA00021089	LG27	-	11445951	11461961	4380
CA00021090	LG27	+	11427809	11445765	3965
CA00021113	LG27	-	11173500	11178641	3135
CA00021115	LG27	+	11150063	11167307	3946
CA00021151	LG27	+	10671901	10730817	4552
CA00021154	LG27	+	10630465	10647679	5736
CA00021156	LG27	+	10608446	10621157	4288
CA00021166	LG27	+	10217483	10345257	5488
CA00021238	LG17	+	9082763	9131988	4903
CA00021248	LG5	+	20122472	20140168	4608
CA00021252	LG5	+	20044994	20102278	10737
CA00021284	LG5	+	19584064	19604974	4462
CA00021314	LG5	+	19003736	19041877	5453
CA00021337	LG47	+	8471123	8508846	4894
CA00021339	LG47	+	8430135	8458836	4136
CA00021347	LG47	+	8280049	8288405	2971
CA00021349	LG47	+	8257171	8274478	2784
CA00021361	LG47	+	7917884	7943131	5283
CA00021373	LG47	+	7645086	7669022	2600
CA00021405	LG49	+	13455163	13468318	4127
CA00021431	LG49	-	12969276	12970295	772
CA00021434	LG49	+	12952093	12962859	4475
CA00021440	LG49	+	12868512	12875314	2527
CA00021444	LG49	+	12823860	12850204	4548
CA00021448	LG49	+	12718688	12766681	5019
CA00021449	LG49	+	12711858	12718124	4210
CA00021461	LG49	-	12610007	12624311	5008
CA00021509	LG8	-	5643976	5646578	566
CA00021521	LG8	+	5809122	5836797	5009
CA00021526	LG8	-	5890347	5893005	1120
CA00021536	LG8	+	6173362	6179998	2102
CA00021539	LG8	+	6205964	6241517	4953
CA00021584	LG34	+	18508416	18522143	4234
CA00021620	LG34	+	19387335	19393404	3974
CA00021624	LG34	+	19514015	19569050	4962
CA00021628	LG34	+	19666791	19691897	4288
CA00021666	LG41	+	21959309	22055704	5490
CA00021676	LG41	+	21835021	21846019	3030
CA00021726	LG41	+	21081155	21085330	1150
CA00021766	LG18	+	11547469	11555838	2299
CA00021771	LG18	+	11806466	11832064	4614
CA00021773	LG18	+	11853136	11861134	2737
CA00021779	LG18	+	11984297	12014755	5469
CA00021791	LG18	+	12384544	12445225	4584
CA00021793	LG18	+	12535004	12543210	4249
CA00021821	LG42	+	16998871	17068086	5050
CA00021912	LG40	+	13772462	13791147	4439
CA00021963	LG26	+	14796950	14814488	1683
CA00021965	LG26	+	14693697	14698218	3496
CA00022009	LG26	+	13657062	13678424	5373
CA00022024	LG26	+	13306201	13319534	5533
CA00022033	LG26	+	13195499	13216407	4275
CA00022040	LG26	+	13036645	13038873	1316
CA00022044	LG26	+	12993681	13011093	4440
CA00022061	LG12	+	4775807	4840898	4749
CA00022083	LG12	+	5149384	5158439	4897
CA00022099	LG12	+	5482525	5508066	4782
CA00022107	LG12	-	5599233	5604513	4558
CA00022114	LG12	+	5789749	5794939	2671
CA00022136	LG40	+	15162143	15174718	4948
CA00022144	LG11	+	7483216	7538740	4846
CA00022145	LG11	+	7461937	7468972	2695
CA00022196	LG11	+	6661706	6683713	4238
CA00022205	LG11	+	6318142	6329441	3555
CA00022209	LG11	+	6121859	6139562	4736
CA00022211	LG11	+	6113828	6116461	1510
CA00022230	LG11	-	5507252	5511713	3129
CA00022233	LG11	+	5478761	5489039	4734
CA00022239	LG11	+	5313782	5318203	2136
CA00022242	LG6	+	2109364	2124719	4903
CA00022248	LG6	+	2190829	2206854	4378
CA00022268	LG6	+	3412536	3424164	3239
CA00022270	LG6	+	3445620	3466380	4557
CA00022284	LG6	+	3657996	3660722	1746
CA00022319	LG13	-	25838614	25847420	5646
CA00022323	LG13	+	25756301	25762483	2387
CA00022351	LG13	+	25171504	25185472	4203
CA00022378	LG13	+	24610541	24625329	5049
CA00022436	LG26	+	10866631	10870478	2015
CA00022439	LG26	+	10811073	10832424	3284
CA00022445	LG26	+	10698760	10732088	4887
CA00022491	LG10	+	14657200	14671625	2555
CA00022530	LG10	-	15382990	15404912	3545
CA00022581	LG32	+	20321474	20377473	5656
CA00022586	LG32	+	20206158	20213692	3300
CA00022628	LG1	+	5678891	5687367	1962
CA00022660	LG1	+	6194937	6216151	4695
CA00022666	LG1	+	6347278	6358183	4836
CA00022668	LG1	+	6371474	6376093	2417
CA00022670	LG1	+	6413213	6420314	4057
CA00022671	LG1	-	6419941	6424556	1309
CA00022692	LG1	+	6697207	6704457	1028
CA00022744	LG36	+	13484223	13491273	4738
CA00022800	LG2	-	10973479	10981509	4650
CA00022814	LG2	+	10643413	10646921	3139
CA00022909	LG20	+	12482895	12494050	3142
CA00022915	LG20	+	12407361	12433696	4618
CA00022920	LG20	+	12359774	12370562	4579
CA00022930	LG20	+	12285125	12288468	1370
CA00022964	LG2	+	17027438	17040381	4850
CA00022982	LG2	+	16832027	16863860	4744
CA00022986	LG2	-	16778379	16784570	2842
CA00022987	LG2	+	16752156	16779261	4608
CA00022999	LG2	+	16481405	16515920	4679
CA00023008	LG2	+	16332218	16348431	4808
CA00023011	LG2	+	16298270	16306904	4365
CA00023021	LG2	+	16179282	16197779	4718
CA00023023	LG2	+	16151043	16167609	4253
CA00023060	LG36	+	5503073	5530644	5724
CA00023074	LG36	-	5648047	5650586	1368
CA00023107	LG36	+	6327885	6338492	4983
CA00023125	LG31	+	1281361	1295568	4676
CA00023146	LG17	+	8209862	8216375	1563
CA00023155	LG17	+	8450451	8463655	4407
CA00023170	LG17	-	8817263	8828291	3799
CA00023174	LG14	-	13854189	13860218	3226
CA00023177	LG14	+	13869782	13876684	2177
CA00023201	LG14	+	14206226	14214495	4883
CA00023214	LG14	+	14432336	14439981	3481
CA00023256	LG14	+	15517816	15537050	4975
CA00023262	LG14	+	15559505	15581474	1478
CA00023348	LG1	+	15649786	15681644	5554
CA00023357	LG1	-	15870072	15876444	2578
CA00023417	LG1	+	17120124	17128476	3632
CA00023449	tig00214021_arrow	+	557356	611264	6646
CA00023451	tig00214021_arrow	+	632327	644739	4867
CA00023459	tig00214021_arrow	-	716405	724138	2747
CA00023489	tig00214021_arrow	+	1436240	1450014	4758
CA00023548	LG32	+	8963422	9026765	9069
CA00023557	LG32	+	8668301	8732069	4309
CA00023560	LG32	+	8632879	8659148	4359
CA00023574	LG10	+	6604040	6626176	4697
CA00023594	LG10	+	6921036	6929732	4196
CA00023624	LG10	-	7349437	7357124	4841
CA00023636	LG2	+	26683927	26689008	3249
CA00023689	LG2	+	25801135	25818378	4806
CA00023708	LG2	+	25316762	25332154	1797
CA00023746	LG29	+	19414586	19417851	1176
CA00023778	LG29	+	18994353	19003379	2986
CA00023782	LG29	+	18893778	18931992	5906
CA00023820	LG46	+	9905699	9938167	4717
CA00023821	LG46	+	9939705	9971617	6046
CA00023823	LG46	+	10013726	10069543	6633
CA00023836	LG46	-	10345252	10348841	2558
CA00023844	LG46	+	10522968	10526372	1665
CA00023847	LG10	+	13217994	13225894	3403
CA00023857	LG10	+	13342075	13345900	2530
CA00023891	LG10	+	13899084	13956912	18006
CA00023925	LG47	+	8841771	8849508	4519
CA00023967	LG47	+	9591357	9606990	1103
CA00024056	LG12	+	9805815	9813362	695
CA00024066	LG12	+	9925362	9938188	4104
CA00024074	LG12	+	10081272	10095701	3393
CA00024092	LG30	+	15796355	15810048	4221
CA00024117	LG30	+	15436117	15449406	1939
CA00024123	LG30	+	15388661	15395059	3292
CA00024128	LG30	-	15245924	15249637	3544
CA00024134	LG30	+	15167403	15174461	4796
CA00024142	LG30	+	14990854	15010991	3324
CA00024152	LG35	+	10552782	10555688	1975
CA00024155	LG35	+	10472416	10476357	2327
CA00024227	LG34	+	22445696	22449086	3002
CA00024254	LG34	-	21711517	21743593	4454
CA00024269	LG34	-	21111876	21173914	4983
CA00024270	LG34	+	21085787	21110930	4424
CA00024365	LG32	-	34252775	34257712	1529
CA00024448	LG50	+	19803070	19917442	4834
CA00024508	LG28	+	20699116	20739760	5668
CA00024509	LG28	+	20632131	20650410	4708
CA00024536	LG28	+	19820743	19823403	2659
CA00024537	LG28	+	19779692	19804475	4857
CA00024545	LG28	+	19608103	19627114	4817
CA00024548	LG28	+	19508893	19537205	3468
CA00024569	LG28	+	19122461	19138937	4783
CA00024573	LG28	+	18975776	19091334	4497
CA00024585	LG15	+	16652379	16671450	2584
CA00024588	LG15	+	16729612	16740387	3121
CA00024648	LG15	+	18119338	18142474	4785
CA00024778	LG32	+	33580187	33646424	6060
CA00024782	LG32	+	33693958	33710633	3319
CA00024794	LG32	+	33880257	33884160	2032
CA00024813	LG39	+	12512853	12524134	3433
CA00024824	LG39	+	12374677	12377952	3118
CA00024840	LG39	+	12108892	12113582	1693
CA00024845	LG39	+	12076655	12083193	4142
CA00024862	LG39	+	11936753	11944064	4286
CA00024887	tig00215808_arrow	+	44760	77410	2435
CA00024907	tig00215808_arrow	+	265496	275536	1609
CA00024951	LG38	+	22560785	22578038	4350
CA00024988	LG38	+	21960278	21963755	1249
CA00025015	LG38	+	21345672	21365442	4905
CA00025016	LG38	+	21264379	21318152	4507
CA00025034	LG45	+	3501194	3506840	4759
CA00025049	LG45	+	3685206	3706624	4637
CA00025068	LG45	+	3931127	3948438	4541
CA00025074	LG45	+	4005153	4007579	1029
CA00025075	LG45	+	4010609	4026975	4775
CA00025118	LG32	+	27032719	27128455	8599
CA00025120	LG32	+	26995596	27016160	4641
CA00025140	LG32	+	26693755	26694954	720
CA00025141	LG32	+	26677476	26689394	2237
CA00025143	LG32	+	26652817	26656068	2073
CA00025184	LG50	-	17274105	17277057	2365
CA00025201	LG50	+	17023996	17043435	3776
CA00025239	LG45	+	6431009	6465768	4219
CA00025248	LG45	+	6230291	6241299	3298
CA00025249	LG45	+	6195759	6226858	4949
CA00025270	LG45	+	5121285	5144628	4214
CA00025286	LG45	-	14927478	14932991	4986
CA00025290	LG45	+	14969778	14990332	6815
CA00025301	LG45	+	15202433	15205689	1978
CA00025308	LG29	+	15019960	15089867	4143
CA00025318	LG29	+	15352841	15396002	4214
CA00025321	LG29	+	15577526	15580486	1004
CA00025331	LG29	+	15745636	15786887	4773
CA00025333	LG29	+	15803441	15822779	2081
CA00025357	LG29	-	17235302	17246965	4808
CA00025370	LG29	+	17406101	17426166	3753
CA00025397	LG27	+	16927612	16951509	4886
CA00025404	LG27	+	17039701	17046827	1638
CA00025407	LG27	+	17076314	17084809	3283
CA00025410	LG27	+	17124122	17142250	4711
CA00025436	LG27	+	17581645	17595914	4817
CA00025443	tig00216437_arrow	+	76847	82474	3624
CA00025455	tig00216437_arrow	+	275997	293950	4623
CA00025462	tig00216437_arrow	+	422229	481065	4986
CA00025467	tig00216437_arrow	+	632410	664339	4749
CA00025477	tig00216437_arrow	+	810170	848556	4560
CA00025480	tig00216437_arrow	+	931854	953775	4837
CA00025489	tig00216437_arrow	+	1069686	1073428	1818
CA00025510	LG27	+	6482773	6536498	4756
CA00025514	LG27	+	6576390	6599779	4716
CA00025516	LG27	+	6607497	6612573	1220
CA00025521	LG27	+	6663105	6686520	3010
CA00025532	LG27	+	6848628	6854705	2658
CA00025539	LG27	+	6989518	7012853	4472
CA00025549	LG27	+	7078707	7096481	4311
CA00025559	LG27	+	7277818	7307091	5423
CA00025563	LG27	+	7336508	7382577	7147
CA00025612	LG46	-	8298247	8305820	3958
CA00025626	LG46	+	8628375	8642193	2938
CA00025668	tig00020493_arrow	+	414377	424865	4433
CA00025680	tig00020493_arrow	+	546871	556720	3057
CA00025681	tig00020493_arrow	+	557211	559560	2343
CA00025685	tig00020493_arrow	+	626139	644189	4811
CA00025686	tig00020493_arrow	+	645992	650075	1008
CA00025691	tig00020493_arrow	+	690630	723357	5023
CA00025698	tig00020493_arrow	+	766717	776323	4479
CA00025699	tig00020493_arrow	+	777081	787447	4462
CA00025725	LG10	+	18438547	18461024	6261
CA00025738	LG10	+	18578335	18594548	2923
CA00025760	LG10	+	19424616	19495813	4930
CA00025804	LG3	-	17306821	17343791	2555
CA00025827	LG3	+	16807203	16812020	1774
CA00025863	LG21	+	294649	308732	3876
CA00025881	LG21	+	533076	552689	2451
CA00025883	LG21	-	574869	592914	4051
CA00025924	LG21	+	1290207	1312516	5101
CA00025925	LG21	+	1317771	1330094	3004
CA00025928	LG21	+	1383305	1404071	3200
CA00025940	LG21	+	4136969	4151457	1698
CA00025951	LG21	+	3692277	3697182	1632
CA00025952	LG21	+	3684250	3690863	1924
CA00026037	LG30F	+	4347021	4356434	1490
CA00026045	LG30F	-	4247425	4257709	5064
CA00026047	LG30F	+	4135129	4177573	5757
CA00026072	LG11	+	8626043	8641008	4514
CA00026106	LG11	+	7828281	7830608	1393
CA00026107	LG11	+	7820988	7822582	1098
CA00026113	LG11	+	7709771	7717603	1957
CA00026117	LG11	+	7683299	7687472	3157
CA00026125	LG8	+	1408707	1420237	3026
CA00026126	LG8	+	1421001	1431435	4575
CA00026127	LG8	+	1433956	1456295	5208
CA00026140	LG8	+	1611754	1619371	4400
CA00026142	LG8	+	1636660	1663589	4763
CA00026156	LG8	+	1923670	1958466	5735
CA00026175	LG8	+	2480761	2484104	1510
CA00026184	LG8	+	2533058	2541234	3976
CA00026186	LG8	+	2564792	2580837	4675
CA00026187	LG8	-	2582394	2598801	3003
CA00026214	LG24	+	3016959	3021416	1822
CA00026216	LG24	+	2996566	3005186	4324
CA00026225	LG24	+	2906181	2907723	1395
CA00026237	LG24	+	2786207	2793313	2298
CA00026251	LG24	+	2598262	2623772	969
CA00026255	LG24	-	2514213	2540708	4564
CA00026263	LG15	+	6886808	6899041	7408
CA00026269	LG15	+	6773839	6796996	4876
CA00026299	LG15	+	6276654	6282655	2539
CA00026310	LG15	+	6012377	6021383	3745
CA00026319	tig00215781_arrow	+	98821	105802	3861
CA00026338	tig00215781_arrow	+	295085	299896	4812
CA00026356	tig00215781_arrow	+	592997	605367	4770
CA00026379	LG7	+	7285086	7292587	1869
CA00026380	LG7	+	7294247	7297769	755
CA00026472	LG10	-	10764185	10769341	2348
CA00026498	LG14	+	1727878	1733168	1579
CA00026499	LG14	+	1739201	1764773	5069
CA00026504	LG14	+	1801745	1835303	7358
CA00026529	LG14	-	2521030	2530019	3147
CA00026553	LG14	-	3169558	3173663	1839
CA00026579	LG18	+	955526	971019	4773
CA00026600	LG18	+	1408145	1440672	5619
CA00026602	LG18	+	1452030	1529513	4735
CA00026685	LG31	+	27615827	27636740	7251
CA00026713	LG31	+	28100873	28159673	4245
CA00026730	tig00214077_arrow	+	659270	773180	6145
CA00026746	tig00214077_arrow	+	889777	917714	4344
CA00026757	tig00214077_arrow	+	1023636	1031040	2179
CA00026776	tig00214077_arrow	-	1170215	1222110	4544
CA00026783	LG42	+	7393511	7495954	3592
CA00026845	LG42	+	8860995	8868160	2621
CA00026851	LG42	+	8921487	8948533	4911
CA00026859	LG42	+	9129818	9138196	5056
CA00026881	LG47	+	3483529	3490496	2986
CA00026946	LG24	+	5784422	5833137	1707
CA00026949	LG24	+	5731112	5760740	4698
CA00026953	LG24	+	5676241	5693709	2289
CA00027022	LG5	+	23210253	23272550	6456
CA00027060	LG5	-	23884765	23894302	2053
CA00027065	LG5	+	23954089	24004314	5143
CA00027071	LG5	+	24296231	24347697	6891
CA00027110	LG3	+	2183834	2204348	3731
CA00027115	LG3	+	1800193	1817581	4734
CA00027137	LG3	+	1242298	1251985	4202
CA00027148	LG13	+	23782945	23869312	4195
CA00027150	LG13	+	23693908	23712767	4136
CA00027155	LG13	+	23565492	23568429	1023
CA00027181	LG13	-	22837853	22869237	6549
CA00027197	LG13	+	22231668	22235002	2425
CA00027199	LG13	+	22151858	22175151	2103
CA00027201	LG13	+	22114645	22117113	1296
CA00027208	LG13	+	21998471	22030129	4299
CA00027242	LG20	+	25925495	25978792	4971
CA00027259	LG20	+	25502614	25553092	3724
CA00027327	LG44	+	4638120	4660245	5029
CA00027330	LG44	+	4678680	4682238	1477
CA00027333	LG44	+	4747243	4786816	4794
CA00027360	LG25	+	581952	590517	2994
CA00027402	LG25	+	1041845	1047115	1033
CA00027414	LG10	+	3782154	3788667	3867
CA00027434	LG10	+	3087213	3107419	4734
CA00027444	LG10	-	2997194	3000377	2092
CA00027454	LG10	-	2804309	2819926	4352
CA00027455	LG10	+	2759283	2801848	5959
CA00027461	LG10	-	2584222	2592318	4359
CA00027467	LG10	-	2446146	2449449	1285
CA00027480	LG33	+	3393302	3400771	2513
CA00027555	LG20	+	10696609	10775419	6171
CA00027558	LG20	+	10662741	10671068	4689
CA00027560	LG20	+	10624046	10653450	4617
CA00027567	LG20	+	10384107	10456811	14519
CA00027578	LG20	+	10255511	10261466	5044
CA00027581	LG20	+	10201211	10203217	1107
CA00027615	LG23	+	10585933	10627059	4859
CA00027618	LG23	+	10693503	10746938	4759
CA00027619	LG23	+	10752651	10819060	6263
CA00027635	LG23	+	11045824	11066667	3905
CA00027639	LG23	+	11093875	11098564	3336
CA00027661	LG14	+	11663907	11729371	4412
CA00027684	LG14	+	11872170	11880353	3278
CA00027709	LG14	+	12474762	12482145	3186
CA00027713	LG14	-	12525347	12566023	4904
CA00027751	LG30	+	14500211	14520898	1598
CA00027759	LG30	+	14607218	14636157	4790
CA00027766	LG30	+	14776651	14801549	4903
CA00027791	tig00021008_arrow	+	256280	273327	4164
CA00027818	LG10	+	20903019	20964902	7470
CA00027826	LG10	+	21096528	21101092	4565
CA00027867	LG10	+	21738460	21762162	4913
CA00027884	LG24	+	17515830	17519192	1971
CA00027987	LG4	+	21602171	21608443	2208
CA00028003	tig00215410_arrow	-	287649	317740	7260
CA00028005	tig00215410_arrow	+	328642	335519	3317
CA00028072	LG46	-	18019467	18027477	2484
CA00028090	LG46	-	18378894	18384705	5519
CA00028116	LG4	-	17187718	17202220	1158
CA00028139	LG4	+	17633200	17641250	4465
CA00028142	LG4	+	17677993	17709812	5944
CA00028143	LG4	+	17710239	17723249	3956
CA00028156	LG4	+	17961886	17978688	4636
CA00028158	LG4	+	17979140	17984347	1662
CA00028163	LG4	+	18051404	18067253	3169
CA00028197	LG8	+	27962973	27999037	3700
CA00028208	LG8	+	27772698	27780555	3403
CA00028214	LG8	+	27673404	27682319	2323
CA00028221	LG8	+	27483638	27485663	1023
CA00028258	LG9	+	27287781	27294448	3347
CA00028263	LG9	+	27167472	27242598	6645
CA00028292	LG9	+	26063469	26121892	4778
CA00028325	LG15	+	20621293	20628973	2103
CA00028330	LG15	+	20466372	20505513	4358
CA00028336	LG15	+	20181414	20208919	2266
CA00028391	LG6	+	14260468	14311040	4537
CA00028392	LG6	-	14316881	14319291	1227
CA00028401	LG6	+	14468384	14532279	4403
CA00028402	LG6	-	14585020	14596176	4579
CA00028413	LG6	+	14829029	14832543	675
CA00028444	LG6	+	15559053	15561438	550
CA00028472	LG46	+	6114065	6118404	2219
CA00028477	LG46	-	6171568	6174615	2490
CA00028493	LG46	+	6593123	6601597	4489
CA00028518	LG46	+	7249446	7283266	4867
CA00028520	LG46	+	7298603	7309313	1973
CA00028547	tig00013767_arrow	+	597586	615008	4150
CA00028558	tig00013767_arrow	+	841121	874815	4533
CA00028566	tig00013767_arrow	+	987089	991381	911
CA00028582	tig00013767_arrow	+	1331466	1335705	3254
CA00028585	LG5	+	9871600	9899538	4649
CA00028592	LG5	+	9813165	9822562	4815
CA00028647	LG44	+	13914894	13930770	4648
CA00028650	LG44	+	13949907	13964465	2503
CA00028657	LG44	+	14014081	14025173	6381
CA00028689	LG46	+	10545185	10549069	2476
CA00028706	LG46	+	10822870	10829597	2838
CA00028708	LG46	+	10838106	10845860	4790
CA00028716	LG46	+	10932594	10957580	4340
CA00028719	LG46	+	10987991	11011528	4984
CA00028758	LG46	+	3904328	3910253	573
CA00028761	LG46	-	3801406	3828001	4710
CA00028771	LG46	+	3403483	3426149	4947
CA00028798	LG46	+	2341667	2370321	5427
CA00028817	LG47	+	4716369	4722422	4476
CA00028851	LG47	-	5310025	5356503	4835
CA00028887	LG13	+	6018192	6035608	2710
CA00028893	LG13	+	5951903	5954632	2530
CA00028929	LG8	+	17434444	17477536	4315
CA00028945	LG8	-	16990114	16993474	1394
CA00028947	LG8	+	16972285	16979026	2391
CA00028953	LG8	+	16739733	16770672	4503
CA00028970	LG8	+	16466022	16482719	2049
CA00029048	LG22	+	21824610	21857311	2399
CA00029065	LG22	+	22180605	22206405	5270
CA00029073	LG22	+	22322810	22355912	4393
CA00029088	tig00002951_arrow	+	290173	299532	2475
CA00029115	tig00002951_arrow	+	704883	727546	4648
CA00029121	tig00002951_arrow	+	767032	804749	4001
CA00029137	tig00002951_arrow	+	1311729	1329846	4708
CA00029139	tig00002951_arrow	+	1403531	1431405	4517
CA00029176	LG48	+	2043608	2055698	5673
CA00029183	LG48	+	2110228	2154995	6126
CA00029216	LG28B	+	1176533	1224779	4888
CA00029232	LG28B	+	1463195	1505121	4961
CA00029295	LG40	+	4861859	4872883	4662
CA00029311	LG15	-	1871700	1890396	2822
CA00029312	LG15	+	1921411	1925788	2756
CA00029323	LG15	+	2061977	2068611	3023
CA00029330	LG15	+	2193600	2208413	4918
CA00029361	LG15	+	2759241	2765324	2449
CA00029392	LG28	+	12359694	12394879	5426
CA00029396	LG28	+	12486979	12491823	3286
CA00029412	LG28	+	12707127	12711744	3029
CA00029415	LG28	-	12838802	12883815	4699
CA00029434	LG9	+	14268021	14275473	2284
CA00029449	LG9	+	13905352	13915556	4244
CA00029510	LG18	+	10525233	10548694	6420
CA00029513	LG18	+	10440623	10469686	4636
CA00029532	LG15	+	3542746	3553506	4414
CA00029584	tig00214327_arrow	-	103656	117267	4566
CA00029586	tig00214327_arrow	+	188022	190458	990
CA00029615	tig00214327_arrow	+	817097	849223	4470
CA00029631	tig00214327_arrow	+	1071205	1110304	4611
CA00029638	tig00214327_arrow	+	1278995	1290105	3561
CA00029639	tig00214327_arrow	+	1307076	1352181	5117
CA00029641	tig00214327_arrow	+	1362007	1368576	4595
CA00029677	LG2	+	19983901	19995744	4827
CA00029701	tig00216014_arrow	+	142696	150064	5130
CA00029765	tig00216014_arrow	-	1579181	1605522	5921
CA00029819	LG39	+	5186428	5200825	4132
CA00029831	LG1	+	29211592	29217958	4199
CA00029846	LG1	+	29456994	29470642	4913
CA00029866	LG1	+	29821331	29823186	1663
CA00029867	LG1	+	29836566	29864129	2507
CA00029897	LG29	+	2233697	2257593	3052
CA00029948	LG31	+	8690863	8711850	4831
CA00029952	LG31	+	8600397	8603356	704
CA00029975	LG31	+	8251545	8253687	994
CA00029979	LG31	+	8158379	8227491	5459
CA00029984	LG31	+	8128673	8130755	2044
CA00029987	LG31	+	8075453	8091924	4998
CA00029988	LG31	-	8066258	8075679	1601
CA00029994	tig00215565_arrow	+	29696	40811	4684
CA00030029	tig00215565_arrow	+	986850	1037774	4573
CA00030037	tig00215565_arrow	+	1260955	1263064	2110
CA00030038	tig00215565_arrow	+	1288505	1290893	1354
CA00030069	LG25	+	8969605	9019812	7512
CA00030094	LG25	+	8705544	8711137	5102
CA00030112	LG42	+	9959521	9970342	4840
CA00030123	LG42	-	10108060	10146428	4989
CA00030153	LG42	+	10698559	10707282	2354
CA00030176	tig00001753_arrow	+	367167	371036	2287
CA00030191	tig00001753_arrow	+	595057	601463	4525
CA00030192	tig00001753_arrow	+	602862	621986	4520
CA00030195	tig00001753_arrow	+	648836	666207	4977
CA00030198	tig00001753_arrow	+	685959	705774	6258
CA00030205	tig00001753_arrow	-	896273	916256	3035
CA00030221	tig00001753_arrow	+	1306141	1308613	2130
CA00030226	LG25	+	19745275	19755661	2861
CA00030336	LG41	-	2263618	2280839	4762
CA00030347	LG41	-	2076351	2082605	1305
CA00030363	LG41	+	1895759	1903122	3052
CA00030426	LG7	+	3728556	3759639	2712
CA00030567	LG6	+	27323297	27348156	4835
CA00030579	LG6	+	27470679	27475518	507
CA00030587	LG6	+	27584914	27602966	2529
CA00030596	LG6	+	27870972	27887513	4533
CA00030597	LG6	+	27888063	27902094	2737
CA00030608	LG50	-	6724463	6731145	2739
CA00030632	LG50	+	6370725	6391509	4846
CA00030661	LG50	+	5972705	5991398	2089
CA00030668	LG31	+	20838709	20865450	4901
CA00030679	LG31	+	20691453	20725732	5562
CA00030693	LG31	+	20466832	20469018	1020
CA00030703	LG31	+	20261835	20306082	5726
CA00030736	LG3	+	13059766	13101078	5917
CA00030856	LG36F	-	1238354	1244129	4683
CA00030895	LG36F	+	1962111	1970935	4026
CA00030896	LG36F	+	2062510	2064250	1391
CA00030897	LG36F	+	2070551	2124169	4948
CA00030925	LG35	+	17186450	17227368	5215
CA00030926	LG35	+	17227944	17230165	774
CA00030987	LG20	+	8336616	8397384	4879
CA00030991	LG20	-	8473353	8487561	10386
CA00031057	LG17	+	19678445	19703863	6210
CA00031060	LG17	+	19741435	19764294	4281
CA00031073	LG17	+	20070890	20086901	4448
CA00031149	LG4	+	28447274	28452644	3705
CA00031151	LG4	+	28454779	28471621	4354
CA00031161	LG4	+	28583468	28592659	4653
CA00031203	tig00014308_arrow	+	69602	100304	5782
CA00031204	tig00014308_arrow	-	99838	132789	4521
CA00031225	tig00014308_arrow	+	575440	582323	4691
CA00031242	tig00014308_arrow	+	733946	739413	1979
CA00031247	tig00014308_arrow	+	776183	789750	4751
CA00031259	LG29	+	6517700	6543747	2835
CA00031261	LG29	-	6489416	6499424	3416
CA00031265	LG29	+	6390725	6421488	2912
CA00031270	LG29	+	6316587	6317624	662
CA00031275	LG29	+	6239672	6252605	4314
CA00031276	LG29	+	6226146	6231695	2489
CA00031299	LG29	+	5929845	5934694	1813
CA00031410	LG14	+	13802876	13817801	4368
CA00031412	LG47	+	11862199	11898186	4754
CA00031479	LG43	+	12069137	12074188	2098
CA00031486	LG43	+	12150658	12184691	5381
CA00031491	LG43	+	12241227	12254189	4693
CA00031512	LG43	+	12705022	12709377	3838
CA00031545	LG31	+	9677154	9729794	4888
CA00031546	LG31	+	9732681	9739832	4077
CA00031571	LG31	-	10310097	10324025	1921
CA00031579	LG31	+	10562830	10587753	4700
CA00031612	LG20	+	9803852	9808816	1935
CA00031629	LG20	+	9989790	10000280	4552
CA00031634	LG2	+	27733737	27745288	4584
CA00031653	LG2	+	27373106	27487817	15361
CA00031656	LG2	+	27144319	27184160	6363
CA00031674	LG2	-	26825097	26832239	1718
CA00031680	LG43	+	6317640	6333303	4663
CA00031683	LG43	+	6277266	6282392	4551
CA00031698	LG43	-	5923881	5946202	1809
CA00031703	LG43	+	5862387	5914285	5022
CA00031747	LG35	+	8114905	8153840	1694
CA00031788	tig00024173_arrow	+	94936	101802	4395
CA00031792	tig00024173_arrow	+	223259	225876	520
CA00031795	tig00024173_arrow	+	231381	235098	1487
CA00031799	tig00024173_arrow	+	257498	271630	4882
CA00031883	LG8	+	8489494	8512785	7242
CA00031906	LG8	+	8009404	8072014	4770
CA00031938	LG10	+	20311551	20324661	3166
CA00031945	LG10	+	20375404	20378209	2122
CA00031954	LG10	-	20500748	20515062	3821
CA00032032	LG36	+	16765085	16795780	4512
CA00032051	LG36	+	16498023	16499584	1086
CA00032075	LG36	+	16141684	16149200	3269
CA00032078	LG36	+	16064719	16078788	4602
CA00032097	LG7	-	25946666	25980139	2923
CA00032110	LG7	+	25635437	25666044	2534
CA00032140	LG49	-	1480790	1503643	4420
CA00032146	LG49	-	1548172	1549887	1018
CA00032148	LG49	+	1564597	1593959	4799
CA00032150	LG49	+	1602277	1659398	5167
CA00032178	LG27	+	6081575	6090455	4403
CA00032196	LG27	+	5805007	5824172	4503
CA00032198	LG27	+	5780979	5785069	4027
CA00032206	LG27	-	5603829	5611053	3227
CA00032211	LG27	+	5515773	5537020	4575
CA00032220	LG27	-	5208942	5217342	3358
CA00032222	LG27	+	5185510	5193477	4542
CA00032240	LG28	+	22005690	22022394	4975
CA00032243	LG28	+	21969721	21993318	4952
CA00032253	LG28	+	21865340	21875702	4464
CA00032263	LG28	+	21779251	21810055	4857
CA00032286	LG30	+	29085419	29091817	4085
CA00032294	LG30	+	28886169	28893020	3423
CA00032334	LG13	+	9902736	9908972	1582
CA00032357	LG13	+	10133243	10142267	5901
CA00032374	LG24	+	8563925	8572005	4346
CA00032378	LG24	-	8481484	8522332	4484
CA00032379	LG24	+	8441278	8477966	4669
CA00032423	LG24	-	7105601	7116673	4350
CA00032436	LG42	+	243329	245229	1454
CA00032452	LG42	+	779612	801019	2235
CA00032505	LG3	+	19235274	19247246	3151
CA00032514	LG3	+	19697176	19699428	1235
CA00032520	LG3	+	19743632	19747839	3104
CA00032539	LG3	-	20080755	20081983	776
CA00032570	LG18	-	462204	465638	2183
CA00032602	LG7	+	2545058	2565038	5909
CA00032608	LG7	+	2618929	2636669	4361
CA00032640	LG7	-	3132474	3160023	3780
CA00032670	LG45	+	17802522	17807557	1374
CA00032686	LG45	+	18235521	18251709	8197
CA00032706	LG45	+	18556704	18560450	2533
CA00032710	tig00215868_arrow	+	28173	29998	918
CA00032723	tig00215868_arrow	+	248413	274007	4892
CA00032725	tig00215868_arrow	+	284505	291464	1519
CA00032732	tig00215868_arrow	-	460248	478441	6458
CA00032733	tig00215868_arrow	+	478945	486665	2244
CA00032749	LG41	+	17768052	17773570	3145
CA00032751	LG41	+	17775666	17786713	4136
CA00032782	LG41	+	18191378	18211598	3691
CA00032786	LG41	+	18247076	18249369	2161
CA00032789	LG41	+	18277512	18314328	4902
CA00032805	LG21	+	4406969	4429563	4687
CA00032807	LG21	+	4433819	4451204	4277
CA00032813	LG21	+	4486665	4497592	3077
CA00032834	LG21	+	4804587	4807980	1427
CA00032918	LG38	+	7965098	7977581	4852
CA00032945	LG38	+	7585390	7592673	2785
CA00032947	LG41	+	25375543	25379302	1906
CA00032968	LG41	+	25715959	25729172	1699
CA00032974	LG41	+	25785154	25794003	4328
CA00033055	LG22	+	17326102	17351186	7628
CA00033085	tig00214657_arrow	+	218028	243028	4973
CA00033103	tig00214657_arrow	+	590546	668106	4862
CA00033131	LG31	+	2921672	2947996	5339
CA00033146	LG31	+	3165575	3169264	2792
CA00033151	LG31	+	3285957	3326004	4772
CA00033158	LG31	+	3371169	3380460	1963
CA00033159	LG31	-	3378718	3387315	2926
CA00033168	LG31	+	3527311	3529412	872
CA00033203	LG47	+	14735940	14739865	1251
CA00033207	LG47	+	14456575	14502144	2171
CA00033210	LG47	+	14343687	14354437	4239
CA00033241	LG12	+	965241	989982	4839
CA00033256	LG12	+	684760	690829	1640
CA00033272	LG24	-	2366258	2376237	2239
CA00033342	tig00216558_arrow	+	287919	303690	6536
CA00033401	LG8	-	25558728	25580010	4344
CA00033410	LG8	+	25742515	25775373	5675
CA00033419	LG8	+	26106364	26113974	584
CA00033441	LG8	-	26645677	26663870	4814
CA00033443	LG34	-	25784282	25822412	4563
CA00033477	LG34	+	15280709	15304761	4647
CA00033536	LG2	+	13704494	13705728	938
CA00033538	LG2	-	13696898	13698104	347
CA00033559	LG38	+	19273476	19313105	6834
CA00033560	LG38	+	19314276	19435896	4728
CA00033562	LG38	+	19506741	19515561	3967
CA00033568	LG38	+	19666086	19689708	4561
CA00033642	LG44	+	7415446	7418222	1505
CA00033649	LG44	+	7549183	7561732	4596
CA00033663	LG35	+	7356398	7372049	4700
CA00033688	LG35	+	7002883	7005132	591
CA00033695	LG35	+	6937626	6942204	1795
CA00033696	LG35	+	6913565	6935504	6596
CA00033700	LG35	+	6813351	6833881	4827
CA00033759	LG20	+	5418417	5433798	1785
CA00033803	LG20	-	27957405	27967336	4504
CA00033833	LG20	+	26785799	26850977	4179
CA00033850	LG46	+	4949354	4987531	4699
CA00033912	LG14	+	473547	493739	4432
CA00033930	LG14	+	616950	691611	5009
CA00033932	LG14	+	710079	716557	3149
CA00033949	LG28B	-	3749686	3791392	5952
CA00033973	LG28B	+	3359743	3368685	4440
CA00033988	LG10	+	15740786	15744267	1562
CA00033996	LG10	+	15805725	15811307	1950
CA00034039	tig00215630_arrow	+	190517	208758	4523
CA00034050	tig00215630_arrow	+	326300	329576	1195
CA00034062	tig00215630_arrow	+	407273	434393	3466
CA00034063	tig00215630_arrow	+	434817	461222	3324
CA00034126	LG45	+	14303524	14307548	2210
CA00034140	LG45	+	14494574	14498897	1441
CA00034164	LG5	+	8346009	8359197	2640
CA00034196	LG5	-	7608559	7613809	1000
CA00034244	LG4	+	7346997	7352087	1586
CA00034279	LG18	-	9958214	9966653	3574
CA00034298	tig00214259_arrow	+	204541	226934	4622
CA00034300	tig00214259_arrow	+	315366	352252	4335
CA00034305	tig00214259_arrow	+	483685	503194	4635
CA00034330	tig00214259_arrow	+	1502954	1510274	4282
CA00034382	LG7	+	11071367	11076564	1888
CA00034383	LG7	+	11064429	11066211	1448
CA00034393	LG7	+	10899200	10903119	3920
CA00034407	LG7	+	10698859	10705989	4443
CA00034417	LG40	+	6318011	6332565	4886
CA00034444	LG40	+	5854941	5858368	2511
CA00034483	LG21	+	22499455	22500904	782
CA00034511	LG12	+	8779049	8783490	1708
CA00034517	LG12	+	8865372	8874920	3214
CA00034522	LG12	+	8896782	8899644	1257
CA00034581	LG25	+	10387313	10397079	2852
CA00034635	LG14	+	27015263	27054346	6760
CA00034666	LG2	-	14786167	14793170	4380
CA00034670	LG2	+	14711555	14718242	1828
CA00034673	LG2	+	14642440	14663822	7759
CA00034674	LG2	+	14603542	14631788	3283
CA00034675	LG2	+	14592192	14602604	4304
CA00034681	LG2	+	14397619	14401855	1191
CA00034684	LG2	+	14351202	14358629	1736
CA00034690	LG2	-	14295604	14305132	2352
CA00034738	LG7	+	33991989	33994038	1777
CA00034825	LG45	+	12851277	12854345	3017
CA00034826	LG45	+	12828321	12829850	454
CA00034827	LG45	-	12807558	12827783	4704
CA00034838	LG45	+	12615940	12620694	1942
CA00034846	LG43	-	13957434	13970828	4859
CA00034867	LG43	+	14254258	14321347	5039
CA00034877	LG43	+	14508283	14549515	5996
CA00034954	tig00216545_arrow	+	378700	385709	3043
CA00034980	tig00216545_arrow	+	989839	1019041	4688
CA00035010	LG48	-	4341442	4347456	3231
CA00035019	LG48	-	4433930	4442681	3443
CA00035057	LG31	+	11245121	11253249	1894
CA00035059	LG31	-	11279953	11288402	4410
CA00035129	LG14	+	21901632	21911133	4409
CA00035211	LG25	-	21495914	21530548	5800
CA00035231	LG25	+	21858352	21868160	3449
CA00035256	LG2	+	22053486	22068583	2762
CA00035280	tig00003633_arrow	+	106127	116381	1212
CA00035288	tig00003633_arrow	+	229556	337085	7785
CA00035331	tig00001155_arrow	-	68637	79933	3143
CA00035363	tig00001155_arrow	+	814845	820809	2812
CA00035443	LG50	+	674415	680757	2800
CA00035470	LG31	+	2360274	2367947	982
CA00035471	LG31	+	2346817	2359693	4050
CA00035501	LG31	+	1801477	1818446	4203
CA00035546	LG5	+	2603311	2604037	580
CA00035647	LG39	+	9534803	9543087	2290
CA00035686	LG47	+	344	14346	4382
CA00035726	LG47	+	953298	978482	5619
CA00035751	LG3	+	10565994	10572820	4041
CA00035765	LG3	+	10719320	10733055	4805
CA00035786	LG3	+	11118057	11127395	4778
CA00035788	LG3	+	11193962	11204976	4629
CA00035845	LG4	+	6689026	6746784	2632
CA00035863	LG4	+	6264706	6292469	4783
CA00035940	LG32	+	7639056	7697376	6091
[truncated: 1,332 more rows]
