# Supplementary material for: Global tissue transcriptomic analysis to improve genome annotation and unravel skin pigmentation in goldfish
Source: Sci Rep. 2021 Jan 19;11:1815. doi: 10.1038/s41598-020-80168-6 (PMC7815744; doi:10.1038/s41598-020-80168-6)
Supplement: Supplementary file 1 — Supplementary Information. [file 41598_2020_80168_MOESM1_ESM.zip › Supplementary Information/Table_S8_skinDEGs.xlsx]

## Sheet: Table_S8_skinDEGs
Gene_id	DEGs group	skin-BS1	skin-BS2	skin-CS1	skin-CS2	skin-RS1	skin-RS2	skin-WS1	skin-WS2	biological_process	biological_process_description	cellular_component	cellular_component_description	molecular_function	molecular_function_description	KEGG.AnnotInfo	KEGG.url	Gene.Name	Blast.swiss.prot
CA00002192	CS vs BS;BS vs CS;WS vs CS	0.0750811	0.0466711	32.914	47.9605	0.493994	0	2.31171	0.216202	--	--	GO:0005861	troponin complex	--	--	no KO assigned | (RefSeq) zgc:112242; uncharacterized protein LOC553694	http://www.genome.jp/dbget-bin/www_bget?dre:553694	zgc:112242	sp|Q5PYI0|TNNI3_HORSE Troponin I, cardiac muscle OS=Equus caballus GN=TNNI3 PE=2 SV=3
CA00076438	CS vs BS	0	0	9.84217	8.20561	17.3173	1.11583	25.0023	0.0958166	--	--	--	--	--	--	--	--	--	--
Novelgene3782	CS vs BS;RS vs BS;WS vs BS	0	0	6.15979	7.81251	6.88713	8.7158	2.44687	5.90894	--	--	--	--	--	--	no KO assigned | (RefSeq) si:ch211-193k19.2; uncharacterized protein LOC100034574	http://www.genome.jp/dbget-bin/www_bget?dre:100034574	si:ch211-193k19.2	--
CA00039779	CS vs BS;RS vs BS	3.71588	4.14318	0.0176657	0	0	0.0203194	1.17892	0.0239913	GO:0022900//GO:0006376	electron transport chain//mRNA splice site selection	GO:0042597//GO:0005685	periplasmic space//U1 snRNP	GO:0003729//GO:0005506//GO:0020037//GO:0009055	mRNA binding//iron ion binding//heme binding//electron carrier activity	no KO assigned | (RefSeq) zgc:158803; uncharacterized protein LOC100038767	http://www.genome.jp/dbget-bin/www_bget?dre:100038767	zgc:158803	sp|Q9Y383|LC7L2_HUMAN Putative RNA-binding protein Luc7-like 2 OS=Homo sapiens GN=LUC7L2 PE=1 SV=2
CA00012613	CS vs BS;BS vs CS	0	0.0204933	4.05439	3.9926	0.0433824	0.040202	0	0.901873	--	--	--	--	GO:0008289	lipid binding	K01067 acetyl-CoA hydrolase [EC:3.1.2.1] | (RefSeq) acot12; acyl-coenzyme A thioesterase 12	http://www.genome.jp/dbget-bin/www_bget?dre:100536873	acot12	sp|Q9DBK0|ACO12_MOUSE Acyl-coenzyme A thioesterase 12 OS=Mus musculus GN=Acot12 PE=1 SV=1
CA00041098	WS vs RS	29.6732	12.9428	29.6937	9.74916	0.06954	0.257768	43.1011	37.8915	--	--	--	--	GO:0016747//GO:0008080	transferase activity, transferring acyl groups other than amino-acyl groups//N-acetyltransferase activity	K00657 diamine N-acetyltransferase [EC:2.3.1.57] | (RefSeq) sat1a.2; spermidine/spermine N1-acetyltransferase	http://www.genome.jp/dbget-bin/www_bget?dre:431716	sat1a.2	sp|Q8AXL1|SAT1_CHICK Diamine acetyltransferase 1 OS=Gallus gallus GN=SAT1 PE=2 SV=1
CA00056155	BS vs CS;WS vs RS	27.1901	303.536	176.208	234.486	0.733933	2.55048	265.263	263.596	--	--	--	--	--	--	no KO assigned | (RefSeq) si:ch211-160e1.5	http://www.genome.jp/dbget-bin/www_bget?dre:100330598	si:ch211-160e1.5	sp|A6NF83|NUPR2_HUMAN Nuclear protein 2 OS=Homo sapiens GN=NUPR2 PE=2 SV=1
CA00070960	WS vs BS;WS vs CS;WS vs RS	13.6304	20.0735	22.8336	10.8603	26.9224	12.6429	0.144896	0.0398071	--	--	--	--	GO:0005515	protein binding	no KO assigned | (RefSeq) tax1bp3; tax1-binding protein 3	http://www.genome.jp/dbget-bin/www_bget?dre:406779	tax1bp3	sp|O14907|TX1B3_HUMAN Tax1-binding protein 3 OS=Homo sapiens GN=TAX1BP3 PE=1 SV=2
CA00054884	WS vs RS	2.60067	7.85549	13.3977	2.5385	0.076049	0.0704737	18.3746	10.3734	--	--	--	--	--	--	no KO assigned | (RefSeq) rho GTPase-activating protein 1-like	http://www.genome.jp/dbget-bin/www_bget?dre:100007218	rho GTPase-activating protein 1-like	--
CA00041101	WS vs RS	18.624	0.0803018	0.0798911	4.94473	17.8208	18.8773	0.0846276	0.836986	GO:0009405	pathogenesis	--	--	GO:0005198	structural molecule activity	no KO assigned | (RefSeq) srrt; serrate RNA effector molecule homolog	http://www.genome.jp/dbget-bin/www_bget?dre:192311	srrt	sp|Q66I22|SRRT_DANRE Serrate RNA effector molecule homolog OS=Danio rerio GN=srrt PE=2 SV=1
CA00001734	WS vs RS	0	21.6499	6.99542	23.3486	14.2774	13.4381	0.0445628	0.293824	GO:0008616	queuosine biosynthetic process	--	--	GO:0033739	preQ1 synthase activity	K01495 GTP cyclohydrolase I [EC:3.5.4.16] | (RefSeq) gch2; GTP cyclohydrolase 1	http://www.genome.jp/dbget-bin/www_bget?dre:64263	gch2	sp|P50141|GCH1_CHICK GTP cyclohydrolase 1 OS=Gallus gallus GN=GCH1 PE=2 SV=1
CA00058319	WS vs BS;WS vs RS	5.46157	5.89944	0.379683	4.01697	5.2134	4.20341	0	0	GO:0007264//GO:0006000//GO:0008152//GO:0007186	small GTPase mediated signal transduction//fructose metabolic process//metabolic process//G-protein coupled receptor signaling pathway	GO:0005615//GO:0005634	extracellular space//nucleus	GO:0019001//GO:0003873//GO:0008270//GO:0003924//GO:0031683//GO:0005509//GO:0005524//GO:0016597//GO:0004871//GO:0005525	guanyl nucleotide binding//6-phosphofructo-2-kinase activity//zinc ion binding//GTPase activity//G-protein beta/gamma-subunit complex binding//calcium ion binding//ATP binding//amino acid binding//signal transducer activity//GTP binding	no KO assigned | (RefSeq) zgc:110286; uncharacterized protein LOC550265	http://www.genome.jp/dbget-bin/www_bget?dre:550265	zgc:110286	sp|Q3SZF2|ARF4_BOVIN ADP-ribosylation factor 4 OS=Bos taurus GN=ARF4 PE=2 SV=3
CA00067919	WS vs RS	0.80732	0.103182	0.047994	4.4977	4.19974	3.57903	0.0593127	0.0977693	GO:0006355	regulation of transcription, DNA-templated	GO:0005634//GO:0005815	nucleus//microtubule organizing center	GO:0003700//GO:0003677//GO:0043565	transcription factor activity, sequence-specific DNA binding//DNA binding//sequence-specific DNA binding	K09057 hepatic leukemia factor | (RefSeq) hlfa; hepatic leukemia factor	http://www.genome.jp/dbget-bin/www_bget?dre:768192	hlfa	sp|Q16534|HLF_HUMAN Hepatic leukemia factor OS=Homo sapiens GN=HLF PE=2 SV=1
CA00053369	WS vs BS;WS vs CS;WS vs RS	0	0	0	0	0	0.00271459	0.393747	0.551285	GO:0006865//GO:0006779//GO:0009966//GO:0006355	amino acid transport//porphyrin-containing compound biosynthetic process//regulation of signal transduction//regulation of transcription, DNA-templated	GO:0005680//GO:0016020//GO:0005576	anaphase-promoting complex//membrane//extracellular region	GO:0005515//GO:0004853//GO:0008134//GO:0016787//GO:0046872//GO:0005524//GO:0003724//GO:0003723//GO:0008270//GO:0016887//GO:0004842	protein binding//uroporphyrinogen decarboxylase activity//transcription factor binding//hydrolase activity//metal ion binding//ATP binding//RNA helicase activity//RNA binding//zinc ion binding//ATPase activity//ubiquitin-protein transferase activity	no KO assigned | (RefSeq) rnf213a; E3 ubiquitin-protein ligase rnf213-alpha isoform X1	http://www.genome.jp/dbget-bin/www_bget?dre:503775	rnf213a	sp|A0A0R4IBK5|R213A_DANRE E3 ubiquitin-protein ligase rnf213-alpha OS=Danio rerio GN=rnf213a PE=3 SV=1
CA00042371	WS vs BS;WS vs CS;WS vs RS	0.0677388	0.0421071	0.0359072	0.0425053	0	0	7.05568	16.3849	GO:0007186	G-protein coupled receptor signaling pathway	--	--	GO:0005525//GO:0019001//GO:0004871//GO:0016887//GO:0005524//GO:0003924//GO:0031683//GO:0016301	GTP binding//guanyl nucleotide binding//signal transducer activity//ATPase activity//ATP binding//GTPase activity//G-protein beta/gamma-subunit complex binding//kinase activity	no KO assigned | (RefSeq) interferon-induced protein 44-like	http://www.genome.jp/dbget-bin/www_bget?dre:100535611	interferon-induced protein 44-like	sp|Q8TCB0|IFI44_HUMAN Interferon-induced protein 44 OS=Homo sapiens GN=IFI44 PE=2 SV=2
CA00002126	WS vs CS;WS vs RS	0	0.505899	3.45128	1.8856	4.11901	5.72556	0	0	GO:0006812	cation transport	--	--	GO:0008324	cation transmembrane transporter activity	K15122 solute carrier family 41 | (RefSeq) slc41a2a; solute carrier family 41 member 2-like	http://www.genome.jp/dbget-bin/www_bget?dre:564932	slc41a2a	sp|Q8BYR8|S41A2_MOUSE Solute carrier family 41 member 2 OS=Mus musculus GN=Slc41a2 PE=1 SV=1
CA00041103	WS vs RS	0.661231	0.139331	0.0950529	1.18145	3.49519	1.98163	0.0146837	0.0806806	GO:0007224//GO:0006869//GO:0046836//GO:0042157//GO:0007131//GO:0006810//GO:0006471//GO:0070206	smoothened signaling pathway//lipid transport//glycolipid transport//lipoprotein metabolic process//reciprocal meiotic recombination//transport//protein ADP-ribosylation//protein trimerization	GO:0005886//GO:0005737//GO:0000794//GO:0019031//GO:0005576//GO:0019028	plasma membrane//cytoplasm//condensed nuclear chromosome//viral envelope//extracellular region//viral capsid	GO:0005198//GO:0003950//GO:0017089//GO:0008855//GO:0051861//GO:0008289	structural molecule activity//NAD+ ADP-ribosyltransferase activity//glycolipid transporter activity//exodeoxyribonuclease VII activity//glycolipid binding//lipid binding	no KO assigned | (RefSeq) si:ch211-283g2.3; asialoglycoprotein receptor 2	http://www.genome.jp/dbget-bin/www_bget?dre:799269	si:ch211-283g2.3	sp|P24721|ASGR2_MOUSE Asialoglycoprotein receptor 2 OS=Mus musculus GN=Asgr2 PE=1 SV=1
CA00070099	WS vs CS;WS vs RS	1.93803	8.38312	9.64491	3.69853	5.92247	7.32422	0.104925	0.276729	GO:0007606//GO:0007186	sensory perception of chemical stimulus//G-protein coupled receptor signaling pathway	GO:0016021	integral component of membrane	GO:0004930	G-protein coupled receptor activity	K08385 G0-opsin | (RefSeq) opn5; opsin-5	http://www.genome.jp/dbget-bin/www_bget?dre:564181	opn5	sp|Q6U736|OPN5_HUMAN Opsin-5 OS=Homo sapiens GN=OPN5 PE=1 SV=3
CA00033973	WS vs RS	0.0234338	1.07794	1.20492	0.205862	0	0.0142879	1.58119	2.15934	--	--	--	--	GO:0005515//GO:0005525	protein binding//GTP binding	no KO assigned | (RefSeq) interferon-induced very large GTPase 1-like	http://www.genome.jp/dbget-bin/www_bget?dre:101884245	interferon-induced very large GTPase 1-like	sp|Q7Z2Y8|GVIN1_HUMAN Interferon-induced very large GTPase 1 OS=Homo sapiens GN=GVINP1 PE=2 SV=2
CA00042344	WS vs RS	0	25.4148	83.5193	15.0177	65.4797	32.9541	1.82914	2.58438	--	--	--	--	--	--	--	--	--	--
CA00050854	WS vs RS	0.0597307	1.09531	0.205805	0.412284	5.22685	5.02575	0.215211	0.128999	--	--	--	--	GO:0005515	protein binding	K18211 synaptosomal-associated protein 25 | (RefSeq) snap25b; synaptosomal-associated protein 25-B	http://www.genome.jp/dbget-bin/www_bget?dre:30711	snap25b	sp|P36978|SN25B_CARAU Synaptosomal-associated protein 25-B OS=Carassius auratus GN=snap25b PE=2 SV=1
CA00006409	WS vs BS;WS vs RS	0	0	0	1.26089	0.07777	0	6.73667	3.57387	--	--	--	--	--	--	no KO assigned | (RefSeq) fbxo44; F-box protein 44	http://www.genome.jp/dbget-bin/www_bget?dre:494034	fbxo44	sp|Q8BK26|FBX44_MOUSE F-box only protein 44 OS=Mus musculus GN=Fbxo44 PE=1 SV=1
CA00054883	RS vs BS;WS vs RS	15.4589	10.7854	10.8607	4.69087	0.060723	0.112543	10.5805	7.30842	--	--	--	--	--	--	no KO assigned | (RefSeq) si:dkey-58f10.11; uncharacterized protein LOC100003654	http://www.genome.jp/dbget-bin/www_bget?dre:100003654	si:dkey-58f10.11	--
CA00066660	WS vs RS	0	0	0	5.88077	4.41372	6.31565	0	0	GO:0030682	evasion or tolerance of host defense response	--	--	--	--	no KO assigned | (RefSeq) zgc:153704; uncharacterized protein LOC767759 precursor	http://www.genome.jp/dbget-bin/www_bget?dre:767759	zgc:153704	sp|Q01584|LIPO_RHIMB Lipocalin OS=Rhinella marina PE=1 SV=1
CA00044682	WS vs RS	0	4.51507	0.643068	5.92607	5.78937	1.32953	0	0	GO:0055114	oxidation-reduction process	--	--	GO:0016491//GO:0046872//GO:0009055//GO:0051536	oxidoreductase activity//metal ion binding//electron carrier activity//iron-sulfur cluster binding	K00157 aldehyde oxidase [EC:1.2.3.1] | (RefSeq) aox5; xanthine dehydrogenase	http://www.genome.jp/dbget-bin/www_bget?dre:64265	aox5	sp|P80456|AOXA_RABIT Aldehyde oxidase 1 OS=Oryctolagus cuniculus GN=AOX1 PE=1 SV=2
CA00029561	WS vs RS	0.916936	0.33956	1.13757	0	0.0256721	0	2.37716	2.94936	GO:0000184//GO:0035556	nuclear-transcribed mRNA catabolic process, nonsense-mediated decay//intracellular signal transduction	GO:0005737	cytoplasm	GO:0008270//GO:0005524//GO:0004386//GO:0003677//GO:0005515	zinc ion binding//ATP binding//helicase activity//DNA binding//protein binding	--	--	--	--
CA00060416	WS vs BS;WS vs RS	4.96284	13.4891	8.0469	0	5.69824	8.57338	0.0956215	0	--	--	--	--	--	--	--	--	--	--
CA00060418	WS vs RS	3.59639	3.45138	5.36799	0	9.07056	3.67384	0.578662	0.0227107	--	--	--	--	GO:0016747	transferase activity, transferring acyl groups other than amino-acyl groups	--	--	--	--
CA00060911	WS vs CS	2.82459	96.6128	58.3053	39.8863	57.8455	314.566	0.0310987	0	GO:0006400//GO:0009877//GO:0009452//GO:0008152//GO:0009312//GO:0001510//GO:0006396//GO:0008033	tRNA modification//nodulation//7-methylguanosine RNA capping//metabolic process//oligosaccharide biosynthetic process//RNA methylation//RNA processing//tRNA processing	--	--	GO:0008176//GO:0008757//GO:0008168//GO:0008173	tRNA (guanine-N7-)-methyltransferase activity//S-adenosylmethionine-dependent methyltransferase activity//methyltransferase activity//RNA methyltransferase activity	no KO assigned | (RefSeq) zgc:162780; uncharacterized protein LOC555377	http://www.genome.jp/dbget-bin/www_bget?dre:555377	zgc:162780	sp|Q55EX9|Y8948_DICDI Putative methyltransferase DDB_G0268948 OS=Dictyostelium discoideum GN=DDB_G0268948 PE=1 SV=2
CA00003885	WS vs CS	1.29933	81.1929	31.3444	38.4486	67.9414	198.527	0.0298662	0	--	--	--	--	--	--	K01495 GTP cyclohydrolase I [EC:3.5.4.16] | (RefSeq) gch2; GTP cyclohydrolase 1	http://www.genome.jp/dbget-bin/www_bget?dre:64263	gch2	sp|Q05915|GCH1_MOUSE GTP cyclohydrolase 1 OS=Mus musculus GN=Gch1 PE=1 SV=1
CA00009584	WS vs CS	1.41103	31.3594	17.9511	25.8625	20.4244	112.904	0	0.0250813	GO:0055085	transmembrane transport	GO:0016021	integral component of membrane	GO:0022857	transmembrane transporter activity	no KO assigned | (RefSeq) slc2a11b; solute carrier family 2 (facilitated glucose transporter), member 11b	http://www.genome.jp/dbget-bin/www_bget?dre:564970	slc2a11b	sp|Q9BYW1|GTR11_HUMAN Solute carrier family 2, facilitated glucose transporter member 11 OS=Homo sapiens GN=SLC2A11 PE=2 SV=1
CA00032448	WS vs CS	4.3859	43.1348	18.2141	22.8932	42.4949	135.444	0	0.0402214	GO:0008152	metabolic process	--	--	GO:0016787//GO:0016491	hydrolase activity//oxidoreductase activity	no KO assigned | (RefSeq) zgc:113142; uncharacterized protein LOC503524 precursor	http://www.genome.jp/dbget-bin/www_bget?dre:503524	zgc:113142	sp|Q02337|BDH_BOVIN D-beta-hydroxybutyrate dehydrogenase, mitochondrial OS=Bos taurus GN=BDH1 PE=1 SV=2
CA00036414	WS vs CS	3.54807	45.2647	19.1897	17.8457	10.0673	115.973	0.0726351	0.0598648	GO:0008544	epidermis development	GO:0019028	viral capsid	--	--	no KO assigned | (RefSeq) zgc:162150; uncharacterized protein LOC794783	http://www.genome.jp/dbget-bin/www_bget?dre:794783	zgc:162150	sp|M0R7Z9|PLIN5_RAT Perilipin-5 OS=Rattus norvegicus GN=Plin5 PE=1 SV=1
CA00040167	WS vs CS	6.66899	29.0186	72.1315	35.8817	5.6015	17.3893	0.0929537	0	GO:0006810//GO:0007165//GO:0006914//GO:0051258//GO:0030168	transport//signal transduction//autophagy//protein polymerization//platelet activation	GO:0005577//GO:0005886	fibrinogen complex//plasma membrane	GO:0005102//GO:0030674	receptor binding//protein binding, bridging	no KO assigned | (RefSeq) si:ch73-389b16.1; uncharacterized protein si:ch73-389b16.1	http://www.genome.jp/dbget-bin/www_bget?dre:100331788	si:ch73-389b16.1	sp|Q5T9S5|CCD18_HUMAN Coiled-coil domain-containing protein 18 OS=Homo sapiens GN=CCDC18 PE=1 SV=1
CA00040355	WS vs CS	2.78844	47.6595	35.6142	27.3341	19.8488	140.188	0.0287668	0.41096	GO:0006629//GO:0006807	lipid metabolic process//nitrogen compound metabolic process	GO:0016021	integral component of membrane	GO:0046914//GO:0003824//GO:0005515	transition metal ion binding//catalytic activity//protein binding	no KO assigned | (RefSeq) pnpla1; patatin-like phospholipase domain-containing protein 3	http://www.genome.jp/dbget-bin/www_bget?dre:101885488	pnpla1	sp|Q8N8W4|PLPL1_HUMAN Patatin-like phospholipase domain-containing protein 1 OS=Homo sapiens GN=PNPLA1 PE=1 SV=3
CA00047281	WS vs CS	1.39443	22.5366	8.64253	12.2498	4.6982	58.617	0.0401532	0.0220624	GO:0055085	transmembrane transport	GO:0016021	integral component of membrane	--	--	no KO assigned | (RefSeq) cax1; cation/H+ exchanger protein 1	http://www.genome.jp/dbget-bin/www_bget?dre:560283	cax1	sp|P42839|VNX1_YEAST Low affinity vacuolar monovalent cation/H(+) antiporter OS=Saccharomyces cerevisiae (strain ATCC 204508 / S288c) GN=VNX1 PE=1 SV=1
CA00069982	WS vs BS;WS vs CS	0.0595926	0	0.031589	0	15.9187	1.34437	17.2552	15.1438	GO:0051262//GO:0006310//GO:0006281	protein tetramerization//DNA recombination//DNA repair	--	--	GO:0016788//GO:0000400//GO:0000287	hydrolase activity, acting on ester bonds//four-way junction DNA binding//magnesium ion binding	--	--	--	--
CA00068334	WS vs CS	23.4012	0	13.6985	18.5797	36.2399	6.89133	0.139048	0	GO:0006364	rRNA processing	GO:0005737	cytoplasm	GO:0008168//GO:0005525	methyltransferase activity//GTP binding	no KO assigned | (RefSeq) zgc:122993; Gimap9 protein	http://www.genome.jp/dbget-bin/www_bget?dre:553382	zgc:122993	sp|Q96F15|GIMA5_HUMAN GTPase IMAP family member 5 OS=Homo sapiens GN=GIMAP5 PE=1 SV=1
CA00022604	WS vs CS	1.7799	12.6903	12.0495	11.2763	8.23989	32.5568	0.0280965	0.0617513	--	--	--	--	--	--	K00515 beta-carotene 15,15'-dioxygenase [EC:1.13.11.63] | (RefSeq) bco1; beta-carotene oxygenase 1	http://www.genome.jp/dbget-bin/www_bget?dre:84039	bco1	sp|Q9I993|BCDO1_CHICK Beta,beta-carotene 15,15&apos;-dioxygenase OS=Gallus gallus GN=BCO1 PE=1 SV=1
CA00032760	WS vs CS	3.35119	44.2101	15.388	15.7779	7.94888	55.1288	0.139831	0.0921973	GO:0009236	cobalamin biosynthetic process	--	--	GO:0016993	precorrin-8X methylmutase activity	no KO assigned | (RefSeq) zgc:162150; uncharacterized protein LOC794783	http://www.genome.jp/dbget-bin/www_bget?dre:794783	zgc:162150	sp|M0R7Z9|PLIN5_RAT Perilipin-5 OS=Rattus norvegicus GN=Plin5 PE=1 SV=1
CA00023199	WS vs CS	13.0604	1.02395	0.0623703	0.147662	9.25108	45.1241	22.6228	17.2795	GO:0032481//GO:0002218	positive regulation of type I interferon production//activation of innate immune response	--	--	--	--	K12654 transmembrane protein 173 | (RefSeq) tmem173; stimulator of interferon genes protein	http://www.genome.jp/dbget-bin/www_bget?dre:101243556	tmem173	sp|F1M391|STING_RAT Stimulator of interferon genes protein OS=Rattus norvegicus GN=Tmem173 PE=1 SV=2
CA00078554	WS vs BS;WS vs CS	0	0	0	0	0	4.37846	14.2976	26.9635	GO:0015979//GO:0019882//GO:0050821//GO:0006955	photosynthesis//antigen processing and presentation//protein stabilization//immune response	GO:0009523//GO:0042613//GO:0016020	photosystem II//MHC class II protein complex//membrane	GO:0042301	phosphate ion binding	no KO assigned | (RefSeq) mhc1zba; major histocompatibility complex class I ZE like precursor	http://www.genome.jp/dbget-bin/www_bget?dre:791453	mhc1zba	sp|Q3ZCH5|ZA2G_BOVIN Zinc-alpha-2-glycoprotein OS=Bos taurus GN=AZGP1 PE=2 SV=1
CA00020928	WS vs CS	3.36635	21.1158	28.2266	16.3226	2.91961	28.6417	0	0	GO:0030168//GO:0051258//GO:0006914//GO:0006810//GO:0007165	platelet activation//protein polymerization//autophagy//transport//signal transduction	GO:0005886//GO:0005577	plasma membrane//fibrinogen complex	GO:0003924//GO:0030674//GO:0005525//GO:0005102	GTPase activity//protein binding, bridging//GTP binding//receptor binding	no KO assigned | (RefSeq) si:ch73-389b16.1; uncharacterized protein si:ch73-389b16.1	http://www.genome.jp/dbget-bin/www_bget?dre:100331788	si:ch73-389b16.1	--
CA00023683	WS vs CS	24.516	322.891	121.061	225.788	141.225	1512.89	0	0.0625847	--	--	GO:0016021	integral component of membrane	--	--	no KO assigned | (RefSeq) wu:fc46h12; wu:fc46h12 precursor	http://www.genome.jp/dbget-bin/www_bget?dre:568958	wu:fc46h12	--
CA00002070	WS vs CS	0.74885	12.0453	9.80131	5.25586	3.30902	45.3764	0.157466	0.173042	GO:0055085//GO:0006811//GO:0051262	transmembrane transport//ion transport//protein tetramerization	GO:0016020	membrane	GO:0005216	ion channel activity	K04978 transient receptor potential cation channel subfamily M member 3 | (RefSeq) trpm3; transient receptor potential cation channel subfamily M member 3 isoform X6	http://www.genome.jp/dbget-bin/www_bget?dre:565807	trpm3	sp|Q2WEA5|TRPM1_RAT Transient receptor potential cation channel subfamily M member 1 OS=Rattus norvegicus GN=Trpm1 PE=2 SV=1
Novelgene0949	WS vs CS	0.928723	0	13.3369	8.15868	40.8292	3.39752	0	0	GO:0006364	rRNA processing	GO:0005737	cytoplasm	GO:0008168//GO:0005525	methyltransferase activity//GTP binding	no KO assigned | (RefSeq) GTPase IMAP family member 4-like	http://www.genome.jp/dbget-bin/www_bget?dre:100147995	GTPase IMAP family member 4-like	sp|Q9NUV9|GIMA4_HUMAN GTPase IMAP family member 4 OS=Homo sapiens GN=GIMAP4 PE=1 SV=1
CA00029838	BS vs CS;WS vs CS	4.72178	26.1721	10.3352	18.0142	0	0.0708658	0	0.020918	GO:0008152//GO:0006886//GO:0006605	metabolic process//intracellular protein transport//protein targeting	GO:0016020	membrane	GO:0016491	oxidoreductase activity	K00506 tyrosinase-related protein 1 [EC:1.14.18.-] | (RefSeq) tyrp1b; 5,6-dihydroxyindole-2-carboxylic acid oxidase precursor	http://www.genome.jp/dbget-bin/www_bget?dre:437022	tyrp1b	sp|P55027|TYRP1_AMBME 5,6-dihydroxyindole-2-carboxylic acid oxidase OS=Ambystoma mexicanum GN=TYRP1 PE=2 SV=2
CA00066288	WS vs BS;WS vs CS	0.259159	0.138082	0.196251	0.139388	18.2205	0.49661	22.3132	12.42	--	--	--	--	--	--	no KO assigned | (RefSeq) sep15; selenoprotein F precursor	http://www.genome.jp/dbget-bin/www_bget?dre:352923	2020-09-15	sp|Q802F3|SEP15_DANRE Selenoprotein F OS=Danio rerio GN=selenof PE=2 SV=2
CA00006165	WS vs CS	25.9683	161.846	141.107	56.4886	101.345	956.212	0.537212	0.22958	--	--	--	--	--	--	no KO assigned | (RefSeq) bscl2l; uncharacterized protein LOC541427	http://www.genome.jp/dbget-bin/www_bget?dre:541427	bscl2l	sp|Q96G97|BSCL2_HUMAN Seipin OS=Homo sapiens GN=BSCL2 PE=1 SV=3
CA00042937	WS vs CS	1.07649	15.602	9.10006	6.4349	7.90285	14.8542	0.0742321	0	GO:0007275//GO:0035023//GO:0030178//GO:0007067//GO:0006260//GO:0000917//GO:0048193//GO:0031110//GO:0051301//GO:0000090//GO:0007059//GO:0043093//GO:0006914	multicellular organism development//regulation of Rho protein signal transduction//negative regulation of Wnt signaling pathway//mitotic nuclear division//DNA replication//barrier septum assembly//Golgi vesicle transport//regulation of microtubule polymerization or depolymerization//cell division//mitotic anaphase//chromosome segregation//FtsZ-dependent cytokinesis//autophagy	GO:0005876//GO:0019031//GO:0005737//GO:0016020//GO:0019028//GO:0000940//GO:0005576	spindle microtubule//viral envelope//cytoplasm//membrane//viral capsid//condensed chromosome outer kinetochore//extracellular region	GO:0005198//GO:0005089//GO:0008017//GO:0008855	structural molecule activity//Rho guanyl-nucleotide exchange factor activity//microtubule binding//exodeoxyribonuclease VII activity	no KO assigned | (RefSeq) arhgef33; rho guanine nucleotide exchange factor 33 isoform X1	http://www.genome.jp/dbget-bin/www_bget?dre:559216	arhgef33	sp|Q8BW86|ARG33_MOUSE Rho guanine nucleotide exchange factor 33 OS=Mus musculus GN=Arhgef33 PE=1 SV=3
CA00053821	RS vs BS;WS vs BS;BS vs CS;WS vs CS	0.442746	3.44019	4.5765	6.94545	271.64	210.694	218.546	155.222	--	--	--	--	GO:0020037//GO:0019825	heme binding//oxygen binding	no KO assigned | (RefSeq) cygb1; cytoglobin-1	http://www.genome.jp/dbget-bin/www_bget?dre:246090	cygb1	sp|Q8UUR3|CYGB1_DANRE Cytoglobin-1 OS=Danio rerio GN=cygb1 PE=2 SV=2
CA00048173	WS vs CS	2.4302	13.284	13.5364	16.6047	1.5228	7.62028	0.454861	0	--	--	--	--	GO:0003677	DNA binding	--	--	--	--
CA00015744	WS vs CS	0.342885	25.0707	14.4725	6.34712	9.19321	38.8854	0.168467	0.0925653	GO:0006807//GO:0006629	nitrogen compound metabolic process//lipid metabolic process	--	--	GO:0003824//GO:0005515//GO:0046914	catalytic activity//protein binding//transition metal ion binding	no KO assigned | (RefSeq) pnpla1; patatin-like phospholipase domain-containing protein 3	http://www.genome.jp/dbget-bin/www_bget?dre:101885488	pnpla1	sp|Q8BJ56|PLPL2_MOUSE Patatin-like phospholipase domain-containing protein 2 OS=Mus musculus GN=Pnpla2 PE=1 SV=1
CA00068336	WS vs CS	1.23677	0	7.69607	12.5519	27.4545	2.09829	0	0	GO:0006364	rRNA processing	GO:0005737	cytoplasm	GO:0008168//GO:0005525	methyltransferase activity//GTP binding	no KO assigned | (RefSeq) zgc:122993; Gimap9 protein	http://www.genome.jp/dbget-bin/www_bget?dre:553382	zgc:122993	sp|Q8WWP7|GIMA1_HUMAN GTPase IMAP family member 1 OS=Homo sapiens GN=GIMAP1 PE=1 SV=1
CA00024307	WS vs CS	3.45722	28.2957	11.6066	10.1237	4.17022	27.0515	0	0	--	--	GO:0005746	mitochondrial respiratory chain	GO:0004129	cytochrome-c oxidase activity	K04739 cAMP-dependent protein kinase regulator | (RefSeq) prkar1b; cAMP-dependent protein kinase type I-beta regulatory subunit	http://www.genome.jp/dbget-bin/www_bget?dre:767685	prkar1b	sp|P31321|KAP1_HUMAN cAMP-dependent protein kinase type I-beta regulatory subunit OS=Homo sapiens GN=PRKAR1B PE=1 SV=4
CA00048648	WS vs CS	24.9831	10.0178	10.1527	6.802	11.4348	0.175707	0.232352	0.430878	GO:0006527	arginine catabolic process	--	--	GO:0008791//GO:0005096//GO:0005198//GO:0008083	arginine N-succinyltransferase activity//GTPase activator activity//structural molecule activity//growth factor activity	K03462 nicotinamide phosphoribosyltransferase [EC:2.4.2.12] | (RefSeq) nampta; nicotinamide phosphoribosyltransferase	http://www.genome.jp/dbget-bin/www_bget?dre:100330160	nampta	sp|Q99KQ4|NAMPT_MOUSE Nicotinamide phosphoribosyltransferase OS=Mus musculus GN=Nampt PE=1 SV=1
CA00045320	WS vs CS	0.65714	7.88498	5.0773	3.92355	1.83427	8.53539	0.0913158	0.143355	GO:0019048//GO:0006811//GO:0051262//GO:0055085	modulation by virus of host morphology or physiology//ion transport//protein tetramerization//transmembrane transport	GO:0016020	membrane	GO:0005216	ion channel activity	K04978 transient receptor potential cation channel subfamily M member 3 | (RefSeq) trpm3; transient receptor potential cation channel subfamily M member 3 isoform X6	http://www.genome.jp/dbget-bin/www_bget?dre:565807	trpm3	sp|Q2WEA5|TRPM1_RAT Transient receptor potential cation channel subfamily M member 1 OS=Rattus norvegicus GN=Trpm1 PE=2 SV=1
CA00077459	WS vs CS	0	42.2685	19.2081	20.7727	17.9546	463.554	0	0	--	--	--	--	--	--	--	--	--	--
CA00031658	WS vs CS	0.472448	7.01372	6.95329	5.82447	2.9256	26.6706	0.0364115	0.0400131	GO:0043248//GO:0009116	proteasome assembly//nucleoside metabolic process	GO:0005783	endoplasmic reticulum	--	--	no KO assigned | (RefSeq) prtfdc1; phosphoribosyl transferase domain containing 1	http://www.genome.jp/dbget-bin/www_bget?dre:30765	prtfdc1	sp|Q6LDD9|HPRT_MACFA Hypoxanthine-guanine phosphoribosyltransferase OS=Macaca fascicularis GN=HPRT1 PE=2 SV=3
CA00024306	WS vs CS	5.29421	35.2205	24.1219	9.1293	7.55159	46.7188	0.0529498	0	--	--	--	--	--	--	K04739 cAMP-dependent protein kinase regulator | (RefSeq) prkar1b; cAMP-dependent protein kinase type I-beta regulatory subunit	http://www.genome.jp/dbget-bin/www_bget?dre:767685	prkar1b	sp|P31321|KAP1_HUMAN cAMP-dependent protein kinase type I-beta regulatory subunit OS=Homo sapiens GN=PRKAR1B PE=1 SV=4
CA00004876	WS vs CS	0.114912	4.18582	2.59489	3.28803	0.846786	9.7808	0.0451669	0.0165449	GO:0006351//GO:0019079//GO:0006355	transcription, DNA-templated//viral genome replication//regulation of transcription, DNA-templated	--	--	GO:0046983//GO:0003968	protein dimerization activity//RNA-directed 5'-3' RNA polymerase activity	K09455 microphthalmia-associated transcription factor | (RefSeq) mitfa; microphthalmia-associated transcription factor	http://www.genome.jp/dbget-bin/www_bget?dre:30080	mitfa	sp|Q08874|MITF_MOUSE Microphthalmia-associated transcription factor OS=Mus musculus GN=Mitf PE=1 SV=3
CA00010467	WS vs CS	62.3794	36.2075	50.6133	23.9399	9.53067	95.9698	1.0024	2.82731	GO:0000160//GO:0009396//GO:0008152//GO:0006109//GO:0055114	phosphorelay signal transduction system//folic acid-containing compound biosynthetic process//metabolic process//regulation of carbohydrate metabolic process//oxidation-reduction process	GO:0005634	nucleus	GO:0034061//GO:0004488//GO:0000155//GO:0004672//GO:0003677//GO:0016491//GO:0050662//GO:0005524//GO:0003824	DNA polymerase activity//methylenetetrahydrofolate dehydrogenase (NADP+) activity//phosphorelay sensor kinase activity//protein kinase activity//DNA binding//oxidoreductase activity//coenzyme binding//ATP binding//catalytic activity	no KO assigned | (RefSeq) si:dkey-73n8.3	http://www.genome.jp/dbget-bin/www_bget?dre:100150965	si:dkey-73n8.3	sp|Q96NR8|RDH12_HUMAN Retinol dehydrogenase 12 OS=Homo sapiens GN=RDH12 PE=1 SV=3
CA00040481	WS vs CS	0.362723	4.91529	4.05697	4.07412	3.34113	18.5992	0.0475236	0.0261122	GO:0007275	multicellular organism development	GO:0005578	proteinaceous extracellular matrix	--	--	K08131 collagen, type IX, alpha | (RefSeq) col9a3; collagen alpha-3(IX) chain precursor	http://www.genome.jp/dbget-bin/www_bget?dre:567110	col9a3	sp|P32017|CO9A3_CHICK Collagen alpha-3(IX) chain OS=Gallus gallus GN=COL9A3 PE=2 SV=1
CA00060537	WS vs CS	6.83238	0	4.59442	4.45873	3.15958	6.71286	0.102305	0	--	--	--	--	--	--	no KO assigned | (RefSeq) zgc:162351; uncharacterized protein LOC100038770 precursor	http://www.genome.jp/dbget-bin/www_bget?dre:100038770	zgc:162351	--
CA00029318	WS vs CS	0.566949	8.52418	1.87831	3.24625	0.163197	0.302466	0	0	GO:0006355//GO:0008152	regulation of transcription, DNA-templated//metabolic process	--	--	GO:0016491//GO:0003677	oxidoreductase activity//DNA binding	K00505 tyrosinase [EC:1.14.18.1] | (RefSeq) tyr; tyrosinase precursor	http://www.genome.jp/dbget-bin/www_bget?dre:30207	tyr	sp|P55025|TYRO_ORYLA Tyrosinase OS=Oryzias latipes GN=tyr PE=2 SV=1
CA00019616	WS vs CS	1.05298	17.7661	20.692	13.2854	19.3242	205.535	1.23179	0.703886	--	--	--	--	--	--	no KO assigned | (RefSeq) tmem130; transmembrane protein 130 precursor	http://www.genome.jp/dbget-bin/www_bget?dre:567635	tmem130	sp|Q8N3G9|TM130_HUMAN Transmembrane protein 130 OS=Homo sapiens GN=TMEM130 PE=2 SV=1
CA00019487	WS vs CS	0.0328336	4.73505	10.2687	4.07934	6.91289	16.1353	0.0430183	0.0472734	GO:0008152//GO:0055114	metabolic process//oxidation-reduction process	--	--	GO:0008677//GO:0050662//GO:0003824//GO:0016491	2-dehydropantoate 2-reductase activity//coenzyme binding//catalytic activity//oxidoreductase activity	no KO assigned | (RefSeq) si:ch211-165b10.3; dehydrogenase/reductase SDR family member 12-like	http://www.genome.jp/dbget-bin/www_bget?dre:100334077	si:ch211-165b10.3	sp|A6QP05|DHR12_BOVIN Dehydrogenase/reductase SDR family member 12 OS=Bos taurus GN=DHRS12 PE=2 SV=1
CA00002521	WS vs CS	0.257362	24.046	11.3966	24.8697	7.11187	81.8379	0	0	--	--	--	--	--	--	no KO assigned | (RefSeq) wu:fc46h12; wu:fc46h12 precursor	http://www.genome.jp/dbget-bin/www_bget?dre:568958	wu:fc46h12	--
CA00054293	WS vs CS	1.87452	3.80829	6.9071	3.3279	0.270732	0.0557521	0.059902	0.0658272	GO:0006629	lipid metabolic process	--	--	--	--	K10226 acyl-CoA 6-desaturase (Delta-6 desaturase) [EC:1.14.19.3] | (RefSeq) fads2; fatty acid desaturase 2	http://www.genome.jp/dbget-bin/www_bget?dre:140615	fads2	sp|Q9DEX7|FADS2_DANRE Fatty acid desaturase 2 OS=Danio rerio GN=fads2 PE=2 SV=1
Novelgene15222	WS vs CS	0.854048	51.4199	43.3314	21.3596	39.5751	1.48778	1.11896	1.9323	--	--	--	--	--	--	--	--	--	--
CA00030723	WS vs CS	1.04869	4.65626	2.64049	2.51466	2.02066	11.8745	0	0	--	--	GO:0019028//GO:0045202	viral capsid//synapse	GO:0046872//GO:0003677	metal ion binding//DNA binding	no KO assigned | (RefSeq) mlpha; melanophilin a	http://www.genome.jp/dbget-bin/www_bget?dre:561905	mlpha	sp|Q9BV36|MELPH_HUMAN Melanophilin OS=Homo sapiens GN=MLPH PE=1 SV=1
CA00002515	WS vs CS	0.728729	12.6836	5.27557	7.36855	8.90434	16.9601	0.0818377	0.269798	GO:0009405//GO:0009755	pathogenesis//hormone-mediated signaling pathway	GO:0005576	extracellular region	GO:0008200//GO:0005515	ion channel inhibitor activity//protein binding	no KO assigned | (RefSeq) asip2b; agouti-related peptide 2 precursor	http://www.genome.jp/dbget-bin/www_bget?dre:796595	asip2b	sp|O00253|AGRP_HUMAN Agouti-related protein OS=Homo sapiens GN=AGRP PE=1 SV=1
CA00042343	WS vs CS	0.170122	19.8104	73.5259	38.7857	59.0997	21.9898	2.15463	5.71526	--	--	--	--	--	--	--	--	--	--
CA00043024	WS vs CS	0.0342658	2.55599	3.75988	2.75217	0.631261	8.69116	0	0.074003	--	--	GO:0045202	synapse	GO:0046872	metal ion binding	no KO assigned | (RefSeq) mlphb; melanophilin isoform X3	http://www.genome.jp/dbget-bin/www_bget?dre:557015	mlphb	sp|Q91V27|MELPH_MOUSE Melanophilin OS=Mus musculus GN=Mlph PE=1 SV=1
CA00039638	WS vs CS	0.497065	10.3817	10.5394	4.61615	12.1006	58.1887	0	0.0715667	--	--	GO:0016021	integral component of membrane	--	--	K16295 cytochrome b ascorbate-dependent protein 3 | (RefSeq) cyb561a3b; cytochrome b ascorbate-dependent protein 3-like isoform X1	http://www.genome.jp/dbget-bin/www_bget?dre:564404	cyb561a3b	sp|A3KPR5|CYAC3_DANRE Cytochrome b ascorbate-dependent protein 3 OS=Danio rerio GN=cyb561a3 PE=2 SV=1
CA00042936	WS vs CS	1.08087	13.975	8.55604	6.87273	8.81828	21.9233	0.141614	0.103748	--	--	--	--	--	--	no KO assigned | (RefSeq) arhgef33; rho guanine nucleotide exchange factor 33 isoform X1	http://www.genome.jp/dbget-bin/www_bget?dre:559216	arhgef33	--
CA00066180	WS vs CS	3.49796	6.60297	0.0151364	3.18937	26.2462	3.88247	28.6952	19.9397	--	--	--	--	--	--	no KO assigned | (RefSeq) zgc:112970; uncharacterized protein LOC541543	http://www.genome.jp/dbget-bin/www_bget?dre:541543	zgc:112970	sp|Q5F4A1|G2E3_CHICK G2/M phase-specific E3 ubiquitin-protein ligase OS=Gallus gallus GN=G2E3 PE=2 SV=1
CA00039920	WS vs CS	1.06911	18.1272	21.9452	16.4716	8.05189	21.5526	1.54975	1.11353	--	--	--	--	--	--	K06556 CD200 antigen | (RefSeq) zgc:113337; uncharacterized protein LOC503741	http://www.genome.jp/dbget-bin/www_bget?dre:503741	zgc:113337	sp|Q5RAL8|OX2G_PONAB OX-2 membrane glycoprotein OS=Pongo abelii GN=CD200 PE=2 SV=1
CA00005454	WS vs CS	2.12998	13.1324	5.71098	6.1543	2.03694	6.84069	0.259598	0.374425	GO:0007596//GO:0007165//GO:0006334//GO:0006605	blood coagulation//signal transduction//nucleosome assembly//protein targeting	GO:0000786//GO:0005634	nucleosome//nucleus	GO:0003676//GO:0003677	nucleic acid binding//DNA binding	no KO assigned | (RefSeq) si:ch211-137a8.4; myb-like protein X	http://www.genome.jp/dbget-bin/www_bget?dre:560240	si:ch211-137a8.4	--
CA00004599	WS vs CS	0.239478	5.50789	5.99172	6.04084	1.13446	16.295	0.251009	0.0344797	GO:0007186	G-protein coupled receptor signaling pathway	GO:0016020//GO:0016021	membrane//integral component of membrane	GO:0004930	G-protein coupled receptor activity	K08470 Ocular albinism type 1 protein | (RefSeq) gpr143; G-protein coupled receptor 143	http://www.genome.jp/dbget-bin/www_bget?dre:393795	gpr143	sp|P51810|GP143_HUMAN G-protein coupled receptor 143 OS=Homo sapiens GN=GPR143 PE=1 SV=2
Novelgene2692	WS vs CS	1.15474	6.06012	6.40208	2.29255	3.1885	18.0747	0.0372033	0.0136278	--	--	--	--	--	--	--	--	--	--
CA00064735	WS vs CS	0	5.73053	7.8665	4.93818	0	0	0	0	GO:0016032//GO:0016070//GO:0006955	viral process//RNA metabolic process//immune response	GO:0019012	virion	GO:0004222	metalloendopeptidase activity	no KO assigned | (RefSeq) mhc1uba; major histocompatibility complex class I UBA precursor	http://www.genome.jp/dbget-bin/www_bget?dre:30757	mhc1uba	sp|P16211|1A01_PONPY Popy Class I histocompatibility antigen, A-1 alpha chain OS=Pongo pygmaeus PE=2 SV=1
CA00015214	WS vs CS	0.587413	6.2074	3.56354	3.56308	4.55195	16.5148	0	0	GO:0007186	G-protein coupled receptor signaling pathway	GO:0016021	integral component of membrane	GO:0004930	G-protein coupled receptor activity	K04203 melanocortin 5 receptor | (RefSeq) mc5ra; melanocortin receptor 5	http://www.genome.jp/dbget-bin/www_bget?dre:286834	mc5ra	sp|Q9TT23|MC5R_PANTR Melanocortin receptor 5 OS=Pan troglodytes GN=MC5R PE=3 SV=1
CA00079805	WS vs CS	1.03365	4.80858	3.78241	3.515	1.18466	4.51324	0	0	GO:0007186	G-protein coupled receptor signaling pathway	GO:0016021	integral component of membrane	GO:0004930	G-protein coupled receptor activity	K04199 melanocortin 1 receptor | (RefSeq) mc1r; melanocyte-stimulating hormone receptor	http://www.genome.jp/dbget-bin/www_bget?dre:353151	mc1r	sp|P55167|MSHR_CHICK Melanocyte-stimulating hormone receptor OS=Gallus gallus GN=MC1R PE=3 SV=1
CA00078319	WS vs CS	0.293483	3.58349	2.30022	2.35458	1.69649	4.05171	0.0549313	0.0603648	GO:0007186	G-protein coupled receptor signaling pathway	GO:0016021	integral component of membrane	GO:0004930//GO:0008270	G-protein coupled receptor activity//zinc ion binding	K04198 endothelin receptor type B | (RefSeq) ednrba; endothelin B receptor precursor	http://www.genome.jp/dbget-bin/www_bget?dre:30442	ednrba	sp|P24530|EDNRB_HUMAN Endothelin B receptor OS=Homo sapiens GN=EDNRB PE=1 SV=1
CA00041696	WS vs CS	3.10079	8.18807	8.33307	4.46458	3.09977	10.4642	0.377919	0.0346084	GO:0007264//GO:0006576//GO:0002949	small GTPase mediated signal transduction//cellular biogenic amine metabolic process//tRNA threonylcarbamoyladenosine modification	--	--	GO:0005524//GO:0003924//GO:0005525	ATP binding//GTPase activity//GTP binding	no KO assigned | (RefSeq) rab34b; ras-related protein Rab-34	http://www.genome.jp/dbget-bin/www_bget?dre:100007678	rab34b	sp|Q5U1Y1|RAB34_RAT Ras-related protein Rab-34 OS=Rattus norvegicus GN=Rab34 PE=2 SV=1
CA00029356	WS vs CS	2.10584	0.0595005	0.152219	0.961011	7.58893	0.671158	13.7639	8.13117	--	--	--	--	--	--	--	--	--	--
CA00012559	WS vs CS	0.717268	4.793	3.04169	5.87913	0.442428	6.91522	0	0.0322723	GO:0006812//GO:0055085	cation transport//transmembrane transport	GO:0016021	integral component of membrane	GO:0008324	cation transmembrane transporter activity	K14688 solute carrier family 30 (zinc transporter), member 1 | (RefSeq) slc30a1a; zinc transporter 1	http://www.genome.jp/dbget-bin/www_bget?dre:393853	slc30a1a	sp|Q60738|ZNT1_MOUSE Zinc transporter 1 OS=Mus musculus GN=Slc30a1 PE=1 SV=1
CA00003949	WS vs CS	0.543449	3.0663	2.01651	2.99038	0.990167	11.8775	0	0.0300942	--	--	GO:0016021//GO:0016020	integral component of membrane//membrane	--	--	no KO assigned | (RefSeq) syngr1a; synaptogyrin-1	http://www.genome.jp/dbget-bin/www_bget?dre:450047	syngr1a	sp|Q62876|SNG1_RAT Synaptogyrin-1 OS=Rattus norvegicus GN=Syngr1 PE=2 SV=1
CA00039210	WS vs BS;WS vs CS	0	0.0147058	0	0.0445346	0.0311308	0.0288486	2.51067	1.4306	--	--	--	--	--	--	no KO assigned | (RefSeq) fam46ab; uncharacterized protein LOC571146	http://www.genome.jp/dbget-bin/www_bget?dre:571146	fam46ab	sp|Q96IP4|FA46A_HUMAN Protein FAM46A OS=Homo sapiens GN=FAM46A PE=1 SV=2
CA00051068	WS vs CS	0.950357	11.1788	8.57181	9.11938	5.57946	9.21761	0.402279	1.1999	GO:0055085//GO:0015689//GO:0006810	transmembrane transport//molybdate ion transport//transport	GO:0016021	integral component of membrane	GO:0022857//GO:0015098	transmembrane transporter activity//molybdate ion transmembrane transporter activity	K08146 MFS transporter, SP family, solute carrier family 2 (facilitated glucose transporter), member 9 | (RefSeq) slc2a15a; solute carrier family 2 (facilitated glucose transporter), member 15a	http://www.genome.jp/dbget-bin/www_bget?dre:394245	slc2a15a	sp|Q9NRM0|GTR9_HUMAN Solute carrier family 2, facilitated glucose transporter member 9 OS=Homo sapiens GN=SLC2A9 PE=1 SV=2
CA00060930	WS vs CS	0.635639	0.866223	0.518372	1.73349	14.4446	0.044718	13.1808	13.0942	GO:0006955	immune response	--	--	--	--	no KO assigned | (RefSeq) uncharacterized protein LOC563036	http://www.genome.jp/dbget-bin/www_bget?dre:563036	uncharacterized protein LOC563036	sp|O19477|HMR1_RAT Major histocompatibility complex class I-related gene protein OS=Rattus norvegicus GN=Mr1 PE=2 SV=2
CA00009835	WS vs CS	0.111356	2.0766	2.56772	2.23599	0.402966	0.101843	0	0	GO:0003333	amino acid transmembrane transport	--	--	--	--	K14997 solute carrier family 38 (sodium-coupled neutral amino acid transporter), member 11 | (RefSeq) putative sodium-coupled neutral amino acid transporter 11	http://www.genome.jp/dbget-bin/www_bget?dre:100536170	putative sodium-coupled neutral amino acid transporter 11	sp|A8KBL5|S38AB_DANRE Putative sodium-coupled neutral amino acid transporter 11 OS=Danio rerio GN=slc38a11 PE=2 SV=2
CA00011426	WS vs CS	0.940071	8.91913	4.2488	4.09814	5.92474	23.1079	0	0	GO:0006355	regulation of transcription, DNA-templated	--	--	GO:0003677	DNA binding	K09381 paired box protein 3/7 | (RefSeq) pax7b; paired box 7b	http://www.genome.jp/dbget-bin/www_bget?dre:566533	pax7b	sp|P23759|PAX7_HUMAN Paired box protein Pax-7 OS=Homo sapiens GN=PAX7 PE=1 SV=4
CA00020394	WS vs CS	0.763869	0.527587	2.60945	0.932008	0.167528	0.258744	0	0	GO:0003333//GO:0008152	amino acid transmembrane transport//metabolic process	--	--	GO:0016787	hydrolase activity	K08660 cytosolic nonspecific dipeptidase [EC:3.4.13.18] | (RefSeq) cndp2; cytosolic non-specific dipeptidase	http://www.genome.jp/dbget-bin/www_bget?dre:327288	cndp2	sp|Q5R432|CNDP2_PONAB Cytosolic non-specific dipeptidase OS=Pongo abelii GN=CNDP2 PE=2 SV=1
CA00030199	WS vs CS	0.589882	2.00634	1.08555	1.17329	0.0292914	0.74646	0	0.0160246	GO:0046813//GO:0061025//GO:0019058	receptor-mediated virion attachment to host cell//membrane fusion//viral life cycle	GO:0016021//GO:0019031	integral component of membrane//viral envelope	--	--	K17338 receptor expression-enhancing protein 1/2/3/4 | (RefSeq) reep2; receptor expression-enhancing protein 2	http://www.genome.jp/dbget-bin/www_bget?dre:568927	reep2	sp|Q4KMI4|REEP2_DANRE Receptor expression-enhancing protein 2 OS=Danio rerio GN=reep2 PE=2 SV=1
CA00007442	WS vs CS	3.03719	2.4979	1.38705	0.0781867	4.55	0.854681	10.6523	9.7998	GO:0006457//GO:0006464//GO:0006914//GO:0015031//GO:0008053	protein folding//cellular protein modification process//autophagy//protein transport//mitochondrial fusion	GO:0019898//GO:0005741//GO:0016272//GO:0005737//GO:0016021	extrinsic component of membrane//mitochondrial outer membrane//prefoldin complex//cytoplasm//integral component of membrane	GO:0003924//GO:0008092//GO:0008855//GO:0051082	GTPase activity//cytoskeletal protein binding//exodeoxyribonuclease VII activity//unfolded protein binding	no KO assigned | (RefSeq) tsg101b; tumor susceptibility gene 101 protein-like	http://www.genome.jp/dbget-bin/www_bget?dre:100333057	tsg101b	sp|Q99816|TS101_HUMAN Tumor susceptibility gene 101 protein OS=Homo sapiens GN=TSG101 PE=1 SV=2
Novelgene16784	WS vs CS	0	0.0373543	0	0	0	0	2.44073	2.81193	--	--	--	--	--	--	no KO assigned | (RefSeq) B-cell receptor CD22-like	http://www.genome.jp/dbget-bin/www_bget?dre:100151564	B-cell receptor CD22-like	--
CA00050884	WS vs CS	10.2498	14.5925	7.01066	10.0278	11.2397	22.8474	0.613701	0.515721	--	--	--	--	--	--	K00683 glutaminyl-peptide cyclotransferase [EC:2.3.2.5] | (RefSeq) qpctla; glutaminyl-peptide cyclotransferase	http://www.genome.jp/dbget-bin/www_bget?dre:561142	qpctla	sp|Q90YA8|QPCT_GLOBL Glutaminyl-peptide cyclotransferase OS=Gloydius blomhoffii GN=QPCT PE=2 SV=1
CA00028973	WS vs CS	3.36746	11.8273	16.0573	7.48565	11.9027	79.236	1.46407	1.1958	GO:0007264//GO:0007049	small GTPase mediated signal transduction//cell cycle	--	--	GO:0005509//GO:0005525	calcium ion binding//GTP binding	K17199 Ras and EF-hand domain-containing protein | (RefSeq) rasef; ras and EF-hand domain-containing protein	http://www.genome.jp/dbget-bin/www_bget?dre:570731	rasef	sp|Q8IZ41|RASEF_HUMAN Ras and EF-hand domain-containing protein OS=Homo sapiens GN=RASEF PE=1 SV=1
Novelgene2063	RS vs BS;WS vs BS	10.4747	14.3246	8.93949	0	0	0	0	0	--	--	GO:0016020	membrane	GO:0004553	hydrolase activity, hydrolyzing O-glycosyl compounds	no KO assigned | (RefSeq) si:dkey-182g1.6; uncharacterized protein si:dkey-182g1.6	http://www.genome.jp/dbget-bin/www_bget?dre:100005456	si:dkey-182g1.6	--
CA00065105	RS vs BS;WS vs BS	0	0	40.8794	167.37	308.724	177.494	162.209	431.738	GO:0006955//GO:0019882	immune response//antigen processing and presentation	GO:0016020//GO:0042613//GO:0016021	membrane//MHC class II protein complex//integral component of membrane	--	--	no KO assigned | (RefSeq) mhc1uha; uncharacterized protein LOC767703 precursor	http://www.genome.jp/dbget-bin/www_bget?dre:767703	mhc1uha	sp|C1ITJ8|HMR1_BOVIN Major histocompatibility complex class I-related gene protein OS=Bos taurus GN=MR1 PE=1 SV=1
CA00065110	RS vs BS;WS vs BS	0	0	0	13.3884	30.7761	8.33914	22.4893	32.7876	GO:0019882//GO:0006955	antigen processing and presentation//immune response	GO:0042613//GO:0016020	MHC class II protein complex//membrane	--	--	K06751 major histocompatibility complex, class I | (RefSeq) mhc1uea; major histocompatibility complex class I UEA precursor	http://www.genome.jp/dbget-bin/www_bget?dre:64885	mhc1uea	sp|P15979|HA1F_CHICK Class I histocompatibility antigen, F10 alpha chain OS=Gallus gallus PE=2 SV=1
Novelgene4702	WS vs BS	0	0.0159983	7.92642	1.84106	12.5816	0.847374	4.02958	6.94795	--	--	--	--	--	--	--	--	--	sp|Q9TTC1|POL_KORV Pro-Pol polyprotein OS=Koala retrovirus GN=pro-pol PE=3 SV=1
CA00015832	WS vs BS	5.52208	14.6515	32.3692	5.85986	9.16127	35.578	0.0366328	0.120769	--	--	--	--	GO:0016747	transferase activity, transferring acyl groups other than amino-acyl groups	K14457 2-acylglycerol O-acyltransferase 2 [EC:2.3.1.22] | (RefSeq) mogat2; 2-acylglycerol O-acyltransferase 2 isoform 2	http://www.genome.jp/dbget-bin/www_bget?dre:450063	mogat2	sp|Q2KHS5|MOG2A_XENLA 2-acylglycerol O-acyltransferase 2-A OS=Xenopus laevis GN=mogat2-a PE=2 SV=1
CA00043820	RS vs BS;WS vs BS	0	0.0947783	0.121235	532.19	756.403	540.865	435.894	1325.73	GO:0006955//GO:0019882	immune response//antigen processing and presentation	GO:0016021//GO:0016020//GO:0042613	integral component of membrane//membrane//MHC class II protein complex	--	--	no KO assigned | (RefSeq) mhc1uda; major histocompatibility complex class I UDA precursor	http://www.genome.jp/dbget-bin/www_bget?dre:64884	mhc1uda	sp|P15979|HA1F_CHICK Class I histocompatibility antigen, F10 alpha chain OS=Gallus gallus PE=2 SV=1
CA00061128	RS vs BS;WS vs BS	0	0.0205669	0.990934	2.88584	3.24361	2.87469	3.97734	1.88169	GO:0006270//GO:0006355//GO:0006352	DNA replication initiation//regulation of transcription, DNA-templated//DNA-templated transcription, initiation	GO:0032040//GO:0016021	small-subunit processome//integral component of membrane	GO:0008270//GO:0016987//GO:0003700//GO:0003677	zinc ion binding//sigma factor activity//transcription factor activity, sequence-specific DNA binding//DNA binding	no KO assigned | (RefSeq) si:dkey-117m1.4; uncharacterized protein si:dkey-117m1.4	http://www.genome.jp/dbget-bin/www_bget?dre:100537580	si:dkey-117m1.4	--
CA00061127	RS vs BS;WS vs BS	0	0	0.353679	3.11909	3.88508	1.87132	3.82453	4.32291	--	--	--	--	GO:0005515	protein binding	no KO assigned | (RefSeq) zgc:175177; butyrophilin-like	http://www.genome.jp/dbget-bin/www_bget?dre:100137609	zgc:175177	sp|Q96PL5|ERMAP_HUMAN Erythroid membrane-associated protein OS=Homo sapiens GN=ERMAP PE=1 SV=1
CA00020110	RS vs BS;WS vs BS	66.9451	45.0879	1.36064	58.1918	0.708227	1.56504	1.19334	1.37099	GO:0007165	signal transduction	GO:0005578	proteinaceous extracellular matrix	GO:0005509	calcium ion binding	no KO assigned | (RefSeq) pvalb1; parvalbumin isoform 1d	http://www.genome.jp/dbget-bin/www_bget?dre:402805	pvalb1	sp|P02618|PRVB_CYPCA Parvalbumin beta OS=Cyprinus carpio PE=1 SV=1
CA00065109	RS vs BS;WS vs BS	0	0	0	8.49723	28.6383	8.9642	14.067	27.7137	--	--	--	--	--	--	K06751 major histocompatibility complex, class I | (RefSeq) mhc1uea; major histocompatibility complex class I UEA precursor	http://www.genome.jp/dbget-bin/www_bget?dre:64885	mhc1uea	--
CA00022757	WS vs BS	0	0	0.755975	0.0813535	1.25821	0.128454	1.12536	2.18168	GO:0045454	cell redox homeostasis	--	--	GO:0005515//GO:0009055//GO:0015035	protein binding//electron carrier activity//protein disulfide oxidoreductase activity	no KO assigned | (RefSeq) cntnap5l; contactin-associated protein-like 5 isoform X1	http://www.genome.jp/dbget-bin/www_bget?dre:798019	cntnap5l	sp|Q0V8T0|CNTP5_CANLF Contactin-associated protein-like 5 OS=Canis lupus familiaris GN=CNTNAP5 PE=2 SV=1
CA00072334	RS vs BS;WS vs BS	4.02623	6.31644	0	0.0401017	0	0	0	0	--	--	--	--	--	--	no KO assigned | (RefSeq) si:ch211-209f23.6; SLAM family member 9-like isoform X2	http://www.genome.jp/dbget-bin/www_bget?dre:101882182	si:ch211-209f23.6	sp|Q9D780|SLAF9_MOUSE SLAM family member 9 OS=Mus musculus GN=Slamf9 PE=2 SV=2
CA00043227	RS vs BS;WS vs BS	0.0706798	0.0251059	2.99729	0.0126716	7.78602	3.2136	6.16478	3.1256	--	--	--	--	GO:0005515//GO:0030414	protein binding//peptidase inhibitor activity	no KO assigned | (RefSeq) muc5.2; mucin-2	http://www.genome.jp/dbget-bin/www_bget?dre:572172	muc5.2	sp|Q9HC84|MUC5B_HUMAN Mucin-5B OS=Homo sapiens GN=MUC5B PE=1 SV=3
CA00060415	WS vs BS	2.9903	6.63857	8.4841	0	4.89054	1.37176	0.130595	0	--	--	--	--	--	--	--	--	--	--
CA00067687	RS vs BS;WS vs BS	0.105261	0.229009	13.2797	12.1862	15.5826	19.029	14.1359	13.1093	GO:0022900	electron transport chain	GO:0042597	periplasmic space	GO:0005506//GO:0020037//GO:0009055	iron ion binding//heme binding//electron carrier activity	no KO assigned | (RefSeq) ccdc28a; coiled-coil domain-containing protein 28A	http://www.genome.jp/dbget-bin/www_bget?dre:326808	ccdc28a	sp|Q8IWP9|CC28A_HUMAN Coiled-coil domain-containing protein 28A OS=Homo sapiens GN=CCDC28A PE=1 SV=1
CA00080960	WS vs BS	13.3418	10.3054	3.34782	0.990748	0.103884	0.192536	0	0	--	--	--	--	--	--	--	--	--	--
CA00058863	RS vs BS;WS vs BS	5.07216	6.49323	1.75819	0.135147	0.0283415	0.14445	0.19753	0.0775246	GO:0015886	heme transport	GO:0005737	cytoplasm	GO:0004129//GO:0015232//GO:0005515	cytochrome-c oxidase activity//heme transporter activity//protein binding	K06275 parvin | (RefSeq) parvb; beta-parvin	http://www.genome.jp/dbget-bin/www_bget?dre:325686	parvb	sp|Q9HBI1|PARVB_HUMAN Beta-parvin OS=Homo sapiens GN=PARVB PE=1 SV=1
CA00061710	WS vs BS	0.904442	0	0.154655	21.4562	29.9457	9.21452	24.2732	32.4711	GO:0007275//GO:0006955//GO:0007219	multicellular organism development//immune response//Notch signaling pathway	GO:0016021	integral component of membrane	--	--	no KO assigned | (RefSeq) mhc1uja; uncharacterized protein LOC393377 precursor	http://www.genome.jp/dbget-bin/www_bget?dre:393377	mhc1uja	sp|P15979|HA1F_CHICK Class I histocompatibility antigen, F10 alpha chain OS=Gallus gallus PE=2 SV=1
CA00015205	WS vs BS	0	0	0	2.55245	4.69727	8.3515	7.45043	8.0081	--	--	GO:0042470	melanosome	--	--	--	--	--	--
CA00048319	WS vs BS	0.193356	1.28204	12.5727	5.09579	18.9978	15.7384	41.8421	28.5814	--	--	--	--	--	--	no KO assigned | (RefSeq) crtac1a; cartilage acidic protein 1a precursor	http://www.genome.jp/dbget-bin/www_bget?dre:559626	crtac1a	sp|Q0V9M0|CRAC1_XENTR Cartilage acidic protein 1 OS=Xenopus tropicalis GN=crtac1 PE=2 SV=2
CA00060056	WS vs BS	0.187049	0.186034	4.28334	0.751174	23.4814	6.11285	20.2427	12.6576	--	--	--	--	--	--	K03098 apolipoprotein D and lipocalin family protein | (RefSeq) apodb; apolipoprotein D precursor	http://www.genome.jp/dbget-bin/www_bget?dre:567972	apodb	sp|P51909|APOD_CAVPO Apolipoprotein D OS=Cavia porcellus GN=APOD PE=2 SV=1
CA00011607	RS vs BS;WS vs BS	5.61026	5.61348	21.6652	0.0154402	0.0971382	0.0300056	0.112837	0.17714	--	--	--	--	--	--	--	--	--	--
CA00075017	WS vs BS	0.0773654	0.117556	2.64287	2.31941	4.15137	2.00213	4.92176	5.89128	GO:0015991//GO:0070072	ATP hydrolysis coupled proton transport//vacuolar proton-transporting V-type ATPase complex assembly	GO:0005634//GO:0033179	nucleus//proton-transporting V-type ATPase, V0 domain	GO:0015078//GO:0034061//GO:0003677	hydrogen ion transmembrane transporter activity//DNA polymerase activity//DNA binding	K14282 transforming acidic coiled-coil-containing protein 2 | (RefSeq) tacc2; transforming acidic coiled-coil-containing protein 2 isoform X1	http://www.genome.jp/dbget-bin/www_bget?dre:569976	tacc2	sp|Q9JJG0|TACC2_MOUSE Transforming acidic coiled-coil-containing protein 2 OS=Mus musculus GN=Tacc2 PE=1 SV=2
CA00030623	WS vs BS	5.84987	3.82772	1.7576	0.297224	0.0934955	2.54148	0.0310301	0.0681989	GO:0006629	lipid metabolic process	--	--	GO:0008374//GO:0016787	O-acyltransferase activity//hydrolase activity	K06129 lysophospholipase III [EC:3.1.1.5] | (RefSeq) pla2g15; group XV phospholipase A2	http://www.genome.jp/dbget-bin/www_bget?dre:335008	pla2g15	sp|Q8NCC3|PAG15_HUMAN Group XV phospholipase A2 OS=Homo sapiens GN=PLA2G15 PE=1 SV=2
CA00067536	WS vs BS	7.67302	15.2698	5.03575	11.0756	0.369849	0.308461	0.40507	0.161868	GO:0032402	melanosome transport	GO:0042470	melanosome	GO:0008289	lipid binding	no KO assigned | (RefSeq) stard3; stAR-related lipid transfer protein 3	http://www.genome.jp/dbget-bin/www_bget?dre:63998	stard3	sp|Q9DFS4|STAR3_DANRE StAR-related lipid transfer protein 3 OS=Danio rerio GN=stard3 PE=2 SV=2
CA00043818	RS vs BS;WS vs BS	0	0	0.0776085	407.165	463.63	311.273	215.417	870.168	GO:0006955	immune response	--	--	--	--	no KO assigned | (RefSeq) mhc1uda; major histocompatibility complex class I UDA precursor	http://www.genome.jp/dbget-bin/www_bget?dre:64884	mhc1uda	sp|P01892|1A02_HUMAN HLA class I histocompatibility antigen, A-2 alpha chain OS=Homo sapiens GN=HLA-A PE=1 SV=1
Novelgene13199	WS vs BS	0	0	7.85507	3.5515	0	8.90956	7.01102	9.55656	--	--	--	--	--	--	--	--	--	--
Novelgene16812	RS vs BS;WS vs BS	0.473674	8.07607	174.11	9.68103	219.403	143.577	143.802	184.137	--	--	--	--	--	--	--	--	--	--
CA00043822	RS vs BS;WS vs BS	0.270312	0.0176872	0	16.7296	35.7386	28.4691	23.7101	61.6356	GO:0055085//GO:0006810	transmembrane transport//transport	GO:0016021	integral component of membrane	GO:0005524//GO:0003924//GO:0016887//GO:0005525//GO:0042626	ATP binding//GTPase activity//ATPase activity//GTP binding//ATPase activity, coupled to transmembrane movement of substances	K05654 ATP-binding cassette, subfamily B (MDR/TAP), member 3 | (RefSeq) abcb3l1; ATP-binding cassette, sub-family B (MDR/TAP), member 3 like 1	http://www.genome.jp/dbget-bin/www_bget?dre:368771	abcb3l1	sp|Q03519|TAP2_HUMAN Antigen peptide transporter 2 OS=Homo sapiens GN=TAP2 PE=1 SV=1
Novelgene6424	WS vs BS	0.0195804	0.0243428	0.0207585	1.13036	0	0.907319	18.6505	6.79418	--	--	--	--	--	--	--	--	--	--
Novelgene13770	WS vs BS	0.0117554	0.409207	2.8041	1.25398	5.95551	1.86352	7.6085	8.0395	GO:0016192//GO:0007606	vesicle-mediated transport//sensory perception of chemical stimulus	GO:0019033//GO:0016020//GO:0019031//GO:0005634//GO:0016021	viral tegument//membrane//viral envelope//nucleus//integral component of membrane	GO:0004888	transmembrane signaling receptor activity	--	--	--	--
CA00037222	WS vs BS	2.31813	7.2807	11.6413	3.10059	4.89671	20.5685	0.039963	0	GO:0035556	intracellular signal transduction	GO:0045202	synapse	GO:0046872	metal ion binding	no KO assigned | (RefSeq) mlpha; melanophilin a	http://www.genome.jp/dbget-bin/www_bget?dre:561905	mlpha	sp|Q9BV36|MELPH_HUMAN Melanophilin OS=Homo sapiens GN=MLPH PE=1 SV=1
CA00011843	WS vs BS	0.422978	0.801929	83.5196	0.782971	22.6395	7.07921	14.3256	27.7856	GO:0015979	photosynthesis	GO:0009522	photosystem I	GO:0005515//GO:0004866	protein binding//endopeptidase inhibitor activity	K05030 calcium-activated chloride channel regulator 3/4 | (RefSeq) clca1; calcium-activated chloride channel regulator 4 precursor	http://www.genome.jp/dbget-bin/www_bget?dre:334289	clca1	sp|P54281|ECLC_BOVIN Epithelial chloride channel protein OS=Bos taurus PE=2 SV=1
CA00036762	WS vs BS	0.027815	0.0806871	0.363692	1.02394	1.41526	1.61677	2.61175	4.07152	GO:0006955	immune response	GO:0005576	extracellular region	GO:0005137//GO:0008083	interleukin-5 receptor binding//growth factor activity	no KO assigned | (RefSeq) uncharacterized protein LOC101884073 isoform X2	http://www.genome.jp/dbget-bin/www_bget?dre:101884073	uncharacterized protein LOC101884073 isoform X2	--
CA00036783	WS vs BS	0	0.0331352	1.73776	1.50518	1.66593	0.325009	2.46187	2.89725	GO:0006486//GO:0006412	protein glycosylation//translation	GO:0005622//GO:0005840//GO:0016020	intracellular//ribosome//membrane	GO:0008378//GO:0016757//GO:0003735	galactosyltransferase activity//transferase activity, transferring glycosyl groups//structural constituent of ribosome	K00715 ganglioside galactosyltransferase [EC:2.4.1.62] | (RefSeq) b3galt4; beta-1,3-galactosyltransferase 4	http://www.genome.jp/dbget-bin/www_bget?dre:101886595	b3galt4	sp|A8MXE2|YI036_HUMAN Putative UDP-GlcNAc:betaGal beta-1,3-N-acetylglucosaminyltransferase LOC100288842 OS=Homo sapiens PE=5 SV=2
Novelgene10654	WS vs BS	0.11395	1.65275	10.1879	1.81139	25.1909	39.5089	32.6958	25.5939	GO:0000122	negative regulation of transcription from RNA polymerase II promoter	GO:0005634//GO:0005737	nucleus//cytoplasm	GO:0017069//GO:0005515//GO:0004861//GO:2001070	snRNA binding//protein binding//cyclin-dependent protein serine/threonine kinase inhibitor activity//starch binding	no KO assigned | (RefSeq) si:dkey-242g16.2; protein phosphatase 1 regulatory subunit 3C-B	http://www.genome.jp/dbget-bin/www_bget?dre:336380	si:dkey-242g16.2	sp|Q6P950|PR3CB_DANRE Protein phosphatase 1 regulatory subunit 3C-B OS=Danio rerio GN=ppp1r3cb PE=2 SV=1
Novelgene4331	WS vs BS	0	0.0127528	0	2.14986	0.782901	0.325226	1.93533	1.536	GO:0006412//GO:0048870	translation//cell motility	GO:0005622//GO:0005840//GO:0031514	intracellular//ribosome//motile cilium	GO:0003735	structural constituent of ribosome	--	--	--	--
CA00036763	WS vs BS	0.145636	0.407379	1.19659	2.98524	5.57357	6.2897	10.3833	7.7758	--	--	--	--	GO:0005515	protein binding	no KO assigned | (RefSeq) uncharacterized protein LOC101884073 isoform X2	http://www.genome.jp/dbget-bin/www_bget?dre:101884073	uncharacterized protein LOC101884073 isoform X2	--
CA00076182	WS vs BS	0.0143601	0	0.106569	0	0.226757	2.2064	2.67166	1.9435	GO:0014068//GO:0006955//GO:0015992//GO:0050776	positive regulation of phosphatidylinositol 3-kinase signaling//immune response//proton transport//regulation of immune response	GO:0055036//GO:0033644//GO:0016020	virion membrane//host cell membrane//membrane	GO:0005102//GO:0043548//GO:0015078	receptor binding//phosphatidylinositol 3-kinase binding//hydrogen ion transmembrane transporter activity	no KO assigned | (RefSeq) uncharacterized protein LOC563036	http://www.genome.jp/dbget-bin/www_bget?dre:563036	uncharacterized protein LOC563036	sp|Q9TNN7|1C05_HUMAN HLA class I histocompatibility antigen, Cw-5 alpha chain OS=Homo sapiens GN=HLA-C PE=1 SV=1
Novelgene12736	WS vs BS	0.0503728	0.026839	0.366196	0.0270928	1.79917	0.236928	2.15908	2.6213	--	--	--	--	--	--	--	--	--	--
Novelgene10966	BS vs CS	14.8358	1.11109	0	0	9.40836	7.5416	0	11.9412	GO:0006281//GO:0006310	DNA repair//DNA recombination	--	--	GO:0004520	endodeoxyribonuclease activity	no KO assigned | (RefSeq) zgc:110340; thyroid cancer-1	http://www.genome.jp/dbget-bin/www_bget?dre:541345	zgc:110340	sp|Q9D915|CH004_MOUSE Protein C8orf4 homolog OS=Mus musculus PE=1 SV=1
CA00031156	BS vs CS	6.27591	27.3233	11.443	7.64626	0.36954	0.0446672	36.5539	0.193377	--	--	GO:0005739	mitochondrion	GO:0016846	carbon-sulfur lyase activity	no KO assigned | (RefSeq) tcp11l2; T-complex protein 11-like protein 2	http://www.genome.jp/dbget-bin/www_bget?dre:406293	tcp11l2	sp|A7Z033|T11L2_BOVIN T-complex protein 11-like protein 2 OS=Bos taurus GN=TCP11L2 PE=2 SV=1
CA00034977	BS vs CS	2.7631	36.2161	76.8324	91.2479	2.49321	2.6955	21.7211	3.52361	--	--	--	--	--	--	K14622 retinol binding protein 2 | (RefSeq) rbp2a; retinol-binding protein 2	http://www.genome.jp/dbget-bin/www_bget?dre:568032	rbp2a	sp|P50121|RET2_PIG Retinol-binding protein 2 OS=Sus scrofa GN=RBP2 PE=2 SV=2
CA00065106	RS vs BS	0	0.160819	0	419.972	731.774	399.399	236.766	1011.69	GO:0007264//GO:0006955	small GTPase mediated signal transduction//immune response	--	--	GO:0005525	GTP binding	K06751 major histocompatibility complex, class I | (RefSeq) mhc1uea; major histocompatibility complex class I UEA precursor	http://www.genome.jp/dbget-bin/www_bget?dre:64885	mhc1uea	sp|P15979|HA1F_CHICK Class I histocompatibility antigen, F10 alpha chain OS=Gallus gallus PE=2 SV=1
CA00066227	RS vs BS	0	0.120469	0.00513654	21.2632	18.6357	7.26111	0.317396	95.6036	GO:0007275//GO:0006633	multicellular organism development//fatty acid biosynthetic process	GO:0005578	proteinaceous extracellular matrix	GO:0008770	[acyl-carrier-protein] phosphodiesterase activity	K06238 collagen, type VI, alpha | (RefSeq) collagen alpha-6(VI) chain	http://www.genome.jp/dbget-bin/www_bget?dre:100535278	collagen alpha-6(VI) chain	sp|A6NMZ7|CO6A6_HUMAN Collagen alpha-6(VI) chain OS=Homo sapiens GN=COL6A6 PE=1 SV=2
Novelgene17509	RS vs BS	5.3457	6.98299	7.49485	0.024307	0	0	11.0895	0	GO:0007156	homophilic cell adhesion via plasma membrane adhesion molecules	GO:0016020	membrane	GO:0005509//GO:0005515	calcium ion binding//protein binding	--	--	--	--
CA00003294	RS vs BS	0	0	1752.43	0	10.4648	13.8157	0.475772	112.67	GO:0007165//GO:0006935//GO:0071973//GO:0009072//GO:0009372//GO:0042157//GO:0030168//GO:0006633//GO:0006869//GO:0030001//GO:0031110//GO:0051258	signal transduction//chemotaxis//bacterial-type flagellum-dependent cell motility//aromatic amino acid family metabolic process//quorum sensing//lipoprotein metabolic process//platelet activation//fatty acid biosynthetic process//lipid transport//metal ion transport//regulation of microtubule polymerization or depolymerization//protein polymerization	GO:0019028//GO:0005577//GO:0016020//GO:0009288//GO:0016021//GO:0005576//GO:0031083//GO:0030133//GO:0019031	viral capsid//fibrinogen complex//membrane//bacterial-type flagellum//integral component of membrane//extracellular region//BLOC-1 complex//transport vesicle//viral envelope	GO:0005102//GO:0008289//GO:0003774//GO:0008770//GO:0004334//GO:0046872//GO:0030674//GO:0005198	receptor binding//lipid binding//motor activity//[acyl-carrier-protein] phosphodiesterase activity//fumarylacetoacetase activity//metal ion binding//protein binding, bridging//structural molecule activity	K08757 apolipoprotein A-I | (RefSeq) apoa1a; apolipoprotein A-I precursor	http://www.genome.jp/dbget-bin/www_bget?dre:30355	apoa1a	sp|O42363|APOA1_DANRE Apolipoprotein A-I OS=Danio rerio GN=apoa1 PE=2 SV=1
CA00067935	RS vs BS	8.48993	6.09623	5.01513	0.0120664	0.164478	0	7.24345	0.0276867	GO:0042981//GO:0009052//GO:0006406	regulation of apoptotic process//pentose-phosphate shunt, non-oxidative branch//mRNA export from nucleus	GO:0005634//GO:0005737	nucleus//cytoplasm	GO:0004751//GO:0005515//GO:0003723	ribose-5-phosphate isomerase activity//protein binding//RNA binding	K14676 lysophospholipid hydrolase [EC:3.1.1.5] | (RefSeq) pnpla6; neuropathy target esterase isoform X3	http://www.genome.jp/dbget-bin/www_bget?dre:560986	pnpla6	sp|Q8IY17|PLPL6_HUMAN Neuropathy target esterase OS=Homo sapiens GN=PNPLA6 PE=1 SV=2
CA00069600	RS vs BS	0.223292	0	7.39769	1.26101	24.9019	35.4653	6.4362	17.1998	--	--	--	--	GO:0016765	transferase activity, transferring alkyl or aryl (other than methyl) groups	no KO assigned | (RefSeq) si:ch211-125e6.11; uncharacterized protein LOC100170830 precursor	http://www.genome.jp/dbget-bin/www_bget?dre:100170830	si:ch211-125e6.11	sp|Q66S03|LECG_THANI Galactose-specific lectin nattectin OS=Thalassophryne nattereri PE=1 SV=1
Novelgene15183	RS vs BS	9.2882	7.02154	6.92414	0.100776	0.117409	0.0761611	15.8166	0.321158	GO:0030178//GO:0007275	negative regulation of Wnt signaling pathway//multicellular organism development	GO:0005576	extracellular region	GO:0005515	protein binding	no KO assigned | (RefSeq) si:ch211-250k18.8; NACHT, LRR and PYD domains-containing protein 3 isoform X4	http://www.genome.jp/dbget-bin/www_bget?dre:570229	si:ch211-250k18.8	sp|Q8R4B8|NLRP3_MOUSE NACHT, LRR and PYD domains-containing protein 3 OS=Mus musculus GN=Nlrp3 PE=1 SV=1
CA00062583	RS vs BS	3.08826	4.53746	2.52996	0.864824	0.0335853	0	1.55495	0.128616	--	--	--	--	--	--	K20353 COPII coat assembly protein SEC16 | (RefSeq) sec16a; protein transport protein Sec16A isoform X1	http://www.genome.jp/dbget-bin/www_bget?dre:567075	sec16a	sp|O15027|SC16A_HUMAN Protein transport protein Sec16A OS=Homo sapiens GN=SEC16A PE=1 SV=3
CA00060287	RS vs BS	1.01894	0.656841	0.740168	71.5386	94.4778	134.491	0.593335	134.942	--	--	--	--	GO:0005515	protein binding	K08055 beta-2-microglobulin | (RefSeq) b2m; beta-2-microglobulin precursor	http://www.genome.jp/dbget-bin/www_bget?dre:30400	b2m	sp|Q03422|B2MG_CYPCA Beta-2-microglobulin OS=Cyprinus carpio GN=b2m PE=3 SV=1
CA00001204	RS vs BS	0.0883671	0	11.851	4.26959	35.5822	9.91362	83.5336	20.5476	--	--	--	--	--	--	--	--	--	sp|O60844|ZG16_HUMAN Zymogen granule membrane protein 16 OS=Homo sapiens GN=ZG16 PE=1 SV=2
CA00011181	RS vs BS	0	0	7.07003	0	83.5157	19.0855	2.61527	12.2796	--	--	--	--	--	--	no KO assigned | (RefSeq) si:zfos-2330d3.1; microfibril-associated glycoprotein 4-like isoform X1	http://www.genome.jp/dbget-bin/www_bget?dre:100007462	si:zfos-2330d3.1	sp|P55918|MFAP4_BOVIN Microfibril-associated glycoprotein 4 OS=Bos taurus GN=MFAP4 PE=1 SV=2
CA00006977	RS vs BS	0	0	473.161	0.0714179	4.19353	2.96084	0.869867	55.115	--	--	--	--	--	--	K15103 solute carrier family 25 (mitochondrial uncoupling protein), member 8/9 | (RefSeq) ucp1; mitochondrial brown fat uncoupling protein 1	http://www.genome.jp/dbget-bin/www_bget?dre:83908	ucp1	sp|Q9N2I9|UCP3_CANLF Mitochondrial uncoupling protein 3 OS=Canis lupus familiaris GN=UCP3 PE=2 SV=1
CA00079488	RS vs BS	0.031302	1.20637	0.199112	46.4329	44.9384	25.0016	2.99385	147.553	--	--	--	--	--	--	K06238 collagen, type VI, alpha | (RefSeq) collagen alpha-6(VI) chain	http://www.genome.jp/dbget-bin/www_bget?dre:100535278	collagen alpha-6(VI) chain	sp|Q8C6K9|CO6A6_MOUSE Collagen alpha-6(VI) chain OS=Mus musculus GN=Col6a6 PE=1 SV=2
CA00058004	RS vs BS	0	0.76456	0.162996	6.75317	36.3152	31.2156	1.30934	11.9535	GO:0007631//GO:0006955//GO:0007218	feeding behavior//immune response//neuropeptide signaling pathway	GO:0005576	extracellular region	GO:0008009	chemokine activity	K16598 C-C motif chemokine 27 | (RefSeq) ccl27a; C-C motif chemokine 27 isoform 2 precursor	http://www.genome.jp/dbget-bin/www_bget?dre:30268	ccl27a	--
CA00061120	RS vs BS	0	0	0.729852	2.75733	3.12247	1.76828	4.81694	1.43407	--	--	--	--	GO:0005515	protein binding	K06712 butyrophilin | (RefSeq) butyrophilin subfamily 2 member A2-like	http://www.genome.jp/dbget-bin/www_bget?dre:100332077	butyrophilin subfamily 2 member A2-like	sp|Q13410|BT1A1_HUMAN Butyrophilin subfamily 1 member A1 OS=Homo sapiens GN=BTN1A1 PE=1 SV=3
CA00051991	RS vs BS	2.85967	10.4314	14.6957	0.0214899	0.022533	0	12.777	0	GO:0007165	signal transduction	GO:0016021	integral component of membrane	GO:0005515//GO:0004888	protein binding//transmembrane signaling receptor activity	no KO assigned | (RefSeq) si:ch211-253h3.1; uncharacterized protein LOC565190	http://www.genome.jp/dbget-bin/www_bget?dre:565190	si:ch211-253h3.1	sp|A6QNS3|ABR_BOVIN Active breakpoint cluster region-related protein OS=Bos taurus GN=ABR PE=2 SV=1
CA00001094	RS vs BS	0.0145351	0	320.875	0.0182412	3.63406	2.23328	0.476094	86.5769	GO:0006836//GO:0034755//GO:0055085	neurotransmitter transport//iron ion transmembrane transport//transmembrane transport	GO:0016021	integral component of membrane	GO:0005381//GO:0005328	iron ion transmembrane transporter activity//neurotransmitter:sodium symporter activity	K05334 solute carrier family 6 (neurotransmitter transporter) member 19 | (RefSeq) slc6a19b; sodium-dependent neutral amino acid transporter B(0)AT1	http://www.genome.jp/dbget-bin/www_bget?dre:326030	slc6a19b	sp|Q2A865|S6A19_RAT Sodium-dependent neutral amino acid transporter B(0)AT1 OS=Rattus norvegicus GN=Slc6a19 PE=1 SV=2
Novelgene7847	RS vs BS	13.8475	18.0065	16.8008	3.30833	0.279109	0.480344	38.4692	0.654401	GO:0007096//GO:0000122	regulation of exit from mitosis//negative regulation of transcription from RNA polymerase II promoter	GO:0005634//GO:0005737	nucleus//cytoplasm	GO:0017069//GO:0004861	snRNA binding//cyclin-dependent protein serine/threonine kinase inhibitor activity	--	--	--	--
CA00042520	RS vs BS	0.370228	0.141623	0.603851	2.32313	13.641	19.4477	3.54473	7.79071	GO:0009405	pathogenesis	GO:0005576	extracellular region	--	--	no KO assigned | (RefSeq) si:ch211-134a4.4	http://www.genome.jp/dbget-bin/www_bget?dre:101882984	si:ch211-134a4.4	sp|P35456|UPAR_MOUSE Urokinase plasminogen activator surface receptor OS=Mus musculus GN=Plaur PE=1 SV=1

## Sheet: CSvsBS
gene_id	skin_CS	skin_BS	log2FoldChange	pval	padj	Gene.Name	Blast.swiss.prot
CA00076438	445.698	0	Inf	1.9068e-09	6.6105e-05	--	--
Novelgene3782	253.697	0	Inf	1.2611e-07	0.0026064	si:ch211-193k19.2	--
CA00002192	907.311	1.57942	9.1661	2.1323e-09	6.6105e-05	zgc:112242	sp|Q5PYI0|TNNI3_HORSE Troponin I, cardiac muscle OS=Equus caballus GN=TNNI3 PE=2 SV=3
CA00012613	202.079	0.504787	8.645	2.6746e-06	0.033166	acot12	sp|Q9DBK0|ACO12_MOUSE Acyl-coenzyme A thioesterase 12 OS=Mus musculus GN=Acot12 PE=1 SV=1
CA00039779	0.399727	220.779	-9.1094	1.2979e-06	0.020119	zgc:158803	sp|Q9Y383|LC7L2_HUMAN Putative RNA-binding protein Luc7-like 2 OS=Homo sapiens GN=LUC7L2 PE=1 SV=2

## Sheet: RSvsBS
gene_id	skin_RS	skin_BS	log2FoldChange	pval	padj	Gene.Name	Blast.swiss.prot
CA00043818	3948.62	0	Inf	1.1458e-12	6.6719e-08	mhc1uda	sp|P01892|1A02_HUMAN HLA class I histocompatibility antigen, A-2 alpha chain OS=Homo sapiens GN=HLA-A PE=1 SV=1
CA00065105	7732.03	0	Inf	2.189e-12	6.6719e-08	mhc1uha	sp|C1ITJ8|HMR1_BOVIN Major histocompatibility complex class I-related gene protein OS=Bos taurus GN=MR1 PE=1 SV=1
CA00003294	267.258	0	Inf	1.0718e-07	0.00065337	apoa1a	sp|O42363|APOA1_DANRE Apolipoprotein A-I OS=Danio rerio GN=apoa1 PE=2 SV=1
Novelgene3782	269.368	0	Inf	1.0023e-07	0.00065337	si:ch211-193k19.2	--
CA00011181	765.846	0	Inf	2.3179e-06	0.006152	si:zfos-2330d3.1	sp|P55918|MFAP4_BOVIN Microfibril-associated glycoprotein 4 OS=Bos taurus GN=MFAP4 PE=1 SV=2
CA00065110	196.165	0	Inf	2.3211e-06	0.006152	mhc1uea	sp|P15979|HA1F_CHICK Class I histocompatibility antigen, F10 alpha chain OS=Gallus gallus PE=2 SV=1
CA00006977	141.418	0	Inf	6.5067e-06	0.013222	ucp1	sp|Q9N2I9|UCP3_CANLF Mitochondrial uncoupling protein 3 OS=Canis lupus familiaris GN=UCP3 PE=2 SV=1
CA00065109	134.889	0	Inf	7.2906e-06	0.013889	mhc1uea	--
CA00061127	124.513	0	Inf	1.2609e-05	0.023293	zgc:175177	sp|Q96PL5|ERMAP_HUMAN Erythroid membrane-associated protein OS=Homo sapiens GN=ERMAP PE=1 SV=1
CA00061120	122.414	0	Inf	1.4352e-05	0.025733	butyrophilin subfamily 2 member A2-like	sp|Q13410|BT1A1_HUMAN Butyrophilin subfamily 1 member A1 OS=Homo sapiens GN=BTN1A1 PE=1 SV=3
CA00043820	12777.7	0.983326	13.666	1.0486e-10	1.5981e-06	mhc1uda	sp|P15979|HA1F_CHICK Class I histocompatibility antigen, F10 alpha chain OS=Gallus gallus PE=2 SV=1
CA00065106	3194.13	0.491663	12.665	5.7707e-12	1.1726e-07	mhc1uea	sp|P15979|HA1F_CHICK Class I histocompatibility antigen, F10 alpha chain OS=Gallus gallus PE=2 SV=1
CA00001204	353.919	1.03228	8.4214	2.1744e-06	0.006152	--	sp|O60844|ZG16_HUMAN Zymogen granule membrane protein 16 OS=Homo sapiens GN=ZG16 PE=1 SV=2
CA00001094	149.22	0.51614	8.1755	1.7706e-05	0.029172	slc6a19b	sp|Q2A865|S6A19_RAT Sodium-dependent neutral amino acid transporter B(0)AT1 OS=Rattus norvegicus GN=Slc6a19 PE=1 SV=2
CA00061128	283.953	0.983326	8.1738	7.9561e-07	0.0032334	si:dkey-117m1.4	--
CA00069600	435.431	2.06456	7.7205	5.4076e-07	0.0026124	si:ch211-125e6.11	sp|Q66S03|LECG_THANI Galactose-specific lectin nattectin OS=Thalassophryne nattereri PE=1 SV=1
CA00066227	1890.4	9.83326	7.5868	3.6168e-08	0.00036747	collagen alpha-6(VI) chain	sp|A6NMZ7|CO6A6_HUMAN Collagen alpha-6(VI) chain OS=Homo sapiens GN=COL6A6 PE=1 SV=2
CA00043822	1713.5	10.2983	7.3784	6.184e-08	0.00047767	abcb3l1	sp|Q03519|TAP2_HUMAN Antigen peptide transporter 2 OS=Homo sapiens GN=TAP2 PE=1 SV=1
CA00060287	4885.76	41.6381	6.8745	1.3202e-06	0.0047342	b2m	sp|Q03422|B2MG_CYPCA Beta-2-microglobulin OS=Cyprinus carpio GN=b2m PE=3 SV=1
CA00053821	1649.91	14.3561	6.8446	2.8315e-07	0.0015691	cygb1	sp|Q8UUR3|CYGB1_DANRE Cytoglobin-1 OS=Danio rerio GN=cygb1 PE=2 SV=2
CA00067687	521.687	5.5062	6.566	1.6309e-06	0.0055232	ccdc28a	sp|Q8IWP9|CC28A_HUMAN Coiled-coil domain-containing protein 28A OS=Homo sapiens GN=CCDC28A PE=1 SV=1
CA00058004	336.172	3.9333	6.4173	6.8432e-06	0.013457	ccl27a	--
CA00043227	387.332	4.5963	6.397	3.3539e-06	0.0081782	muc5.2	sp|Q9HC84|MUC5B_HUMAN Mucin-5B OS=Homo sapiens GN=MUC5B PE=1 SV=3
CA00042520	467.873	8.67647	5.7529	2.0985e-05	0.032802	si:ch211-134a4.4	sp|P35456|UPAR_MOUSE Urokinase plasminogen activator surface receptor OS=Mus musculus GN=Plaur PE=1 SV=1
CA00079488	817.707	15.7577	5.6975	6.4361e-06	0.013222	collagen alpha-6(VI) chain	sp|Q8C6K9|CO6A6_MOUSE Collagen alpha-6(VI) chain OS=Mus musculus GN=Col6a6 PE=1 SV=2
Novelgene16812	1995.69	50.8126	5.2956	2.0133e-05	0.032298	--	--
Novelgene7847	10.2718	470.891	-5.5186	1.737e-05	0.029172	--	--
CA00020110	22.9932	1265.29	-5.7821	3.8541e-06	0.0087016	pvalb1	sp|P02618|PRVB_CYPCA Parvalbumin beta OS=Cyprinus carpio PE=1 SV=1
CA00058863	7.09659	481.558	-6.0844	3.6981e-06	0.0086707	parvb	sp|Q9HBI1|PARVB_HUMAN Beta-parvin OS=Homo sapiens GN=PARVB PE=1 SV=1
Novelgene15183	8.06415	848.524	-6.7173	5.9997e-07	0.0026124	si:ch211-250k18.8	sp|Q8R4B8|NLRP3_MOUSE NACHT, LRR and PYD domains-containing protein 3 OS=Mus musculus GN=Nlrp3 PE=1 SV=1
CA00011607	3.58179	415.8	-6.8591	1.8883e-06	0.0060586	--	--
CA00067935	5.28524	706.499	-7.0626	5.5958e-07	0.0026124	pnpla6	sp|Q8IY17|PLPL6_HUMAN Neuropathy target esterase OS=Homo sapiens GN=PNPLA6 PE=1 SV=2
CA00054883	1.54901	265.339	-7.4204	2.7234e-06	0.0069175	si:dkey-58f10.11	--
CA00062583	0.813114	265.521	-8.3512	1.2336e-06	0.0047	sec16a	sp|O15027|SC16A_HUMAN Protein transport protein Sec16A OS=Homo sapiens GN=SEC16A PE=1 SV=3
CA00039779	0.571226	213.432	-8.5455	2.0121e-06	0.0061329	zgc:158803	sp|Q9Y383|LC7L2_HUMAN Putative RNA-binding protein Luc7-like 2 OS=Homo sapiens GN=LUC7L2 PE=1 SV=2
CA00051991	0.813114	654.22	-9.6521	1.5644e-05	0.027248	si:ch211-253h3.1	sp|A6QNS3|ABR_BOVIN Active breakpoint cluster region-related protein OS=Bos taurus GN=ABR PE=2 SV=1
Novelgene2063	0	422.788	Inf	4.1424e-09	5.0504e-05	si:dkey-182g1.6	--
Novelgene17509	0	285.037	Inf	6.2686e-08	0.00047767	--	--
CA00072334	0	143.208	Inf	6.2685e-06	0.013222	si:ch211-209f23.6	sp|Q9D780|SLAF9_MOUSE SLAM family member 9 OS=Mus musculus GN=Slamf9 PE=2 SV=2

## Sheet: WSvsBS
gene_id	skin_WS	skin_BS	log2FoldChange	pval	padj	Gene.Name	Blast.swiss.prot
CA00078554	421.532	0	Inf	6.9158e-10	2.1484e-05	mhc1zba	sp|Q3ZCH5|ZA2G_BOVIN Zinc-alpha-2-glycoprotein OS=Bos taurus GN=AZGP1 PE=2 SV=1
CA00065105	9252.92	0	Inf	1.5783e-09	3.2687e-05	mhc1uha	sp|C1ITJ8|HMR1_BOVIN Major histocompatibility complex class I-related gene protein OS=Bos taurus GN=MR1 PE=1 SV=1
CA00065110	290.644	0	Inf	1.3132e-08	0.00019768	mhc1uea	sp|P15979|HA1F_CHICK Class I histocompatibility antigen, F10 alpha chain OS=Gallus gallus PE=2 SV=1
CA00061127	175.6	0	Inf	6.7493e-07	0.0029953	zgc:175177	sp|Q96PL5|ERMAP_HUMAN Erythroid membrane-associated protein OS=Homo sapiens GN=ERMAP PE=1 SV=1
CA00065109	155.346	0	Inf	1.7014e-06	0.0066069	mhc1uea	--
CA00053369	152.641	0	Inf	1.8765e-06	0.0068583	rnf213a	sp|A0A0R4IBK5|R213A_DANRE E3 ubiquitin-protein ligase rnf213-alpha OS=Danio rerio GN=rnf213a PE=3 SV=1
CA00022757	146.775	0	Inf	2.5154e-06	0.0085344	cntnap5l	sp|Q0V8T0|CNTP5_CANLF Contactin-associated protein-like 5 OS=Canis lupus familiaris GN=CNTNAP5 PE=2 SV=1
CA00015205	133.886	0	Inf	4.4465e-06	0.0095368	--	--
CA00006409	125.374	0	Inf	6.4412e-06	0.01291	fbxo44	sp|Q8BK26|FBX44_MOUSE F-box only protein 44 OS=Mus musculus GN=Fbxo44 PE=1 SV=1
Novelgene3782	130.352	0	Inf	7.9742e-06	0.015014	si:ch211-193k19.2	--
CA00043818	5335.35	0	Inf	1.1447e-05	0.01847	mhc1uda	sp|P01892|1A02_HUMAN HLA class I histocompatibility antigen, A-2 alpha chain OS=Homo sapiens GN=HLA-A PE=1 SV=1
Novelgene13199	115.774	0	Inf	1.1173e-05	0.01847	--	--
CA00043820	16624.8	0.988017	14.038	1.0162e-07	0.00063135	mhc1uda	sp|P15979|HA1F_CHICK Class I histocompatibility antigen, F10 alpha chain OS=Gallus gallus PE=2 SV=1
Novelgene4702	306.768	0.494008	9.2784	4.3175e-08	0.00038322	--	sp|Q9TTC1|POL_KORV Pro-Pol polyprotein OS=Koala retrovirus GN=pro-pol PE=3 SV=1
Novelgene6424	466.841	1.01029	8.852	2.0044e-05	0.030375	--	--
CA00069982	390.843	1.03257	8.5642	1.909e-08	0.00019768	--	--
CA00061128	254.502	0.988017	8.0089	4.8173e-07	0.0023023	si:dkey-117m1.4	--
Novelgene4331	121.63	0.494008	7.9437	3.1012e-05	0.040141	--	--
CA00039210	119.73	0.494008	7.921	3.3268e-05	0.042183	fam46ab	sp|Q96IP4|FA46A_HUMAN Protein FAM46A OS=Homo sapiens GN=FAM46A PE=1 SV=2
CA00076182	115.507	0.516283	7.8056	4.1539e-05	0.049898	uncharacterized protein LOC563036	sp|Q9TNN7|1C05_HUMAN HLA class I histocompatibility antigen, Cw-5 alpha chain OS=Homo sapiens GN=HLA-C PE=1 SV=1
CA00043822	2157.79	10.3034	7.7103	1.7345e-05	0.026941	abcb3l1	sp|Q03519|TAP2_HUMAN Antigen peptide transporter 2 OS=Homo sapiens GN=TAP2 PE=1 SV=1
CA00042371	248.928	1.52657	7.3493	1.0354e-05	0.017869	interferon-induced protein 44-like	sp|Q8TCB0|IFI44_HUMAN Interferon-induced protein 44 OS=Homo sapiens GN=IFI44 PE=2 SV=2
CA00036783	144.579	0.988017	7.1931	2.7714e-05	0.037432	b3galt4	sp|A8MXE2|YI036_HUMAN Putative UDP-GlcNAc:betaGal beta-1,3-N-acetylglucosaminyltransferase LOC100288842 OS=Homo sapiens PE=5 SV=2
CA00053821	1213.61	14.4153	6.3956	1.9223e-07	0.0010858	cygb1	sp|Q8UUR3|CYGB1_DANRE Cytoglobin-1 OS=Danio rerio GN=cygb1 PE=2 SV=2
CA00043227	330.608	4.602	6.1667	3.2107e-06	0.008937	muc5.2	sp|Q9HC84|MUC5B_HUMAN Mucin-5B OS=Homo sapiens GN=MUC5B PE=1 SV=3
CA00060056	316.046	4.55745	6.1158	4.4513e-06	0.0095368	apodb	sp|P51909|APOD_CAVPO Apolipoprotein D OS=Cavia porcellus GN=APOD PE=2 SV=1
CA00067687	372.165	5.52319	6.0743	2.9398e-06	0.008937	ccdc28a	sp|Q8IWP9|CC28A_HUMAN Coiled-coil domain-containing protein 28A OS=Homo sapiens GN=CCDC28A PE=1 SV=1
CA00066288	337.115	5.09601	6.0477	3.9724e-06	0.0094926	2020-09-15	sp|Q802F3|SEP15_DANRE Selenoprotein F OS=Danio rerio GN=selenof PE=2 SV=2
CA00036762	259.2	5.00691	5.694	2.5184e-05	0.034772	uncharacterized protein LOC101884073 isoform X2	--
Novelgene12736	238.833	5.09601	5.5505	4.1761e-05	0.049898	--	--
CA00075017	452.241	10.0806	5.4874	7.4268e-06	0.01442	tacc2	sp|Q9JJG0|TACC2_MOUSE Transforming acidic coiled-coil-containing protein 2 OS=Mus musculus GN=Tacc2 PE=1 SV=2
CA00061710	699.299	16.0048	5.4493	3.8771e-06	0.0094926	mhc1uja	sp|P15979|HA1F_CHICK Class I histocompatibility antigen, F10 alpha chain OS=Gallus gallus PE=2 SV=1
CA00048319	1570.73	37.8119	5.3765	4.2783e-06	0.0095368	crtac1a	sp|Q0V9M0|CRAC1_XENTR Cartilage acidic protein 1 OS=Xenopus tropicalis GN=crtac1 PE=2 SV=2
Novelgene16812	1742.45	51.0388	5.0934	1.1594e-05	0.01847	--	--
Novelgene13770	478.532	14.3485	5.0596	2.1933e-05	0.032445	--	--
Novelgene10654	551.569	18.8391	4.8717	2.8692e-05	0.037929	si:dkey-242g16.2	sp|Q6P950|PR3CB_DANRE Protein phosphatase 1 regulatory subunit 3C-B OS=Danio rerio GN=ppp1r3cb PE=2 SV=1
CA00011843	1432.2	50.7858	4.8177	2.366e-05	0.03341	clca1	sp|P54281|ECLC_BOVIN Epithelial chloride channel protein OS=Bos taurus PE=2 SV=1
CA00036763	537.767	19.5336	4.7829	3.6179e-05	0.044956	uncharacterized protein LOC101884073 isoform X2	--
CA00011607	8.47521	416.726	-5.6197	6.1403e-06	0.012717	--	--
CA00067536	7.24684	356.827	-5.6217	1.0218e-05	0.017869	stard3	sp|Q9DFS4|STAR3_DANRE StAR-related lipid transfer protein 3 OS=Danio rerio GN=stard3 PE=2 SV=2
CA00058863	9.17613	482.763	-5.7173	3.7356e-06	0.0094926	parvb	sp|Q9HBI1|PARVB_HUMAN Beta-parvin OS=Homo sapiens GN=PARVB PE=1 SV=1
CA00020110	22.268	1267.58	-5.831	1.029e-06	0.004262	pvalb1	sp|P02618|PRVB_CYPCA Parvalbumin beta OS=Cyprinus carpio PE=1 SV=1
CA00060415	3.29235	293.673	-6.4789	3.2777e-06	0.008937	--	--
CA00030623	1.50691	191.743	-6.9914	8.4664e-06	0.015471	pla2g15	sp|Q8NCC3|PAG15_HUMAN Group XV phospholipase A2 OS=Homo sapiens GN=PLA2G15 PE=1 SV=2
CA00015832	4.05039	620.381	-7.2589	9.8383e-08	0.00063135	mogat2	sp|Q2KHS5|MOG2A_XENLA 2-acylglycerol O-acyltransferase 2-A OS=Xenopus laevis GN=mogat2-a PE=2 SV=1
CA00070960	2.39963	543.028	-7.8221	1.7547e-08	0.00019768	tax1bp3	sp|O14907|TX1B3_HUMAN Tax1-binding protein 3 OS=Homo sapiens GN=TAX1BP3 PE=1 SV=2
CA00060416	1.41101	325.649	-7.8505	2.144e-07	0.0011101	--	--
CA00037222	0.470336	134.087	-8.1553	2.2852e-05	0.033019	mlpha	sp|Q9BV36|MELPH_HUMAN Melanophilin OS=Homo sapiens GN=MLPH PE=1 SV=1
Novelgene2063	0	423.877	Inf	5.7517e-10	2.1484e-05	si:dkey-182g1.6	--
CA00058319	0	230.703	Inf	7.6879e-08	0.00059707	zgc:110286	sp|Q3SZF2|ARF4_BOVIN ADP-ribosylation factor 4 OS=Bos taurus GN=ARF4 PE=2 SV=3
CA00072334	0	143.599	Inf	2.6099e-06	0.0085344	si:ch211-209f23.6	sp|Q9D780|SLAF9_MOUSE SLAM family member 9 OS=Mus musculus GN=Slamf9 PE=2 SV=2
CA00080960	0	139.123	Inf	3.3083e-06	0.008937	--	--

## Sheet: RSvsCS
gene_id	skin_RS	skin_CS	log2FoldChange	pval	padj	Gene.Name	Blast.swiss.prot
Novelgene10966	189.58	0	Inf	1.544e-07	0.0024069	zgc:110340	sp|Q9D915|CH004_MOUSE Protein C8orf4 homolog OS=Mus musculus PE=1 SV=1
CA00053821	1736.36	44.7873	5.2768	2.1408e-07	0.0026588	cygb1	sp|Q8UUR3|CYGB1_DANRE Cytoglobin-1 OS=Danio rerio GN=cygb1 PE=2 SV=2
CA00034977	27.1132	905.911	-5.0623	9.5684e-07	0.0085238	rbp2a	sp|P50121|RET2_PIG Retinol-binding protein 2 OS=Sus scrofa GN=RBP2 PE=2 SV=2
CA00031156	11.6192	647.566	-5.8004	2.5582e-07	0.0026588	tcp11l2	sp|A7Z033|T11L2_BOVIN T-complex protein 11-like protein 2 OS=Bos taurus GN=TCP11L2 PE=2 SV=1
CA00012613	2.05853	205.904	-6.6442	4.9112e-06	0.038281	acot12	sp|Q9DBK0|ACO12_MOUSE Acyl-coenzyme A thioesterase 12 OS=Mus musculus GN=Acot12 PE=1 SV=1
CA00056155	10.7467	1259.81	-6.8732	5.9996e-10	1.8706e-05	si:ch211-160e1.5	sp|A6NF83|NUPR2_HUMAN Nuclear protein 2 OS=Homo sapiens GN=NUPR2 PE=2 SV=1
CA00002192	4.2657	925.233	-7.7609	2.9266e-10	1.825e-05	zgc:112242	sp|Q5PYI0|TNNI3_HORSE Troponin I, cardiac muscle OS=Equus caballus GN=TNNI3 PE=2 SV=3
CA00029838	2.41078	844.603	-8.4526	2.9393e-08	0.00061096	tyrp1b	sp|P55027|TYRP1_AMBME 5,6-dihydroxyindole-2-carboxylic acid oxidase OS=Ambystoma mexicanum GN=TYRP1 PE=2 SV=2

## Sheet: WSvsCS
gene_id	skin_WS	skin_CS	log2FoldChange	pval	padj	Gene.Name	Blast.swiss.prot
CA00078554	437.995	0	Inf	2.8944e-11	1.2196e-07	mhc1zba	sp|Q3ZCH5|ZA2G_BOVIN Zinc-alpha-2-glycoprotein OS=Bos taurus GN=AZGP1 PE=2 SV=1
CA00053369	158.576	0	Inf	4.3585e-08	9.8385e-05	rnf213a	sp|A0A0R4IBK5|R213A_DANRE E3 ubiquitin-protein ligase rnf213-alpha OS=Danio rerio GN=rnf213a PE=3 SV=1
Novelgene16784	65.2862	0	Inf	5.1673e-05	0.042973	B-cell receptor CD22-like	--
CA00069982	405.933	0.401553	9.9814	1.3082e-12	9.187e-09	--	--
CA00042371	258.676	0.981877	8.0414	5.6839e-06	0.0061599	interferon-induced protein 44-like	sp|Q8TCB0|IFI44_HUMAN Interferon-induced protein 44 OS=Homo sapiens GN=IFI44 PE=2 SV=2
CA00023199	506.331	3.1244	7.3404	1.2011e-11	5.4226e-08	tmem173	sp|F1M391|STING_RAT Stimulator of interferon genes protein OS=Rattus norvegicus GN=Tmem173 PE=1 SV=2
CA00066288	350.042	3.74874	6.545	4.2969e-09	1.2933e-05	44089	sp|Q802F3|SEP15_DANRE Selenoprotein F OS=Danio rerio GN=selenof PE=2 SV=2
CA00039210	124.323	1.74097	6.1581	1.2559e-05	0.012027	fam46ab	sp|Q96IP4|FA46A_HUMAN Protein FAM46A OS=Homo sapiens GN=FAM46A PE=1 SV=2
CA00053821	1260.31	44.6768	4.8181	1.627e-08	4.2847e-05	cygb1	sp|Q8UUR3|CYGB1_DANRE Cytoglobin-1 OS=Danio rerio GN=cygb1 PE=2 SV=2
CA00029356	341.412	20.9797	4.0244	9.7695e-06	0.0098013	--	--
CA00007442	490.243	36.0518	3.7654	4.2594e-05	0.035896	tsg101b	sp|Q99816|TS101_HUMAN Tumor susceptibility gene 101 protein OS=Homo sapiens GN=TSG101 PE=1 SV=2
CA00066180	1271.33	103.699	3.6159	2.1281e-06	0.0025866	zgc:112970	sp|Q5F4A1|G2E3_CHICK G2/M phase-specific E3 ubiquitin-protein ligase OS=Gallus gallus GN=G2E3 PE=2 SV=1
CA00060930	802.581	81.6387	3.2973	2.6014e-05	0.024179	uncharacterized protein LOC563036	sp|O19477|HMR1_RAT Major histocompatibility complex class I-related gene protein OS=Rattus norvegicus GN=Mr1 PE=2 SV=2
CA00028973	65.7522	631.986	-3.2648	5.7108e-05	0.046276	rasef	sp|Q8IZ41|RASEF_HUMAN Ras and EF-hand domain-containing protein OS=Homo sapiens GN=RASEF PE=1 SV=1
CA00051068	40.9678	510.48	-3.6393	2.2595e-05	0.021315	slc2a15a	sp|Q9NRM0|GTR9_HUMAN Solute carrier family 2, facilitated glucose transporter member 9 OS=Homo sapiens GN=SLC2A9 PE=1 SV=2
CA00042343	51.878	807.376	-3.96	1.5083e-06	0.0019861	--	--
CA00039920	43.6988	700.26	-4.0022	2.4264e-06	0.0028936	zgc:113337	sp|Q5RAL8|OX2G_PONAB OX-2 membrane glycoprotein OS=Pongo abelii GN=CD200 PE=2 SV=1
CA00050884	15.3019	264.667	-4.1124	5.5343e-05	0.045428	qpctla	sp|Q90YA8|QPCT_GLOBL Glutaminyl-peptide cyclotransferase OS=Gloydius blomhoffii GN=QPCT PE=2 SV=1
CA00019616	38.4113	743.535	-4.2748	5.8324e-07	0.00089911	tmem130	sp|Q8N3G9|TM130_HUMAN Transmembrane protein 130 OS=Homo sapiens GN=TMEM130 PE=2 SV=1
CA00010467	56.1387	1185.79	-4.4007	2.9267e-07	0.00049995	si:dkey-73n8.3	sp|Q96NR8|RDH12_HUMAN Retinol dehydrogenase 12 OS=Homo sapiens GN=RDH12 PE=1 SV=3
CA00005454	19.1256	404.484	-4.4025	2.5861e-06	0.003027	si:ch211-137a8.4	--
Novelgene15222	18.6886	430.951	-4.5273	7.9006e-07	0.0011097	--	--
CA00048648	22.3593	630.721	-4.8181	6.396e-08	0.00013475	nampta	sp|Q99KQ4|NAMPT_MOUSE Nicotinamide phosphoribosyltransferase OS=Mus musculus GN=Nampt PE=1 SV=1
CA00041696	6.39457	217.196	-5.086	6.6898e-06	0.0068198	rab34b	sp|Q5U1Y1|RAB34_RAT Ras-related protein Rab-34 OS=Rattus norvegicus GN=Rab34 PE=2 SV=1
CA00002192	25.0903	922.854	-5.2009	1.5789e-07	0.0002772	zgc:112242	sp|Q5PYI0|TNNI3_HORSE Troponin I, cardiac muscle OS=Equus caballus GN=TNNI3 PE=2 SV=3
CA00070099	8.90731	334.862	-5.2324	3.3575e-05	0.029474	opn5	sp|Q6U736|OPN5_HUMAN Opsin-5 OS=Homo sapiens GN=OPN5 PE=1 SV=3
CA00002515	6.31451	259.623	-5.3616	1.1745e-06	0.0015794	asip2b	sp|O00253|AGRP_HUMAN Agouti-related protein OS=Homo sapiens GN=AGRP PE=1 SV=1
CA00045320	8.80534	375.369	-5.4138	7.4639e-08	0.00015218	trpm3	sp|Q2WEA5|TRPM1_RAT Transient receptor potential cation channel subfamily M member 1 OS=Rattus norvegicus GN=Trpm1 PE=2 SV=1
CA00078319	4.1077	187	-5.5086	6.1273e-06	0.0063488	ednrba	sp|P24530|EDNRB_HUMAN Endothelin B receptor OS=Homo sapiens GN=EDNRB PE=1 SV=1
CA00004599	4.4427	211.412	-5.5725	2.7922e-06	0.0032087	gpr143	sp|P51810|GP143_HUMAN G-protein coupled receptor 143 OS=Homo sapiens GN=GPR143 PE=1 SV=2
CA00002070	13.35	664.44	-5.6372	1.3389e-09	4.7013e-06	trpm3	sp|Q2WEA5|TRPM1_RAT Transient receptor potential cation channel subfamily M member 1 OS=Rattus norvegicus GN=Trpm1 PE=2 SV=1
CA00042936	2.54182	178.157	-6.1311	2.0262e-06	0.0025111	arhgef33	--
CA00048173	4.39171	331.965	-6.2401	1.9726e-08	4.9871e-05	--	--
CA00015744	4.54468	392.746	-6.4333	2.747e-08	6.6779e-05	pnpla1	sp|Q8BJ56|PLPL2_MOUSE Patatin-like phospholipase domain-containing protein 2 OS=Mus musculus GN=Pnpla2 PE=1 SV=1
CA00054293	2.05385	181.76	-6.4676	7.2881e-07	0.0010469	fads2	sp|Q9DEX7|FADS2_DANRE Fatty acid desaturase 2 OS=Danio rerio GN=fads2 PE=2 SV=1
CA00043024	1.61687	157.403	-6.6051	1.6899e-06	0.0021798	mlphb	sp|Q91V27|MELPH_MOUSE Melanophilin OS=Mus musculus GN=Mlph PE=1 SV=1
CA00060537	1.95187	194.764	-6.6407	4.6058e-07	0.00074643	zgc:162351	--
CA00004876	2.00286	217.845	-6.7651	1.5062e-07	0.00027199	mitfa	sp|Q08874|MITF_MOUSE Microphthalmia-associated transcription factor OS=Mus musculus GN=Mitf PE=1 SV=3
CA00040481	1.51489	188.606	-6.96	3.0458e-07	0.00050661	col9a3	sp|P32017|CO9A3_CHICK Collagen alpha-3(IX) chain OS=Gallus gallus GN=COL9A3 PE=2 SV=1
CA00032760	4.05671	614.867	-7.2438	5.3342e-12	2.8069e-08	zgc:162150	sp|M0R7Z9|PLIN5_RAT Perilipin-5 OS=Rattus norvegicus GN=Plin5 PE=1 SV=1
CA00040355	7.4944	1190.06	-7.311	8.6898e-14	7.8462e-10	pnpla1	sp|Q8N8W4|PLPL1_HUMAN Patatin-like phospholipase domain-containing protein 1 OS=Homo sapiens GN=PNPLA1 PE=1 SV=3
CA00030199	0.538956	85.6901	-7.3128	4.0727e-05	0.034786	reep2	sp|Q4KMI4|REEP2_DANRE Receptor expression-enhancing protein 2 OS=Danio rerio GN=reep2 PE=2 SV=1
CA00019487	1.02692	175.91	-7.4204	5.995e-07	0.00090218	si:ch211-165b10.3	sp|A6QP05|DHR12_BOVIN Dehydrogenase/reductase SDR family member 12 OS=Bos taurus GN=DHRS12 PE=2 SV=1
Novelgene2692	2.00286	368.194	-7.5223	3.1725e-06	0.0035807	--	--
CA00031658	1.02692	191.681	-7.5442	9.3477e-08	0.00017904	prtfdc1	sp|Q6LDD9|HPRT_MACFA Hypoxanthine-guanine phosphoribosyltransferase OS=Macaca fascicularis GN=HPRT1 PE=2 SV=3
CA00003949	0.538956	102.698	-7.574	1.2431e-05	0.012027	syngr1a	sp|Q62876|SNG1_RAT Synaptogyrin-1 OS=Rattus norvegicus GN=Syngr1 PE=2 SV=1
CA00070960	2.49083	494.451	-7.6331	5.7733e-12	2.8069e-08	tax1bp3	sp|O14907|TX1B3_HUMAN Tax1-binding protein 3 OS=Homo sapiens GN=TAX1BP3 PE=1 SV=2
CA00039638	0.538956	123.255	-7.8373	1.9721e-06	0.002493	cyb561a3b	sp|A3KPR5|CYAC3_DANRE Cytochrome b ascorbate-dependent protein 3 OS=Danio rerio GN=cyb561a3 PE=2 SV=1
CA00042937	0.975936	226.709	-7.8598	1.2312e-08	3.3835e-05	arhgef33	sp|Q8BW86|ARG33_MOUSE Rho guanine nucleotide exchange factor 33 OS=Mus musculus GN=Arhgef33 PE=1 SV=3
CA00068334	1.95187	519.377	-8.0558	2.3081e-12	1.4588e-08	zgc:122993	sp|Q96F15|GIMA5_HUMAN GTPase IMAP family member 5 OS=Homo sapiens GN=GIMAP5 PE=1 SV=1
CA00006165	12.5561	3493	-8.1199	4.9092e-09	1.4104e-05	bscl2l	sp|Q96G97|BSCL2_HUMAN Seipin OS=Homo sapiens GN=BSCL2 PE=1 SV=3
CA00022604	1.56588	455.979	-8.1858	3.7681e-12	2.1651e-08	bco1	sp|Q9I993|BCDO1_CHICK Beta,beta-carotene 15,15&apos;-dioxygenase OS=Gallus gallus GN=BCO1 PE=1 SV=1
CA00036414	3.56874	1119.84	-8.2937	3.5278e-15	5.1206e-11	zgc:162150	sp|M0R7Z9|PLIN5_RAT Perilipin-5 OS=Rattus norvegicus GN=Plin5 PE=1 SV=1
CA00012559	0.538956	172.687	-8.3238	1.042e-05	0.010291	slc30a1a	sp|Q60738|ZNT1_MOUSE Zinc transporter 1 OS=Mus musculus GN=Slc30a1 PE=1 SV=1
CA00047281	1.51489	583.293	-8.5889	8.1582e-13	6.4455e-09	cax1	sp|P42839|VNX1_YEAST Low affinity vacuolar monovalent cation/H(+) antiporter OS=Saccharomyces cerevisiae (strain ATCC 204508 / S288c) GN=VNX1 PE=1 SV=1
CA00024306	0.487968	330.533	-9.4038	9.7953e-08	0.00018209	prkar1b	sp|P31321|KAP1_HUMAN cAMP-dependent protein kinase type I-beta regulatory subunit OS=Homo sapiens GN=PRKAR1B PE=1 SV=4
CA00032448	0.538956	625.907	-10.182	4.7312e-15	5.1206e-11	zgc:113142	sp|Q02337|BDH_BOVIN D-beta-hydroxybutyrate dehydrogenase, mitochondrial OS=Bos taurus GN=BDH1 PE=1 SV=2
CA00040167	0.487968	618.96	-10.309	3.1112e-15	5.1206e-11	si:ch73-389b16.1	sp|Q5T9S5|CCD18_HUMAN Coiled-coil domain-containing protein 18 OS=Homo sapiens GN=CCDC18 PE=1 SV=1
CA00029838	0.538956	842.802	-10.611	2.7667e-09	8.7434e-06	tyrp1b	sp|P55027|TYRP1_AMBME 5,6-dihydroxyindole-2-carboxylic acid oxidase OS=Ambystoma mexicanum GN=TYRP1 PE=2 SV=2
CA00009584	0.538956	1076.83	-10.964	4.8609e-15	5.1206e-11	slc2a11b	sp|Q9BYW1|GTR11_HUMAN Solute carrier family 2, facilitated glucose transporter member 11 OS=Homo sapiens GN=SLC2A11 PE=2 SV=1
CA00003885	0.487968	1300.77	-11.38	1.2779e-18	4.0384e-14	gch2	sp|Q05915|GCH1_MOUSE GTP cyclohydrolase 1 OS=Mus musculus GN=Gch1 PE=1 SV=1
CA00060911	0.487968	1707.45	-11.773	8.2213e-20	5.1963e-15	zgc:162780	sp|Q55EX9|Y8948_DICDI Putative methyltransferase DDB_G0268948 OS=Dictyostelium discoideum GN=DDB_G0268948 PE=1 SV=2
CA00023683	0.538956	3456.84	-12.647	3.4774e-10	1.2929e-06	wu:fc46h12	--
CA00020928	0	238.396	Inf	2.7007e-10	1.0669e-06	si:ch73-389b16.1	--
Novelgene0949	0	209.033	Inf	1.5071e-09	5.0134e-06	GTPase IMAP family member 4-like	sp|Q9NUV9|GIMA4_HUMAN GTPase IMAP family member 4 OS=Homo sapiens GN=GIMAP4 PE=1 SV=1
CA00068336	0	162.15	Inf	4.2095e-08	9.8385e-05	zgc:122993	sp|Q8WWP7|GIMA1_HUMAN GTPase IMAP family member 1 OS=Homo sapiens GN=GIMAP1 PE=1 SV=1
CA00024307	0	157.54	Inf	4.5732e-08	9.9671e-05	prkar1b	sp|P31321|KAP1_HUMAN cAMP-dependent protein kinase type I-beta regulatory subunit OS=Homo sapiens GN=PRKAR1B PE=1 SV=4
CA00077459	0	150.94	Inf	7.7303e-08	0.00015269	--	--
CA00029318	0	124.883	Inf	5.6285e-07	0.00088937	tyr	sp|P55025|TYRO_ORYLA Tyrosinase OS=Oryzias latipes GN=tyr PE=2 SV=1
CA00002521	0	798.948	Inf	6.6998e-07	0.0009848	wu:fc46h12	--
CA00030723	0	115.501	Inf	9.3254e-07	0.0012813	mlpha	sp|Q9BV36|MELPH_HUMAN Melanophilin OS=Homo sapiens GN=MLPH PE=1 SV=1
CA00064735	0	93.6277	Inf	4.4631e-06	0.004949	mhc1uba	sp|P16211|1A01_PONPY Popy Class I histocompatibility antigen, A-1 alpha chain OS=Pongo pygmaeus PE=2 SV=1
CA00015214	0	91.8482	Inf	5.8476e-06	0.0061599	mc5ra	sp|Q9TT23|MC5R_PANTR Melanocortin receptor 5 OS=Pan troglodytes GN=MC5R PE=3 SV=1
CA00079805	0	91.7134	Inf	5.7908e-06	0.0061599	mc1r	sp|P55167|MSHR_CHICK Melanocyte-stimulating hormone receptor OS=Gallus gallus GN=MC1R PE=3 SV=1
CA00009835	0	72.0759	Inf	2.9202e-05	0.026749	putative sodium-coupled neutral amino acid transporter 11	sp|A8KBL5|S38AB_DANRE Putative sodium-coupled neutral amino acid transporter 11 OS=Danio rerio GN=slc38a11 PE=2 SV=2
CA00002126	0	69.6171	Inf	3.2402e-05	0.029257	slc41a2a	sp|Q8BYR8|S41A2_MOUSE Solute carrier family 41 member 2 OS=Mus musculus GN=Slc41a2 PE=1 SV=1
CA00011426	0	70.8272	Inf	3.3405e-05	0.029474	pax7b	sp|P23759|PAX7_HUMAN Paired box protein Pax-7 OS=Homo sapiens GN=PAX7 PE=1 SV=4
CA00020394	0	66.8915	Inf	3.7854e-05	0.032775	cndp2	sp|Q5R432|CNDP2_PONAB Cytosolic non-specific dipeptidase OS=Pongo abelii GN=CNDP2 PE=2 SV=1

## Sheet: WSvsRS
gene_id	skin_WS	skin_RS	log2FoldChange	pval	padj	Gene.Name	Blast.swiss.prot
CA00042371	249.827	0	Inf	5.8187e-07	0.0036059	interferon-induced protein 44-like	sp|Q8TCB0|IFI44_HUMAN Interferon-induced protein 44 OS=Homo sapiens GN=IFI44 PE=2 SV=2
CA00053369	153.299	0.594698	8.01	2.7335e-07	0.0018822	rnf213a	sp|A0A0R4IBK5|R213A_DANRE E3 ubiquitin-protein ligase rnf213-alpha OS=Danio rerio GN=rnf213a PE=3 SV=1
CA00029561	98.602	0.414683	7.8935	9.9349e-06	0.029318	--	--
CA00041098	1107.3	5.58695	7.6308	7.2561e-14	4.4967e-09	sat1a.2	sp|Q8AXL1|SAT1_CHICK Diamine acetyltransferase 1 OS=Gallus gallus GN=SAT1 PE=2 SV=1
CA00033973	115.284	0.594698	7.5988	3.0995e-06	0.012005	interferon-induced very large GTPase 1-like	sp|Q7Z2Y8|GVIN1_HUMAN Interferon-induced very large GTPase 1 OS=Homo sapiens GN=GVINP1 PE=2 SV=2
CA00054884	539.275	3.02814	7.4764	9.3116e-11	1.4426e-06	rho GTPase-activating protein 1-like	--
CA00006409	126.094	0.829366	7.2483	4.0497e-06	0.013942	fbxo44	sp|Q8BK26|FBX44_MOUSE F-box only protein 44 OS=Mus musculus GN=Fbxo44 PE=1 SV=1
CA00056155	1370.01	10.5792	7.0168	3.5515e-13	1.1004e-08	si:ch211-160e1.5	sp|A6NF83|NUPR2_HUMAN Nuclear protein 2 OS=Homo sapiens GN=NUPR2 PE=2 SV=1
CA00054883	140.068	1.60408	6.4482	4.0021e-06	0.013942	si:dkey-58f10.11	--
CA00060418	13.7918	294.804	-4.4179	1.2589e-05	0.03392	--	--
CA00042344	15.9822	368.09	-4.5255	2.9807e-06	0.012005	--	--
CA00050854	8.32954	274.442	-5.0421	3.0892e-06	0.012005	snap25b	sp|P36978|SN25B_CARAU Synaptosomal-associated protein 25-B OS=Carassius auratus GN=snap25b PE=2 SV=1
CA00070099	8.60075	339.538	-5.303	2.3072e-06	0.010999	opn5	sp|Q6U736|OPN5_HUMAN Opsin-5 OS=Homo sapiens GN=OPN5 PE=1 SV=3
CA00041101	30.882	1376.85	-5.4785	8.0958e-10	1.0034e-05	srrt	sp|Q66I22|SRRT_DANRE Serrate RNA effector molecule homolog OS=Danio rerio GN=srrt PE=2 SV=1
CA00067919	7.51711	406.748	-5.7578	2.9436e-08	0.00022802	hlfa	sp|Q16534|HLF_HUMAN Hepatic leukemia factor OS=Homo sapiens GN=HLF PE=2 SV=1
CA00041103	3.07012	184.511	-5.9093	1.9158e-06	0.0098939	si:ch211-283g2.3	sp|P24721|ASGR2_MOUSE Asialoglycoprotein receptor 2 OS=Mus musculus GN=Asgr2 PE=1 SV=1
CA00001734	3.58934	324.966	-6.5004	1.2046e-08	0.00012442	gch2	sp|P50141|GCH1_CHICK GTP cyclohydrolase 1 OS=Gallus gallus GN=GCH1 PE=2 SV=1
CA00060416	1.42206	245.681	-7.4327	1.2446e-05	0.03392	--	--
CA00070960	2.4153	529.877	-7.7773	6.2506e-12	1.2912e-07	tax1bp3	sp|O14907|TX1B3_HUMAN Tax1-binding protein 3 OS=Homo sapiens GN=TAX1BP3 PE=1 SV=2
CA00058319	0	164.982	Inf	2.079e-08	0.00018405	zgc:110286	sp|Q3SZF2|ARF4_BOVIN ADP-ribosylation factor 4 OS=Bos taurus GN=ARF4 PE=2 SV=3
CA00002126	0	130.673	Inf	6.4394e-07	0.0036278	slc41a2a	sp|Q8BYR8|S41A2_MOUSE Solute carrier family 41 member 2 OS=Mus musculus GN=Slc41a2 PE=1 SV=1
CA00066660	0	90.6417	Inf	4.3491e-06	0.014185	zgc:153704	sp|Q01584|LIPO_RHIMB Lipocalin OS=Rhinella marina PE=1 SV=1
CA00044682	0	322.061	Inf	9.1814e-06	0.028449	aox5	sp|P80456|AOXA_RABIT Aldehyde oxidase 1 OS=Oryctolagus cuniculus GN=AOX1 PE=1 SV=2
