# Supplementary material for: Global tissue transcriptomic analysis to improve genome annotation and unravel skin pigmentation in goldfish
Source: Sci Rep. 2021 Jan 19;11:1815. doi: 10.1038/s41598-020-80168-6 (PMC7815744; doi:10.1038/s41598-020-80168-6)
Supplement: Supplementary file 1 — Supplementary Information. [file 41598_2020_80168_MOESM1_ESM.zip › Supplementary Information/Table_S9_DEGsOfPigmentation.xlsx]

## Sheet: DEGs of pigmentation
Gene_id	brain	eye	fin	gill	hood	heart	intestine	muscle	kidney	liver	testis	spleen	skin	skin-BS1	skin-BS2	skin-CS1	skin-CS2	skin-RWS1	skin-RWS2	skin-WS1	skin-WS2	biological_process	biological_process_description	cellular_component	cellular_component_description	molecular_function	molecular_function_description	KEGG.AnnotInfo	KEGG.url	Gene.Name	Blast.swiss.prot
CA00078319	0.0107291	0.0304644	2.29932	0	1.00887	0	0	0.282037	0.011585	0	0.0250044	0.0114793	2.30022	0.293483	3.58349	2.30022	2.35458	1.69649	4.05171	0.0549313	0.0603648	GO:0007186	G-protein coupled receptor signaling pathway	GO:0016021	integral component of membrane	GO:0004930//GO:0008270	G-protein coupled receptor activity//zinc ion binding	K04198 endothelin receptor type B | (RefSeq) ednrba; endothelin B receptor precursor	http://www.genome.jp/dbget-bin/www_bget?dre:30442	EDNRB	sp|P24530|EDNRB_HUMAN Endothelin B receptor OS=Homo sapiens GN=EDNRB PE=1 SV=1
CA00003885	0.163336	1.34717	96.9949	0	36.8196	0.145295	0	18.1182	0.201561	0	0.0815695	0.0249652	31.3444	1.29933	81.1929	31.3444	38.4486	67.9414	198.527	0.0298662	0	--	--	--	--	--	--	K01495 GTP cyclohydrolase I [EC:3.5.4.16] | (RefSeq) gch2; GTP cyclohydrolase 1	http://www.genome.jp/dbget-bin/www_bget?dre:64263	Gch1	sp|Q05915|GCH1_MOUSE GTP cyclohydrolase 1 OS=Mus musculus GN=Gch1 PE=1 SV=1
CA00079805	0.546096	0.0646081	7.71203	0	1.47096	0	0	1.17327	0	0	0	0	3.78241	1.03365	4.80858	3.78241	3.515	1.18466	4.51324	0	0	GO:0007186	G-protein coupled receptor signaling pathway	GO:0016021	integral component of membrane	GO:0004930	G-protein coupled receptor activity	K04199 melanocortin 1 receptor | (RefSeq) mc1r; melanocyte-stimulating hormone receptor	http://www.genome.jp/dbget-bin/www_bget?dre:353151	MC1R	sp|P55167|MSHR_CHICK Melanocyte-stimulating hormone receptor OS=Gallus gallus GN=MC1R PE=3 SV=1
CA00015214	0.400858	0	10.855	0	4.41715	0	0	1.95887	0	0	0	0	3.56354	0.587413	6.2074	3.56354	3.56308	4.55195	16.5148	0	0	GO:0007186	G-protein coupled receptor signaling pathway	GO:0016021	integral component of membrane	GO:0004930	G-protein coupled receptor activity	K04203 melanocortin 5 receptor | (RefSeq) mc5ra; melanocortin receptor 5	http://www.genome.jp/dbget-bin/www_bget?dre:286834	MC5R	sp|Q9TT23|MC5R_PANTR Melanocortin receptor 5 OS=Pan troglodytes GN=MC5R PE=3 SV=1
CA00004876	0	0.0890638	6.19241	0.0136977	1.58994	0	0	0.86815	0.0127009	0	0	0	2.59489	0.114912	4.18582	2.59489	3.28803	0.846786	9.7808	0.0451669	0.0165449	GO:0006351//GO:0019079//GO:0006355	transcription, DNA-templated//viral genome replication//regulation of transcription, DNA-templated	--	--	GO:0046983//GO:0003968	protein dimerization activity//RNA-directed 5'-3' RNA polymerase activity	K09455 microphthalmia-associated transcription factor | (RefSeq) mitfa; microphthalmia-associated transcription factor	http://www.genome.jp/dbget-bin/www_bget?dre:30080	Mitf	sp|Q08874|MITF_MOUSE Microphthalmia-associated transcription factor OS=Mus musculus GN=Mitf PE=1 SV=3
CA00037222	0	0.0591017	13.2368	0	3.54748	0.27218	0.976475	2.08341	0.0337127	0	0.254673	0	11.6413	2.31813	7.2807	11.6413	3.10059	4.89671	20.5685	0.039963	0	GO:0035556	intracellular signal transduction	GO:0045202	synapse	GO:0046872	metal ion binding	no KO assigned | (RefSeq) mlpha; melanophilin a	http://www.genome.jp/dbget-bin/www_bget?dre:561905	MLPHa	sp|Q9BV36|MELPH_HUMAN Melanophilin OS=Homo sapiens GN=MLPH PE=1 SV=1
CA00043024	0.0526126	0.464766	5.24952	0.081691	2.62821	0.174725	0.0189134	1.02841	0.37873	0	0.0408715	0.206401	3.75988	0.0342658	2.55599	3.75988	2.75217	0.631261	8.69116	0	0.074003	--	--	GO:0045202	synapse	GO:0046872	metal ion binding	no KO assigned | (RefSeq) mlphb; melanophilin isoform X3	http://www.genome.jp/dbget-bin/www_bget?dre:557015	Mlphb	sp|Q91V27|MELPH_MOUSE Melanophilin OS=Mus musculus GN=Mlph PE=1 SV=1
CA00030723	0.0575068	0.127	4.82247	0	2.06533	0.429701	0	1.18222	0	0.0216674	0.268041	0	2.64049	1.04869	4.65626	2.64049	2.51466	2.02066	11.8745	0	0	--	--	GO:0019028//GO:0045202	viral capsid//synapse	GO:0046872//GO:0003677	metal ion binding//DNA binding	no KO assigned | (RefSeq) mlpha; melanophilin a	http://www.genome.jp/dbget-bin/www_bget?dre:561905	MLPH	sp|Q9BV36|MELPH_HUMAN Melanophilin OS=Homo sapiens GN=MLPH PE=1 SV=1
CA00011426	0.050646	0	6.60665	0	2.92683	0	0	2.30423	0	0	0	0	4.2488	0.940071	8.91913	4.2488	4.09814	5.92474	23.1079	0	0	GO:0006355	regulation of transcription, DNA-templated	--	--	GO:0003677	DNA binding	K09381 paired box protein 3/7 | (RefSeq) pax7b; paired box 7b	http://www.genome.jp/dbget-bin/www_bget?dre:566533	PAX7	sp|P23759|PAX7_HUMAN Paired box protein Pax-7 OS=Homo sapiens GN=PAX7 PE=1 SV=4
CA00009584	0	1.89023	23.9877	0	26.2686	0	0	4.34486	12.0145	0.0201558	0.0207784	0.0190783	17.9511	1.41103	31.3594	17.9511	25.8625	20.4244	112.904	0	0.0250813	GO:0055085	transmembrane transport	GO:0016021	integral component of membrane	GO:0022857	transmembrane transporter activity	no KO assigned | (RefSeq) slc2a11b; solute carrier family 2 (facilitated glucose transporter), member 11b	http://www.genome.jp/dbget-bin/www_bget?dre:564970	SLC2A11	sp|Q9BYW1|GTR11_HUMAN Solute carrier family 2, facilitated glucose transporter member 11 OS=Homo sapiens GN=SLC2A11 PE=2 SV=1
CA00051068	0.0299324	0.0991557	15.1304	0	3.31299	0.0931919	0	2.73879	0	0	0.156956	0.0480378	8.57181	0.950357	11.1788	8.57181	9.11938	5.57946	9.21761	0.402279	1.1999	GO:0055085//GO:0015689//GO:0006810	transmembrane transport//molybdate ion transport//transport	GO:0016021	integral component of membrane	GO:0022857//GO:0015098	transmembrane transporter activity//molybdate ion transmembrane transporter activity	K08146 MFS transporter, SP family, solute carrier family 2 (facilitated glucose transporter), member 9 | (RefSeq) slc2a15a; solute carrier family 2 (facilitated glucose transporter), member 15a	http://www.genome.jp/dbget-bin/www_bget?dre:394245	SLC2A15	sp|Q9NRM0|GTR9_HUMAN Solute carrier family 2, facilitated glucose transporter member 9 OS=Homo sapiens GN=SLC2A9 PE=1 SV=2
CA00029318	1.63221	0.343297	1.22512	0.0211192	0.746073	0	0.0391168	0.183359	0	0	0.401521	0	1.87831	0.566949	8.52418	1.87831	3.24625	0.163197	0.302466	0	0	GO:0006355//GO:0008152	regulation of transcription, DNA-templated//metabolic process	--	--	GO:0016491//GO:0003677	oxidoreductase activity//DNA binding	K00505 tyrosinase [EC:1.14.18.1] | (RefSeq) tyr; tyrosinase precursor	http://www.genome.jp/dbget-bin/www_bget?dre:30207	tyr	sp|P55025|TYRO_ORYLA Tyrosinase OS=Oryzias latipes GN=tyr PE=2 SV=1
CA00029838	0.0743585	6.22144	23.4183	0	8.8274	0	0	4.40552	0	0	0	0	10.3352	4.72178	26.1721	10.3352	18.0142	0	0.0708658	0	0.020918	GO:0008152//GO:0006886//GO:0006605	metabolic process//intracellular protein transport//protein targeting	GO:0016020	membrane	GO:0016491	oxidoreductase activity	K00506 tyrosinase-related protein 1 [EC:1.14.18.-] | (RefSeq) tyrp1b; 5,6-dihydroxyindole-2-carboxylic acid oxidase precursor	http://www.genome.jp/dbget-bin/www_bget?dre:437022	TYRP1	sp|P55027|TYRP1_AMBME 5,6-dihydroxyindole-2-carboxylic acid oxidase OS=Ambystoma mexicanum GN=TYRP1 PE=2 SV=2
